# Supplementary material for: Genomic Characterization and Establishment of a Genetic Manipulation System for Trichoderma sp. (Harzianum Clade) LZ117
Source: J Fungi (Basel). 2024 Oct 7;10(10):697. doi: 10.3390/jof10100697 (PMC11508783; doi:10.3390/jof10100697)
Supplement: Supplementary file 1 [file jof-10-00697-s001.zip]

Archive with 16 entries (14 files):
- Supplementary Materials S1.pdf
- Supplementary Materials S2.pdf
- Supplementary Materials S3.pdf
- Supplementary Materials S4/
- Supplementary Materials S4/busco-full_table.tsv
- Supplementary Materials S4/missing_busco_list.tsv
- Supplementary Materials S4/short_summary.txt
- Supplementary Materials S5/
- Supplementary Materials S5/LZ117.final.fasta
- Supplementary Materials S5/LZ117_gene.xlsx
- Supplementary Materials S5/Trichoderma_harzianum_LZ117_Rename.cds.fa
- Supplementary Materials S5/Trichoderma_harzianum_LZ117_Rename.gff3
- Supplementary Materials S5/Trichoderma_harzianum_LZ117_Rename.protein.fa
- Supplementary Materials S5/Trichoderma_harzianum_LZ117_Rename.transcripts.fa
- Supplementary Materials S6.xlsx
- Supplementary Materials S7.pdf
