# Supplementary material for: Genomic Characterization and Establishment of a Genetic Manipulation System for Trichoderma sp. (Harzianum Clade) LZ117
Source: J Fungi (Basel). 2024 Oct 7;10(10):697. doi: 10.3390/jof10100697 (PMC11508783; doi:10.3390/jof10100697)
Supplement: Supplementary file 1 [file jof-10-00697-s001.zip › Supplementary Materials S4/busco-full_table.tsv]

# BUSCO version is: 5.7.1
# The lineage dataset is: fungi_odb10 (Creation date: 2024-01-08, number of genomes: 549, number of BUSCOs: 758)
# Busco id	Status	Sequence	Gene Start	Gene End	Strand	Score	Length	OrthoDB url	Description
494at4751	Complete	Contig3	3064154	3049231	-	3270.6	2789	https://v10-1.orthodb.org/?query=494at4751	Midasin
771at4751	Complete	Contig1	562142	573958	+	3147.3	2425	https://v10-1.orthodb.org/?query=771at4751	PIK-related kinase
1866at4751	Complete	Contig5	3242878	3249270	+	3271.9	1784	https://v10-1.orthodb.org/?query=1866at4751	Glutamate synthase, alpha subunit, C-terminal
3534at4751	Complete	Contig6	1518071	1510083	-	1812.0	1326	https://v10-1.orthodb.org/?query=3534at4751	SNF2-related, N-terminal domain
4409at4751	Complete	Contig6	2491821	2499780	+	1605.4	1702	https://v10-1.orthodb.org/?query=4409at4751	Armadillo-type fold
4466at4751	Complete	Contig6	3010352	2997799	-	2687.3	2170	https://v10-1.orthodb.org/?query=4466at4751	Translational activator Gcn1
4523at4751	Complete	Contig4	2488016	2495132	+	3196.0	1882	https://v10-1.orthodb.org/?query=4523at4751	Pre-mRNA-processing-splicing factor 8
5995at4751	Complete	Contig1	1323111	1318002	-	853.8	958	https://v10-1.orthodb.org/?query=5995at4751	Protein kinase domain
6186at4751	Complete	Contig3	3041007	3035438	-	880.0	1074	https://v10-1.orthodb.org/?query=6186at4751	U3 small nucleolar RNA-associated protein 10
6272at4751	Complete	Contig2	940579	949297	+	1010.8	755	https://v10-1.orthodb.org/?query=6272at4751	WD40-repeat-containing domain
6377at4751	Complete	Contig3	2879913	2883677	+	1086.9	864	https://v10-1.orthodb.org/?query=6377at4751	Polyketide synthase, phosphopantetheine-binding domain
6592at4751	Complete	Contig1	3472826	3464790	-	791.4	815	https://v10-1.orthodb.org/?query=6592at4751	Sec7 domain
6812at4751	Complete	Contig2	2473086	2479868	+	2162.0	1495	https://v10-1.orthodb.org/?query=6812at4751	DNA polymerase epsilon catalytic subunit
7423at4751	Complete	Contig2	1829518	1822836	-	1285.0	1311	https://v10-1.orthodb.org/?query=7423at4751	CCR4-NOT transcription complex subunit 1, CAF1-binding domain
7545at4751	Complete	Contig2	2514025	2498908	-	978.9	882	https://v10-1.orthodb.org/?query=7545at4751	Anaphase-promoting complex subunit 1
8406at4751	Complete	Contig2	5960893	5964436	+	723.2	703	https://v10-1.orthodb.org/?query=8406at4751	Transcription initiation factor TFIID subunit 2
8818at4751	Complete	Contig6	4219394	4209569	-	2327.1	1408	https://v10-1.orthodb.org/?query=8818at4751	Clathrin heavy chain
10168at4751	Complete	Contig5	2714141	2723686	+	1606.9	1064	https://v10-1.orthodb.org/?query=10168at4751	Nitrite/Sulfite reductase ferredoxin-like domain
10531at4751	Complete	Contig4	861232	869480	+	834.4	830	https://v10-1.orthodb.org/?query=10531at4751	Rapamycin-insensitive companion of mTOR, domain 4
11140at4751	Complete	Contig3	757195	765881	+	1266.6	1224	https://v10-1.orthodb.org/?query=11140at4751	Dopey, N-terminal
11636at4751	Complete	Contig2	2990164	2994488	+	746.5	891	https://v10-1.orthodb.org/?query=11636at4751	Tetratricopeptide repeat
11879at4751	Complete	Contig4	1857536	1846337	-	1226.5	1039	https://v10-1.orthodb.org/?query=11879at4751	HECT domain
12258at4751	Complete	Contig3	5842286	5846730	+	1462.3	978	https://v10-1.orthodb.org/?query=12258at4751	PurM-like, C-terminal domain
12812at4751	Complete	Contig2	6082092	6086073	+	343.7	412	https://v10-1.orthodb.org/?query=12812at4751	WD40/YVTN repeat-like-containing domain superfamily
12959at4751	Complete	Contig6	1138664	1133069	-	1721.1	1260	https://v10-1.orthodb.org/?query=12959at4751	Sec7, C-terminal
13224at4751	Complete	Contig5	1035778	1049397	+	705.9	811	https://v10-1.orthodb.org/?query=13224at4751	Nucleoporin, Nup133/Nup155-like, C-terminal
13605at4751	Complete	Contig6	1957884	1963572	+	1493.6	1321	https://v10-1.orthodb.org/?query=13605at4751	Armadillo-type fold
14295at4751	Complete	Contig1	2451301	2444334	-	1438.0	798	https://v10-1.orthodb.org/?query=14295at4751	Carbamoyl-phosphate synthetase, large subunit oligomerisation domain
14441at4751	Complete	Contig4	2104829	2109891	+	1791.3	1275	https://v10-1.orthodb.org/?query=14441at4751	DNA-directed RNA polymerase subunit
14523at4751	Complete	Contig3	1373960	1365609	-	1226.1	861	https://v10-1.orthodb.org/?query=14523at4751	Exportin-1, C-terminal
14793at4751	Complete	Contig2	3203706	3199795	-	631.3	770	https://v10-1.orthodb.org/?query=14793at4751	Nucleoporin Pom152
14986at4751	Complete	Contig5	1132821	1137006	+	852.0	704	https://v10-1.orthodb.org/?query=14986at4751	DNA-directed RNA polymerase
17174at4751	Complete	Contig5	1910186	1899401	-	878.8	579	https://v10-1.orthodb.org/?query=17174at4751	DNA-directed DNA polymerase, family A, conserved site
18809at4751	Complete	Contig3	3876868	3866457	-	553.1	630	https://v10-1.orthodb.org/?query=18809at4751	Ribosome control protein 1
20600at4751	Complete	Contig5	1480845	1491996	+	1263.2	775	https://v10-1.orthodb.org/?query=20600at4751	Pyridoxal phosphate-dependent transferase
20952at4751	Complete	Contig4	1813945	1810076	-	1247.2	923	https://v10-1.orthodb.org/?query=20952at4751	Niemann-Pick C1, N-terminal
21651at4751	Complete	Contig1	4689134	4692845	+	887.0	644	https://v10-1.orthodb.org/?query=21651at4751	DNA topoisomerase, type IIA
21689at4751	Complete	Contig1	4967094	4962524	-	757.4	682	https://v10-1.orthodb.org/?query=21689at4751	WD40 repeat
22982at4751	Complete	Contig1	3404791	3401393	-	1292.1	834	https://v10-1.orthodb.org/?query=22982at4751	Aminoacyl-tRNA synthetase, class Ia
22992at4751	Complete	Contig2	2514591	2518846	+	283.7	452	https://v10-1.orthodb.org/?query=22992at4751	WD40/YVTN repeat-like-containing domain superfamily
23198at4751	Complete	Contig4	3917152	3925664	+	1740.6	1165	https://v10-1.orthodb.org/?query=23198at4751	Glycogen debranching enzyme
23856at4751	Complete	Contig3	3629232	3650488	+	1031.6	1011	https://v10-1.orthodb.org/?query=23856at4751	Transcription elongation factor Spt6
24198at4751	Complete	Contig6	1784771	1771758	-	821.1	872	https://v10-1.orthodb.org/?query=24198at4751	Armadillo-type fold
25020at4751	Complete	Contig2	4693179	4699038	+	1003.8	732	https://v10-1.orthodb.org/?query=25020at4751	Condensin complex subunit 1
25161at4751	Complete	Contig6	1796834	1801887	+	345.6	530	https://v10-1.orthodb.org/?query=25161at4751	Tetratricopeptide repeat
26329at4751	Complete	Contig6	4175974	4172216	-	1502.8	944	https://v10-1.orthodb.org/?query=26329at4751	DNA-directed RNA polymerase, subunit 2, hybrid-binding domain
27008at4751	Complete	Contig2	1932037	1928231	-	511.3	537	https://v10-1.orthodb.org/?query=27008at4751	WD40/YVTN repeat-like-containing domain superfamily
29512at4751	Complete	Contig7	2293424	2281257	-	648.6	585	https://v10-1.orthodb.org/?query=29512at4751	Exportin-2, central domain
31256at4751	Complete	Contig6	3784027	3793994	+	431.7	620	https://v10-1.orthodb.org/?query=31256at4751	Armadillo-type fold
31324at4751	Complete	Contig2	3196027	3199374	+	756.4	797	https://v10-1.orthodb.org/?query=31324at4751	Nrap protein domain 1
32164at4751	Complete	Contig5	1742267	1750963	+	851.7	669	https://v10-1.orthodb.org/?query=32164at4751	Armadillo-type fold
33984at4751	Complete	Contig1	4953570	4972199	+	892.7	663	https://v10-1.orthodb.org/?query=33984at4751	Histidine phosphatase superfamily
34223at4751	Complete	Contig7	1740299	1751560	+	412.8	695	https://v10-1.orthodb.org/?query=34223at4751	Nucleoporin, Nup133/Nup155-like, C-terminal
34706at4751	Complete	Contig1	3723747	3727669	+	814.0	736	https://v10-1.orthodb.org/?query=34706at4751	MIF4G-like domain superfamily
34830at4751	Complete	Contig5	2260858	2256525	-	1074.4	875	https://v10-1.orthodb.org/?query=34830at4751	Elongator complex protein 1
36610at4751	Complete	Contig1	4922100	4928385	+	480.9	671	https://v10-1.orthodb.org/?query=36610at4751	Tubulin-folding cofactor D
37028at4751	Complete	Contig3	1404097	1406536	+	940.0	605	https://v10-1.orthodb.org/?query=37028at4751	Cobalamin-independent methionine synthase
37573at4751	Complete	Contig3	2918187	2908153	-	878.3	511	https://v10-1.orthodb.org/?query=37573at4751	Helicase, C-terminal
37642at4751	Complete	Contig1	2298472	2305543	+	293.8	470	https://v10-1.orthodb.org/?query=37642at4751	Nucleic acid-binding, OB-fold
38031at4751	Complete	Contig7	2028765	2036828	+	527.2	549	https://v10-1.orthodb.org/?query=38031at4751	MIF4G-like, type 1
38184at4751	Complete	Contig7	2732899	2740004	+	727.1	612	https://v10-1.orthodb.org/?query=38184at4751	AP-3 complex subunit delta
39833at4751	Complete	Contig7	705470	702698	-	404.1	446	https://v10-1.orthodb.org/?query=39833at4751	WD40-repeat-containing domain
43842at4751	Complete	Contig6	3917834	3921688	+	244.1	596	https://v10-1.orthodb.org/?query=43842at4751	MMS19, C-terminal
46090at4751	Complete	Contig1	4815241	4821051	+	585.1	610	https://v10-1.orthodb.org/?query=46090at4751	Exportin-1/Importin-beta-like
46098at4751	Complete	Contig4	2633565	2629218	-	1049.7	737	https://v10-1.orthodb.org/?query=46098at4751	Ribosomal protein S5 domain 2-type fold
46119at4751	Complete	Contig2	5653315	5643059	-	1130.2	1050	https://v10-1.orthodb.org/?query=46119at4751	WD40/YVTN repeat-like-containing domain superfamily
46666at4751	Complete	Contig1	4861020	4847724	-	851.8	816	https://v10-1.orthodb.org/?query=46666at4751	Winged helix-like DNA-binding domain superfamily
46752at4751	Complete	Contig6	3595022	3598217	+	969.9	750	https://v10-1.orthodb.org/?query=46752at4751	Alkaline phosphatase-like, alpha/beta/alpha
46918at4751	Complete	Contig6	872426	869402	-	335.8	423	https://v10-1.orthodb.org/?query=46918at4751	Tetratricopeptide repeat
47592at4751	Complete	Contig4	2530184	2532901	+	810.0	636	https://v10-1.orthodb.org/?query=47592at4751	Eukaryotic translation initiation factor 3 subunit C
48708at4751	Complete	Contig3	1497285	1492676	-	1232.5	853	https://v10-1.orthodb.org/?query=48708at4751	Aminoacyl-tRNA synthetase, class Ia
49476at4751	Complete	Contig7	2770148	2773031	+	656.9	482	https://v10-1.orthodb.org/?query=49476at4751	Dynamin, GTPase domain
49967at4751	Complete	Contig2	3369506	3366103	-	853.3	590	https://v10-1.orthodb.org/?query=49967at4751	Vacuole morphology and inheritance protein 14
50786at4751	Complete	Contig4	4514343	4516748	+	598.3	480	https://v10-1.orthodb.org/?query=50786at4751	Eukaryotic translation initiation factor 3 subunit B
50835at4751	Complete	Contig2	5473508	5481200	+	946.9	662	https://v10-1.orthodb.org/?query=50835at4751	Alanine--tRNA ligase
52541at4751	Complete	Contig5	2769289	2759435	-	573.8	432	https://v10-1.orthodb.org/?query=52541at4751	Pre-mRNA 3'-end-processing endonuclease polyadenylation factor C-term
52909at4751	Complete	Contig1	4797627	4800518	+	827.4	638	https://v10-1.orthodb.org/?query=52909at4751	26S proteasome regulatory subunit RPN1
53270at4751	Complete	Contig2	3596850	3592240	-	962.2	851	https://v10-1.orthodb.org/?query=53270at4751	UDP-glucose:Glycoprotein Glucosyltransferase
54252at4751	Complete	Contig2	4389033	4378278	-	930.1	685	https://v10-1.orthodb.org/?query=54252at4751	26S Proteasome non-ATPase regulatory subunit 1
54919at4751	Complete	Contig1	1527867	1531442	+	469.5	403	https://v10-1.orthodb.org/?query=54919at4751	Cysteine-tRNA ligase
56395at4751	Complete	Contig3	3659229	3661964	+	413.0	421	https://v10-1.orthodb.org/?query=56395at4751	Spindle pole body component
56432at4751	Complete	Contig1	1610791	1620515	+	429.3	545	https://v10-1.orthodb.org/?query=56432at4751	Sec8 exocyst complex component specific domain
56729at4751	Complete	Contig7	981723	972445	-	1077.5	761	https://v10-1.orthodb.org/?query=56729at4751	Coatomer subunit beta
57081at4751	Complete	Contig3	592681	589804	-	1040.6	679	https://v10-1.orthodb.org/?query=57081at4751	Splicing factor 3B subunit 1
58127at4751	Complete	Contig4	3411456	3407518	-	338.8	537	https://v10-1.orthodb.org/?query=58127at4751	K Homology domain, type 1
59795at4751	Complete	Contig1	6123432	6126541	+	871.0	677	https://v10-1.orthodb.org/?query=59795at4751	Coatomer subunit gamma
61411at4751	Complete	Contig5	2330479	2322819	-	325.3	381	https://v10-1.orthodb.org/?query=61411at4751	WD40-repeat-containing domain
61438at4751	Complete	Contig6	3679957	3674886	-	670.9	663	https://v10-1.orthodb.org/?query=61438at4751	Pep3/Vps18/deep orange
61857at4751	Complete	Contig1	3441900	3446920	+	325.7	437	https://v10-1.orthodb.org/?query=61857at4751	Exocyst complex protein EXO70
62846at4751	Complete	Contig3	5303239	5293632	-	404.1	407	https://v10-1.orthodb.org/?query=62846at4751	AARP2CN
63635at4751	Complete	Contig5	2790655	2795066	+	946.1	707	https://v10-1.orthodb.org/?query=63635at4751	AP-2 complex subunit alpha
63838at4751	Complete	Contig4	4268797	4266489	-	366.5	409	https://v10-1.orthodb.org/?query=63838at4751	AP complex subunit beta
64002at4751	Complete	Contig2	6078648	6069186	-	611.5	595	https://v10-1.orthodb.org/?query=64002at4751	Transcription initiation factor TFIID subunit 1
64498at4751	Complete	Contig1	2520471	2518127	-	841.9	520	https://v10-1.orthodb.org/?query=64498at4751	Glucosamine-fructose-6-phosphate aminotransferase
65334at4751	Complete	Contig7	3482848	3478160	-	580.4	509	https://v10-1.orthodb.org/?query=65334at4751	WD40-repeat-containing domain
65499at4751	Complete	Contig7	3124240	3119092	-	707.8	515	https://v10-1.orthodb.org/?query=65499at4751	AP-1 complex subunit gamma
66151at4751	Complete	Contig7	953692	949569	-	619.1	549	https://v10-1.orthodb.org/?query=66151at4751	Tetratricopeptide repeat
67284at4751	Complete	Contig1	3187472	3182053	-	431.6	508	https://v10-1.orthodb.org/?query=67284at4751	WD40-repeat-containing domain
67399at4751	Duplicated	Contig6	1305737	1294895	-	625.8	481	https://v10-1.orthodb.org/?query=67399at4751	Carbon-nitrogen hydrolase
67399at4751	Duplicated	Contig2	4213732	4216451	+	535.7	448	https://v10-1.orthodb.org/?query=67399at4751	Carbon-nitrogen hydrolase
67806at4751	Complete	Contig1	4569105	4566755	-	406.1	444	https://v10-1.orthodb.org/?query=67806at4751	Actin family
68466at4751	Complete	Contig3	3580211	3583587	+	1055.2	801	https://v10-1.orthodb.org/?query=68466at4751	FACT complex subunit Spt16 domain
68881at4751	Complete	Contig2	5576962	5579963	+	235.1	338	https://v10-1.orthodb.org/?query=68881at4751	WD40-repeat-containing domain
71039at4751	Complete	Contig2	5333068	5338264	+	1019.6	711	https://v10-1.orthodb.org/?query=71039at4751	RNA cytidine acetyltransferase
71046at4751	Complete	Contig6	741800	749298	+	876.5	646	https://v10-1.orthodb.org/?query=71046at4751	Vacuolar protein sorting-associated protein 35
73383at4751	Complete	Contig3	1737070	1739606	+	647.2	454	https://v10-1.orthodb.org/?query=73383at4751	DNA topoisomerase I
73477at4751	Complete	Contig1	403056	400848	-	665.4	401	https://v10-1.orthodb.org/?query=73477at4751	Armadillo
73771at4751	Complete	Contig3	558020	555073	-	818.1	614	https://v10-1.orthodb.org/?query=73771at4751	WD40 repeat
75033at4751	Complete	Contig3	769365	767300	-	464.3	465	https://v10-1.orthodb.org/?query=75033at4751	RNA polymerase I specific transcription initiation factor RRN3
75456at4751	Complete	Contig2	5613914	5602609	-	324.9	387	https://v10-1.orthodb.org/?query=75456at4751	Vps53-like, N-terminal
75463at4751	Complete	Contig3	1777725	1775328	-	794.9	610	https://v10-1.orthodb.org/?query=75463at4751	Mitochondrial intermediate peptidase
75709at4751	Complete	Contig1	3852736	3846171	-	1027.3	740	https://v10-1.orthodb.org/?query=75709at4751	Lysophospholipase NTE1
75976at4751	Complete	Contig5	3487180	3478458	-	698.0	494	https://v10-1.orthodb.org/?query=75976at4751	Sodium/calcium exchanger membrane region
76196at4751	Complete	Contig2	5635186	5624616	-	590.1	351	https://v10-1.orthodb.org/?query=76196at4751	Phosphoribosyl-AMP cyclohydrolase domain
76893at4751	Complete	Contig3	1346142	1340660	-	774.1	562	https://v10-1.orthodb.org/?query=76893at4751	ATPase, AAA-type, conserved site
76975at4751	Complete	Contig1	4147995	4153970	+	427.9	499	https://v10-1.orthodb.org/?query=76975at4751	Exocyst complex component EXOC2/Sec5
78289at4751	Complete	Contig4	1866260	1858353	-	695.1	487	https://v10-1.orthodb.org/?query=78289at4751	EF-hand domain
78665at4751	Complete	Contig1	5408104	5405139	-	471.9	452	https://v10-1.orthodb.org/?query=78665at4751	Spindle pole body component
79262at4751	Complete	Contig2	1310386	1315950	+	843.4	489	https://v10-1.orthodb.org/?query=79262at4751	Electron transfer flavoprotein-ubiquinone oxidoreductase
79294at4751	Complete	Contig4	2993545	2999659	+	747.1	444	https://v10-1.orthodb.org/?query=79294at4751	Methylglyoxal synthase-like domain
79797at4751	Complete	Contig7	1807937	1795122	-	560.0	569	https://v10-1.orthodb.org/?query=79797at4751	WD40-repeat-containing domain
79988at4751	Complete	Contig2	2303458	2314594	+	184.2	275	https://v10-1.orthodb.org/?query=79988at4751	Polyribonucleotide 5'-hydroxyl-kinase Clp1, P-loop domain
81295at4751	Complete	Contig1	1599200	1594055	-	781.4	440	https://v10-1.orthodb.org/?query=81295at4751	ATPase, F1/V1/A1 complex, alpha/beta subunit, N-terminal domain
81614at4751	Complete	Contig4	2574990	2556338	-	1389.2	1312	https://v10-1.orthodb.org/?query=81614at4751	S1 domain
81687at4751	Complete	Contig1	2168533	2170874	+	806.8	475	https://v10-1.orthodb.org/?query=81687at4751	Asparagine synthase, glutamine-hydrolyzing
84250at4751	Complete	Contig4	3667911	3672638	+	538.0	745	https://v10-1.orthodb.org/?query=84250at4751	TRAPP II complex, TRAPPC10
84829at4751	Complete	Contig7	757785	759316	+	256.7	207	https://v10-1.orthodb.org/?query=84829at4751	Tapt1 family
85793at4751	Complete	Contig7	2414062	2410424	-	652.2	767	https://v10-1.orthodb.org/?query=85793at4751	STAG
86293at4751	Complete	Contig2	854694	845282	-	407.5	337	https://v10-1.orthodb.org/?query=86293at4751	Aldehyde dehydrogenase, glutamic acid active site
87251at4751	Complete	Contig5	3381344	3385183	+	969.0	888	https://v10-1.orthodb.org/?query=87251at4751	Uncharacterised domain NUC173
87313at4751	Complete	Contig7	3670392	3668618	-	883.6	441	https://v10-1.orthodb.org/?query=87313at4751	Elongator complex protein 3
90022at4751	Complete	Contig2	3142909	3133984	-	145.2	189	https://v10-1.orthodb.org/?query=90022at4751	Nucleotide-diphospho-sugar transferase
91135at4751	Complete	Contig7	2332618	2329022	-	408.8	394	https://v10-1.orthodb.org/?query=91135at4751	Far11/STRP, C-terminal
92267at4751	Complete	Contig3	4772122	4774218	+	771.1	511	https://v10-1.orthodb.org/?query=92267at4751	Phenylalanyl-tRNA synthetase, B3/B4
93783at4751	Complete	Contig6	4450161	4455051	+	415.7	558	https://v10-1.orthodb.org/?query=93783at4751	ER membrane protein complex subunit 1
94384at4751	Complete	Contig3	3292202	3294405	+	458.6	421	https://v10-1.orthodb.org/?query=94384at4751	DNA topoisomerase
94628at4751	Complete	Contig2	235785	233755	-	913.9	523	https://v10-1.orthodb.org/?query=94628at4751	DNA helicase
95253at4751	Complete	Contig2	5868927	5859944	-	537.4	563	https://v10-1.orthodb.org/?query=95253at4751	WD40-repeat-containing domain
96633at4751	Complete	Contig2	2666156	2663187	-	576.7	600	https://v10-1.orthodb.org/?query=96633at4751	Cleavage and polyadenylation specificity factor 2, C-terminal
97141at4751	Complete	Contig1	4307218	4309924	+	361.3	349	https://v10-1.orthodb.org/?query=97141at4751	CDC45 family
98519at4751	Complete	Contig3	2545154	2555551	+	307.0	464	https://v10-1.orthodb.org/?query=98519at4751	Symplekin/Pta1
98733at4751	Complete	Contig1	2262967	2273518	+	870.8	560	https://v10-1.orthodb.org/?query=98733at4751	Aminoacyl-tRNA synthetase, class II
98739at4751	Duplicated	Contig4	1274922	1268703	-	597.5	412	https://v10-1.orthodb.org/?query=98739at4751	Aconitase/3-isopropylmalate dehydratase large subunit, alpha/beta/alpha domain
98739at4751	Duplicated	Contig5	1898126	1894192	-	575.6	412	https://v10-1.orthodb.org/?query=98739at4751	Aconitase/3-isopropylmalate dehydratase large subunit, alpha/beta/alpha domain
100957at4751	Complete	Contig2	5041845	5045058	+	619.2	698	https://v10-1.orthodb.org/?query=100957at4751	Armadillo-type fold
101133at4751	Complete	Contig1	7276423	7278076	+	394.4	355	https://v10-1.orthodb.org/?query=101133at4751	ATP-grasp fold
103183at4751	Complete	Contig1	5572608	5575521	+	834.0	633	https://v10-1.orthodb.org/?query=103183at4751	RuvA domain 2-like
103461at4751	Complete	Contig4	2957728	2970361	+	848.8	613	https://v10-1.orthodb.org/?query=103461at4751	p-loop containing nucleoside triphosphate hydrolase protein
103836at4751	Complete	Contig5	3161784	3163119	+	361.0	285	https://v10-1.orthodb.org/?query=103836at4751	WD40-repeat-containing domain
104173at4751	Complete	Contig2	3876662	3874313	-	462.1	473	https://v10-1.orthodb.org/?query=104173at4751	Nucleolar complex protein 2
104415at4751	Complete	Contig7	1662820	1664727	+	317.7	364	https://v10-1.orthodb.org/?query=104415at4751	WD40-repeat-containing domain
105401at4751	Complete	Contig6	1157827	1153625	-	1085.6	572	https://v10-1.orthodb.org/?query=105401at4751	GroEL-like apical domain superfamily
106281at4751	Complete	Contig6	2832941	2838363	+	954.4	1100	https://v10-1.orthodb.org/?query=106281at4751	Mon2, C-terminal
107136at4751	Complete	Contig1	1516227	1509622	-	722.9	535	https://v10-1.orthodb.org/?query=107136at4751	Glycoside hydrolase family 31
107464at4751	Complete	Contig5	459758	461644	+	618.9	406	https://v10-1.orthodb.org/?query=107464at4751	Glucose-6-phosphate isomerase
109276at4751	Complete	Contig3	3929886	3908105	-	438.2	407	https://v10-1.orthodb.org/?query=109276at4751	CCAAT-binding factor
111022at4751	Complete	Contig1	453252	447656	-	380.8	298	https://v10-1.orthodb.org/?query=111022at4751	CDP-diacylglycerol--glycerol-3-phosphate 3-phosphatidyltransferase
111189at4751	Complete	Contig1	4877238	4874442	-	712.6	531	https://v10-1.orthodb.org/?query=111189at4751	Helicase, C-terminal
112646at4751	Complete	Contig2	3553447	3555526	+	202.6	307	https://v10-1.orthodb.org/?query=112646at4751	Conserved oligomeric Golgi complex subunit 6
112937at4751	Complete	Contig7	529520	533923	+	517.3	462	https://v10-1.orthodb.org/?query=112937at4751	ATP-dependent RNA helicase DEAD-box, conserved site
115993at4751	Complete	Contig7	1001214	996629	-	699.7	479	https://v10-1.orthodb.org/?query=115993at4751	WD40-repeat-containing domain
117017at4751	Complete	Contig2	6731627	6737743	+	704.2	484	https://v10-1.orthodb.org/?query=117017at4751	Methionyl-tRNA synthetase
118189at4751	Complete	Contig7	1849410	1847568	-	706.0	510	https://v10-1.orthodb.org/?query=118189at4751	WD40-repeat-containing domain
118701at4751	Complete	Contig5	2469796	2466874	-	862.0	653	https://v10-1.orthodb.org/?query=118701at4751	Phosphatidylinositol 3-kinase VPS34
119833at4751	Complete	Contig5	2081081	2089535	+	507.9	455	https://v10-1.orthodb.org/?query=119833at4751	Histone-lysine N-methyltransferase
122507at4751	Complete	Contig7	1987705	1992393	+	484.0	488	https://v10-1.orthodb.org/?query=122507at4751	WD40-repeat-containing domain
122824at4751	Complete	Contig6	2107949	2105458	-	174.1	236	https://v10-1.orthodb.org/?query=122824at4751	WD40-repeat-containing domain
123228at4751	Complete	Contig1	5531738	5542806	+	902.7	670	https://v10-1.orthodb.org/?query=123228at4751	Ribosome biogenesis protein Bms1, N-terminal
123277at4751	Complete	Contig1	3872230	3867478	-	1250.6	1035	https://v10-1.orthodb.org/?query=123277at4751	WD40-repeat-containing domain
123494at4751	Complete	Contig2	5636579	5635101	-	342.4	303	https://v10-1.orthodb.org/?query=123494at4751	Actin family
125400at4751	Complete	Contig2	2249629	2252100	+	203.0	450	https://v10-1.orthodb.org/?query=125400at4751	RINT-1/Tip20
125935at4751	Complete	Contig2	5749073	5759663	+	475.4	386	https://v10-1.orthodb.org/?query=125935at4751	tRNA-dihydrouridine synthase
126037at4751	Complete	Contig3	3353228	3363212	+	425.1	403	https://v10-1.orthodb.org/?query=126037at4751	SNF2-related, N-terminal domain
126249at4751	Complete	Contig2	5535479	5538292	+	611.1	498	https://v10-1.orthodb.org/?query=126249at4751	RNA recognition motif domain
126256at4751	Complete	Contig3	3614281	3611930	-	484.3	346	https://v10-1.orthodb.org/?query=126256at4751	Non-specific serine/threonine protein kinase
126519at4751	Complete	Contig2	6358271	6356572	-	673.9	428	https://v10-1.orthodb.org/?query=126519at4751	Imidazole glycerol phosphate synthase hisHF
127140at4751	Missing
129160at4751	Complete	Contig2	3011404	3009478	-	689.5	441	https://v10-1.orthodb.org/?query=129160at4751	GroEL-like apical domain superfamily
129326at4751	Complete	Contig3	980348	983143	+	705.6	674	https://v10-1.orthodb.org/?query=129326at4751	Nucleolar protein 14
129520at4751	Complete	Contig3	2514433	2512487	-	641.6	425	https://v10-1.orthodb.org/?query=129520at4751	Alpha-D-phosphohexomutase, alpha/beta/alpha domain I
130062at4751	Complete	Contig4	4348208	4344736	-	486.7	692	https://v10-1.orthodb.org/?query=130062at4751	Armadillo-type fold
130930at4751	Complete	Contig5	1928012	1921290	-	1887.7	1646	https://v10-1.orthodb.org/?query=130930at4751	Nucleoporin Nup186/Nup192/Nup205
130976at4751	Complete	Contig1	1042382	1034439	-	445.8	427	https://v10-1.orthodb.org/?query=130976at4751	DNA polymerase alpha subunit B
133954at4751	Complete	Contig2	4066690	4065042	-	158.3	193	https://v10-1.orthodb.org/?query=133954at4751	Proteasome component (PCI) domain
135184at4751	Complete	Contig2	5050446	5055017	+	257.0	236	https://v10-1.orthodb.org/?query=135184at4751	Nitrogen permease regulator 2
135652at4751	Complete	Contig3	4305002	4311616	+	517.2	379	https://v10-1.orthodb.org/?query=135652at4751	Poly(A) polymerase
137963at4751	Complete	Contig4	3601477	3609143	+	730.5	438	https://v10-1.orthodb.org/?query=137963at4751	Proline-tRNA ligase, class IIa
138484at4751	Complete	Contig3	3623668	3626074	+	262.8	322	https://v10-1.orthodb.org/?query=138484at4751	DNA polymerase epsilon subunit
138695at4751	Complete	Contig1	5435157	5437288	+	792.6	499	https://v10-1.orthodb.org/?query=138695at4751	Nucleolar GTP-binding protein 1
138697at4751	Duplicated	Contig2	4411297	4415678	+	541.6	387	https://v10-1.orthodb.org/?query=138697at4751	Threonine synthase, N-terminal
138697at4751	Duplicated	Contig1	3050805	3052773	+	481.2	371	https://v10-1.orthodb.org/?query=138697at4751	Threonine synthase, N-terminal
138833at4751	Complete	Contig3	4770685	4768273	-	706.6	488	https://v10-1.orthodb.org/?query=138833at4751	Armadillo-type fold
141273at4751	Complete	Contig1	1623555	1626797	+	313.3	291	https://v10-1.orthodb.org/?query=141273at4751	Methionyl-tRNA synthetase
142357at4751	Complete	Contig1	5081603	5079209	-	678.2	530	https://v10-1.orthodb.org/?query=142357at4751	Histidine kinase/HSP90-like ATPase
142965at4751	Complete	Contig7	716585	723610	+	302.9	271	https://v10-1.orthodb.org/?query=142965at4751	GPI transamidase component PIG-T
143414at4751	Complete	Contig1	3130129	3137111	+	429.7	457	https://v10-1.orthodb.org/?query=143414at4751	TCF25/Rqc1
145178at4751	Complete	Contig7	1895994	1899513	+	346.2	486	https://v10-1.orthodb.org/?query=145178at4751	Timeless protein
145378at4751	Complete	Contig2	3156437	3146591	-	484.4	414	https://v10-1.orthodb.org/?query=145378at4751	Translation initiation factor 2A
145524at4751	Complete	Contig2	5621494	5630731	+	482.0	306	https://v10-1.orthodb.org/?query=145524at4751	Lipin/Ned1/Smp2 (LNS2)
147028at4751	Complete	Contig1	960829	959245	-	356.6	305	https://v10-1.orthodb.org/?query=147028at4751	WD40-repeat-containing domain
148293at4751	Complete	Contig3	2768490	2776520	+	790.9	399	https://v10-1.orthodb.org/?query=148293at4751	ATPase, F1/V1/A1 complex, alpha/beta subunit, N-terminal domain
150469at4751	Complete	Contig4	4513733	4499589	-	534.5	368	https://v10-1.orthodb.org/?query=150469at4751	GroEL-like apical domain superfamily
153083at4751	Complete	Contig2	313732	323227	+	695.1	584	https://v10-1.orthodb.org/?query=153083at4751	Ubiquitin carboxyl-terminal hydrolase
154126at4751	Complete	Contig2	6466039	6468204	+	522.6	421	https://v10-1.orthodb.org/?query=154126at4751	Ubiquitin-like modifier-activating enzyme Atg7
156073at4751	Complete	Contig1	2881600	2883064	+	163.8	181	https://v10-1.orthodb.org/?query=156073at4751	Zinc finger, RING-type
160044at4751	Complete	Contig5	1822797	1829198	+	458.6	354	https://v10-1.orthodb.org/?query=160044at4751	Sodium/hydrogen exchanger
160875at4751	Complete	Contig3	1356734	1359382	+	493.6	422	https://v10-1.orthodb.org/?query=160875at4751	RNA helicase
160940at4751	Complete	Contig1	1434768	1436091	+	193.0	224	https://v10-1.orthodb.org/?query=160940at4751	Pyridoxal phosphate-dependent transferase
160995at4751	Complete	Contig3	1848455	1842338	-	661.3	384	https://v10-1.orthodb.org/?query=160995at4751	Translation initiation factor 2, gamma subunit, C-terminal
161113at4751	Complete	Contig4	2600998	2591555	-	390.7	309	https://v10-1.orthodb.org/?query=161113at4751	Peptidase M16, N-terminal
163318at4751	Complete	Contig2	2389505	2366908	-	235.6	310	https://v10-1.orthodb.org/?query=163318at4751	Tetratricopeptide-like helical domain superfamily
165243at4751	Complete	Contig3	1515516	1516694	+	307.9	222	https://v10-1.orthodb.org/?query=165243at4751	Zinc finger C2H2-type
167290at4751	Complete	Contig1	6413879	6415835	+	476.7	427	https://v10-1.orthodb.org/?query=167290at4751	Heat shock protein 70 family
167374at4751	Complete	Contig3	3284862	3282410	-	229.3	398	https://v10-1.orthodb.org/?query=167374at4751	Ku, C-terminal
167498at4751	Complete	Contig1	502343	496866	-	629.6	383	https://v10-1.orthodb.org/?query=167498at4751	Signal recognition particle, SRP54 subunit
168092at4751	Complete	Contig4	568987	562428	-	498.0	386	https://v10-1.orthodb.org/?query=168092at4751	Helicase, C-terminal
168489at4751	Complete	Contig2	2570657	2573033	+	632.1	511	https://v10-1.orthodb.org/?query=168489at4751	Vacuolar import/degradation Vid27, C-terminal
169381at4751	Complete	Contig3	1193957	1192910	-	347.0	234	https://v10-1.orthodb.org/?query=169381at4751	WD40-repeat-containing domain
170297at4751	Complete	Contig2	2597926	2592298	-	843.0	523	https://v10-1.orthodb.org/?query=170297at4751	26S proteasome non-ATPase regulatory subunit 3
170401at4751	Complete	Contig5	554932	549996	-	415.1	786	https://v10-1.orthodb.org/?query=170401at4751	Zinc finger, RING/FYVE/PHD-type
170904at4751	Complete	Contig2	926833	936761	+	685.9	731	https://v10-1.orthodb.org/?query=170904at4751	p-loop containing nucleoside triphosphate hydrolase protein
171181at4751	Complete	Contig5	3164961	3175301	+	133.1	175	https://v10-1.orthodb.org/?query=171181at4751	Cytidine deaminase-like
171238at4751	Complete	Contig1	3230858	3226770	-	467.9	318	https://v10-1.orthodb.org/?query=171238at4751	Succinate--CoA ligase
172113at4751	Complete	Contig6	1875872	1877027	+	555.6	297	https://v10-1.orthodb.org/?query=172113at4751	Peptide chain release factor eRF1/aRF1
172363at4751	Complete	Contig3	4065169	4057439	-	561.8	593	https://v10-1.orthodb.org/?query=172363at4751	Armadillo-type fold
172966at4751	Complete	Contig1	2462025	2453954	-	563.1	394	https://v10-1.orthodb.org/?query=172966at4751	Nuclear pore localisation protein NPL4, C-terminal
173428at4751	Complete	Contig2	6157825	6155813	-	497.3	405	https://v10-1.orthodb.org/?query=173428at4751	Aminoacyl-tRNA synthetase, class II
173995at4751	Complete	Contig6	3201179	3202505	+	255.7	262	https://v10-1.orthodb.org/?query=173995at4751	WD40-repeat-containing domain
174653at4751	Complete	Contig6	4124389	4122984	-	686.3	369	https://v10-1.orthodb.org/?query=174653at4751	Adenosylhomocysteinase
174672at4751	Complete	Contig7	985734	980369	-	233.6	250	https://v10-1.orthodb.org/?query=174672at4751	tRNA guanosine-2'-O-methyltransferase, TRM11
175136at4751	Complete	Contig1	6942869	6940528	-	314.1	272	https://v10-1.orthodb.org/?query=175136at4751	WD40-repeat-containing domain
175599at4751	Complete	Contig1	983474	985340	+	103.0	171	https://v10-1.orthodb.org/?query=175599at4751	DAMP1, SANT/Myb-like domain
176178at4751	Complete	Contig6	1077083	1089459	+	443.2	320	https://v10-1.orthodb.org/?query=176178at4751	Winged helix DNA-binding domain superfamily
176478at4751	Complete	Contig3	508594	516458	+	400.6	318	https://v10-1.orthodb.org/?query=176478at4751	CCAAT-binding factor
176648at4751	Complete	Contig1	4884131	4879336	-	333.8	289	https://v10-1.orthodb.org/?query=176648at4751	Heat shock protein DnaJ, cysteine-rich domain
176748at4751	Complete	Contig1	6989146	6982956	-	439.1	387	https://v10-1.orthodb.org/?query=176748at4751	WD40-repeat-containing domain
179025at4751	Complete	Contig5	3683043	3677127	-	214.2	253	https://v10-1.orthodb.org/?query=179025at4751	Nucleotide-diphospho-sugar transferases
179437at4751	Complete	Contig6	1020790	1029711	+	585.3	366	https://v10-1.orthodb.org/?query=179437at4751	Anthranilate synthase component I
179897at4751	Complete	Contig2	5782229	5780693	-	265.9	271	https://v10-1.orthodb.org/?query=179897at4751	Atg6/Beclin
181890at4751	Complete	Contig6	3197137	3192660	-	75.2	103	https://v10-1.orthodb.org/?query=181890at4751	TFIIH p62 subunit, N-terminal
181959at4751	Complete	Contig7	989967	993043	+	664.1	352	https://v10-1.orthodb.org/?query=181959at4751	26S Proteasome regulatory subunit 6A
183720at4751	Complete	Contig1	5234413	5222619	-	404.8	340	https://v10-1.orthodb.org/?query=183720at4751	RNA helicase
183801at4751	Complete	Contig2	3658705	3657399	-	101.7	115	https://v10-1.orthodb.org/?query=183801at4751	Winged helix-like DNA-binding domain superfamily
183849at4751	Complete	Contig3	2644828	2646885	+	705.1	436	https://v10-1.orthodb.org/?query=183849at4751	Oligosaccharyl transferase, STT3 subunit
184718at4751	Complete	Contig2	6394067	6396851	+	819.7	707	https://v10-1.orthodb.org/?query=184718at4751	Tetratricopeptide repeat
184762at4751	Complete	Contig5	3489214	3494884	+	593.4	305	https://v10-1.orthodb.org/?query=184762at4751	26S proteasome regulatory subunit 8
185196at4751	Complete	Contig4	2069219	2079437	+	475.3	484	https://v10-1.orthodb.org/?query=185196at4751	Exocyst complex component EXOC6/Sec15
185399at4751	Complete	Contig1	4125525	4123969	-	441.9	312	https://v10-1.orthodb.org/?query=185399at4751	Glycosyl transferase, family 4
186138at4751	Complete	Contig2	3120374	3119018	-	396.2	298	https://v10-1.orthodb.org/?query=186138at4751	DNA primase
186574at4751	Complete	Contig4	786751	788559	+	487.4	366	https://v10-1.orthodb.org/?query=186574at4751	Adenylosuccinate lyase
186701at4751	Complete	Contig3	3964793	3968407	+	863.0	725	https://v10-1.orthodb.org/?query=186701at4751	Mad3/Bub1 homology region 1
187821at4751	Complete	Contig4	2179069	2185102	+	496.1	393	https://v10-1.orthodb.org/?query=187821at4751	GMP synthase
188070at4751	Complete	Contig1	2534689	2524366	-	565.4	297	https://v10-1.orthodb.org/?query=188070at4751	ATPase, AAA-type, conserved site
189234at4751	Complete	Contig1	3904599	3912429	+	228.2	294	https://v10-1.orthodb.org/?query=189234at4751	Ku70
189573at4751	Complete	Contig3	4790343	4791915	+	374.4	249	https://v10-1.orthodb.org/?query=189573at4751	Coatomer subunit delta
190183at4751	Complete	Contig4	819816	820863	+	363.0	255	https://v10-1.orthodb.org/?query=190183at4751	Prephenate dehydrogenase
190475at4751	Complete	Contig7	1795413	1793385	-	525.5	449	https://v10-1.orthodb.org/?query=190475at4751	Digestive organ expansion factor, predicted
190832at4751	Complete	Contig1	6175274	6173837	-	358.4	325	https://v10-1.orthodb.org/?query=190832at4751	PAN2-PAN3 deadenylation complex subunit PAN3
191114at4751	Complete	Contig1	6985152	6994856	+	483.6	316	https://v10-1.orthodb.org/?query=191114at4751	Phenylalanyl-tRNA synthetase
191296at4751	Complete	Contig3	3712010	3709089	-	263.9	510	https://v10-1.orthodb.org/?query=191296at4751	Nuclear pore protein 84/107
191310at4751	Complete	Contig4	2614797	2611954	-	472.4	500	https://v10-1.orthodb.org/?query=191310at4751	Vps16, C-terminal
192059at4751	Complete	Contig4	3131511	3133512	+	280.0	316	https://v10-1.orthodb.org/?query=192059at4751	P-loop containing nucleoside triphosphate hydrolase
192135at4751	Complete	Contig2	3995252	4013960	+	638.3	663	https://v10-1.orthodb.org/?query=192135at4751	Rho GTPase activation protein
192452at4751	Complete	Contig1	5138396	5136738	-	533.3	387	https://v10-1.orthodb.org/?query=192452at4751	7,8-Dihydro-6-hydroxymethylpterin-pyrophosphokinase, HPPK
195619at4751	Complete	Contig2	3385516	3383791	-	637.9	439	https://v10-1.orthodb.org/?query=195619at4751	Pyridoxal phosphate-dependent transferase
195863at4751	Complete	Contig3	1131469	1108138	-	897.7	802	https://v10-1.orthodb.org/?query=195863at4751	Exportin-1/Importin-beta-like
196015at4751	Complete	Contig7	2118681	2120465	+	669.4	364	https://v10-1.orthodb.org/?query=196015at4751	Pseudouridine synthase, catalytic domain superfamily
196094at4751	Complete	Contig3	1018309	1015935	-	372.8	457	https://v10-1.orthodb.org/?query=196094at4751	Chaperone J-domain superfamily
196841at4751	Complete	Contig1	5947072	5944946	-	627.4	419	https://v10-1.orthodb.org/?query=196841at4751	Sulfate adenylyltransferase
197111at4751	Complete	Contig3	3572308	3570847	-	557.6	316	https://v10-1.orthodb.org/?query=197111at4751	Pyridoxal phosphate-dependent transferase
197612at4751	Complete	Contig6	3579923	3570036	-	245.1	250	https://v10-1.orthodb.org/?query=197612at4751	WD40 repeat
198196at4751	Complete	Contig2	3865473	3860352	-	524.9	356	https://v10-1.orthodb.org/?query=198196at4751	Threonine dehydratase
198234at4751	Complete	Contig2	2262651	2260706	-	205.3	293	https://v10-1.orthodb.org/?query=198234at4751	Conserved oligomeric Golgi complex, subunit 3
200331at4751	Complete	Contig1	4695209	4696259	+	159.5	170	https://v10-1.orthodb.org/?query=200331at4751	TAP46-like protein
201591at4751	Complete	Contig3	4692171	4691140	-	96.1	96	https://v10-1.orthodb.org/?query=201591at4751	WD40-repeat-containing domain
202089at4751	Complete	Contig7	2009862	2008676	-	241.2	216	https://v10-1.orthodb.org/?query=202089at4751	Tom40
202248at4751	Complete	Contig1	3452429	3459118	+	205.7	228	https://v10-1.orthodb.org/?query=202248at4751	Amino-acid acetyltransferase, mitochondrial
203109at4751	Complete	Contig4	1501801	1503120	+	205.4	237	https://v10-1.orthodb.org/?query=203109at4751	eRF1 domain 1/Pelota-like
203710at4751	Complete	Contig2	1024177	1019319	-	494.8	315	https://v10-1.orthodb.org/?query=203710at4751	COX15/CtaA family
204087at4751	Complete	Contig5	3852333	3853612	+	512.3	308	https://v10-1.orthodb.org/?query=204087at4751	Chorismate synthase
204341at4751	Complete	Contig3	865688	873580	+	552.9	459	https://v10-1.orthodb.org/?query=204341at4751	Condensin complex subunit 2
204508at4751	Complete	Contig5	812753	811181	-	195.3	249	https://v10-1.orthodb.org/?query=204508at4751	Clp1, N-terminal beta-sandwich domain
205479at4751	Complete	Contig7	2665867	2664904	-	291.5	204	https://v10-1.orthodb.org/?query=205479at4751	Cyclin-dependent kinase 7
207926at4751	Complete	Contig3	1296448	1305017	+	435.6	496	https://v10-1.orthodb.org/?query=207926at4751	Heat shock protein 70 family
208463at4751	Complete	Contig3	3819232	3817183	-	499.6	457	https://v10-1.orthodb.org/?query=208463at4751	Pre-mRNA-splicing factor CLF1
209053at4751	Complete	Contig7	3025557	3017261	-	432.8	300	https://v10-1.orthodb.org/?query=209053at4751	Aminoacyl-tRNA synthetase, class II
209619at4751	Complete	Contig6	2157365	2156051	-	320.4	234	https://v10-1.orthodb.org/?query=209619at4751	Threonylcarbamoyl-AMP synthase
210178at4751	Complete	Contig4	3215095	3224142	+	265.0	280	https://v10-1.orthodb.org/?query=210178at4751	Asparagine synthase
210462at4751	Complete	Contig4	4275203	4270456	-	214.3	307	https://v10-1.orthodb.org/?query=210462at4751	Kinetochore protein Nuf2
210986at4751	Complete	Contig4	2334867	2324695	-	277.0	270	https://v10-1.orthodb.org/?query=210986at4751	FACT complex subunit POB3
211442at4751	Complete	Contig2	6094369	6098015	+	263.2	207	https://v10-1.orthodb.org/?query=211442at4751	Endoplasmic reticulum oxidoreductin 1
211634at4751	Complete	Contig5	899124	897959	-	385.0	263	https://v10-1.orthodb.org/?query=211634at4751	Isopropylmalate dehydrogenase-like domain
211768at4751	Complete	Contig1	5240958	5242640	+	403.2	306	https://v10-1.orthodb.org/?query=211768at4751	60S ribosomal export protein NMD3
212522at4751	Complete	Contig6	515906	514160	-	314.5	259	https://v10-1.orthodb.org/?query=212522at4751	Cyclin-like
212735at4751	Complete	Contig5	3086336	3080274	-	454.2	318	https://v10-1.orthodb.org/?query=212735at4751	Zinc finger, ZPR1-type
213564at4751	Complete	Contig5	3850451	3849533	-	197.6	185	https://v10-1.orthodb.org/?query=213564at4751	Lipoyltransferase/lipoate-protein ligase
215926at4751	Complete	Contig1	1527691	1521024	-	293.3	223	https://v10-1.orthodb.org/?query=215926at4751	tRNA (1-methyladenosine) methyltransferase catalytic subunit Gcd14
216270at4751	Complete	Contig1	5442638	5438083	-	399.8	323	https://v10-1.orthodb.org/?query=216270at4751	Rab GDP dissociation inhibitor
216661at4751	Complete	Contig2	1889124	1887948	-	404.6	242	https://v10-1.orthodb.org/?query=216661at4751	Cytoplasmic tRNA 2-thiolation protein 1
216683at4751	Complete	Contig5	3155016	3153831	-	319.5	236	https://v10-1.orthodb.org/?query=216683at4751	Ferrodoxin-fold anticodon-binding domain
216747at4751	Complete	Contig1	1815571	1808784	-	355.6	282	https://v10-1.orthodb.org/?query=216747at4751	Transcription initiation factor TFIID subunit 6
216949at4751	Complete	Contig4	4209834	4197046	-	228.3	293	https://v10-1.orthodb.org/?query=216949at4751	mRNA decay factor PAT1 domain
217097at4751	Complete	Contig2	4696229	4693128	-	296.7	217	https://v10-1.orthodb.org/?query=217097at4751	Protein kinase domain
217374at4751	Complete	Contig6	2910036	2906880	-	324.0	239	https://v10-1.orthodb.org/?query=217374at4751	Fructose-1,6-bisphosphatase
219236at4751	Complete	Contig2	7217025	7215514	-	530.0	309	https://v10-1.orthodb.org/?query=219236at4751	Actin family
219492at4751	Complete	Contig6	2491447	2489763	-	148.0	227	https://v10-1.orthodb.org/?query=219492at4751	Cwf19-like, C-terminal domain-1
221926at4751	Complete	Contig4	2285921	2288174	+	440.3	388	https://v10-1.orthodb.org/?query=221926at4751	RNA recognition motif domain
224693at4751	Complete	Contig4	4222545	4221054	-	373.0	303	https://v10-1.orthodb.org/?query=224693at4751	Dol-P-Man
224775at4751	Complete	Contig6	1080598	1079420	-	351.3	255	https://v10-1.orthodb.org/?query=224775at4751	p-loop containing nucleoside triphosphate hydrolase protein
224804at4751	Complete	Contig4	3183860	3185081	+	294.2	211	https://v10-1.orthodb.org/?query=224804at4751	Actin-related protein 2/3 complex subunit
225321at4751	Complete	Contig1	3157757	3148806	-	713.4	375	https://v10-1.orthodb.org/?query=225321at4751	Actin family
225351at4751	Complete	Contig2	5967659	5963922	-	224.3	239	https://v10-1.orthodb.org/?query=225351at4751	Nicotinate phosphoribosyltransferase
225535at4751	Complete	Contig5	1029889	1021180	-	401.4	335	https://v10-1.orthodb.org/?query=225535at4751	Transcriptional adapter 2
225712at4751	Complete	Contig1	423657	422541	-	161.9	207	https://v10-1.orthodb.org/?query=225712at4751	Phosphatidylethanolamine-binding protein
225820at4751	Complete	Contig3	2885279	2876269	-	209.7	196	https://v10-1.orthodb.org/?query=225820at4751	Aminomethyltransferase, folate-binding domain
225918at4751	Complete	Contig4	3584927	3582993	-	436.3	341	https://v10-1.orthodb.org/?query=225918at4751	Mannosyltransferase
226810at4751	Complete	Contig6	2526534	2528052	+	314.9	242	https://v10-1.orthodb.org/?query=226810at4751	Bystin
227572at4751	Complete	Contig3	3515251	3514076	-	323.5	227	https://v10-1.orthodb.org/?query=227572at4751	WD40 repeat
228465at4751	Complete	Contig2	2494028	2495296	+	176.3	203	https://v10-1.orthodb.org/?query=228465at4751	Tetratricopeptide-like helical domain superfamily
228752at4751	Missing
229510at4751	Complete	Contig1	2326858	2321149	-	359.0	314	https://v10-1.orthodb.org/?query=229510at4751	tRNA (guanine(37)-N1)-methyltransferase
229997at4751	Complete	Contig1	5467536	5469655	+	72.3	113	https://v10-1.orthodb.org/?query=229997at4751	Actin family
230605at4751	Complete	Contig4	1764235	1769940	+	333.3	429	https://v10-1.orthodb.org/?query=230605at4751	Ndc80 domain superfamily
231468at4751	Complete	Contig1	602649	598693	-	265.4	255	https://v10-1.orthodb.org/?query=231468at4751	Initiation factor 2B-related
231582at4751	Complete	Contig1	3465099	3461921	-	280.0	262	https://v10-1.orthodb.org/?query=231582at4751	NADPH
232698at4751	Complete	Contig5	2827849	2837255	+	595.1	477	https://v10-1.orthodb.org/?query=232698at4751	Protein SEY1
233287at4751	Complete	Contig2	6303440	6310247	+	345.9	263	https://v10-1.orthodb.org/?query=233287at4751	ATP-dependent RNA helicase DBP5
233706at4751	Complete	Contig3	1781588	1780553	-	316.8	243	https://v10-1.orthodb.org/?query=233706at4751	tRNA-dihydrouridine synthase
234548at4751	Complete	Contig1	3796380	3792898	-	749.3	884	https://v10-1.orthodb.org/?query=234548at4751	Nucleolar pre-ribosomal-associated protein 1, C-terminal domain
234698at4751	Complete	Contig6	3345236	3347130	+	315.8	300	https://v10-1.orthodb.org/?query=234698at4751	Signal recognition particle receptor, alpha subunit, N-terminal
235105at4751	Complete	Contig6	1682145	1683441	+	371.5	294	https://v10-1.orthodb.org/?query=235105at4751	UAA transporter
235463at4751	Complete	Contig3	3687393	3695746	+	303.3	223	https://v10-1.orthodb.org/?query=235463at4751	Eukaryotic translation initiation factor 3 subunit I
235640at4751	Complete	Contig5	1456371	1457987	+	371.5	327	https://v10-1.orthodb.org/?query=235640at4751	Winged helix-like DNA-binding domain superfamily
236504at4751	Complete	Contig3	4069966	4073431	+	686.2	375	https://v10-1.orthodb.org/?query=236504at4751	Protein phosphatase 2A regulatory subunit PR55
237276at4751	Complete	Contig3	3338051	3336411	-	468.8	335	https://v10-1.orthodb.org/?query=237276at4751	Glucose-6-phosphate dehydrogenase
237281at4751	Complete	Contig2	2536246	2525562	-	304.7	298	https://v10-1.orthodb.org/?query=237281at4751	Glutamyl-tRNA(Gln) amidotransferase, subunit B, conserved site
237393at4751	Complete	Contig5	2171780	2169800	-	304.3	354	https://v10-1.orthodb.org/?query=237393at4751	Nucleolar complex-associated protein 3
237533at4751	Complete	Contig1	3689360	3690261	+	262.2	160	https://v10-1.orthodb.org/?query=237533at4751	ATPase, AAA-type, conserved site
238922at4751	Complete	Contig1	869635	867520	-	318.2	307	https://v10-1.orthodb.org/?query=238922at4751	Protein kinase domain
240036at4751	Complete	Contig2	5265085	5263120	-	674.5	493	https://v10-1.orthodb.org/?query=240036at4751	Pescadillo
240246at4751	Complete	Contig3	3792594	3794932	+	221.4	328	https://v10-1.orthodb.org/?query=240246at4751	Nitrogen permease regulator 3
241079at4751	Complete	Contig1	3711286	3716740	+	334.5	328	https://v10-1.orthodb.org/?query=241079at4751	Adenylate cyclase-associated CAP, C-terminal
241483at4751	Complete	Contig3	5296596	5309323	+	504.5	375	https://v10-1.orthodb.org/?query=241483at4751	WD40-repeat-containing domain
241586at4751	Complete	Contig4	1443707	1445257	+	421.8	360	https://v10-1.orthodb.org/?query=241586at4751	WD40-repeat-containing domain
241860at4751	Complete	Contig3	2780267	2781422	+	435.0	277	https://v10-1.orthodb.org/?query=241860at4751	2-(3-amino-3-carboxypropyl)histidine synthase subunit 1
243015at4751	Complete	Contig1	6224937	6223266	-	402.5	372	https://v10-1.orthodb.org/?query=243015at4751	Ubiquitin specific protease, conserved site
244066at4751	Complete	Contig6	560644	562247	+	405.4	301	https://v10-1.orthodb.org/?query=244066at4751	Gamma-glutamyl phosphate reductase
245480at4751	Complete	Contig7	1566889	1578069	+	520.4	393	https://v10-1.orthodb.org/?query=245480at4751	Replication factor A protein 1
245900at4751	Complete	Contig7	1505743	1504188	-	391.5	308	https://v10-1.orthodb.org/?query=245900at4751	Phosphoglycerate kinase
246207at4751	Complete	Contig6	2942952	2936485	-	263.0	207	https://v10-1.orthodb.org/?query=246207at4751	WD40-repeat-containing domain
246951at4751	Complete	Contig3	2709294	2710980	+	427.1	356	https://v10-1.orthodb.org/?query=246951at4751	WD40-repeat-containing domain
247065at4751	Complete	Contig6	963107	957635	-	271.1	374	https://v10-1.orthodb.org/?query=247065at4751	SNU66/SART1 family
247129at4751	Complete	Contig1	6460468	6462222	+	480.6	297	https://v10-1.orthodb.org/?query=247129at4751	Protein kinase domain
247383at4751	Complete	Contig5	2644002	2642830	-	159.3	218	https://v10-1.orthodb.org/?query=247383at4751	Elongator complex protein 4
248360at4751	Complete	Contig2	2576990	2579657	+	413.3	384	https://v10-1.orthodb.org/?query=248360at4751	HRDC domain
251158at4751	Complete	Contig7	2550781	2546940	-	465.6	269	https://v10-1.orthodb.org/?query=251158at4751	tRNA N6-adenosine threonylcarbamoyltransferase
251613at4751	Complete	Contig1	4336542	4335159	-	332.7	238	https://v10-1.orthodb.org/?query=251613at4751	ATPase, AFG1-like
252314at4751	Complete	Contig7	2054130	2053036	-	78.7	114	https://v10-1.orthodb.org/?query=252314at4751	Tetratricopeptide-like helical domain superfamily
252469at4751	Complete	Contig7	1101448	1099873	-	343.8	250	https://v10-1.orthodb.org/?query=252469at4751	Phosphatidate cytidylyltransferase
254717at4751	Complete	Contig3	3593624	3594711	+	352.5	242	https://v10-1.orthodb.org/?query=254717at4751	Arsenical pump ATPase, ArsA/GET3
255378at4751	Complete	Contig6	2068989	2067435	-	312.4	305	https://v10-1.orthodb.org/?query=255378at4751	WD40-repeat-containing domain
255412at4751	Complete	Contig3	3926108	3920455	-	551.5	297	https://v10-1.orthodb.org/?query=255412at4751	WD40-repeat-containing domain
256318at4751	Complete	Contig2	4153184	4151642	-	505.8	339	https://v10-1.orthodb.org/?query=256318at4751	WD40-repeat-containing domain
256914at4751	Complete	Contig7	870144	864014	-	354.3	306	https://v10-1.orthodb.org/?query=256914at4751	Mitochondrial import inner membrane translocase subunit TIM44
257330at4751	Complete	Contig6	591634	594843	+	358.5	274	https://v10-1.orthodb.org/?query=257330at4751	Mitochondrial import inner membrane translocase subunit Tim50
258245at4751	Complete	Contig3	1650445	1643948	-	554.0	349	https://v10-1.orthodb.org/?query=258245at4751	Aminoacyl-tRNA synthetase, class Ic
258762at4751	Complete	Contig1	3816398	3813656	-	190.8	183	https://v10-1.orthodb.org/?query=258762at4751	Ribonuclease III domain
259060at4751	Complete	Contig2	3258025	3256129	-	495.0	377	https://v10-1.orthodb.org/?query=259060at4751	Phospholipid
259444at4751	Complete	Contig6	4102578	4103881	+	244.6	307	https://v10-1.orthodb.org/?query=259444at4751	WD40-repeat-containing domain
259700at4751	Complete	Contig4	2804192	2802977	-	203.1	215	https://v10-1.orthodb.org/?query=259700at4751	RNA 3'-terminal phosphate cyclase
259883at4751	Complete	Contig2	3923676	3923331	-	64.6	49	https://v10-1.orthodb.org/?query=259883at4751	Zinc finger, CCCH-type
260251at4751	Complete	Contig1	3428860	3433725	+	326.0	224	https://v10-1.orthodb.org/?query=260251at4751	ATP phosphoribosyltransferase
260722at4751	Complete	Contig6	936010	934150	-	370.9	212	https://v10-1.orthodb.org/?query=260722at4751	Deoxyhypusine synthase
260896at4751	Complete	Contig5	2312647	2313684	+	157.9	162	https://v10-1.orthodb.org/?query=260896at4751	Cyclin-like
261237at4751	Complete	Contig1	604784	615687	+	419.5	358	https://v10-1.orthodb.org/?query=261237at4751	Tetratricopeptide repeat
262317at4751	Complete	Contig4	3241867	3242935	+	340.7	271	https://v10-1.orthodb.org/?query=262317at4751	Transcription factor TFIIB
263390at4751	Complete	Contig2	2232074	2233605	+	344.0	338	https://v10-1.orthodb.org/?query=263390at4751	RNA polymerase II transcription factor B subunit 2
264038at4751	Complete	Contig4	4517177	4522058	+	391.6	400	https://v10-1.orthodb.org/?query=264038at4751	KEN domain
264164at4751	Complete	Contig1	6067141	6069222	+	410.8	423	https://v10-1.orthodb.org/?query=264164at4751	Ankyrin repeat-containing domain
265302at4751	Complete	Contig1	403958	408530	+	246.0	221	https://v10-1.orthodb.org/?query=265302at4751	CBS domain
265325at4751	Complete	Contig5	2995777	3006463	+	327.4	332	https://v10-1.orthodb.org/?query=265325at4751	Peptidase M16, C-terminal
266634at4751	Complete	Contig3	3567675	3575274	+	498.8	329	https://v10-1.orthodb.org/?query=266634at4751	SH3 domain
267556at4751	Complete	Contig5	536263	535300	-	172.9	151	https://v10-1.orthodb.org/?query=267556at4751	Phosphatidate cytidylyltransferase, mitochondrial
269389at4751	Complete	Contig3	1324252	1325508	+	453.9	306	https://v10-1.orthodb.org/?query=269389at4751	V-type proton ATPase subunit
269580at4751	Complete	Contig6	2525750	2524440	-	381.4	315	https://v10-1.orthodb.org/?query=269580at4751	Protein HGH1 N-terminal
269939at4751	Complete	Contig4	4315928	4321064	+	339.5	362	https://v10-1.orthodb.org/?query=269939at4751	Winged helix-like DNA-binding domain superfamily
271511at4751	Complete	Contig6	1616611	1620475	+	173.8	189	https://v10-1.orthodb.org/?query=271511at4751	RNA (C5-cytosine) methyltransferase
271781at4751	Complete	Contig5	2111841	2110458	-	189.1	250	https://v10-1.orthodb.org/?query=271781at4751	CTLH, C-terminal LisH motif
271850at4751	Complete	Contig2	2463541	2462643	-	203.6	171	https://v10-1.orthodb.org/?query=271850at4751	N-acetylglucosaminyl transferase component
272081at4751	Complete	Contig1	3214440	3215639	+	94.8	111	https://v10-1.orthodb.org/?query=272081at4751	Exoribonuclease, phosphorolytic domain 1
272711at4751	Complete	Contig2	3371481	3380952	+	252.0	252	https://v10-1.orthodb.org/?query=272711at4751	Proteasome component (PCI) domain
273469at4751	Complete	Contig5	3534683	3536462	+	252.5	263	https://v10-1.orthodb.org/?query=273469at4751	tRNA (adenine(58)-N(1))-methyltransferase non-catalytic subunit TRM6
274828at4751	Complete	Contig2	5118560	5117019	-	318.9	297	https://v10-1.orthodb.org/?query=274828at4751	GPI-anchored wall transfer protein
276205at4751	Complete	Contig1	4314065	4315409	+	379.6	214	https://v10-1.orthodb.org/?query=276205at4751	Serine/threonine-protein phosphatase
278643at4751	Complete	Contig2	4484731	4494838	+	356.6	363	https://v10-1.orthodb.org/?query=278643at4751	Phosphatidylinositol-glycan biosynthesis class S protein
279020at4751	Complete	Contig1	3967214	3965450	-	270.1	209	https://v10-1.orthodb.org/?query=279020at4751	RNA-binding S4 domain
280937at4751	Complete	Contig2	1692897	1691853	-	303.6	210	https://v10-1.orthodb.org/?query=280937at4751	S-methyl-5'-thioadenosine phosphorylase
281299at4751	Complete	Contig2	4432051	4429093	-	290.1	244	https://v10-1.orthodb.org/?query=281299at4751	2-(3-amino-3-carboxypropyl)histidine synthase subunit 2
281726at4751	Complete	Contig3	536750	531661	-	268.1	163	https://v10-1.orthodb.org/?query=281726at4751	Proteasome, subunit alpha/beta
281920at4751	Complete	Contig3	2010919	2012881	+	395.2	302	https://v10-1.orthodb.org/?query=281920at4751	Pseudouridine synthase I, TruA
282059at4751	Complete	Contig1	6766684	6764949	-	491.2	283	https://v10-1.orthodb.org/?query=282059at4751	Transketolase, C-terminal domain
282964at4751	Complete	Contig1	695288	697477	+	206.8	182	https://v10-1.orthodb.org/?query=282964at4751	Gtr1/RagA G protein
283177at4751	Complete	Contig1	243658	249773	+	255.6	234	https://v10-1.orthodb.org/?query=283177at4751	S-adenosylmethionine decarboxylase
284127at4751	Complete	Contig3	2610083	2611323	+	480.7	298	https://v10-1.orthodb.org/?query=284127at4751	S-adenosylmethionine synthetase
284176at4751	Complete	Contig7	2036153	2037074	+	147.0	127	https://v10-1.orthodb.org/?query=284176at4751	Pseudouridine synthase, catalytic domain superfamily
284287at4751	Complete	Contig6	1434512	1425017	-	364.2	373	https://v10-1.orthodb.org/?query=284287at4751	Pseudouridine synthase, TruD
284377at4751	Complete	Contig5	2040482	2054849	+	657.8	520	https://v10-1.orthodb.org/?query=284377at4751	Serine/threonine-protein kinase, active site
285254at4751	Complete	Contig4	846621	848251	+	290.2	249	https://v10-1.orthodb.org/?query=285254at4751	Aminoacyl-tRNA synthetase, class I, anticodon-binding
285477at4751	Complete	Contig2	5376814	5367908	-	183.9	132	https://v10-1.orthodb.org/?query=285477at4751	RNA polymerase II subunit A
285977at4751	Complete	Contig1	2559800	2558438	-	243.2	223	https://v10-1.orthodb.org/?query=285977at4751	Mitochondrial import inner membrane translocase subunit Tim54
289666at4751	Complete	Contig1	4374418	4382488	+	248.0	185	https://v10-1.orthodb.org/?query=289666at4751	Tetrapyrrole methylase
289686at4751	Complete	Contig7	1999593	2000103	+	65.7	68	https://v10-1.orthodb.org/?query=289686at4751	Nucleotide exchange factor Fes1
290314at4751	Complete	Contig7	2180361	2175753	-	413.7	271	https://v10-1.orthodb.org/?query=290314at4751	Ribosomal protein L4/L1e
290471at4751	Complete	Contig2	5199887	5198391	-	166.7	176	https://v10-1.orthodb.org/?query=290471at4751	Rmd5
291828at4751	Complete	Contig4	3269389	3260886	-	151.6	170	https://v10-1.orthodb.org/?query=291828at4751	Protein phosphatase methylesterase 1
292336at4751	Complete	Contig2	5927401	5938179	+	420.9	324	https://v10-1.orthodb.org/?query=292336at4751	Glycylpeptide N-tetradecanoyltransferase
292418at4751	Complete	Contig2	4354427	4352580	-	667.3	437	https://v10-1.orthodb.org/?query=292418at4751	Pyruvate kinase
293405at4751	Complete	Contig5	1627685	1629279	+	405.8	241	https://v10-1.orthodb.org/?query=293405at4751	Lipoyl synthase
295692at4751	Complete	Contig2	1160655	1160190	-	43.4	75	https://v10-1.orthodb.org/?query=295692at4751	Transcription initiation factor IIE subunit beta
295937at4751	Complete	Contig1	6347117	6348077	+	307.5	187	https://v10-1.orthodb.org/?query=295937at4751	K Homology domain
296024at4751	Complete	Contig2	6744113	6739025	-	383.2	315	https://v10-1.orthodb.org/?query=296024at4751	Initiation factor 2B-related
296643at4751	Complete	Contig7	2566977	2566123	-	230.3	188	https://v10-1.orthodb.org/?query=296643at4751	Ribosomal protein S5 domain 2-type fold
297145at4751	Complete	Contig2	2022429	2024768	+	132.4	176	https://v10-1.orthodb.org/?query=297145at4751	Apoptosis-antagonizing transcription factor, C-terminal
297671at4751	Complete	Contig2	5053619	5052005	-	248.6	251	https://v10-1.orthodb.org/?query=297671at4751	Tyrosine--tRNA ligase
298335at4751	Complete	Contig2	3383328	3381260	-	819.7	571	https://v10-1.orthodb.org/?query=298335at4751	GPI transamidase component Gaa1
298379at4751	Complete	Contig2	1695063	1700874	+	93.3	117	https://v10-1.orthodb.org/?query=298379at4751	Ubiquinone biosynthesis O-methyltransferase
299054at4751	Complete	Contig7	3125089	3126330	+	292.8	250	https://v10-1.orthodb.org/?query=299054at4751	SNARE
299330at4751	Complete	Contig5	1819275	1821254	+	180.4	160	https://v10-1.orthodb.org/?query=299330at4751	Exoribonuclease, phosphorolytic domain 1
299509at4751	Complete	Contig3	4030776	4032191	+	422.3	295	https://v10-1.orthodb.org/?query=299509at4751	Uroporphyrinogen decarboxylase
299559at4751	Complete	Contig1	2632494	2631469	-	305.2	237	https://v10-1.orthodb.org/?query=299559at4751	Brix domain
299583at4751	Complete	Contig3	5031360	5031927	+	117.7	103	https://v10-1.orthodb.org/?query=299583at4751	Gtr1/RagA G protein
299611at4751	Complete	Contig2	5422547	5424028	+	299.0	289	https://v10-1.orthodb.org/?query=299611at4751	WD40-repeat-containing domain
300016at4751	Complete	Contig2	3662726	3671031	+	402.1	229	https://v10-1.orthodb.org/?query=300016at4751	MPN domain
300216at4751	Complete	Contig1	599114	603163	+	461.3	341	https://v10-1.orthodb.org/?query=300216at4751	Arginine biosynthesis bifunctional protein ArgJ, mitochondrial
302127at4751	Complete	Contig3	4355685	4361338	+	366.9	328	https://v10-1.orthodb.org/?query=302127at4751	Lung seven transmembrane receptor-like
304341at4751	Complete	Contig4	1820658	1826435	+	280.2	189	https://v10-1.orthodb.org/?query=304341at4751	2-methoxy-6-polyprenyl-1,4-benzoquinol methylase, mitochondrial
304453at4751	Complete	Contig3	3900594	3901771	+	144.7	192	https://v10-1.orthodb.org/?query=304453at4751	V-type proton ATPase subunit C
304547at4751	Complete	Contig5	2712626	2711247	-	85.6	164	https://v10-1.orthodb.org/?query=304547at4751	Ribosome biogenesis protein NOP53
304733at4751	Complete	Contig6	969729	968221	-	47.9	206	https://v10-1.orthodb.org/?query=304733at4751	NSF attachment protein
305061at4751	Complete	Contig7	2655821	2664370	+	601.7	572	https://v10-1.orthodb.org/?query=305061at4751	Exocyst complex component Sec10-like
306594at4751	Complete	Contig6	4358718	4357076	-	328.0	314	https://v10-1.orthodb.org/?query=306594at4751	Dolichyl-diphosphooligosaccharide--protein glycosyltransferase 48kDa subunit
307144at4751	Complete	Contig1	1469844	1467307	-	503.3	492	https://v10-1.orthodb.org/?query=307144at4751	Rab-GTPase-TBC domain
308236at4751	Complete	Contig5	3525519	3527863	+	500.7	472	https://v10-1.orthodb.org/?query=308236at4751	Sda1
308816at4751	Complete	Contig1	713190	714761	+	480.6	404	https://v10-1.orthodb.org/?query=308816at4751	Zinc finger C2H2-type
310718at4751	Complete	Contig6	2004957	2002701	-	503.0	563	https://v10-1.orthodb.org/?query=310718at4751	Exocyst complex component EXOC3/Sec6
310891at4751	Complete	Contig1	4670555	4642641	-	701.0	568	https://v10-1.orthodb.org/?query=310891at4751	SANT/Myb domain
311048at4751	Complete	Contig1	4831082	4841141	+	175.4	183	https://v10-1.orthodb.org/?query=311048at4751	Deoxyhypusine hydroxylase
311254at4751	Complete	Contig1	4948938	4953514	+	356.7	362	https://v10-1.orthodb.org/?query=311254at4751	Nuclear segregation protein
312080at4751	Complete	Contig1	5776775	5775516	-	308.2	248	https://v10-1.orthodb.org/?query=312080at4751	Autophagy-related protein 3
312209at4751	Complete	Contig1	2547536	2543067	-	88.8	105	https://v10-1.orthodb.org/?query=312209at4751	Adenine nucleotide alpha hydrolases-like protein
312950at4751	Complete	Contig5	2005417	2002640	-	221.7	211	https://v10-1.orthodb.org/?query=312950at4751	Cell division cycle protein 123
315551at4751	Complete	Contig7	1791571	1788409	-	502.6	289	https://v10-1.orthodb.org/?query=315551at4751	Delta-aminolevulinic acid dehydratase
315639at4751	Complete	Contig4	3895320	3892991	-	281.3	243	https://v10-1.orthodb.org/?query=315639at4751	Rhodanese-like domain
315799at4751	Complete	Contig4	1520251	1518545	-	297.7	305	https://v10-1.orthodb.org/?query=315799at4751	WD40-repeat-containing domain
315802at4751	Complete	Contig1	1734400	1724933	-	199.7	194	https://v10-1.orthodb.org/?query=315802at4751	tRNA dimethylallyltransferase
316254at4751	Complete	Contig2	5915063	5917203	+	240.1	246	https://v10-1.orthodb.org/?query=316254at4751	GPI mannosyltransferase 1
316920at4751	Complete	Contig4	2210512	2209319	-	160.5	178	https://v10-1.orthodb.org/?query=316920at4751	Membrane bound O-acyl transferase, MBOAT
317276at4751	Complete	Contig2	7213354	7210819	-	421.5	271	https://v10-1.orthodb.org/?query=317276at4751	Protein kinase domain
317335at4751	Complete	Contig4	3248484	3237904	-	256.4	240	https://v10-1.orthodb.org/?query=317335at4751	Glycosyl transferase, family 3
319121at4751	Complete	Contig2	227884	238722	+	259.5	245	https://v10-1.orthodb.org/?query=319121at4751	Zinc finger, UBR-type
320163at4751	Complete	Contig1	259087	246581	-	267.4	257	https://v10-1.orthodb.org/?query=320163at4751	Ribonuclease Nob1, eukaryote
320638at4751	Complete	Contig2	5607605	5611943	+	831.1	466	https://v10-1.orthodb.org/?query=320638at4751	Nucleotide-diphospho-sugar transferase
320777at4751	Complete	Contig3	4751161	4746474	-	335.9	278	https://v10-1.orthodb.org/?query=320777at4751	Translation initiation factor IF2/IF5
320782at4751	Complete	Contig5	2053421	2054861	+	236.9	305	https://v10-1.orthodb.org/?query=320782at4751	RNA polymerase I associated factor, A49-like
321416at4751	Complete	Contig5	2619122	2616570	-	781.2	565	https://v10-1.orthodb.org/?query=321416at4751	Pre-mRNA-splicing factor syf1
321585at4751	Complete	Contig1	2183344	2184235	+	337.5	246	https://v10-1.orthodb.org/?query=321585at4751	Brix domain
321728at4751	Complete	Contig1	4360133	4354442	-	321.7	199	https://v10-1.orthodb.org/?query=321728at4751	GPI-anchor transamidase
322254at4751	Complete	Contig3	3072118	3070561	-	149.1	186	https://v10-1.orthodb.org/?query=322254at4751	Histone acetyltransferase type B catalytic subunit
322267at4751	Complete	Contig2	3333459	3334651	+	107.7	149	https://v10-1.orthodb.org/?query=322267at4751	Ubiquitinyl hydrolase 1
323327at4751	Complete	Contig5	879015	877900	-	230.8	226	https://v10-1.orthodb.org/?query=323327at4751	Translation initiation factor eIF-2B subunit alpha
324442at4751	Complete	Contig6	2563169	2563670	+	98.3	89	https://v10-1.orthodb.org/?query=324442at4751	Cell division control protein 73, C-terminal
325992at4751	Complete	Contig1	4281754	4281025	-	105.2	109	https://v10-1.orthodb.org/?query=325992at4751	Protein BCP1
326512at4751	Complete	Contig6	841548	843022	+	160.5	215	https://v10-1.orthodb.org/?query=326512at4751	WD40-repeat-containing domain
326649at4751	Complete	Contig1	2863986	2854999	-	562.4	413	https://v10-1.orthodb.org/?query=326649at4751	Phosphoacetylglucosamine mutase
327672at4751	Complete	Contig2	6163596	6158829	-	163.7	170	https://v10-1.orthodb.org/?query=327672at4751	Cdk-activating kinase assembly factor MAT1, centre
327748at4751	Complete	Contig7	1804324	1800718	-	312.8	285	https://v10-1.orthodb.org/?query=327748at4751	Zinc finger, RING/FYVE/PHD-type
327884at4751	Complete	Contig3	968333	967315	-	372.3	244	https://v10-1.orthodb.org/?query=327884at4751	Ribosomal protein L10P
329067at4751	Complete	Contig4	2882709	2880000	-	242.2	295	https://v10-1.orthodb.org/?query=329067at4751	Winged helix-like DNA-binding domain superfamily
330533at4751	Complete	Contig6	2781105	2776706	-	245.8	267	https://v10-1.orthodb.org/?query=330533at4751	Peptidase M24
330551at4751	Complete	Contig5	1756195	1754436	-	236.3	229	https://v10-1.orthodb.org/?query=330551at4751	GDP dissociation inhibitor
330629at4751	Complete	Contig1	2699904	2701148	+	279.4	186	https://v10-1.orthodb.org/?query=330629at4751	Proteasome, subunit alpha/beta
330815at4751	Complete	Contig6	2575369	2574234	-	331.2	229	https://v10-1.orthodb.org/?query=330815at4751	Translation initiation factor 2, alpha subunit
330949at4751	Complete	Contig1	3095180	3093467	-	406.9	344	https://v10-1.orthodb.org/?query=330949at4751	Pseudouridine synthase I, TruA
331022at4751	Complete	Contig5	2454005	2454779	+	134.9	136	https://v10-1.orthodb.org/?query=331022at4751	GTP binding domain
331763at4751	Complete	Contig2	3977809	3976791	-	397.2	201	https://v10-1.orthodb.org/?query=331763at4751	Ribosomal protein S5
332006at4751	Complete	Contig1	5996428	6005591	+	348.2	228	https://v10-1.orthodb.org/?query=332006at4751	SURF1-like protein
332036at4751	Complete	Contig6	478015	477010	-	321.5	215	https://v10-1.orthodb.org/?query=332036at4751	GPN-loop GTPase
332416at4751	Complete	Contig7	2316115	2308660	-	225.4	165	https://v10-1.orthodb.org/?query=332416at4751	p-loop containing nucleoside triphosphate hydrolase protein
332876at4751	Complete	Contig2	1355712	1353783	-	501.1	418	https://v10-1.orthodb.org/?query=332876at4751	WD40/YVTN repeat-like-containing domain superfamily
332891at4751	Complete	Contig2	6032118	6026728	-	404.9	329	https://v10-1.orthodb.org/?query=332891at4751	Membrane bound O-acyl transferase, MBOAT
334424at4751	Complete	Contig2	6393729	6392522	-	256.1	185	https://v10-1.orthodb.org/?query=334424at4751	rRNA adenine N(6)-methyltransferase
335237at4751	Complete	Contig5	491197	492646	+	365.6	273	https://v10-1.orthodb.org/?query=335237at4751	Helicase, C-terminal
335719at4751	Complete	Contig5	2990750	2989273	-	386.5	231	https://v10-1.orthodb.org/?query=335719at4751	Mitochondrial carrier domain superfamily
336181at4751	Complete	Contig6	1867668	1866380	-	278.9	228	https://v10-1.orthodb.org/?query=336181at4751	Adenosine kinase
336187at4751	Complete	Contig1	2871132	2870346	-	101.1	118	https://v10-1.orthodb.org/?query=336187at4751	RWD domain
337150at4751	Complete	Contig1	2318970	2328806	+	603.5	609	https://v10-1.orthodb.org/?query=337150at4751	Exocyst complex component EXOC5/Sec10
337917at4751	Complete	Contig3	1326581	1325756	-	195.7	164	https://v10-1.orthodb.org/?query=337917at4751	Ribosomal protein S15
338301at4751	Complete	Contig5	3776882	3777612	+	116.7	125	https://v10-1.orthodb.org/?query=338301at4751	Mitochondrial ribosomal protein S25
338808at4751	Complete	Contig2	3175155	3180319	+	411.5	255	https://v10-1.orthodb.org/?query=338808at4751	Golgi phosphoprotein 3-like
339525at4751	Complete	Contig1	2726045	2732939	+	268.4	251	https://v10-1.orthodb.org/?query=339525at4751	Aminomethyltransferase
342642at4751	Complete	Contig2	6443800	6442141	-	372.2	269	https://v10-1.orthodb.org/?query=342642at4751	Dihydroorotase
343196at4751	Complete	Contig5	2096402	2094701	-	219.4	211	https://v10-1.orthodb.org/?query=343196at4751	THIF-type NAD/FAD binding fold
343603at4751	Complete	Contig5	1033620	1034693	+	308.2	244	https://v10-1.orthodb.org/?query=343603at4751	Very-long-chain 3-oxoacyl-CoA reductase
343623at4751	Complete	Contig1	1270363	1271117	+	105.6	120	https://v10-1.orthodb.org/?query=343623at4751	Ribosome biogenesis protein Nop16
343717at4751	Complete	Contig5	2993838	2991746	-	245.7	312	https://v10-1.orthodb.org/?query=343717at4751	RNA polymerase III Rpc82, C -terminal
344553at4751	Complete	Contig6	1179911	1179223	-	164.6	133	https://v10-1.orthodb.org/?query=344553at4751	Ubiquitin fusion degradation protein 1
345661at4751	Complete	Contig1	662157	661569	-	85.7	57	https://v10-1.orthodb.org/?query=345661at4751	tRNA intron endonuclease, catalytic domain-like
348020at4751	Complete	Contig1	2131407	2125217	-	96.6	141	https://v10-1.orthodb.org/?query=348020at4751	Formyl transferase, N-terminal
348111at4751	Complete	Contig3	3863219	3872586	+	363.0	257	https://v10-1.orthodb.org/?query=348111at4751	Ribosomal protein L2
349264at4751	Complete	Contig3	1680405	1679706	-	301.2	174	https://v10-1.orthodb.org/?query=349264at4751	Proteasome subunit beta type
350840at4751	Complete	Contig1	5108280	5107348	-	118.5	114	https://v10-1.orthodb.org/?query=350840at4751	Isopentenyl-diphosphate delta-isomerase
351351at4751	Complete	Contig5	2040738	2031029	-	407.0	386	https://v10-1.orthodb.org/?query=351351at4751	Mannosyltransferase
351482at4751	Complete	Contig6	2950134	2948723	-	475.8	244	https://v10-1.orthodb.org/?query=351482at4751	Band 7 domain
351646at4751	Complete	Contig5	2086067	2075295	-	113.6	124	https://v10-1.orthodb.org/?query=351646at4751	25S rRNA (Uridine-N(3))-methyltransferase
351651at4751	Complete	Contig1	4362200	4371917	+	265.0	259	https://v10-1.orthodb.org/?query=351651at4751	Chitobiosyldiphosphodolichol beta-mannosyltransferase
351849at4751	Complete	Contig3	1243387	1242622	-	215.2	174	https://v10-1.orthodb.org/?query=351849at4751	Ribosome assembly factor mrt4
351858at4751	Complete	Contig3	4764931	4765915	+	347.1	185	https://v10-1.orthodb.org/?query=351858at4751	Eukaryotic translation initiation factor 6
351906at4751	Complete	Contig4	585800	584827	-	173.4	161	https://v10-1.orthodb.org/?query=351906at4751	Ribosomal protein L15
352224at4751	Complete	Contig6	1469081	1468197	-	111.9	114	https://v10-1.orthodb.org/?query=352224at4751	YEATS
352999at4751	Complete	Contig1	1335908	1334902	-	295.7	152	https://v10-1.orthodb.org/?query=352999at4751	Small GTPase
353685at4751	Complete	Contig6	4038327	4035553	-	202.7	152	https://v10-1.orthodb.org/?query=353685at4751	ER membrane protein complex subunit 3
353762at4751	Complete	Contig4	458459	459537	+	441.4	284	https://v10-1.orthodb.org/?query=353762at4751	Chitin synthase export chaperone
353991at4751	Complete	Contig1	6771911	6773329	+	414.7	309	https://v10-1.orthodb.org/?query=353991at4751	DnaJ domain
354679at4751	Complete	Contig6	2865908	2866953	+	452.1	249	https://v10-1.orthodb.org/?query=354679at4751	Armadillo-like helical
354739at4751	Complete	Contig7	2001659	2000467	-	236.1	209	https://v10-1.orthodb.org/?query=354739at4751	Ribosomal protein L5
354778at4751	Complete	Contig3	5856451	5857711	+	447.8	298	https://v10-1.orthodb.org/?query=354778at4751	Diphosphomevalonate decarboxylase
354913at4751	Complete	Contig6	2958174	2962502	+	242.4	180	https://v10-1.orthodb.org/?query=354913at4751	von Willebrand factor A-like domain superfamily
355454at4751	Complete	Contig6	2093071	2091349	-	343.3	314	https://v10-1.orthodb.org/?query=355454at4751	Iron hydrogenase
355525at4751	Complete	Contig6	2471935	2473271	+	372.7	332	https://v10-1.orthodb.org/?query=355525at4751	Leucine-rich repeat
355781at4751	Complete	Contig2	2997936	2996822	-	138.8	143	https://v10-1.orthodb.org/?query=355781at4751	GTP cyclohydrolase 1 type 2/Nif3
356079at4751	Complete	Contig3	595098	593767	-	222.8	186	https://v10-1.orthodb.org/?query=356079at4751	DNA glycosylase
356691at4751	Complete	Contig3	829159	828235	-	254.7	156	https://v10-1.orthodb.org/?query=356691at4751	Peroxisome biogenesis factor 1
356743at4751	Complete	Contig6	1891193	1891913	+	285.6	174	https://v10-1.orthodb.org/?query=356743at4751	Ribosomal protein
357182at4751	Complete	Contig7	3360301	3363912	+	384.1	326	https://v10-1.orthodb.org/?query=357182at4751	DNA primase large subunit
357584at4751	Complete	Contig3	3438867	3437823	-	234.6	212	https://v10-1.orthodb.org/?query=357584at4751	Metal-dependent protein hydrolase
358012at4751	Missing
358118at4751	Complete	Contig5	2440758	2442624	+	429.6	319	https://v10-1.orthodb.org/?query=358118at4751	PSP, proline-rich
359271at4751	Complete	Contig1	3705568	3711712	+	404.1	308	https://v10-1.orthodb.org/?query=359271at4751	Serine incorporator/TMS membrane protein
359482at4751	Complete	Contig1	1424504	1425038	+	186.9	119	https://v10-1.orthodb.org/?query=359482at4751	Synaptobrevin
359627at4751	Complete	Contig1	1709898	1721125	+	223.2	167	https://v10-1.orthodb.org/?query=359627at4751	Trafficking protein particle complex subunit
360800at4751	Complete	Contig1	2219382	2217679	-	55.5	150	https://v10-1.orthodb.org/?query=360800at4751	Plus-3 domain
361877at4751	Missing
362218at4751	Complete	Contig3	3819855	3821220	+	202.2	197	https://v10-1.orthodb.org/?query=362218at4751	Nop domain
362250at4751	Complete	Contig5	1346777	1347761	+	245.6	199	https://v10-1.orthodb.org/?query=362250at4751	Bax inhibitor 1-related
362322at4751	Complete	Contig3	781045	781937	+	102.5	101	https://v10-1.orthodb.org/?query=362322at4751	RNA cap guanine-N2 methyltransferase
362601at4751	Complete	Contig4	3262370	3260348	-	663.6	472	https://v10-1.orthodb.org/?query=362601at4751	Oxoglutarate/iron-dependent dioxygenase
363593at4751	Complete	Contig1	1329666	1327172	-	294.3	228	https://v10-1.orthodb.org/?query=363593at4751	Pre-mRNA-splicing factor Cwc2
364123at4751	Complete	Contig2	1337253	1343528	+	291.1	253	https://v10-1.orthodb.org/?query=364123at4751	26S Proteasome non-ATPase regulatory subunit 6
364284at4751	Complete	Contig5	1294443	1303660	+	432.5	339	https://v10-1.orthodb.org/?query=364284at4751	Amidase
365270at4751	Complete	Contig7	4029571	4030686	+	223.8	250	https://v10-1.orthodb.org/?query=365270at4751	Cyclin-like
366595at4751	Complete	Contig6	426592	417454	-	205.0	167	https://v10-1.orthodb.org/?query=366595at4751	Dolichol-phosphate mannosyltransferase
366597at4751	Complete	Contig1	787134	785852	-	224.0	192	https://v10-1.orthodb.org/?query=366597at4751	Ribosomal protein
366635at4751	Complete	Contig1	2565429	2564715	-	224.1	150	https://v10-1.orthodb.org/?query=366635at4751	Matrin/U1-C-like, C2H2-type zinc finger
367778at4751	Complete	Contig6	1006709	1002923	-	316.5	199	https://v10-1.orthodb.org/?query=367778at4751	Acetolactate synthase, small subunit
368706at4751	Complete	Contig1	2516513	2517527	+	259.1	186	https://v10-1.orthodb.org/?query=368706at4751	Proteasome subunit beta
369435at4751	Complete	Contig3	1237562	1238804	+	198.9	179	https://v10-1.orthodb.org/?query=369435at4751	Triosephosphate isomerase
370505at4751	Complete	Contig6	2271463	2275353	+	388.7	285	https://v10-1.orthodb.org/?query=370505at4751	Phosphoribosylaminoimidazole-succinocarboxamide synthase
370952at4751	Complete	Contig3	4778747	4779891	+	362.1	184	https://v10-1.orthodb.org/?query=370952at4751	Ribosomal protein S3, C-terminal
371481at4751	Complete	Contig3	1646374	1647289	+	208.6	184	https://v10-1.orthodb.org/?query=371481at4751	Ribosome maturation protein SBDS, N-terminal
371674at4751	Complete	Contig2	3941221	3940196	-	201.7	187	https://v10-1.orthodb.org/?query=371674at4751	MEMO1 family
371862at4751	Complete	Contig1	489060	486422	-	299.3	165	https://v10-1.orthodb.org/?query=371862at4751	Small GTPase
372381at4751	Complete	Contig6	2149403	2141056	-	312.1	341	https://v10-1.orthodb.org/?query=372381at4751	Dolichyl-diphosphooligosaccharide--protein glycosyltransferase subunit 1
372510at4751	Complete	Contig1	3155264	3147478	-	204.8	213	https://v10-1.orthodb.org/?query=372510at4751	TFIIH subunit Tfb4/GTF2H3
372972at4751	Complete	Contig6	2859536	2860037	+	150.2	102	https://v10-1.orthodb.org/?query=372972at4751	tRNA (guanine-N(7)-)-methyltransferase
374350at4751	Complete	Contig7	3213642	3212538	-	230.9	156	https://v10-1.orthodb.org/?query=374350at4751	Phosphatidylserine decarboxylase
374548at4751	Complete	Contig1	656419	658860	+	124.1	127	https://v10-1.orthodb.org/?query=374548at4751	SGS domain
376255at4751	Complete	Contig2	5486486	5485261	-	240.0	197	https://v10-1.orthodb.org/?query=376255at4751	Transcription elongation factor S-II, central domain
376442at4751	Complete	Contig1	3762329	3753457	-	268.5	309	https://v10-1.orthodb.org/?query=376442at4751	Vps52
376539at4751	Complete	Contig6	3980384	3982435	+	249.3	369	https://v10-1.orthodb.org/?query=376539at4751	Kri1-like, C-terminal
376586at4751	Complete	Contig2	6444460	6455129	+	289.5	213	https://v10-1.orthodb.org/?query=376586at4751	Deoxycytidylate deaminase domain
377787at4751	Complete	Contig3	1460841	1461686	+	276.8	165	https://v10-1.orthodb.org/?query=377787at4751	Ribosomal protein S7 domain
378256at4751	Complete	Contig4	2764440	2765324	+	114.8	153	https://v10-1.orthodb.org/?query=378256at4751	Exoribonuclease, PH domain 2 superfamily
378281at4751	Complete	Contig5	3344138	3344924	+	221.1	186	https://v10-1.orthodb.org/?query=378281at4751	Ribosomal protein L3
378295at4751	Complete	Contig5	1757816	1756805	-	189.8	210	https://v10-1.orthodb.org/?query=378295at4751	Exosome complex component Rrp43
378376at4751	Complete	Contig6	1503303	1504740	+	152.3	214	https://v10-1.orthodb.org/?query=378376at4751	Protein of unknown function DUF1682
378430at4751	Complete	Contig3	2069652	2071358	+	329.6	254	https://v10-1.orthodb.org/?query=378430at4751	Serine/threonine-protein kinase RIO1
378436at4751	Complete	Contig1	5396639	5394584	-	260.4	360	https://v10-1.orthodb.org/?query=378436at4751	Signal recognition particle subunit SRP68
379525at4751	Complete	Contig6	2155105	2155847	+	123.7	121	https://v10-1.orthodb.org/?query=379525at4751	AP complex, mu/sigma subunit
382001at4751	Complete	Contig1	6568944	6569950	+	238.2	180	https://v10-1.orthodb.org/?query=382001at4751	SNARE
383007at4751	Complete	Contig7	3094419	3095807	+	251.5	293	https://v10-1.orthodb.org/?query=383007at4751	Transcription factor TFE/TFIIEalpha HTH domain
384156at4751	Complete	Contig3	1735528	1734548	-	210.7	180	https://v10-1.orthodb.org/?query=384156at4751	ATP synthase subunit gamma
384315at4751	Complete	Contig6	4151320	4156498	+	220.0	147	https://v10-1.orthodb.org/?query=384315at4751	Proteasome subunit beta type
385139at4751	Complete	Contig3	3410285	3400320	-	267.8	163	https://v10-1.orthodb.org/?query=385139at4751	Proteasome subunit beta type
385343at4751	Complete	Contig2	7320891	7323941	+	248.9	179	https://v10-1.orthodb.org/?query=385343at4751	GTP cyclohydrolase II
385564at4751	Complete	Contig2	4356244	4364458	+	326.5	243	https://v10-1.orthodb.org/?query=385564at4751	WD40-repeat-containing domain
385971at4751	Complete	Contig5	2838431	2837618	-	92.4	122	https://v10-1.orthodb.org/?query=385971at4751	Ribonuclease
386220at4751	Complete	Contig3	3960246	3960911	+	231.2	153	https://v10-1.orthodb.org/?query=386220at4751	K Homology domain
386245at4751	Complete	Contig1	1101332	1106408	+	219.2	235	https://v10-1.orthodb.org/?query=386245at4751	Origin recognition complex subunit 2
387347at4751	Complete	Contig7	2040589	2039903	-	153.4	128	https://v10-1.orthodb.org/?query=387347at4751	Exosome complex component CSL4, C-terminal
387759at4751	Complete	Contig6	1747413	1746723	-	231.2	158	https://v10-1.orthodb.org/?query=387759at4751	Mitochondrial inner membrane protease ATP23
388229at4751	Complete	Contig1	4948076	4946930	-	177.0	122	https://v10-1.orthodb.org/?query=388229at4751	RNA polymerase, Rpb5, N-terminal
389034at4751	Complete	Contig7	3160090	3159182	-	297.5	180	https://v10-1.orthodb.org/?query=389034at4751	Fibrillarin
389547at4751	Complete	Contig1	6769661	6770836	+	128.9	130	https://v10-1.orthodb.org/?query=389547at4751	Pre-mRNA-splicing factor Cwc2/Slt11
389565at4751	Complete	Contig6	2471026	2469943	-	427.7	240	https://v10-1.orthodb.org/?query=389565at4751	Cytochrome c-like domain
390518at4751	Complete	Contig1	3394690	3393511	-	377.4	239	https://v10-1.orthodb.org/?query=390518at4751	26S Proteasome non-ATPase regulatory subunit 7/8
391384at4751	Complete	Contig7	1730319	1729334	-	218.9	183	https://v10-1.orthodb.org/?query=391384at4751	Exosome complex component, N-terminal domain
392558at4751	Complete	Contig2	1234241	1233542	-	87.4	93	https://v10-1.orthodb.org/?query=392558at4751	ESCRT-II complex, Vps25 subunit
393440at4751	Complete	Contig1	6413142	6412623	-	75.5	82	https://v10-1.orthodb.org/?query=393440at4751	K Homology domain, type 1
393996at4751	Complete	Contig4	2741612	2742270	+	248.1	144	https://v10-1.orthodb.org/?query=393996at4751	Ribosomal protein L5
396097at4751	Complete	Contig1	4448342	4446044	-	418.7	369	https://v10-1.orthodb.org/?query=396097at4751	AVL9/DENND6 domain
396330at4751	Complete	Contig1	5968991	5960308	-	213.7	151	https://v10-1.orthodb.org/?query=396330at4751	Gdt1 family
396842at4751	Complete	Contig4	3779058	3779994	+	281.4	203	https://v10-1.orthodb.org/?query=396842at4751	Methyltransferase type 11
397465at4751	Complete	Contig2	3872621	3879768	+	130.0	112	https://v10-1.orthodb.org/?query=397465at4751	Vacuolar protein sorting-associated Vps28
398519at4751	Complete	Contig5	1997170	1988718	-	142.9	159	https://v10-1.orthodb.org/?query=398519at4751	Protein KTI12/L-seryl-tRNA(Sec) kinase
398592at4751	Complete	Contig5	1088289	1086132	-	312.4	327	https://v10-1.orthodb.org/?query=398592at4751	NUC153
398882at4751	Complete	Contig6	2781060	2789546	+	237.4	136	https://v10-1.orthodb.org/?query=398882at4751	Ubiquitin-conjugating enzyme E2
398968at4751	Complete	Contig2	706027	707875	+	116.7	81	https://v10-1.orthodb.org/?query=398968at4751	Bet3 family
399376at4751	Complete	Contig5	2407883	2416733	+	127.4	124	https://v10-1.orthodb.org/?query=399376at4751	Brix domain
399413at4751	Complete	Contig1	2868197	2867442	-	191.0	141	https://v10-1.orthodb.org/?query=399413at4751	Lumazine-binding domain
399810at4751	Complete	Contig4	3001033	3004470	+	134.6	123	https://v10-1.orthodb.org/?query=399810at4751	GOLD domain
401387at4751	Complete	Contig1	6484364	6479762	-	301.1	228	https://v10-1.orthodb.org/?query=401387at4751	Phosphopantothenate-cysteine ligase
402005at4751	Complete	Contig6	1438661	1438044	-	145.1	113	https://v10-1.orthodb.org/?query=402005at4751	Protein RER1
402255at4751	Complete	Contig1	2397241	2387938	-	275.0	188	https://v10-1.orthodb.org/?query=402255at4751	F-actin-capping protein subunit alpha/beta
403079at4751	Complete	Contig5	2619652	2620653	+	350.5	193	https://v10-1.orthodb.org/?query=403079at4751	Vacuolar ATP synthase subunit D
404050at4751	Complete	Contig7	2309476	2312023	+	387.3	338	https://v10-1.orthodb.org/?query=404050at4751	DNA polymerase alpha/delta/epsilon, subunit B
405669at4751	Complete	Contig2	4060019	4056183	-	230.7	236	https://v10-1.orthodb.org/?query=405669at4751	Leucine-rich repeat
405898at4751	Complete	Contig4	2115276	2102839	-	401.9	343	https://v10-1.orthodb.org/?query=405898at4751	U4/U6 small nuclear ribonucleoprotein Prp3
406240at4751	Complete	Contig1	2436103	2433198	-	166.0	129	https://v10-1.orthodb.org/?query=406240at4751	RNA polymerase Rpb7-like , N-terminal
406403at4751	Complete	Contig2	5037003	5037892	+	153.2	152	https://v10-1.orthodb.org/?query=406403at4751	Nucleoside triphosphate pyrophosphatase Maf-like protein
406434at4751	Complete	Contig3	1899977	1900868	+	103.2	110	https://v10-1.orthodb.org/?query=406434at4751	EB1, C-terminal
406793at4751	Complete	Contig2	5325354	5325064	-	131.5	59	https://v10-1.orthodb.org/?query=406793at4751	Ribosomal protein S17, archaeal/eukaryotic
407348at4751	Complete	Contig3	969029	970037	+	175.7	145	https://v10-1.orthodb.org/?query=407348at4751	tRNA (guanine-N(7)-)-methyltransferase non-catalytic subunit
408391at4751	Complete	Contig1	2462828	2463629	+	143.3	123	https://v10-1.orthodb.org/?query=408391at4751	Translocation protein Sec66
408419at4751	Complete	Contig6	2945140	2943893	-	95.8	85	https://v10-1.orthodb.org/?query=408419at4751	Winged helix-like DNA-binding domain superfamily
409761at4751	Complete	Contig1	1996912	1995884	-	152.6	191	https://v10-1.orthodb.org/?query=409761at4751	Coatomer subunit epsilon
410458at4751	Complete	Contig2	6500627	6499980	-	156.1	133	https://v10-1.orthodb.org/?query=410458at4751	RNA-binding S4 domain
410782at4751	Complete	Contig4	2752977	2747522	-	285.5	241	https://v10-1.orthodb.org/?query=410782at4751	ATP-dependent (S)-NAD(P)H-hydrate dehydratase
410986at4751	Complete	Contig7	2072450	2071790	-	237.7	158	https://v10-1.orthodb.org/?query=410986at4751	PIN domain
410991at4751	Complete	Contig4	2347847	2357918	+	126.4	113	https://v10-1.orthodb.org/?query=410991at4751	Translationally controlled tumour protein
411130at4751	Complete	Contig3	5979917	5979278	-	238.2	160	https://v10-1.orthodb.org/?query=411130at4751	Snf7 family
411471at4751	Complete	Contig2	5258777	5266902	+	337.4	277	https://v10-1.orthodb.org/?query=411471at4751	GPI transamidase subunit PIG-U
411518at4751	Complete	Contig7	2132245	2130911	-	236.1	242	https://v10-1.orthodb.org/?query=411518at4751	Low temperature viability protein Ltv1
411677at4751	Complete	Contig4	4262681	4255991	-	109.2	99	https://v10-1.orthodb.org/?query=411677at4751	Rho protein GDP-dissociation inhibitor
411754at4751	Complete	Contig3	1793933	1784434	-	278.7	172	https://v10-1.orthodb.org/?query=411754at4751	RNA recognition motif domain
411919at4751	Complete	Contig2	7041782	7047525	+	153.6	165	https://v10-1.orthodb.org/?query=411919at4751	Endoplasmic reticulum vesicle transporter, C-terminal
412006at4751	Complete	Contig7	4053130	4052512	-	194.4	150	https://v10-1.orthodb.org/?query=412006at4751	PUA domain
413850at4751	Complete	Contig2	2394053	2394992	+	128.8	147	https://v10-1.orthodb.org/?query=413850at4751	Mitochondrial glycoprotein
414474at4751	Complete	Contig4	2995181	2994361	-	159.0	157	https://v10-1.orthodb.org/?query=414474at4751	Golgi SNAP receptor complex member 1
414508at4751	Complete	Contig1	5986896	5987589	+	156.3	131	https://v10-1.orthodb.org/?query=414508at4751	Ubiquinone biosynthesis protein Coq4
416039at4751	Complete	Contig4	3891991	3892688	+	131.5	119	https://v10-1.orthodb.org/?query=416039at4751	Mitochondrial import protein Pam17
416914at4751	Complete	Contig6	1568898	1573385	+	384.3	298	https://v10-1.orthodb.org/?query=416914at4751	XPC-binding domain
417109at4751	Complete	Contig7	478285	477470	-	111.1	111	https://v10-1.orthodb.org/?query=417109at4751	Mediator complex, subunit Med7
417470at4751	Complete	Contig1	4602530	4596314	-	255.4	278	https://v10-1.orthodb.org/?query=417470at4751	Exocyst complex component Exo84
417746at4751	Complete	Contig1	3058157	3055625	-	285.8	230	https://v10-1.orthodb.org/?query=417746at4751	Zinc finger, CCCH-type
418242at4751	Complete	Contig1	4280005	4280964	+	124.6	150	https://v10-1.orthodb.org/?query=418242at4751	Chorismate mutase
418644at4751	Complete	Contig5	2656034	2652125	-	318.0	336	https://v10-1.orthodb.org/?query=418644at4751	NEDD8-activating enzyme E1 regulatory subunit
418680at4751	Complete	Contig6	586177	588427	+	176.2	167	https://v10-1.orthodb.org/?query=418680at4751	Exoribonuclease, PH domain 2 superfamily
419048at4751	Complete	Contig1	4535299	4541390	+	162.3	118	https://v10-1.orthodb.org/?query=419048at4751	Synaptobrevin
419200at4751	Complete	Contig7	716140	705983	-	181.6	141	https://v10-1.orthodb.org/?query=419200at4751	Luc7-related
419232at4751	Complete	Contig6	3228834	3222985	-	225.3	219	https://v10-1.orthodb.org/?query=419232at4751	Nse4/EID family
419667at4751	Complete	Contig3	2208830	2202747	-	124.2	110	https://v10-1.orthodb.org/?query=419667at4751	Peptidyl-prolyl cis-trans isomerase
419868at4751	Complete	Contig3	592213	599167	+	187.6	120	https://v10-1.orthodb.org/?query=419868at4751	Ribosomal protein S13/S15, N-terminal
420414at4751	Complete	Contig3	780208	779455	-	96.9	101	https://v10-1.orthodb.org/?query=420414at4751	GRASP55/65
420527at4751	Complete	Contig1	697819	696929	-	161.4	152	https://v10-1.orthodb.org/?query=420527at4751	SEP domain
421097at4751	Complete	Contig7	3075904	3075274	-	127.0	116	https://v10-1.orthodb.org/?query=421097at4751	Acyl-CoA N-acyltransferase
421687at4751	Complete	Contig6	1099884	1097666	-	266.0	440	https://v10-1.orthodb.org/?query=421687at4751	-alpha-acetyltransferase 35, NatC auxiliary subunit
422151at4751	Complete	Contig1	5257582	5258269	+	211.1	133	https://v10-1.orthodb.org/?query=422151at4751	Ubiquitin-conjugating enzyme E2
422622at4751	Complete	Contig3	3914080	3922715	+	151.3	121	https://v10-1.orthodb.org/?query=422622at4751	Prefoldin
422764at4751	Complete	Contig5	3076090	3074701	-	329.3	320	https://v10-1.orthodb.org/?query=422764at4751	tRNA-splicing endonuclease, subunit Sen54
423166at4751	Complete	Contig2	3774312	3775425	+	132.7	77	https://v10-1.orthodb.org/?query=423166at4751	Ribosomal protein L14P
423206at4751	Complete	Contig6	3950645	3950948	+	101.0	60	https://v10-1.orthodb.org/?query=423206at4751	Nuclear cap-binding protein subunit 2
427250at4751	Complete	Contig5	2787992	2788554	+	49.4	65	https://v10-1.orthodb.org/?query=427250at4751	Actin-related protein 2/3 complex subunit 5
428342at4751	Complete	Contig3	2530527	2529900	-	193.3	115	https://v10-1.orthodb.org/?query=428342at4751	Ribosomal protein S19/S15
428569at4751	Complete	Contig5	3380992	3376131	-	176.5	149	https://v10-1.orthodb.org/?query=428569at4751	Metallo-dependent phosphatase-like
428774at4751	Complete	Contig7	1849838	1850618	+	221.0	168	https://v10-1.orthodb.org/?query=428774at4751	Proteasome, subunit alpha/beta
428984at4751	Complete	Contig2	4700319	4702597	+	471.4	423	https://v10-1.orthodb.org/?query=428984at4751	BRCT domain
429332at4751	Complete	Contig6	4036455	4037278	+	157.3	123	https://v10-1.orthodb.org/?query=429332at4751	RNA polymerase Rpb7-like , N-terminal
429862at4751	Complete	Contig6	4038742	4039543	+	44.0	69	https://v10-1.orthodb.org/?query=429862at4751	Signal peptidase complex subunit 2
430556at4751	Complete	Contig6	3950948	3947040	-	270.7	450	https://v10-1.orthodb.org/?query=430556at4751	Nucleoporin NUP88/NUP82
431195at4751	Complete	Contig2	4306877	4306127	-	117.9	92	https://v10-1.orthodb.org/?query=431195at4751	Polysaccharide biosynthesis domain
431607at4751	Complete	Contig6	626554	627157	+	108.0	119	https://v10-1.orthodb.org/?query=431607at4751	PUA domain
432952at4751	Complete	Contig2	6295005	6294133	-	92.0	141	https://v10-1.orthodb.org/?query=432952at4751	Snf7 family
433181at4751	Complete	Contig1	589541	586736	-	181.3	181	https://v10-1.orthodb.org/?query=433181at4751	Mediator complex, subunit Med6
433384at4751	Complete	Contig2	3357746	3356987	-	49.2	73	https://v10-1.orthodb.org/?query=433384at4751	Ran-interacting Mog1 protein
434428at4751	Complete	Contig1	6223703	6226596	+	267.0	152	https://v10-1.orthodb.org/?query=434428at4751	Arp2/3 complex subunit 2/4
434500at4751	Complete	Contig1	3866746	3865584	-	249.9	201	https://v10-1.orthodb.org/?query=434500at4751	Leucine-rich repeat
434984at4751	Complete	Contig2	6155285	6154386	-	116.2	109	https://v10-1.orthodb.org/?query=434984at4751	U3 small nucleolar RNA-associated protein 11
435317at4751	Complete	Contig3	1873612	1873087	-	106.8	82	https://v10-1.orthodb.org/?query=435317at4751	DnaJ domain
435471at4751	Complete	Contig5	1509153	1510431	+	76.0	87	https://v10-1.orthodb.org/?query=435471at4751	NAD(P)H-hydrate epimerase
435767at4751	Complete	Contig2	3558350	3563384	+	317.3	198	https://v10-1.orthodb.org/?query=435767at4751	Ribosomal biogenesis, methyltransferase, EMG1/NEP1
436872at4751	Complete	Contig5	3538704	3536689	-	157.5	115	https://v10-1.orthodb.org/?query=436872at4751	Actin-related protein 2/3 complex subunit 3
437914at4751	Complete	Contig7	2578707	2579706	+	244.3	186	https://v10-1.orthodb.org/?query=437914at4751	Zinc finger C2H2 superfamily
438274at4751	Complete	Contig3	630457	631228	+	177.5	163	https://v10-1.orthodb.org/?query=438274at4751	DNA methylase, N-6 adenine-specific, conserved site
438731at4751	Complete	Contig1	3207316	3204352	-	106.3	62	https://v10-1.orthodb.org/?query=438731at4751	LSM domain, eukaryotic/archaea-type
438861at4751	Complete	Contig5	2647183	2647783	+	115.4	136	https://v10-1.orthodb.org/?query=438861at4751	OPI10 family
439490at4751	Complete	Contig6	1087058	1086617	-	136.5	110	https://v10-1.orthodb.org/?query=439490at4751	GrpE nucleotide exchange factor
440401at4751	Complete	Contig6	916433	915314	-	93.8	112	https://v10-1.orthodb.org/?query=440401at4751	CAP Gly-rich domain
441586at4751	Complete	Contig3	3541162	3540226	-	186.3	214	https://v10-1.orthodb.org/?query=441586at4751	Ribosomal RNA-processing protein 7, C-terminal domain
443595at4751	Complete	Contig6	1829856	1829289	-	80.1	72	https://v10-1.orthodb.org/?query=443595at4751	Longin-like domain superfamily
444174at4751	Complete	Contig6	1859786	1860104	+	77.8	53	https://v10-1.orthodb.org/?query=444174at4751	G10 protein
444399at4751	Complete	Contig3	2214826	2214351	-	109.1	90	https://v10-1.orthodb.org/?query=444399at4751	Ribosomal protein L14P
444602at4751	Complete	Contig1	5063744	5059137	-	112.7	93	https://v10-1.orthodb.org/?query=444602at4751	ER membrane protein complex subunit 4
444892at4751	Complete	Contig3	4703954	4702698	-	95.1	153	https://v10-1.orthodb.org/?query=444892at4751	Cytoplasmic tRNA 2-thiolation protein 2
445210at4751	Complete	Contig2	5729311	5729037	-	61.4	22	https://v10-1.orthodb.org/?query=445210at4751	Transcription factor IIA, alpha/beta subunit
445401at4751	Complete	Contig1	3860367	3856985	-	255.3	158	https://v10-1.orthodb.org/?query=445401at4751	V-ATPase proteolipid subunit
445954at4751	Complete	Contig3	1028236	1028511	+	116.6	56	https://v10-1.orthodb.org/?query=445954at4751	DNA-directed RNA polymerase, 14-18kDa subunit, conserved site
446124at4751	Complete	Contig1	6354503	6346151	-	131.2	102	https://v10-1.orthodb.org/?query=446124at4751	Ribosomal protein L11, C-terminal
447112at4751	Complete	Contig6	2744451	2745370	+	139.8	141	https://v10-1.orthodb.org/?query=447112at4751	Ribosomal protein L6, alpha-beta domain
447424at4751	Complete	Contig6	3344148	3342949	-	275.4	224	https://v10-1.orthodb.org/?query=447424at4751	Yif1 family
449717at4751	Complete	Contig2	2074916	2076388	+	514.9	462	https://v10-1.orthodb.org/?query=449717at4751	Protein YIP
449803at4751	Complete	Contig6	3797350	3797995	+	208.9	173	https://v10-1.orthodb.org/?query=449803at4751	Dephospho-CoA kinase
451032at4751	Complete	Contig2	5984714	5983848	-	150.7	103	https://v10-1.orthodb.org/?query=451032at4751	MIP18 family-like
451701at4751	Complete	Contig4	2988156	2994144	+	194.1	188	https://v10-1.orthodb.org/?query=451701at4751	ATPase assembly factor ATP10
451811at4751	Complete	Contig4	1551826	1553402	+	172.8	199	https://v10-1.orthodb.org/?query=451811at4751	Mitochondrial distribution and morphology protein 10
451849at4751	Complete	Contig1	5878112	5877035	-	118.9	153	https://v10-1.orthodb.org/?query=451849at4751	Pre-mRNA-splicing factor SLU7
452573at4751	Complete	Contig5	1235569	1235987	+	100.5	79	https://v10-1.orthodb.org/?query=452573at4751	Transcription factor CBF/NF-Y/archaeal histone domain
452692at4751	Complete	Contig3	5224170	5232011	+	138.8	117	https://v10-1.orthodb.org/?query=452692at4751	Protein GET1
452759at4751	Complete	Contig1	5566307	5567154	+	138.7	97	https://v10-1.orthodb.org/?query=452759at4751	Translation initiation factor 1A (eIF-1A)
452947at4751	Complete	Contig7	1600254	1606889	+	155.0	164	https://v10-1.orthodb.org/?query=452947at4751	Fe-S cluster assembly protein DRE2
453693at4751	Complete	Contig4	2240503	2239915	-	203.9	120	https://v10-1.orthodb.org/?query=453693at4751	Ribosomal protein L23/L15e core domain superfamily
453909at4751	Complete	Contig3	4021048	4019827	-	159.4	197	https://v10-1.orthodb.org/?query=453909at4751	S-adenosyl-L-methionine-dependent methyltransferase
454746at4751	Complete	Contig1	3221649	3222030	+	56.2	37	https://v10-1.orthodb.org/?query=454746at4751	Snf7 family
454840at4751	Complete	Contig6	1743542	1733300	-	217.0	182	https://v10-1.orthodb.org/?query=454840at4751	TIP41-like protein
455110at4751	Complete	Contig2	318791	318307	-	96.6	63	https://v10-1.orthodb.org/?query=455110at4751	Iron-sulfur cluster assembly protein
456963at4751	Complete	Contig1	1993769	1994304	+	89.1	106	https://v10-1.orthodb.org/?query=456963at4751	Multiprotein-bridging factor 1
457161at4751	Complete	Contig1	5778671	5776286	-	222.5	192	https://v10-1.orthodb.org/?query=457161at4751	Zinc finger, CCCH-type
457544at4751	Complete	Contig2	870888	868260	-	213.1	172	https://v10-1.orthodb.org/?query=457544at4751	V-type ATPase subunit E
457951at4751	Complete	Contig4	861509	862118	+	191.5	128	https://v10-1.orthodb.org/?query=457951at4751	Ribosomal protein L13
458554at4751	Complete	Contig6	3942935	3952785	+	106.5	106	https://v10-1.orthodb.org/?query=458554at4751	Trafficking protein particle complex subunit 2
458980at4751	Complete	Contig4	2485780	2484076	-	293.1	235	https://v10-1.orthodb.org/?query=458980at4751	Prp18
459844at4751	Complete	Contig7	3015209	3015881	+	175.5	131	https://v10-1.orthodb.org/?query=459844at4751	Adenylate kinase isoenzyme 6
461238at4751	Complete	Contig7	2580429	2580030	-	99.3	70	https://v10-1.orthodb.org/?query=461238at4751	Transcription elongation factor SPT4
461919at4751	Complete	Contig2	5261709	5255497	-	175.9	204	https://v10-1.orthodb.org/?query=461919at4751	Zinc finger, RING-type
464711at4751	Complete	Contig6	3793688	3793205	-	160.5	111	https://v10-1.orthodb.org/?query=464711at4751	Mitochondrial import inner membrane translocase subunit TIM23
464772at4751	Complete	Contig7	2578335	2573969	-	276.2	211	https://v10-1.orthodb.org/?query=464772at4751	Saf4/Yju2 protein
464897at4751	Complete	Contig5	2644495	2645037	+	82.6	69	https://v10-1.orthodb.org/?query=464897at4751	RNA polymerase, Rpb8
465849at4751	Complete	Contig4	4204878	4204401	-	157.7	97	https://v10-1.orthodb.org/?query=465849at4751	Ribosomal protein S12, bacterial-type
467311at4751	Complete	Contig1	4805746	4806373	+	73.6	82	https://v10-1.orthodb.org/?query=467311at4751	5-formyltetrahydrofolate cyclo-ligase
467847at4751	Complete	Contig2	2446462	2447251	+	124.3	113	https://v10-1.orthodb.org/?query=467847at4751	AMMECR1
467959at4751	Complete	Contig6	4317874	4318339	+	114.6	74	https://v10-1.orthodb.org/?query=467959at4751	Pre-mRNA-splicing factor Isy1
468195at4751	Complete	Contig7	1842013	1841171	-	76.5	83	https://v10-1.orthodb.org/?query=468195at4751	Signal peptidase subunit 3
468224at4751	Complete	Contig6	1705669	1704928	-	70.6	90	https://v10-1.orthodb.org/?query=468224at4751	rRNA-processing protein Efg1
468408at4751	Complete	Contig3	756437	754637	-	352.6	331	https://v10-1.orthodb.org/?query=468408at4751	Vacuolar fusion protein Mon1
469452at4751	Complete	Contig4	1140129	1139278	-	128.9	96	https://v10-1.orthodb.org/?query=469452at4751	Ribosomal protein S5 domain 2-type fold
470813at4751	Complete	Contig1	2162797	2167486	+	249.7	140	https://v10-1.orthodb.org/?query=470813at4751	Ubiquitin-conjugating enzyme, active site
471205at4751	Complete	Contig6	3968562	3968793	+	43.9	37	https://v10-1.orthodb.org/?query=471205at4751	Transcription factor CBF/NF-Y/archaeal histone domain
473814at4751	Complete	Contig3	778354	778868	+	113.9	78	https://v10-1.orthodb.org/?query=473814at4751	DAD/Ost2
474125at4751	Complete	Contig1	6850489	6858508	+	87.3	127	https://v10-1.orthodb.org/?query=474125at4751	Lunapark domain
474320at4751	Complete	Contig2	6747430	6746555	-	67.9	58	https://v10-1.orthodb.org/?query=474320at4751	Ribosomal protein L7Ae/L30e/S12e/Gadd45
474374at4751	Complete	Contig2	2480257	2483268	+	118.7	82	https://v10-1.orthodb.org/?query=474374at4751	Ribosomal protein S10
477057at4751	Complete	Contig2	2392504	2393224	+	71.8	133	https://v10-1.orthodb.org/?query=477057at4751	Tma16 superfamily
477122at4751	Complete	Contig1	1105790	1098981	-	209.7	130	https://v10-1.orthodb.org/?query=477122at4751	Mitochondrial import inner membrane translocase subunit TIM22
481052at4751	Complete	Contig4	3240727	3239696	-	159.1	153	https://v10-1.orthodb.org/?query=481052at4751	Ribulose-phosphate 3-epimerase
482337at4751	Complete	Contig5	2673544	2672563	-	117.6	172	https://v10-1.orthodb.org/?query=482337at4751	Bud13
483049at4751	Complete	Contig1	4570466	4571051	+	90.7	80	https://v10-1.orthodb.org/?query=483049at4751	Vps72/YL1, C-terminal
483370at4751	Complete	Contig1	1854369	1854865	+	74.4	67	https://v10-1.orthodb.org/?query=483370at4751	Ribosomal protein L27
483390at4751	Complete	Contig1	4113325	4113930	+	144.6	98	https://v10-1.orthodb.org/?query=483390at4751	ATPase, V1 complex, subunit F
484080at4751	Complete	Contig1	1561893	1562682	+	127.7	160	https://v10-1.orthodb.org/?query=484080at4751	SNARE
484323at4751	Complete	Contig3	776244	775150	-	111.1	75	https://v10-1.orthodb.org/?query=484323at4751	Prefoldin
484805at4751	Complete	Contig6	1471410	1470642	-	141.9	166	https://v10-1.orthodb.org/?query=484805at4751	mRNA splicing factor SYF2
485650at4751	Complete	Contig3	3064568	3065118	+	159.6	105	https://v10-1.orthodb.org/?query=485650at4751	Ribosomal protein L7/L12
485702at4751	Complete	Contig1	5496468	5487314	-	203.8	173	https://v10-1.orthodb.org/?query=485702at4751	Translocation protein Sec62
488348at4751	Complete	Contig1	426638	426067	-	132.0	83	https://v10-1.orthodb.org/?query=488348at4751	LSM domain, eukaryotic/archaea-type
488426at4751	Complete	Contig5	1819002	1814504	-	97.8	131	https://v10-1.orthodb.org/?query=488426at4751	Pre-mRNA-splicing factor cwc15
488857at4751	Complete	Contig7	3131047	3130401	-	108.5	109	https://v10-1.orthodb.org/?query=488857at4751	Clathrin light chain
490662at4751	Complete	Contig3	1498809	1499019	+	78.6	39	https://v10-1.orthodb.org/?query=490662at4751	Frataxin/CyaY
490719at4751	Complete	Contig5	1286392	1285569	-	149.0	131	https://v10-1.orthodb.org/?query=490719at4751	Thioredoxin-like protein
492591at4751	Complete	Contig6	2955189	2956208	+	139.5	129	https://v10-1.orthodb.org/?query=492591at4751	SUI1 domain
493358at4751	Complete	Contig2	1726313	1725724	-	126.4	76	https://v10-1.orthodb.org/?query=493358at4751	Ribosomal protein S26e
494427at4751	Complete	Contig7	1939647	1940617	+	193.5	108	https://v10-1.orthodb.org/?query=494427at4751	Cytochrome c oxidase, subunit Va/VI
497024at4751	Complete	Contig2	3563904	3567045	+	69.2	61	https://v10-1.orthodb.org/?query=497024at4751	Zinc finger C2H2-type
