# Supplementary material for: Genomic Characterization and Establishment of a Genetic Manipulation System for Trichoderma sp. (Harzianum Clade) LZ117
Source: J Fungi (Basel). 2024 Oct 7;10(10):697. doi: 10.3390/jof10100697 (PMC11508783; doi:10.3390/jof10100697)
Supplement: Supplementary file 1 [file jof-10-00697-s001.zip › Supplementary Materials S4/missing_busco_list.tsv]

# BUSCO version is: 5.7.1
# The lineage dataset is: fungi_odb10 (Creation date: 2024-01-08, number of genomes: 549, number of BUSCOs: 758)
# Busco id
127140at4751
228752at4751
358012at4751
361877at4751
