# Supplementary material for: Genomic Characterization and Establishment of a Genetic Manipulation System for Trichoderma sp. (Harzianum Clade) LZ117
Source: J Fungi (Basel). 2024 Oct 7;10(10):697. doi: 10.3390/jof10100697 (PMC11508783; doi:10.3390/jof10100697)
Supplement: Supplementary file 1 [file jof-10-00697-s001.zip › Supplementary Materials S4/short_summary.txt]

# BUSCO version is: 5.7.1 
# The lineage dataset is: fungi_odb10 (Creation date: 2024-01-08, number of genomes: 549, number of BUSCOs: 758)
# Summarized benchmarking in BUSCO notation for file /media/sf_G_DRIVE/GXU-SJTU/GXU/LZ117/LZ117.final.fasta
# BUSCO was run in mode: euk_genome_min
# Gene predictor used: miniprot

	***** Results: *****

	C:99.5%[S:99.1%,D:0.4%],F:0.0%,M:0.5%,n:758,E:4.4%	   
	754	Complete BUSCOs (C)	(of which 33 contain internal stop codons)		   
	751	Complete and single-copy BUSCOs (S)	   
	3	Complete and duplicated BUSCOs (D)	   
	0	Fragmented BUSCOs (F)			   
	4	Missing BUSCOs (M)			   
	758	Total BUSCO groups searched		   

Assembly Statistics:
	9	Number of scaffolds
	10	Number of contigs
	41121336	Total length
	0.000%	Percent gaps
	6 MB	Scaffold N50
	6 MB	Contigs N50


Dependencies and versions:
	hmmsearch: 3.1
	bbtools: 39.01
	miniprot_index: 0.13-r248
	miniprot_align: 0.13-r248
	python: sys.version_info(major=3, minor=9, micro=19, releaselevel='final', serial=0)
	busco: 5.7.1
