# Supplementary material for: Genomic Characterization and Establishment of a Genetic Manipulation System for Trichoderma sp. (Harzianum Clade) LZ117
Source: J Fungi (Basel). 2024 Oct 7;10(10):697. doi: 10.3390/jof10100697 (PMC11508783; doi:10.3390/jof10100697)
Supplement: Supplementary file 1 [file jof-10-00697-s001.zip › Supplementary Materials S5/LZ117.final.fasta]

>Contig1
CTAACCCTAACCCTAACCCTAACCCTAACCCTAACCCTAACCCTAACCCTAACCCTAACCCTAACCCTAACCCTAACCCTAACCCCGCGACTATAAGAGGCTTTAGAGTAGCTTGTGCGGAAATAGTTGGGCGAGGGTAATTTAGTAGTAAATTAGTAAAAATAAACCTATTAGCTATATAGTAGTAGTAGCTAAGTATTTAATAGTTTACTTCCTTAGTTAAATTAGTAAAAATAAAAAAGAGAATAATTTTAAAAAGTAATAGTAAGTTTAATTTTTTTTATAATAGCTATAGTTTTATATTTAATTTATTTAAATAAATTACCTAAGTAGTAATTATAATATTTAATTATTTACTATAATAAATTATTAGCTATATAATATATAATATATTTTTAAACTTAAGTAGTTATTATATTTTAAGCTTTTATAATAAGTTTAATAACCTAATACTAAAGATAATATCTTTATTTATATTATTTTTATATAAATAAAGGTAGGTTATTAGAAAAAGTATAGTAAATATTTATATTACTTAAGGTATAGTTTTTTAATATTTATTTAAATTTTTATTTTTTAGTAAAAAAAAAAAGGCTTATATTAAAATAAAGAGTTAAATAAAATTATAAACTTATATTTAATTTATATATAGGGGAGAGTTTTTATAGTTAAAAGGGGGGTTATTATTTAATAAGTTTATATTTAAAAAATTAAGGTTATTATATAAATCCTATAGTTTATTATTTAAAAACCTTAAGCTAAGATCGTCATTAAGTATTTTAAGCCCTAAAATAGTAGGCTTTTATTTTTAAATTAATTAGATTTTTTAATATATATAACTATATAGGTTAATTAATTAAGAAGTTATAGTATATAAGTTAAGAACCGAAAAAATAAAAGTTAAAATATAAGTAGGTATAGTAAAAATAAGTATTAGTAGTTAAATAGTAAAGTAAAAGTATAGGTTAGTAGTAAAGTTTAATAAAAGTAGTACTTTAGGTAAGTATAATATATAATAGTTAAATATAATAAGTAAATAATTAAGTAGGTAAAATATATATTAATTAAAAAATAATTTATATTTAGTTATTAAATAAAGTATTTTTACTTTTTTTTATTAATATTAGTATTAGTATTAATAATATACTTTTTAATATTTACTTTTATTAATATATTTACAGAGATAACCTTAAGGTTTTATTTTTTTAAAGAGAAAAATATTATAATTTAACTAATTTTTTATTTTTAAATAAATATAGCTAGTAAAGTATAAAAGTAAAGGATTTTTTAGTTATTAGGAAAAAATTAAAATAACCCTTTTTTTATATACTGCTGTAAAAATAATTAAAAATATAATAGTAGTAAGTATAATTAAAGGTTAAAATACTAATATTTTAATAAATATTATATAATAAATATATAATATTATTTATATATTTTTATTATTTTAATTATACTATTACTTATAAAATATTATTAAACAAAAGTTATTATATTTTATTATTATTAAAATAAAAAAAGTATATTATTATTTATAAGCTATTATTAAATAGAAGATATTATATTTTATTATTACTAAATTAAATATAAATTTTTATTATTACTATAATAAAATACAAAAGGTAAGTTAAGATAAATAAACTAAGGATAATTATATCTTTTTAAATATTATAATTAATAAAACCTACTTTATTTATATAACTTATACTATTTACTTATTATTAATAATACCTAAGGGCCCTTAGTAAAACTTACTTTTAGCTTATTACTAAAAATATATATTAATTTTTTAATAAAGTATACTTTTAGCCTATTATTAATAATACTTATAGGCCCCTTAGGAAAGCCTATTTTTAAGCTATTACTAATAATATTTATAAACCCCTTAAGAAAGTATACTTTTAGTCTACTATTAAAAATACCTAGGGGCCCTTAAGAAAATATACTTTTATAAAAAGTACGTTTTCCTAAAGCTTAAGGTAAAAAAAAGGTTTATTTTACAGTTGTAATAATAAAGATTTTTATATTTATATAAGTACTTACCCTAGACTAAATAAAGTATAATACAGCTGTTATACTAAATTAAGGTTTTTTATTACCCTGTGGGGCTGCGTTAGCCTTAATTTAGTTTTTTATTATACTGCAGGTATTACTTTTGGCCTAACCGTAAGCCTAGTGTTTAGGTATGAATATATTAAAAAAAACTTACTTTTATTAATTATTTATTATTTTTTTCCTTTAATTTTTTTTTTAATAATATATAAAGTTTAAATAAAGTTTTTTAACTTATATAACTTAAATTATATATTTTAATAAAATATAAATTATTTTTTTAATTATAAAAATTAAAATTAAGTTAATAAATTACTTAGTAATATAATTTTACTAAAAAATATAAAATATAAATTATTTTTTTAATTATAAAAATTAAAATTAAGTTAATAAATTACTTAATAATATAACTTTATTAAAAAATATAAAAAGTATAAATAATAAATTTATTTTTTATAAAAAAGTAAATATTAAAAATAAATAAAAAATATAATATAAATATTTAAAAATAAAATAATTAATTTATAAATAAATTTAATATAACTTAAGGAATATTATTAAGTAAAATATTATTAATATTTTTATATTAATAATAAATAAAAATTTAGATTTTTTAATTTAAATCTTTAGTAATTATTTATAAAAAAATATTAAAAAACTTTTATTAAAAAAAATAAAAAAAATTTTATTTTTTAAAACTTTATTTTTTTAGCTTTTTTAATTTATAATTTAAAAAATATATTATATTAATAATTCTTTTTATTATTTTTTTAATTTATAATTTAAAAATACTTAATATAAAGTTAATTATAAAAGTTAAATTAAAGTAAATATATTATATTAATAATCTTTTTTATTACTTTTTAATTTATAAATTAAAAAATACTTAATATATAATTTTTTTTAAAAAAACTAAGTTTTAATAATTTTTTTTATTATTAATTAATAAAAATTACTTTTATTTATTATATTTTTTATTTTATTTTTTTATTTTATTTTTTATTTTATTTTATTTTTTATTTTTTTATTTAATTTTTTTATTTTTTTATTTTTTTATTTTATTTTATTTTTTATTTTTTTATTTTTTTATTTTATTTTTTATTTTATTTTTTATTTTATTTTATTTTTTTATAAATATTTTTAAATTTTCCTTTTTAAATAATTTATTATTTACTTTATAATTATAAATTTACTATAATATAACTTTTATAATTATATTATATTTATATTATAAAAAGTAAATATTTACTTTTTTTTATTTAAATAAAAGTTATTTATTAATTAACTAAGTAAAATTTAAAATATTTATAAATATATATTTTACTTTTAATTATAATTTAAATTATATTTTTTATATATTTTATTATTTTTTTTAAAATTAATTTTTTTAAAATTATTATTAATTTATATTATTACTTTAATATTAATATACTTTATTTTATTATTTTTTTTTATTAACTTTAATAATATTTTTTATTATAATTTATTATATATTTATATTTAATTATTATAATATTAATATATTTTATTATTATATAATTTAATTTATACTTTTTTTATTTTTATAATTTTATAATAATAACTTTTTTAATTTATAATTTAAAAATATTTTATATTATTTTTTTAAATTTTTTTTATTTATAAATTAAAAATACTTAACTTTTATATTATTATAAAAGTTAAATTTATTTAAATTAATAAAAATACTTTTTAATTTTTTATAATTTTTATTCCTTAGTTTTTAATAACTTTTACTTTTTGCTTTTTTAATATAATTATATTTATAGTAAATAATTTTAATAATTTTTTTAATAAATTATAGTAATATAATAATTAAGTTATAAATTTTAGTTTTTTATTATTTAAAAAAAATTAAATTATATTTTTTACTTTAGTTAATATAATATTAAAAATATTAATAAACTTAATTATTTTTTTTTAATTTATTTTTTCCTTTATTATTTAAATTATTAATTATTAATATAATTAATTTTTTTAAATATTTTTTTAAATATAATTAAAAAATTATTTTATATTAATTTATTTTTAATATTTAATTTTAACTTTTAATAATATAATATTTTTTTAATTATATTTTTTAAAGTTAATTTTAATATAAATTTAAATAAATTTAATAATATATTTAATATATATATTTTATTATTAAAGTTTAAGTAATATATATTTTTTTTTATTAATTTAATTAAAAAATACTTTAAATTATTTTTTAAATTTTATATAATTATTAAAAAATATATTAATAATTACTTTTTTTTTATTTAATTATAATATTTAAAATTATAAAAATATAATTTAAATTAATTTTTAAGTTTTTTAATAAATTAACTTTTTTATTATATTAATTTATTATTTTATAAAAATTATAGTAATTAAAAAATATTTAAAATAAAATTTTATATTTAAAAAAACCCTTTAATTTTTTCTTAAGTTTTTATTAAATAATATAAATATTAATAATTTAATAATTTTTTTTTATTTTTTTTATAAAGTTTTTTTTATTAATTTTATATTATAAATAATTATTTTTATTATTATATATTTTAAAATTTAATAATTAAATTTAAAATAATTTAAATTTATTAATTAATTATACTTTAATTAATAATTTATTAATATATTATTTATATAATAATAATATTTAAAACTTAAGTTTTTTTTATAATATTATTAAAGTTTATATTTTATAAATTTTATAAAAGTATAATTAAATTATTATTAATTATTAAATTAATTATAATATTTATTAAATTTTAAAAATTTATAATATTAATATTATTATTTTAATATTTACTTTATATATTACTTTTTTTAATTTATTTTTATATTTAAAATTTAAAAATTAATTATTTAATTTTTTTATTAAAATATTATTTATAATTTAAAGTAACTTTTTAAATAAAAATTATAAATATATAATAAACTAAGTTTTTATAAAATTAATATAAAAAAAATTTTTTAAAAAATAAACTTTATATTAAATTTATATTAATAAAAAAAACTAATTTAAATTAATAAATAATTAATAAAAAAATTAAATAAAAAGTATTTATATAATTATAAAAAATATTTTATAATATAATTAAGTATTATTTTATATTTATAATTAATTATTTAATTATTTTAAATAAATATAAAAAAATAAAAATTATATACTTAGTTATTTAAATATTTTTTAATATTTTTAATAATAAAGTTTATTAAATTATACTTAATTAATTTAATAATTAATTTTATTAAATTATTTTTTATTAATTAATTAATTTATTATTTATTTATAATTTTTTATTTAAAATAATTTATAATTATAATTATAAAAGTTAATTTATAATATTAAATTATATTTATTTATTTATTAATAATAATAATAATAAATATATTATTAATATTTTATTTAACTTAATTAATTTTTTTAAAAGTTATTATAATAATTATAATTAATTTAAATTATTTTTTTTAAATACTTTAAGTTATTATTTTAATACTTTTTTTTTATATATAAAATATAAATTATTATAATAATTAATTTAATTAAAAAGTTATAAAATATAATATTAATTATATTAATTTATATTTTTTAAATTTTTTTTTATATTTTTTATATAAAATATTAAATTTTTTATATTTTCCTTAGTAATTTTTTTTTATAATTTATTTTATTATATTAATTATATTTACTTATAAATTTATAAATATTAATAATATTTAAATTTATAAATTTTAGTTTTTTATTATTTAAAAAAAGTTAAATTATATTTTTTATTTTAATTAATATAATACTAAAGGTATTAGTAAATTTTATTATTTTTTTTTAATTTTTTTTTATTATTTAAATTATTAATTATTAATATAATTAATTTTTTTTTCTTTTTTTTTCTTAAGTATAAAAAATAAATTACTTAATTAAAATTAAAATAATAAATTATTATTAAACTTTTACTTAGTAATTATTAATTATTATTTTATTAATTTTTTTACTTAGTAATAACTTAATTAATTTATATTTTCTTTTTTATAATTAATTTAAATTATTTTTTTTATTTTTTTTTATTTTTTAAACTTTAGTAAACTTTTTTTATAATATTAATAATAACTTTATTATAAGTTTTTATAATAATAATTATTATTTTAATTATAATTATAATTAATTTTTTATTACTTTTAATTATTATAATTATTTATATTATTAAAAAAATTTATTATTTTTATAATATATTATTTCTTTATATAGTTTTTTATATTATATATATAATTTATTTTTAAGAATTATTATTACTTTTTTATAATTTAATAAAAAAATATTTATTTAATTTAATTAAATTATTAAATTATAATTTATAAACTTAAAGTTAATTATATTATATTTAAACTTTATTATTTAAGCTTTTTTATATATTTTAAATTTAATTTTAAACTTTAATATAATAATTATACTTTATAATTTAAATTTTTTAAAGTTTAACTTAGTTAATTATAATTAATTAAATTAAATTATAAATTAATTTTAAATTTTAAATTAAAAACTAAAGTATAATTTTTTTTAATTTAATTATTATAGTTTTATTAACTTTTTTAATAATAAATATAACTTTTATAATTAATTTTTTTTAAAAAGTTTTTTAAATATAATTAAAAAGTTATTTTATAATAATTTATTTTTTATATTTAACTTTAGTTTTTTAATAATATAGTATTTTTTTTAATTATATTTTTAAAATTAATTTTAGTATAAATTTAAATAAATTTAGTAATATATTTAATATATATATTTTATTATTAAAGTTTAAATAATATATTTTTTTTTATTAATTTAATTAAAAAGTATTTTAAATTATTTTTTAAATTTTATATAATTATTAAAAAATATATTAATAATTACTTTTTTTTACTTAATTATATTATTTAAAATTATAAAAGTATAATTTAAATTAATTTTTAAGTTTTTTTAATAAATTAATTTTTTAATTATATTAATTTATTATTTTATAAAAACTATAATAATTAAAAAGTATTTAAAGTAAAATTTTATATTTATAAAAAACTTTTTAATTTTTTTTAAATTTTTATTAAATAATATAAATATTAATAATTTAATAATTTTTTTTAGTTTTTTTTATAAAACTTTTTTTATTAATTTTATATTATAAATAAATATTTTTATTATAAAATATTTTAAAATTAAATAATTAAATTTTAAATTATTTAAGTTTATTTATTAATTTTAATATAATTTAAAATTTATTAATATATTATTTATATAATAATATTATTTAAAACTAAAGTTTTTTTTATAATATTATTAAAATTTATATTTTATAAATTTTATAAAAGTATAATTAAATTATTATTAAAAATTAAATTAATTATAATATTTACTAAATTTTAAAAAATTTATAATATTAATATTATTATTTTAATATTTACTTTATATATTATTTTTTTAATTTATTTTTATATTTAAAATTTAAAAGTTAATTATTTAATATTTTTATAATAATATTATTTATAATTTAAAGTAATTTTTAAATAAAAATTATAAATATATAATAAACTAAGCTTTTATAATATTAATATAAAAAGATTTTTTAAAAAATAAACTTTATATTAAGTTTATATTAATAAATAAACTAAGCTAAATTAATAAATAATTAATAAAAATAAAAAAGTTTATTTATATAATTAATAAATAATATATTTATAATATAATTAAGTATTATTTTATATTTATAATTAATTATTTAATTATTTTAAATAAATATAAAAAAATAAAACTTATATATTTAATTATATTAAACTAAATTAATAAATAAATTATTAATTTATTTATAAATTAATATTTATTTTATTAATTTAATATTAAATTAAAAAAATATTTTTTAATTTTCCTTTAATTAATTAAAAAAATTAATATTAATTTAATTATACTTAATATATAAACTCCTTAATTATAATTATAAATATTAAATTATAATATATATATAATAAATTAATTTATATTAAATAATATAAAGTAATTCTTAAAGTAATAAATTAATTTTAATTTATATTAATAAAAATAATAAAATATAAATTAAGTAATTTTATTATATAATTAATAAATTAAATATAAAAATTAATTTTATTACTATATTAATAATTAATTATTTAAATTATTTAAAAAAATATAATAATTAAATTTTATATATTTAATTAATATTATTAAGTTAATAAAAGTTAATAAATAACTTATATTAACTTATATTATAAATTATTAAAAATTAATAAATAATTTATATTAATTTATTTTTTTATTAATAAATTAATTTATAATTAATTTAAATATATATTAATTAAGTAATTATAAAGTATTTAAAATATAATATAATATTTTTTTTTATTAATTTTATTTTTTAAAGTTAATTATAATAATTTTATATTTTATTTTATAATTATATTATTTAATTTTTAATATATAATATATTTTTTTTATTTTTTATTTATAAATTTTAATTTATTTTTATTAATTTTTTATTTATAAATATTAATATAATATTAATATTTTAAAATTCTAAAGTTTATTTTTAATTTTTTTTATTTTTTTAAAAATAAAAAATATATAAATTAAGTTTATTTTAAATTATTAAAGTAAATAAATATTATAAATATAATTATAATATTATACTTTTATTATAAAAATATAAATATTAAAAAAAATATAAATTTAATATTTATTTTATTAAGTATTAATAATATATTTTAATAAAAAAAATATATAATAGTAATATTATTATAAGTTTTTTATAAAAGTTATATTTATTATTAAAAAAGTTAATAAAACTATAATAACTAAGTTAAAAAAAAGCTATACTTTAGCTTTTTAATTTAAAAATCTAAAATTAATTTATAATTTAATTTAATTAACTATAGTTAACTAAGTTAAACTTTAAAGATTTAAGTTATAAAGTATAATTACTATATTAAAGTTTAAAACTAAATTTAAAATATATATATAAAATAACTTAAATAATAAAGTTTAAATATAATATAAATATATAAAAAAGTTTAAATAATAAAGTTTAAGTATAATATAAGCTTTAAATTTATGAATTATAATTTAATAATTTAACTAAATTAAATAAATTTAATTTTTTTTATTAAATTATAAAAAAGTAATAATAATTCTTAAAAATAAATTATATATATAATATAAAGAATTATATAATAAAATAATATACTTTAATTATTTTTTTTTAATAATAACTATAATTTAATTATAATATATAATAAAATAGCTAAATAAATAATTAAATTTATAATTAATAAAATTATAAATTTATAATTAAAAAATTTTAAAAAAGGAAAAACTAAAGCTAAGTAAAATAAAATATAAGCTAAATTAACTAAAAAATATTAAGAACCCTAAGCTAAGTAAAAGTATTAAGAAAATTATTAAAAAAACTAATAAAATAATATAAAGGTTTTTTTATAATTAGTTTTTTTTAAGTAATTTATTTTTTATACTTAAGAAAAGTAAGTTTTTATAAATTTATTTTTAAAGTTATTTTAATTTTTTTTATTAATTATTTTTAATAATTTAATTAAAATAAAATTATAAAAAAATATAATATTAAAAAATATAAAATAATAAATTAATTTACTAAGTATTAGTAATATATAATAAAAGCTTTAGTTTAATTATAGTAAATATATAAATTAAAATAAAAAAATAAAAAAATATAATAATTAAGTTTTTAATTATAATATAAAAGTAATTAATATATAAAATAATATTATATAATAAAAAGCTTATTATTAATAATTAATTTTTTTTTAATATTAATTTAAAATTTTTAAATTTAAATACTTTTATATTATTAAAAAAATATTCCTTTATTATTTTTTTTAATTAATTTTATTTTTATTTAGTATTTTTTAATTAATTATTTTATTTTAAATTTTATTTTTTATAAAGAAATTATTTAAAATTACTTTTAAATAATTAAAATTATTAATAAGTTTTTATATATTTTTACTTTTATTATAGCTTTTTTATTTTATAAAGTATTTTTTATTATTTTTATTATTTATTAAAGTTAAATTTAATAATAATAATTATTTTAATTTTATATTTTTTTTAATTATTTTTATAATAATTTTATTATAAATAATTTTTTTTAGTATTTTTATTTATTAATATTTTTTTTAATAATAAAATATAAAAAAATAAAGTATAATTTAATAATTTTAAATAATTTAAGTTTATAATTTACTTTTTTAATTTTTTTTAAAATTTTATAAAACTTAAGTTTATAATAATTAAGTTTATTATTTAGTTTATTTATTTTAATATTAAAGAGTTTTTTTACTTTATATATATTAAAGTAAGTAAATTATATTTTTTTCTTAAAGGTTTAGTTTTTTAATTTTTTTTAATTTATATATTTACTTATATATTTATATATAAATTTAAATTATTTTTATAATTTTTTTATAAAGCTTTTTTATATTTTTTTATATATATTTTTACTTTTTTTAATATATAATTTTTATTTTAAAAATTAATATATTTATAAAGTAAAATTATAATTTATATAAAAAAATATTATTTTTTATTAACTTTAATTTAATATTATTATAGTATAATTAAGTTATTAATAAGTTTATAACTTAATTATTTTAAGCTAAGTTAATATAATTTTTTTAAATATACTTTAATAATTTAATTTAATTACTTAATTTATTTATTAATTTATAAATAATATATAATATTAAATTTATAATTAATTTTAAAATAAACTATAAGTATTTACTAAAAATATAATATATAAATAAATCTTTAATTAAAAATTATTTTTTTTAATATTTTATATTTATTTTTTATATATTTTATATAAATATAAATTTAATTTTTAGTTAAGTTAGTTTTTTTATTAAAAAATAAAATAAGTTTTTTTTAAAAAACTTATTAATAATAATAAAAAATATTATTATATTTAAATTTTATAATTAAATTTTTAAATAATAATAAATATATAATATAATTAAAAATAATTAATTCCTAAAGTAATTTTAATATAAATAATTATTATAATTTATTATAAAGTAAATATTAATTATTTTTTTATTTTTTTATATATAATATAATATAAAATTATTTTTTTTATTTATTATTTAATTTTTTTAAATTTATAATATTATTAAATTTATTATATAGTTTTAGTAATTTTTTTATAATTATATAATTTATATTTATAAATATAAGTAATTATTTTTTTTATAATTCTTTAAGTATTTATATTTTATTATTAAATATAAAGTATTTTAATTTTATTATAATACTTTTTAAAAAATTATTTTTATTTTTAAAGTTTAATATATTTTATAATTTTTATTAAAAATAAATTATTTTTTTTTAATTTTAAAAATAAAATTAATTTATTATTACTTTAAAACTTTTTATTTATTAAGTTATAAAACTTATATAATAAAATTTAATATTTTTTAAAAATAATTAAGTTTTTAATTAAAAAATATTAATATAATTATTTTTAAATTTTTTATAATAAATTATTTTATAATTAAATATAATTAAAAAATTTAAAATATTTAATTTATTTTTTTAAATAATTATTAAATTATTATAAAAAATATAATATTTTTATAATTAATATAAACTTTAATTTTATATATATTTTTAAAATAGTAATATTTTTAATATTTAAATATAATAATAATAATTATAAATTTTTTTATTATAAATAAAATATTATAATATTAATTTATATAATTTTTTTAAAAAAAATATAATAAATTTTAGTTTTTTTATTTTAATTTAATTAATTAATTTATTTATTAATAATAAAATTTAAAGTATTTATTTTAATTATAATTAATTTATTAAACTTAAATATAATAAATATTAATTTAAAAATTATAATATTTTTTAAATTATTTAAAAATAATATTAATATTAAAGCTTTATAAAAATTTTTTAATTTTTCTTAATAAAATTTATTAATAATATAGTAATTTTAGTAAAGTTTTTTATAAATTATTAATAATAATTAATAAATTTTAAAAAACTTTATATTTTTTTAATATTATTTAAAAGTTTTTAATTTTTAATTATTTTAATTTTTTTAAAGTTTATTTAAATTTTTTTAAATATAATAATATATTTAAGGAATTTTACTTTTTATATATAAAATTAATATTTTTTAAAATTAATTAGTAAATTAATATTTTTAAAAAGTTTATAATACTTAATAAATATATTTTTAATATTTTTTAAAAATTTTTTAAAAAAAATAAAAATATTATTAATATATATAATAATAAAGTTATTTAAATATATTTTTTAATATATAATTAATTTATTTTTAAAATAATATAAAAGTATTAATAAATTTTTATAATATAATTAAGTATTTATAAAAACTATATTATATTTAAAAAATAATTTTTTATTTATTTTTTACTTTTATATAAGTAAATTTATAAATTTTAATTAAGTTAAATATAATAAAGTAATTTATTTTAATAAAATATTTTTTAATTTTATTAATTAATAATAATAAAGTTTTATTTTTAATAATAATATTATTAAATTAATAATAGTTAATAATTAATTAAAGTTTTTTACTTTTTTTTAATATAAAAATAATAAAGTATTTAGTAAATAAATTAAAAAATATAAATATATTTTTTTTAAAATTATTTTTTAATTTATTCCTTAAGTATTTTAAGCTTAAATTTACTAAAGTTATAAATTTTATAAAATTTAAAAATAATTTTTTTTTAATATAATTTTATAATTTTATTTTAAATATAATAATAATTTTATTTTTAAAGTTTTTTTAATATAATTTTTTATATTTATAATATTATTATAAAACTTTTTTTATATATTATTTTTTAAAGTTAAAGTTAGCTTTTTCTTTAATTTTTTAAAAAAACTTAATTAAAGTTTTAAAGTTTTATTTATATTAAAGTAATTATTTTATAAATTTTTTTATTATTTTATTTTATTTTATTTATTTTAGTATTATTATAATATTTTTTTAAAAAACCTTAAATTTAATTTTTTATATTTTTAAATTTTTTATTTTTTTAATTTAAAAAGCTTTAAGTTTTTTAATAATATATTATTTTTTATTACTTTTTTTTAAAGTAATTATAATTTAAATTTTAGTATTTTTAATAAACTAAAGTTATTTACTTAATTTATTTAATTTATTTTTTAATTAATTTAAAAGTTATTTTCCTTTAATTATATATATTTTAATAAAGTTTTAAATTTTAAAATATTTAATATATTAAAATTAATTTTTTTTATTTTACTTTAAATTTTAATATTAAAAAAAATATTTTAATATTAATAATTCCTTTATTATATTTAAATTTTTTAATTATTTATAATAAATATATTATAGTTTTTATTATTTTTATTTTTATATAATAATTATAATTTAAATATAAATATAAGTAAAATATAATTATTTTAAACTTTATTATTAAAAAATATTATAAATTTATATTTTTAAATAATTACTTTTATTAAAAAACTTTAATAATTATATTAATTATATAATAGTATTAATAAATTCCTTAAGGAAATTATTTTTTTTTAAAATTATTATTTTTTAAAGTTTTTTTATTTTTTTTAATATAAATTAAATAATAAATATTTTTAAAATTAATTATTATAAATTATTTTAATTATATTTTTTTAAAATTAATATTATTAAAATATAATAATATTTATATTATTTAAGGGTTTTTATTATATATTTTATATTAATAATATTTATTAATAATTATAATTATAAAGTTATATTTATAATAATACTTAATATTAATTTAATTTTTATTTTTTTTATAAATTTAGAAATTTTATTTAACTTTTTATAATTATTTATAAATTTATATATTATAAAAGTAATTTTAATAATAATAACTATAGTTTTTTTTTATATTATATTAATTAAAATTTAAAAAATTATATTTTTAAAAATATTATTTTTAAATTTTAGTAATTATATAAGTTTTATAATAATATTTAATATATAACTTTAGGTTTTTATAATTATATTTTTTAATAAAGTAAATATTATAAAAGTTATATTTATTATTAAAAAAGTTAATAAAACTATAATAACTAAGTTAAAAAAAATTATATTTTAGCTTTTAGTTTAAAATCTAAAATTAATTTATAGCCTAATTTAATTAACTATAGTTAATTAAGTTAAACCTTAAAGATTTAAATTATAAAGTATAATTAATTAAAGTTTAAAACTAAATTTAAAATATATATATAAAATAACTTAAATAATAAAATTTAAATATAATATAATTAATATATATATAAAAAAACTTAAATAATAAAGTTTAAGTATAATATAATTATTATACTTTAAGCTTTATGAATTATAATTTAATAACTTAATTAAATTAAATAAGTTTAATTCTTTTGTTAAATTATAAAAGGTAATAATAATTCCTAAAAATAAATTATATATATAATATAAAAAACTATATAATAAAATAATATACTTACTTTTTTTTAATAATAACTATAACTTAATTATAATAGTAAAATAACTAAATAAATAACTAAATTTATAATTAATAAAATTATAAATTTATAATTAAAAACTTTAAAAAAAAACTAAAGTTAAGTAAAGTAAAATATAAGCTAAACTAATTAAAAAAGTATTAAAAACCCTAAGCTAAGTAAAAGTATTAAGAAAATTATTAAAAAAATTAATAAAATAATTTATTAAAAGTTATTATTATATATAAAAGTTTTTTTATAATTAATTTCTTTTAGATTATTTATTTTTTATATTTAGGAAAAAAAAGTAAATATTATATTATATTTTTTTTAATTTATAAATTATTATTATATTTTAAAATTATTTTTTCCTAAGAATTTTAATTATAAATTAAAATATTTTTAAAAATATTAATTTAGTTAAAGTTTATAAATAATATTATATAAATTTATATATATTATTATACCTTAAGTATATTTTATAATAAAAGTATAATATTAATTATAATAATATTAATAATTTTTTAATAAAAGTATAATATTATATATAAATATTATATTTTTAAAATTATTAACTTTTTTTTAAAATAAGTTTTTTTACTAAAACTTATATTAATTTATTAAATTTAAGTTTTTTTATAACTTAAGTTATATTTAAATTAAAAATTTTATTATTATTATATTTTTAATTTAATAATTACTTAAATTTATAAATAATATTAATAATTTATTTAAGTTATTTTTAAAATTTATTAAGTTTTTTAAATTAATAATTTTAAATTATATAATTTTTTTTATTATAATTATAATAAAAAAATTTCTTTTTTTAATAATAATATTAAAGTTTATTTATTTAAAGTTTATTTTATAAATATAAATAATTTTATTATTTTATTTTTTACTTTAGTTTATATAATATTTAAAGTTATTTTTTAAATAATATTTTTAAAAATTATTTATTTTAAATTTATATAAGAAGTTATTAATTTTAATATATTATTTTATAAAAAAAATTAAAATTATATTTTTTATAATTAATATAATATACTTTTTTCTTTAAGTTTTTTTTAAAATTATTATAAAATTATTTAATAAAAAATTAATTTTTTTTAATTAACTTTAGTAAATAAATTTTAAAAATATATAATATAATTTATATATTTTTTTTTAATAAATAATTATAAAGTAATTTTTAATTATTTTAATTTTATTAATATTATTAAATATTTTTTTAAATTTATTTTTAAATTTATTAAAGTTTTTAAAAATTTTTTAAATTTAATTAAATATAATATTAATATTTTTTTTAAAGTATTTATTTTAAATAAATTAAAATTATTTAAAAGTAATTTTTTTTAATTATAAAATAATAAATAATATTTTTTTTTAAAATATTAAAAATATTTTTAAAATTTTTAAAATATACCTTAAGTTAAATTTTAAAAAAAATAAAGTTTTTTTATATTTTTTATTAAATATAAATAATAATTATTATTTAATTAAAATATTAATATTTTTAATAATAAATTTAACTTTAGTATTAGCTTTAGCTTTATTAATATTATTAATTAATTATTTATTAAATATATATATATTTTAAAAAAAATATAATTATTTTAATATTTTTTATATTTATAAAGTTAAAAATATTTTTTATAATAATATTTTTATTATTATTAATTATAAAAGCTTTTAATTTAATAATTATAAATATAAAAGTTAATTAAAAAGTTATAATACTTTTTATTACTTAAATAATATATAATATTAATTTAAATAAAAGTTATTAATATATAATAAATTAATTTATATTAAATAATATAAAGTAATTTTTAAAATAATAAACTAATTTTAATTTATATTAATAAAAGTAATAAAATATAAATTAAGTAATTTTATTATATAATTAATAAGTTAAATATAAAAATTAATTTTATTATTATATTAATAATTAATTATTTAAGTTATTTAAAAAGTATAGTAATTAAATTTTATATATTTAATTAATATTATTAAGTTAATAAAAGTTAATAAATAACTTATATTAACTTATATTATAAATTACTAAAGGTTAATAAATAACCTACGTTAACTTATTCTTTATTAGTAAATTAATCTATAATTAATTTAAGTATATATTAATTAGGTAATTATAAAGCATTTAAAATATAATAATATAATAGGAAATTTATAAAAGGGTCTTTAGTAAAAATAGCTTTTTAAACTATTATATTTTCTAAGCTATAAGTATATTAGCTATTCTGGATTTTATAGGTCAGTCCTTAAGCTACCCCCTTTTTACTAATATATATTTCATTGTGGACAAAAGCTAACTTAGTATATAATTGGAAAAAACAGCTTGTAGGAATAACTGTGGATAAATGAAAGTAGGCCTTGCGATTTAGTTTGCTTAGGTTTTGAACCTCTTAGTAAAACCGGACCCTATACTGCTAGTCTAGTTATAGGATAGATATTGAGGAACCTTATGGTCTGTTTATCTATTGGATTACTTCGTATCGTGTGGCCCTTAGCGCAATCCAACTATACAGGACGCTAACTGTAATATTTAACTTAGCCTTGACCTTGCTTATTACAACGGGACTTCTGGGCCTGTATTAATTACAATGGGGGATCCAGTTATTACACCAGGATCTACTGCTAAGGTAGACCAGGCGGGCTATTTATGCATTATGGTATCAAAATTGGGTCGGATTCAAAAGTATTACCTTTGTTTATTGGACCAGCAGTATATATATCCGCCCTGAGACTTTCGCAGCGAGTTTGTATTTATTTGTAGAGCCTTGATGACGTTCAAAGTATATTTGTCACTAGTCTAAGGCAATTTCAATTAAGATAAAATACAACTGAGCCCAACTCAAGAGGTTTTGAGTTTTATTTGCTTTTTGTATGTGCTTTACTTTACTAACCGGTGTTTACTACTTTACCCTTTTGTCTTTCAGTAAAGTATCCATTGTCTCTAAAAGCGTCTACACCTGCTACTTGGACATAAGCAAGTGGGAGTCTAGAGAAGTTATCTGCAAAGAGCGGGGATATACAGAGATCTATTAGTACAGAGCTGTATTATTTGAGATATTACATAATAGCCTTAGCTAATAAAATTGGGACTTTGGTATTTTTCCGGTAACTACTAAATTTGAGATCTGCTGGCTGTATTGCAGGATACATTATTATTGGGACAAGGAGGATTTGCCTTTGAAAATTATGCTTGACTGGTTTATCGTAGTGTGTGAGTGCAGTAGCCTAAATAATTGATTAATAGATTTCTTCTATTGTTATATTACGGTTGAGCGCTTATAATATTGGCTCCTTTGCTGAGATTATCAGTAATTACATGATCTTGACTGCCACCAAGAGCTTCTAAATTGTCAAAGACCTCAAGAAGGAGTTAGTTACATTTCTGATTTTGCTAGATTTCGCTATTTTTACCCAAAGATTAGCGGTACAGACATCCTTTACACCAGTTGGAAATTTATTATCAGGCACCCTGAATTCTGCAATTAGCCTCTCCTTATTACTGAGGTAATCTATTGCTTACACTCCCTTTAGTCAACACTACTAATAGTGACGTTGTTCCCTTTGCACATGGCTCGCCAGACAACATTTTCGGTATCAAGATCGCCTATTACCCATCCACCTCCATATACACCACAAAATTTAGAATGAGCACAACTGAAAAATATAAAATAAAGGGGCAAGTCCTACTATAATGATTATGTCTTTTTGTAGAGCAAACATCTAGTCTATAAATGCAAACCTGCTTTTGATACCCCGTCGTAGCCGGGCACAGGAATTTACTAAATAAAAAAGCCATCGGTCACGGATTTGTCTAGCTTTCCTTCAAATGCTTTGCGAAGTTTAACAGGATCACCTGCAACTGGAATAAGAGAAACCTCCAAGAGATTAAATACCAGGCCGCAAATCGTCATCCAAAACACCTCACAGCATACCCCTGTCCATTCGGCACTAAGCTACCCTAGGCCTAATTAGCGGTAAGATGTTAACACCATAATTACAGTACACTCAAGTAAATTGAAGTCATTCAATGAAGAAAATGGATCACGATGCTTCAGCATATTATATAATCCTGGTAATATTATTCTTCTACCTGAAGATGCCTTAGTACGCCGAGAAACAGTCCACGGTGGAGACGGCATCACCACTGCAGAGGTTTACTAATATACATCTCTGTGCAATACAAAAGTTAGACTCTTTAGTTAGCAATTCCGTAAAAGGCGCTTATGTTGCCTGGTCTAGACCCTTGAAGAGCAGGTGTCGTTGAACCTGTTCTATCCGTCGCGCGCCGTACGGAGCGCAAAAATAGCACTCCCAAACGTTAACCCATGGCACAAGGTGGAGGGAATAAAGTCAAACTTCCACCGCATGTTGTGCACTAGTATAACATCCTCTCCCTGCGGGGATCAATATGAGAGCCGCCAGAATATATACGGACGTACCCACTTCCCCGGACCAGAAGTTGGGTCTGGGCCGGGGTTAGCGGCGCTTTAGTTTTGTTTTTCATGTTTATATTGGACTACGGATACACATAGAAACACGGAAAAGACAATTCCGTAGTTCATTTCGTACTAGCGTAGTCAAAAGATATAGACACTAGCTTATTACCCTGGTAGACACGTAGTATGGAGAAACACCCGGTGATGGCGGCACAGCCTAGAGAGAAACCCATTAGTCGCCGTAGAGCAAAGCCTTATGTTGCAGATTCATCTTCCTTATAGAGCGAGATCATGCTTTCGTTTTCAAGAGTCTCCTGACAGCCGTCTCGCAGCATCGCATTGGGCTAATTAAGAAAGAATCGCAACAGCATCTCTTCGACATTAATTATTCGTTCCTGTCAGTCATGGAGGTCACAGAGGAAACCAAAACCACCATAACGTATGAGCATGAGGACCACAAGGCGTCGGATGTGCCTGGCGCGGACGCTGGATTTGCCATTGCAACGACTCTGCAAGAGGCGCACGCGGTTCCGAATCCATGGGCCTGGGGTCACGTCCAGCTGTACCTCGTGTGTTCCATTGTCTACTTGTGCTCTACTATGAACGGTGAGTCCTGTTACCTATGAAAGTAGGAGACAAAAGTTTCCACAAAAAAGATAGAAAGACTAACAGACTGGGCGAAGGTTACGATGGCTCCCTCATGGGCTCGATCAACATTATGCCCGAATACCAGGACTACTACCATCTTGGACCGAATGGCTCAGCAGGCACGGGCCTTGTGTTTTCAATCTTCAACATTGGTCAGATGATCGGTGCCCTGTTCACCTGGTGCAACGATTGGCGCGGCCGGAAGTTCATGGTCATCTTCGGGTGCGTTGGCGTTGTGGCCTGCGCCATCTTTACGGCAACCGCTCCCACTCTAGGCAGCTTCATCGGCGCCCGATTCCTCCTCAGCTTCTTCTCAACCTTGGCTAGCTCTGCTGCACCACTGTTGCTCGTAGAGGTAGCTCCGCCGCTGCAACGTGGTTCTGTTGCAGGAGGATACAACACCTTGTATTATATGGGCAGCATCATCGCCACCTTTAGTAAGTTACTACCATTATCAGGGAAGTAAGCTCAGGTATGGGTTTGCTAATATTAGAAAAAAGCCATATACGGTTGCAACCTCCATCTTGGCGGCAACATCAAGTGGCGCCTGTCCCTGTGGCTGCAGGCCGTCTGCCCTGGCCTCGTCGTCCTCGGCGCCTGGTTTATCCCGGAAAGCCCACGATGGCTTATCGCAAAGGGCCGTCACGAAGAAGCACGGGCATTCCTAGTAAAGCATCATGCCAACGGTGACCCAAACCACCCTATCGTGGCTGTAGAGATGCGTGAAATCGAGGAGTCCCTGAGCAGGGGTGGCATCCGTGCGACCCGCGACTATTTCAACATCAAGGCGCTATTCAAGTCACACTCGAGGCGATACCGGATGCTGCTCGTCATTTCGTGGTCCTGGTTCATGCAGTTCTCTGGAAACAACGTCGCCAGTTACTACCTCCCCACAATGATCAAGGCTGTGGGCATCACTTCTGTCCCAATGGCCCAGCTCCTTAATGGTATCTACGCCGTGACCGGATGGATTGCGGCGAGCATCGGAGCGCGCTGCCACGATGTGGTTGGAAGACGCAAGATGTTCCTATTCTCGACAGGAGGCATGGTTATCTGCCTCGCCATCATCACAGGCGCAACTGCCAGGTACCAAATCGCGCACGATGTCCACGCTAGCTCTGCAATGATCGCCTTCATCTTCATTTTCGGCGTCGTGTTTGCCGTAGGGTATACTCCCATGCAGCCTGTATATTCCCCTGAGATTTTAGCAAGTATGGCACCACTATTTGTCTACTTCTTCTTACGCTTAGCAAAGTCTCGATGATCACTGGCTAACAATGACACGTATCTAGATGACATGAGAGCCAACGGCGTTATGGTGTCCTCCATTACCTCCGGCTGTGCTGGATTTGTAAACACCTTTGCCGCCCCTCTTGCGATGCAAAACATCACATACTGGTTGTAAGTCGCCGTCATTTTACCCCAGCTTAGTAGTTCACCATACATTGTACTTGGCCATGGCGCACATCGGCTAATTTCGGCAGCTACGCGTTCTTTGTCTTCTGGGACATCTTTGAGTTCATCTTTATCTACTTCTTCTTTGTTGAGACCAAGGGTCGCACGCTTGAGGAGCTGGATGCCGTGTTCGACTCCTCCAACCCCCGCAAGGCGAGCACGAAGCAAATCACTCCCCACGATGCATCTGGCGACTCCAACTCAGTGTAACTTATAGTTGGCAGTCAAGGGCCAGCTCGAAAATAGCGTAGAGGGGTTTCGGCTGCTTCTCAAGTTTTACAGATATGTAGCTATAGGTGTTGGGTGCAAACATAACGCTTATAATTCGTGAGTTGTAGCTAAAATGAACTTTTACTTGTCTCTTCATTCATTCGTGGAAATGTTTCATTCACAGTCTCGGCATGAGATTTGTAAATTTTCAACCTTTTCCTCCCCAAGTATAGTAGCCACAAGGGAGTCGTGGATCACATTAAAGCGTTACATAGTACATTGAAGCGTTACATAGTGTTCTGCCCCCAGAACGGGTCGAGCATGTCGAAAGAGTCAATGTTCATCGAGCCGCCCATCGCAGCGTCTTGTTCATAGCCCAGAAACCCAAAGTTGAGCCCAAAGTTAAAATCCAGCGCCTCCTGTATCGGGATGCTGCCAAACGCGGCAGTCCTCTGTGCCATGTCTCCGTCCACTGCTCTCGTCATGTTACCATCGTCAAGTAGTTGTTCGGAATTGCCATTGTTACTGGCGGCAGGTATGGCGTCAGGACCACCGTACATGAAAGAAGTGCTGCGAGCAGGATCATTCTCGTCTGTAACGTTCACCTTGGCACCTTGTGTAGCTGCTTCGAAGACGCGGCCTATCAAGGCGGAGCTGCGGTTGGCAGTTAAAGACCAGGGCTTCATGGCTTCAAGGAGGCTTAAGACCATAGGAATTGCGCGACGACAGGGCTCTAGGACTGCCTCGTTTGGCATGTTTCTCGGGTTCCACAGAAGGATAAGTAGAGGAACCATTGAGGCCTGATGCAAATACCAGGCAGCCTTCCATCCAGCTATTCGACTGGGCGTCCACTCCCGTTCGACATCTTCCACCGTCGCAATCGCAAGCGCCAGACACATCTTTACCGCGGCCGCATCGTCAGGGCTGCAATCTTCCCAGTCGCTGCATCCGCTATTAGCCAGGAAGAGAAGCACCGGCCGGTGCAGTAGCATGCGTAGGTCCTGATAACGCCACTTCATGAGGCTCTGCGTGAAGCGCCACGGTGCCTCATCGCCCACAGCGTCCTGGTAGCTCGCATTGTCTCTGCTAAGTTTCTGGGTGCTTCTGGTCCGTGATGATGGCCACGATTGCGACAGGTGCCAAGCAGCAAGCTGGCTGTCGATGTCTTGCCGCAGGGCCGTGGTTATGATAGGCGATACGGCGAATGCGTCCTGAACTCGCGTAGCAATCTTAGCAAACTTGACGCCTTCGGCAAGCTGTCGCAGAAGCTCGGCATCGCTGGTCTGGTCTGTTTCATCCTCTGTTGATTCGGCCTCAACTACTCTCCGTCCATCGTCGCCGACCTCCTTATGAACGTAAGAGTCATTCTCGGCCACTCCCCCGTCAGGGATTACTATATTCGTCGCCAATTCCCAGCGTCCAAAAGACGGCCGCCCGGTCAGCATGGTAGCCCATGTATCTACGCAGAAAAGAGTCCACCATGTACGACGTCGCGTCTCCAGAGCCTTTTGCAAGGCTGGCGGGATAGAAGACGTCGGAGGGGCCGTCAAAGCTTCCTTGTGTAGTCCCAGGGCGCCAGCCATGCGGGTCGCAGCTCCAAGGACACCATACGCCATGTTAGGACGGTTCACGTAGTGCAGATACTCTCCGCCCATCAGCGCTAAGGTCTGCACTGTTTCAATGTGGGAGCTGCCAAGGGCAGTTAGGGGCAGCAATGAGACAGCCCTCTCGTAGTAGGTGGCGTGTTCGGCCTCCTGGTCGTCCGACCTTGCTGCGGCGACGCTGCCGAGAGCGAGAACCATGTTCGCCAACGCTTGCCAGGGCTCGTCTTCCCGACTCTTCGCACCGGCGAACTCGGCTCGGAAGATCGGCTCGTCCAGCATGGGCATGTACATGTGGAACGTCCGAAAGTAGGCGTCGACCAGCGCCTGACCCCGACGCGACCAGGCCACTCGCGTGGAGAGCGCTGGCTTGGAAAGTTGTTGCTGTGAAAGTGTCCGCGCCTGGGATGGGCGACGTGGCCGCACAGAGTCCGATGTCGAGCTATAGCGCCTATCACTGTTGCTGGCATCGTTTTCATCCCGCATTGGTAGGTGTACCAGAGGTCTTCGGGGAAGACTTGGCGCAGAATCGGGGGCCATCTCCTGTCTTAGTGAAGGGCGTAGTTTCAACATGACAAGTAGAGCAGCTCGTATAGACGATATACCCAAGTAAGATACCTGGCGGTCTAGAGCAAAGGAGAGCGCGTTGACATCATCAGCCTCTGCCGGCACATGCTCCTGCTCCCGTTCGCGCCGCTCCTCGTCCCATTCTGCGTCAGGCGTCGGAACCGGCTCCAGGATTGTCAAATCGCCATCGTTAGATCGCAACGAAGCTACTGTGCTTGCTGCGGCCAAGGAGCCTGGTTGCGAGGGAGTAGCAGACAGTGGTGAGCGAGCTGCCCTGGCCTTTGGCTTTGGAGACTCGCCCCTCATTGGAGACGTGTAGATATCATTAAGAGGTGATGGATTTCGAAATGCTTCCGGCCGTGCGCCGTTGTGCGCCTCTGCCGCACTGCGTTGGTCCAGGCGAAGCAGAGCGATGAGATCCTCTCTCGACAACGGGCGCAGTTCCTGCACGTCGTGTATTGGAAATAGTCGCCGAAGTATGGAATGGCAGTCATCCAAAGAGCTAGAGGCGTCTTCAAGGGCTCTCTTGGAGGGCATTACGCGTGGCCGAGGCGTGATGTAGTAGCATCGTCTTCGACGTGCCCTCGAAGACGCCGAGGATGAGAGGCATGGTCCGCAGGGATAATTACCATCGCATCGGCTACAGACAGGTAAAGGGATTGAGCCACCGTCAGCATCTGGGATCGTAGCAAACATGGAGTAGGCAAAGACACTATATGCATAAATGAGAAAATGAACAAGAAAAGATCACTCACACCTTGCGCCTCTTGCACTCTGTGCAGGCGGTGGGGATGTGGCTCCTCTTGGGCGCGTATCTGTTTTCCGGCTGGACATCGCTGGCGATAGCAAAGGCATCGTTACTCGGCTCGAAGATCTGGAACGTGTGAAATGCACCAGGCCTTGATGGAGAGCCCGCCATTGTGACGAGCTGTCATGCATTGGCCGGAGATGTTTGACCGAGTCTGTGACAGGCCAAGGGAGGAGAATTGCGAGGACTGATGAACAGCGAAATCGGAGAATTCGACGCGGCAGTCAATCGCAAACATGGACGCTAGGCTAGGGTCACTCTCGATCAAATGATGACGGCCTAGCTCCAGCGTAGGCCTGCGGTTTGCAGTGGCCGGCGAAGCTGTGAGGGAAGTATTGTTAAAAGTAGAGTGTGGGAATACGAGGTTGAAGCCAATACCCTGTACAAGTAATTACAAGTTTAAAAAATCTCTAAGTCACTGGGTCGAATGAATCGCTATCGCTGCTAGCCACAGACGATAATAATCCGAGGTTAGTTAACACGTTGATGAGTATAGTACTTGAATCCACGCCAAGAAATATTACTTTAAATATAAATCTATTGATTCTATAAAGCACAACTTGTGCCACCCGCTGCTCATCTTTCTCTGGCAACCAGCTTTGCCCCCGCGGTGATAGCTCCAAGTAAGAACGAGGCTGGCAAACCAGCTGCTTTTACCGGTTAGGGTTGGAGCAAGACGCTACACCAGCGGCCAAGGAAACATGGGTCTGGGGTCCTTTGAAACCTCTACTCAGAGTCCAGAACTAAGCGTCAAGAGGGGCATCACCCCCGCAGAGGCCAGCCAGACAGGATAGAGCAAAATAATAACCGAAAAACAACCTGTGTGGCCGACCATGTTTGGGCCTGCGCTATATTAAAATCGGCCTAGAATATATAGAAGATCTATGTATGCAGGAGTAGGCAGCATTGCTCTCAGATTGGCTCCCTCTCTTCCCCGGATTCGATTGTTACATGGGGCAGTTTCTTTCCAGGGATGTGGACGGTGGCTTCTCCAAACTTTGCCCCCCCCCGTTTCCCACTACTGTAACTTACAGACATACAGTAGGCATCTGACCTTTGTTAGTTGGCGCGAATGCTCGTACTGTAGATGTAACTACGTAGCCGTATGACGAGACTTACACTCTACGTGTTTCAGCCAGAAGCTGCATGACTTGTGTTTCGTTTGCTTGTTACATTCTCTGGGCATTGACGTGAAATAGACTACGTACTAAGACCAAATGGGTATGTAAAGGTAGATGCATAACTGTGAGGACCCTCATAGCTCAAAGTTCTCCTCCAACTCCCAGTCATACAGAAAACGAGACTGGACGGATCTTCCCTTGAGACCCTGAACCTGGACTTGCACCGTCTCCCCGGGCACCAGATCCAAAAAGTTGTCCTCGAACACGGCATCGTCACCTTCTTCAGCCATGGGCACCGACAGCATGACTCCCTTTACTGGCGCAGACGCACTGATAAGCAATTTGTCGCTAGTTCCATCTTCACCAGACTCATAAGATATTTTGACGGCCAGGTCTCGTGCGAGGTGGACTAGTCGAAGCGGCTCAGGCCAGGAGACCCAGCGTGCTAGAACAGTTCCTTGCCGATCTTCCAGATAGGCTGCGAAGACGGTCTGATCTGGGTTAGGGATGTCGATGTTGCCTATCTCTGTTGTCTGGTTCGGCGGCAGCTCCAATTTGTGACCATCTTTGAGATTGCCGCAGCTATTGGGGAGCTCAATAGTTGATCCGGTGGCAATGTCAAACATGCGTAGCTTCAGCGTGGCGTTGAGCGCCTCCAAGGAGCCATTGACCGCCCAAACATCCACCGAAGCCTTCTCCGGCAGGTATCCCGTTGTGATATATGGGGGCTTCTTCGTCACCGTCCGCTCCATTCCCACAACGGTCTTGGCCAGCGCCCTTTTGGTGATGTAGTATGCCGGCTTGCGGTTCATATCTACGTCCACCAGCGCCCAACTCGAGCCCGGCCAGATGTCGTTGAGCTGCCACACTAGTACGCCTGCGCAGTTCTCCTCCTCCGGGCCCCTAAACTCCCGTCGCCAGCAGTTGTACGCGTATTTCATCGCCTCGGCCTGCATGTACTGTGTGCAGTACACGAAGTCGCGCAGGGGGTTCATCCGGAACCTGAAGTTCTCGCCCATGTACATGGGATACCGCCTCCCGTGACCAGGTCCCTTGTCGTGAATATCGAATGTGCGAGATAGGGAGTGTCTCTCGGAGGGGGAAGTGATGGCGCGATGAAGCGTCCGCAGCGAAGGGCAAGACTCGAATCCGAACTCGCTGATAAAGCGAGATGTGTAGTCCTTGTAGTCTTGGTAAGGAGAGAGCTTACCATGCCAGACTAAGCAAAGAGTCGTCAGTATTCCAAGGCAGATGCCACATGTGTATGGGGAAACATACCGTCCCAAATATGCGTGTCGCCCACTGTCGTATCGTTGGAAAAGGATCCCCCGTAGGGGCTGCTTCTCCAGTAGGGCACATCGCCACCCAGCCTCTCCACGAGACTAGGGAGCAGCCTTTCATAGATCTCACGAGCAGGAAAGTTGGTCTCGTGCCATGGACCTACTTCGTCCTTCATGTCGAGCTCCCAACCAAATCTCTCCGCCAGCATGTAGTCCTCATTATTGCCCGCCCACAGAGCGAGAGAGGCATGATGGCCAACACGTCTAAGCTGCTGTTCAGCTTCCATCCTCACATTGTCCATAAATTCCTGAGATGCTGGATAGTTGCCGCAGGCAAATAAGAAGTCCTGCCACACGAGCAGCCCTAGTCTGTCGCAGATGTCGTAGAAATCGTCCGACTCCATGATGCCGCCGCCCCAGACCCGGATCATGCTCTGGTTGCCGTCCTTTGCAAGCTGCAACCAATCTTCATACCGCTGGCGAGTAGTCCTAGGAAGCATAAAGTCATTGGGAATCCAGCAGGAACCACCAGCGAACAAGCGGATGTTGTTGATCTCGAAGACAAACGAAGTGCCCTCCGCATGTTTAAGGCTATGCTGAAGCAGTCGCAGTCGGCGGATACCAATGCTTTGAGACCTGCTGTCGTAGTCTGGTATCTTGACAGTGACTTGATATAGCGGCTGCGCTCCGTATTGATGCGGATACCAGAGTTGCGGGTTCTCCACGACGAGACTGGTGTTGAATTTCCCTTCCGATATATCAAGAGAGCTTGTTTGTACCACAGACCCAGAAGGATCCTGAATCTCGACAGTAGCTTTCTGATTTAGAGCGCAGTTCTCAACACTTCCTTTGATGGTGAGTGTTGCTCTCTTCAAATCTGAGTCCGTTTCTTGGCGAACCAAGAAATCATCGATTCTCTGCTCAAATGTCTCGAGATAGATTGGCTTCCATGGTCCACACGTATTAATCGCTGGACCCCAGTCCCAGCCCTGGAATCAAATCAGCTATGCATTGCCCTTGGCCGTGGAGAGTTTCGAAAATGCTCTTACCCAGTGATACTGTGCTTTTCGCAGGAATAGCCTCTCTGGCCCACCAAAGTGAATGTCCGCATCGTTGCCTTTATAGCCAATGCGAGTCTTCTCTCGGCGTGCAAACTCAGGAGCGTTGGAGAATCGCAACTCCAGCGAGATTGGCCCCTGCGCTTCCTTCAGTAGCTTCGTTACGTCCACTCTATGCTGCACATGCATGTTATGGCTTTTGAGAATGCATGTATCGTTCAAGAACACATCAACGACGGTGTCTAAGCCTTCAAAGACCAACACAGCTCGCGTCTGGGGCCCCTGAAATTCCGGGTGCGGCACCTGGGAGGTACGGTAGGTCCAGTCCGCATCGTTAACCCACAGACAGTCCAGCTCATGATCATCAATGTACGGATCAGAAATCAGTTTATGATGTAAGAGGTCGATGTGCGCCACTGTAGGGAATTGGGCCACGGGTAAAAAGGAGGAAGCCGTGGAGTCGTTCAGCGAGCTGCGCTGCTTGAACTCCCAACCCCCGTTGATTGCCGTCTTCGTGAGTTGCATCTCTTTTCTTCCTCTTTTTTTTTTTGGCTTGTGATGTCGTTGTCCAGAAAAATCTTAGCTCTATTCTGGAACTACAGATCTGGCTCATGCTCGTATGTATAACCAGCTGGCCTGGTGGTGATGTCCAGTCGTTAGTCATTGCGCTATACCTCATTGTGGCACGGATTACAGATTTCCGTATTTTTGATCACCGCCGCGTCTGCAGCTGGAAGGCGCCATTGCTGTGCCCGTTCGCCAACCCCACGGTAAATTGGCCCCCTACTCTACAAGGATGCAGGTATTTGGAGAGAGGAGTGAGGGGTTTGGAGGGGTTCGCTTTTGCTCACTCTGGAAGGCATGAGCATCGTGCCATGGCACTAAGCAGTGGCGTCCATTATGACTTGGTACCGGAAGCCTACCAGACCCCGCGCCAGATGCCTCGGCTTTGAAACAAGGAAAGAGAAGTTGATATTGGGCCCAACTGTGCCGAGAAAAGGTCGTATGGATTAGAACAGGTAGAAAGAAATGGGCTAGAGCTAGTCTGCGAGCTCGTCCTTGAATACGGAACCTTAAGGCAGTGGACTAACAACGCTGTGAGTCTTTGGTACAGCTTTGATCTCTTTACTTGAGGGCATCGTCATATTTACGGAAAGTCTTCCGTAGCCTAAGATCGCCTTGCATTAAAAAGGCCCTCCATCAGCGAATCTTGGTTCACAGCCTAGGCCATCACTGTGGAGAACATTGCAATGCAATCGAAATATTTTGTATAATGTTCGTGCTAAACTCTTAGTGCTATGTTTTCGTTGCTGATTTTCAGAGCTTTGGCAGATACGGAGCGTGATCTTTGTTGACGATTCTGAGTTCTATGCAAGTGTTATGCCTACACGATTCACAATGCCGCTTTTAGGTTGGAAGTAACGAATGGTTCGCTTGGCATCTTTCTTGATTCGTTGCTATCTTCCAATAGGAACGAAGATCAAATTACTATATATGTACAACCTCATACAGACCGCTAAAGATCTTGGCCAAACCAAAAATATTTTGAGGCCTGACAAAGTTTACCAATTGTCGAAGCATTAACTCACCGACCAGCAAAAGCTCGCAACCTTCCTCATGGACGTTTCATGTCAATGTTTATTCAACTCCAGGCCAACTTACTTAGGTGGCTGGGCCGGAGTGGTGGCAGACGCCGCTCACGCAGGTGTAGTCAGCGTTGCAGGGCTGAGAGGCGCTGCAGTCCCATCCGCCACAACCCCAGCTGCAGCTTCCGCAGACGCCTCCGCTGCAAGTGTAGGCTGACTGACAGGGGCTGGAGGAGCTGCAGCTCCATCCCTCGCATCTAATTTCGGGTTAGCTATGCCGTCTTTGCAAAAAGGAAAAGGAAAATATTACCCCCAAGTGCAAGTGTCGGCAGGATAGCCGCTGCCAGTACCGCTGCCACCGCCACCGGAGCTGGTGGCGCCATGGAGAAGGATCTGCTGTGTCTCTGCCAGGTTGCCGCTCTCGATGATACGAAAGTCGCATTCCTTGGAGTACTCAAACCAGGACGCAGCAATATAGTTGGGATAACCACTTGGGGGGTTCATGATGGCGGACAGCCAGTCATCAGCACCGCTGCTGCCGCAGTAGCCTGTCTCCCCGATGGCGAATGGAATGTTGTAGGCGGCAGAATAGGTGCTGTAAAAGGATTGGTAGCAGCTTCCAAAGGTGCTCGATGAGATGGAACCGCTAGGGTAACAGTCTACGCCAACCAAGTCTACATACTCCGCACCAGGCCAGTACTGAGCAACGGAGCCCACGTTGTTTCCAACGTTGTTAGGCGACCACCACATCTTGATCTTGTCGTTGCCCGCCACAGCCGCTGCCATGAGTTTCCAAGCGTTGACAAACTGAGCCGCCGTGCCCGAGTAAGTGCCAACAGACAGGTAGTAGTTCATCTCGTGCCCGAAACGCAGCCAGACCTCTACACCTTGGCTAGTGAACTTCTCCAGGACGGAAGCGACCTGCGATGCCGTGGAGGCCGTGAAATCACCCAGAGGTAGGGTAGGCATTACGGCTGGCTGAAACACAGCACCGGAGCTCACAACGTCACTCATGACTGCCGTCAATTGGGATCCGTCGTAGTTGCTGGAGGAGACCTGCGAGTACCAGCCGTAGCCGCAGATCTTGGCACCCAGGGCACTGTTCAGCTGAGCCATGGAGTATTGCGGGGATTGGCCGGGCTCTCCATCACTGGGAAGTGCGCCAAAGGCAATGTTGTTGACATAGACGCAGTTGGTCGGGAGCCCATCCGCTAGACACAAGAACGTTAGCAATGAATGGGTGAAAGTCAATTTGACCAGAGGCTAATTTATAGACTCAAGAATGCGTGCTCAGTGCTCGGGGGAATTCGGGTGTTATCTTACCTCTTTTCAACACGACGGGATTTCCGTAGGCGAGCCCGACCAAAAATGGTGCGAGAGAAATCAACTTCATTTTGATGGAGAGACTTGTCCTATTTTTTATTATTGGATATTTGGCTGAGCGTAGAACACTTCAAACAAGTGTAGATGATAATCTTGTGGATTGTGTGACCAACCTTTCAAGAAAGCTCGGGAACATGAAAACTTGAAGCTATTTAACTGCTTCGCGCATAACGGCAGTACTTGACACTAACTCTCCAAGCAGACTTGGCCCTTCCCACGTTGTGATCCATGTAATACTATGCTGTCAACTGGAAGGTGTGTAACACAAGACTAGTCTTGACACCTGCATCCTGCTGCTTACTAGGTAGTCTATACGACTCACGTCCGATTATGTTTCCAATTTTTGCAGATCCGCCTATTCGTATCCCGTACTACCCCGCGAATTCGCCCTACGTGGTCGTGGGGTAGTATTCCCCCTATTCCAGAGTAGGATTTGCTCGGCAGTTCCGCGTCACTACCCCGGTTTCCACCCAATTGAGTCACGGAAAAGACAAATCCGTTGATCCCCTGCATCCGTGCTTGAAGCGAGGTTAATGGCTCGCGGATGTTTTACGTTTTGAGATCCCGAAGAACGGTTGTACGGCTTATGAGCAGGCTCTCCAAGTCGGCTCCGTCCATCATCCGATTTTGGTAAGATCTGCTGGGGGCTTTGTACGCTTGACAGGAGTTTCCGGGCTGAGTCCAAAATGCTATGTGAAACGCAGTTTGCAAATCCCATGTGCAGCGACTGGGAGATGCTGTTAGCCGGATTAGCCTTTACGACGGGCGATAAGTTTGGTCAAGCGTAGAAATGCCTATTTGGTTCCTGCATGAGGAACCTAGTTCACCTCTATACGTACTATTGCAAGTTGGAACGCGGAGCACGGCACACGCGTGAAGACAAGATCCCCGTGAGGGAATTGAGATAAAATCTCAACGACTCTTCCCTCTGTTCTGGGGAATTGGCAATGCACTGCAACGTTGGAGTTTCATCTTTGGCGACCATCTAATAGTTTGATACAATGAAGTTCGCTCTCCACCAGCTTGCCAAAGCCCTCGTGCTGGGAACGGCGTATGCCACCAGCCCCTCAAACCATGGTATGCCACGCACTTTCTGAGGGAAATGTCGTAACATGAACTACGCTAACTTTCATTTCCATTACCAGTTCGTAACTTTGGATGGCCATCTACTTTTCTTGAGACCAATGGCGTGGCCATCGGCTGGCTTCCTTCTAATGGGAACGCCTCAGAGGGCGTCACTTCGTTGCGATACACCATGACGGAGATCAATGCCAGGTTGGGAGCAAAGGGTGCCACATATGGCATGTATTCTCACCTGGACTCGCAGCAGTACAACGGCTACGAGCTCATGGAAGAGTTTGACGATGTTGTGAACTCTGGTGCCATCTTTGTACCATCGGTCATGCCTGTGCTGGCTCAAGGTTTTGTGGGCATCACTAAAGATGTCGCTTATCAAGTTGCCGACGTAATGAGGAAGTTTACAGAGCGAGGAGTTCGTGTCTGGCTCCGCTTCGGCCATGAGATGAATTGGTACGTTGATCCTGTAAGTACACCTTTTACACGTTCGCTCTATATTACATTTATCTAACCGCCAAACTCGTTTTCGTGATGAAAGGCTGCTGAGCCACGATACTATGGAACTCCTGCCGAATTTGTTGTTGCGTGGCAGAATGTGGCCGAAGCGGTTGCCGATAACCCTCTTGTGCAGATGTTCTGGTCGCCAAACAATATTGGAAATGGGTCGGCAGACGTTCTAGACCCCTGGTATCCGGGCGATGAAACCGTTGATCTAGTGGGCATTGACTGCTATCCCAATGCGGAATATCAGGACTTTGAGTACATGTACAAGAACTTCTACGATCGGTACTCGGCTGGTAAGAACAAGCCATTCGCTATTGGCGAGACTGGGGCCAATGCCACATACAAGGAGTGGTGGCTCTCGCAGCTTGTTGGCCAGAGCAGGCACGAGTACCCTAACTATGTCTCCATGAGCTGGTTCGAGTATCTCAAGGGAGATGACTTCCGCCTGGCGATGGCTGGCAAGAAGGTTTTGGAGGAGACCAAGCGAACCCTCGGCCTGGACCGCTACTAGAGCAGATTGTTACGTTCCGTTATACTGTAACGCCAACAGAGCAAAAGATTAAGCTAATAATTGCAATTGTAGCAGTTACTGGAACAGAACTAGCTGTTTATAAGGGACCGATTGCTATTACAGTTGATCGGATTATAACACCTAGGCCACTAGTTTTTTATGATTATAATATTTCATTATATTATATTGTAGCGCTCACAGGATAAAAGATCAGGCTAATAATTGTAATTATAGCAACTGTTGTAATGAAACTAGCTGCTTATAAGGGATTGCTGTTACAAAGGATCGGGTCGTAACACTGGGCGGCAGCCCTAAGTACAGTAACTGCAGCTGCGCATGTAGAAGGCAGGGCGCGCTGTAGGGGCCGCTATCGTAAAATATAACCATTAGCTGAAACATCACTGTAAGTTTTTGTAGTTATACTTATTAATGTGACGAACTGGGTTCCTATAGTAATCGTAGGTTATCTATTTCCAATGCATAAACCGGCAGTACTGAGTTTATGTTGGCGGATGGTTAGGTCGGTAGTCGGGCAATCTTGTCACTAGTATGTAAGAGAGATATCGTAGTTCAATCTTGGCTATTGTATTGTGTTTTAGATAACAACTGGCTATCTAAGTATTCTAAACGAGCGTAGAGAAGCAAACTTACATATCCGGTGTAGTCGCTTTGGATCGCGTCGACCTTGAGCGACTTGGGTCGTTGAAAGCCGTGTCGACTGTACACGACTTCTTCCTGATTGGTCGGGTCTTCCGGGGTTGATCCAACGTCTGCCTGCCCTGTAGGCCCATTGTCAAGACCACAAAGGCTAGGTCGTGACATCAGGAAGCCAGGAGGGATACTTGATAAGCCGCCTCTATTTATGCTCTATAGTTACACTTCCGCTTTCCAGAGGACTCCAACCGATGTCTATCTTAATATCCTCAACCAGCTCTGGTTCCATTTCCCATTGTCTCGCAATAAGCTCTTTTGCCTCCATGCTATCCCAGCGAATTTTGTCCCATATAACGTAGCCCCATCGCCTGAGCGACTCTGGCACATATTCTCCGTAGATATTTACATACTTTCCACCCCATAGGAGAACCCAAGCTAAGGGCGGGCCGTTAGGGGGTACCGTGTCGCCTGTAAATCGGATCGGGTCCTGCCTTTGCTCAGCTTCGTCTCTTTTGTCAGGGAAGCTGGTTGACATCTCGCGCCTGTCACTTTGCGCTGCTAAACCGATAGCTGTTCTCACTGGTGCATCCAAATTTTGGTCATGTGTAAGGCACCGCTGCATCTTGGAGACAAGCTTTTCGTGATCCTCGATGTTTAAAAGTCGCACTGCCATCTTTAGGCCGCGTGATACGGTGCCGTCCATGTAATCTGTAGACAGGCAGCTTAGCACTTTAATATTGATTATAGCATAGCACTTTGTATATTTATCGGAATTGCAGGCCAAAACTCTTGCTTACCATCATACTCCCCGTCAAGATTAAAAGATCCTTCAGGGTTGAAGGTTCCATTCTCGAGACGGAATCTCGCATTCTGAGGATGCAGGTCTTCCTTCACGTCACTGAAAATGTCTTTATACTTCTGTCTGATAAATATATCGACGCAACCGACTGCCTCAGCCTCCCATGGTGCGAACTGAGAAAAGAAAATCTCATTGATTTCATGATGGCGGAATCCGCCGTGGCGCCTGCCCTTGTTCCTGCCAAAGAGGTGATGGTAGGTCTCATACCGATAGAGAGCCCGGAAAATGCGGATTTCCTCGCTTCTGCTCAAGTTGACGCCCATACTATCTTGTGCGATTGGTAGCGTTTCTGTTCCATTTCGGGCGACTGACGATGAAATTGTTTTTTTGATGTTGTCGAGAGCCCAACTGCTATACATTCGAGCTAAAGGACAAGCAACGGATATGTGGTACGCCGCCATCCAATGTATGCAACCAGAGTCGATTGACTGGAAATCCGGGAGCGGACTTGCGCCTGAGAGCCAGCCCCGGTAGGTGTCAAGAAAAATAGTGATCTTCTCGTCAGTGCGCGGGGATCCTAGCTCGCACACCCGAGACATCATATTGGCGTAGGCGTCGATGAGGAAGCCACTCAGTTCACGCTCTAGACAAGTCCAGAGCACATGATCGCGGTCGTATCTATACTGGGTGTGCATTGTGGGAGAAGCATGGATGAGCGCGCGCAGGGTTGGCAGATCTGGCATGCTCAGGAGGAGTTGAGTTCTCAGCTCGGCTGGTAGATTCTCTAGATTTGGAGTGGCATCAGCCTTGAAGCATTCCTGGCTCTCTTCAATTGGCTCATCGGATATGTGCTTCAAGTCAGAGTCATTGGAATAGGCTCCGCTCATAGTCGCGCTGGGGATTAGGCTGTCCTCGCAGTTGTCGTTGGGAAGACTCGTCACGTCGAAGCTTTCAACTGGTGTGTTGCGTTTGGCCATGCGAAGTTGCTTGTGGACTGACTCTTCCATAACGATAAAAAAAATATGGATAATGAAGATGTCAGTGTGCGCGCGAACCTTGGGGACAAGTCTTTGCTACTTTGTGTGGCCTGAGGTGCGATGAGGAGAACGTTAACATGACTCAGCCGCCAATCGTTCATTTTTAGCAGGACCTGGGCCGCAACGTGGGCCTGTGGCCCGCCAGAGTGCCAACTAAGCCACAGAGTGTCATTAGCCGCCGTCCAGCCACCCACACAGCTTAAGTGGACTCTCGATGCGCCGGGCGCGTAAACAGCGTTGTCAGAAGCATCCATAGAATCTCCCATGGCGTAAGCGCCGGGCCACATAAAATAGAGCAGGCCTGAGTTGCGACCACCTTGGCTTTCTACGGCCCCGGGCGCTTTTCCCTTCCTTCCCCTGCACGATGCCCTTGTTTCTGTATGTAGAGCGTCATTCGAAACCTGTATTGACCATGTTCAAGCCTATCAAGTCACTACACAGCGGTAGGAGTTACAGTCTGGAGTGGCACGGAGGACTACATCATCCAACAACAAGTTTGTATGCATAAATACCGTAGAGACAGTAATATATATTCTATGCCATGCCAAGTGCCATTACCTTGATTGCTCAACCGCCTTGACGCATCAAAGTCATCCCGACTATCAACATTCTCTCGTTACCTCTCATCTTTGTTCCCTAGCCTCACAAGTGTCGCAGGGAATTGTCCGCTGCCCAACACAGCAACCGCGTCTTCCACTTCACCCGCAATATTTTGTCCAAGTATCTTTACTCATGATGTCTCGTCGCGGGTCAGCCGATTCGTACTCCTCTGTACTATCTGATGACTCCTACCTTGAGACGCTTAAGGAGGTCGACGGCCCATTCAAGGAGATACTAAATGAAATAAGAATCACTGAGAATAATCGAAGAATACTAAAGGAACGCAAGATTCAGTCGCATGAATTGAAGAAGCGTGACCCCAACGATACACAAAGACGGTCAAACTGGACTCTAGAAATGGAGACGGACTACGCTTCTTACAAGTTCAAAGTCAATACCCTGGCCGCGGCTAAGGCAGTCCAAGAGGAATCAGAAAAAATTGCGAGAAAGAGTAGGAATACAGATGTTGCAACTCAAGAGTTTGCTCGCAATAAGGCTCTGCAAGATGACGAGAAATGGCTAGATGCGGCTATTACGTAAGTACATACAACTCTCAGAATCTACACACTTTACCCCAGGCCATCCCATACTAGGATAATTCTAGTAGCCGGGACAGATTAAGCATCTTTGCCATGTGTCCTATTATCCTCCTGATTCCCCTATATGTTCCCTTGGATACCGTGTCTTTATAATTTGCTCAAAATGCACATTAAAAAATAATTAAATACTAACACTATTATTTAAACCAGAGTTGCAGTGGCTCGACTAAGTTTCATGACGAAGTACCCGGATGCCCTGTCTACCCCTTCAACTAAGACACACATTAAAGCGGCTGAGGATAACCTTAACTCAGCCAAGTTGGCCAGAAGAGAAATCGAAGTTCAGAAACAAAGTAGGTTTATTTCTTATCTGTCCCTTGACTACATAGTTAGGAACAAGAAAGACCAGAAAGCTAATGAATATTGAGTTAGAAATCGCAAATATCAGAGCTATTGAGGCTAGAAAGGCCTTAGCTGCTTCTAGGAAATAGGCTGCTACAATAGGCAACGCCAAGAGGCAAACACAGTCCAATACCACACAACTCCAACCAATATATTAAACTCTTTATGTTTGCAATCTGTTCACCCTTGGTGCTCGCAGCCGTGATTGCGAAATGTCATCCCCGAGAATCGACATCTTTGAGGATTAGCACTCGGGCGTCTGACGCATTATCCTTGTTGACAGTCGACAGGGCCACAGCGTGTGGTTCGACGACGCCGTCATTGATGGCCCTCGATAACCATCGCTCAAATGCCTCGTGGGGAGTTGCCGGAAAAGATGCGAACCTTAGGGGATCTGTCGGGCTGCCCTTGAGCACGTCAAGGGCCCGAAGTTGTTTGTTTTCTCACCGAGTTATGACATTCAGTCATTTTGTTTTGCTTTATCTTCACGAAAGATTTGATTTGTAAAGACCTATATAGATAGAAATTCCGCCTCCAATATCCTCGAATATGGAAATAACGGGGCAGTCGACTGGGTCGCTTACATGGACGGAGACACCAAAGCGGAGCGCATCAAATGGATTCAGACGCTCAACTTCGCCAGCTCTTCAGACTAGGCCATTGACCTCGAGACCTTTGCAACTGAAGACACGGGCGGAGACACTGATACCAGCGGAGAGCCTCTCTACGACGACTACGACACCGAGGAAGACGATGGCGACGGCGACGGCTATGGCTGCCTCGACGGGGACAATCCCGGAACGCTTGAGGGTATCGCCGACGTCATCGACAACTTCGACGACCACTGCCTCAGTTACTTCACTCTAGATACGCTCTACAATATGCTCTTCGAGAGCCTGTCCCTCTTCGACGAGAACTCGCACGGCTACGATGACAAGTTCAAGTACTACGAGGAATGGGTCAAGGAGCTCGTTGACCCCAAGCTGGACGACTACATGCGCTTTGGCGACGGGCCCGGCAACCAGTTTTTCACCTGCCACTGGGAGGCCGGTAGCAGGAGTGGCACCAGCCCCTGCACAGGCGTGCCGCACTTCTGAGAGCTGGAAGAGACGTTGAGCGTCGAGTACGAGTTGACAGACGAGGACGGCTTCTACGACGACGTGGCCGCGACTCTGGGCATCGACAAAGACTGGATAGCCTGGGGCGACAGGGGTAAGGACTACGACTGCGCCGCCGAGGCCGAAGACATGCCTCGGCGGCCCTACGGGAACGGGAATATGCCCGTCTGCCGCCGCATCTACCGGCGCCGGCTCAACGTGCCGGTCAAGGCCTCGGACGATGACATCGTGGTGGCGAACCCGAAGGAGATGATTGAAAACGCTTGGACTAACATCACGACGCTGCAGGAGACGCTCTTGTCGACCTTTGCCGAGGTGGCCATCGATATCTTCAAAGACGCCACCGTCCAGATCCCGGAGCTCGAGGCGGTCGTTGCCTTCGCCATGCCGGTGCTGCAGCTGGCCGAGTCCATTGACAGCATGAAGGACATCAAGGATATTGGCGAGCGGGTCATGGAAGAGAAGAAGCGCGAGCTAATATTCAAGATCCTCACCTTCGTTTTCATGGCCCTCCCCTTTGTCGGCGAAGCACTGGGCCCCCTGGTGGGCAGCGCGACGGCACTGGCCCGCATAGCGTTGCTCGTCAGCGAGGCCGGGAACGCGGCCGTCACTATTGCCGACATCATCAAAGACCCGACGTCTACGCCATTTGCCATGTTGGGGCTCATTGTCGGCGCGGCGGGCGGCGGCGGGAAGTTGTCAAAGACGGAGAGTTTGGGGCAGGCGTCCAAGGCACGGGGGCTGATGAAGGCGGCCGACTTAGCCAAGTTTCCGCAGAGGTTCCGCGATATGGATGCTTTGGTGCAGAAGATTTCGAAGAAGTCGGTGTGCAGTGTTATTTAACCGGTGATGGATGAGGATCCTGTATAAAGAGCTGTAAGCTTGACGAGGTACCCCGTTGATGTAAGTAAGTATTGGCAGAGACCAGAGGATTGAAACGTGTATATTAGATATGTATGTAGCCTCTTGTTTAAGACAAATTAGATTTCTGTCGATACTACCTAGCACGATCAGGAGTTCTCACTTATTGATTTTCCTCCGAGTTATTGTACCCGTTTGCATATCCGGCGCTGCAGTGCTGCCCCCATGTCTCTGCGTTTCTCTCCATTTCGGCCGACATTAGGAGCGAAAATCCACAGCAATGGCTCTTGCCGACCTCTACACTCTTGGGAAGTTTAAAAGCCTGCTCTTTTCTCTCTCCGGTCGATCCATCCTTATTCACACCTATAACATTTTACCAACACAGTAATAAAACTCTATATTTTTCTACTGAGGAAAACAGTCCCTTTATTACTAGAATGCTAACTATATAACTAAATTAGTTGTGCTAGCTTCTCTTTACACTGTCCGCCTAGATGGCCATAAACGCAGCTCTCCCGGATTCGAATTGAATCTCTCCAAAGTGGCGAGCTCTTGCGACTCTCCGTCCACAAATGTGAAATCGAAAAACCTGACAATAGATGAAATAACTAACAGCTGCTCAAAATAGGCAATATTCCTCCCGATACATGCCCTAGGGCCGACACTGAATGGAAAATGGGCAGTGTTCATCCTGTCCCTTGTGGCTTTGTCTGATTCAATCCACCTATCGGGATTAAACGACTCTGCGTCCTTGAAGCAGTCTGTATTGCGAAGTAGAGTGTACGTCGGGACAGAGACGGTCACACCCTCGCGGATATATTGCCCGGCAATGACACGTCCGCCAGCAGGAACAACTCGTGGAAGACCATATGATGAAGCAGGGCGAATGCGCAGCGACTCTTCAATGCAGGCACGCAAGTACGGGAGAGAAGACACGGATGCATAGTTGGGAACGTCGGCCGATGAACCAATAGCGCTGTCTAACTCTTGGCGTAGCTTCGCGAGAACGCGGGGATGTGTATATAGGAGGAAAATGGTATTTGTTAGGGCCGCGGTAGTAGTATCTGTTCCAGCGTTCATCATAACAGAGCATTCAGCCAAGATTTCGCCCATTGGGAGGTCAAGGCTTTCTCCTTTGTTGTTGCGAAGCAGATTGGAGAACAGGTCCTTCTTTTCCTCTCCAGACTCTGCATCTTGAAGTCGTTTCGTTGTGTTGTGATAAATGATGTTGTCCCAATTTGCACCAGCTTTCGTATACGGGTGGCGAGCGAAGATCGTCTTTGTCAGGGGCAGCAGATGTGCTTCATATCCCAAAATGGTATTCATGTGTGTTGCATCGTGAAGGGATCTAATCATGTGCGCTTTATAAACTTTGGCATCTTTTGTCTGTGCTTCGACTATATCATCGCCACGTTCGAGACATCCCAACGAACGTCCATAGAGCAGCTCGGCAAATAGATCAATGGTATAATAGTTGAGATATCTCCGAATATTAATGGCCTTGCCCTGAGCAATGTGCTTATCGATTTGTGAGACAAGTGTGGCCGTTACATCGAGAATAACGGGCTCCAGACTCTCAATATTCTTTTGCGCAAAGACATGGGCCAGCTTCTTTCGCTTCGCCTGGTGCTCTGTTTTGATTCGAGCATCGGCCATGTGTCGAAACTCTCCGGCACCACCATCATACCAGGGATCCTTCAAGAGGCCAGCACCATGACCGTAAATGTCATTCATGGCTGCGGGGTCTGAGATGGAAATGTGGTTTGGCGCAATACGCACATGCGTGCCAAGCTTCACGTGCGCATCATGAATAGCTTGGTAGTGCTTGTATTGGAGGCTGTGAAAGATTCGCCAGAATGAGGTGAGCCCTGCCACTGACGGTGATGGGAATTGACGCAGCCCTTTGGGGTCGATGAGATAGACGACAAGGGGCTGGACGACGAGATAAAGTATGAAAAGTACGGATATGGCAAGGACCAGCATTTTCTTCGGATTATTAGAATAGATGATGATACAATGTAAGTATGCAATGCTTCAGTATATTGCCAACTGAATGCAAATCCAAAGTATTGACTACAATGCTTCATGCTTACTTCTACGACTTATTGAAGGATCTTTATTTATTATAGTACCCAGCGCTCTGAATACTTCTAGCCGCGTCTATAGTAGTGACAGAATGGAGGCGAGAAGCGGAGTATCGAATCGAGCAGTCCGACTTTAGCGTCGGATGACCTGAAACTGGTAAGACGGCAGAGGCTAAATTGGAAAAACGGCAAATCAATTTGAGCCAAATCTCATTCAATGTGAAGTACCGTGACCATCACGGATTGCATGTTCCTTTTGTCCGAATTTGGGCTGCTATTGGATCTGTTGAGTACAATTTTTCGCATAAGCCAACTACTATGGGTAGATAGTAAAATTACTCATTGGCTTTGGTTTAGATAACTCACTACTTCATATTGCCGTTTAGTTACCCTAAATCTCAACGAGGTCATTGGTGGTTTTCGTTTTGGGTCGCCCCCCAAAATGGTCTTCGATTTCGTGCTTGTGTCTCATAACTCCAGGATCCTAAATGCTATTGACAGTTGTTTATCTTCTGTATATTCTTTGCGAATATAGAGTGACGGACTGTACTATTGAGAGCGGAATATGGTGGGGGGCTGATTTAGAACACTACCATCATCATTAACTGTAGGATCGCTAAGGGAAGCGTTATATTCCCACCTGCCTGATTCACTAGCATTAAAAGTCCATTCCCACATTCCTCTATAATATCCTTCAGATAAATGTTGCCGATAGCAGTACCTATACTATGAATGTTTCTCGAATAACGGTTCAATAGTCTGTATTTCTAATTGAGTTGTTCCAGGAAAGAAACTATCTGCGTTCTCATTTCAATTTTCCTAGTAATAATTGGCATTGGCGGAATAATATAATATACCAATACAAAGAACATTGTCAACAGTCAAACGTTTTATGAACCCTGCTGGCAGTTTTGAATCCAGGCTACCTTATAAATAGGTATCGATTCCCTCAAGGCCAGAGCTGGGATCAAACAATCCAAATGCATCTAGATATGGGATGTCCATAAAATCGATTGATCCAAACTGTAGCGGAGAAGGGAGCGATCCATTCACGTAGTTGTCTCCTCCAAAATGTCGAGCTATGGAAGACATCGACTTTGGATGATCTGTATACAGGTTTTAGCACTCCGCCCCTACAGCAAACCCGCCATGTCACTTACCCGACGTGTCAGTCCTTTCCATAAGAGCGGCCGAACGATCATTTGACGCTGTGTAGTTTTGCTGCCCATTTTCTACCGTGTTTTGGTAGAGCCGTTCGTTCTGATCCAGTGCCGATTTCCCCATATCGGACATCAGTCCAGCAAAATAAAATATCTCGCCTAGTCGCTCTAGGATATCGCAGTTTATTCGTACCTTCTCGTAGGCACGAAGTCGGAACATTGGGACTTTTGCGTGTCGCATCTCGGCGCAAGCCATACTCAATGAGAGCGATACGGCATATGGCACAAATGGGAAATAAGTCAATTGGCCGACACTTTTATCATAGTAAATGGACGTTATTCTTTCTGCTGATAGTTCACGGAGCGACCGCAGAGATGATGGGTCTTCTGCTGCATCACCTGTCTGACGGGGTCGACATGAAAGCATTACAACGGCGTGATAGAGCATTTCGATTGTTGCTATCGCTCTGAGTGTTAATAAATAGACAGACACAGCTGCGTATGATGCTTTTGGGTGCCAAGGAAGGGTGTTTTACTTCAACGTTGTGAAACGATATACTCCACTTACCGAGCAAGGGTGTCGCAATATGAAGTGACTCAGATTGCTGTAAAAGGTCTTCAAAGGAGGTGAATATCATTCCGGATTTGGCGCTGTATACACCTGCAGTAGGCCGGTATATGTTAATGACTTTGTCTAGCCAAGAAATTACATATAGGAAGAGCCGACAGCCAGGCACTTGAAGATCGAAACACTCGGTGAGATCCATCCCGAAATCTCGCTCTTGCATCAATACGGGCACGCCATTGAAGGCAGCATTTAGCCTATCAATAGCCCAAACGCAGCACAACATCGTTCTCTCGTAATGGCCTTCCTTCTGGCTCCCCTTTCTATATAAATGGAGGCCAAGCGACTGCACACACTGCACTGCTTTCGCGCACATCATGGACGAGACGTCACGTCCATCAGGACCGTCGCTAAACATCCACAACAGACTGAAAGCCTGTATGAGGATTATCTTGTCCATGACTATGCCAGCTTCAATAGAGATCCTCATGGCTGATTGTATGCGACGTCCAAATTCTCGATGTGGCATGAGCGTTTCGGAATCCGGTAGGAAAAGATGTCTTTTCGCAGACGGAGCCAAAGATGCTACTAGACATATTCCTTGTTGTAGCAAAATATGCGCTTTCTCCGTTCGCTCGAGATTTCGGAAAATAGTTTCGTTGAGTATTGGGAAAATGGGATGGAATTTTTTGAAATAAATTGACGTCAAATCTTGAACGGCTTCTGGCGGCGGAAGCATAGCCAAGCACTCTTCTCTTAGAATTGTGGAAAGAACTTTTCTGCTTAACGGAGTCAATGCTGCGAAAAGACTCGAGTCAACCAAATTTTGTGCCAAAGCTTCATTATTCTGGACGTCTTTGTAGTTGGCCTTGTCGGCAAGCCATATTCCGACGCTGTCATACGAAGCAATCTCAATCGTGCATTGCGGGTCATCGATGGCGAGAAATGCTCTTTCGGGATTTAGGTCGCCAACGAAGCGAAAACCGCGTCTCTCGAGTTGTGAAGTACCCTCACTGTTGTGCTTCTTTGTGGGGCCCTCTGTGTCTGAATGTAGAGGCGCTTGAAGGCGGAGTTGATATGGCTCTGCAGCGGTGCTTAAAGAGCTGGCTGAGGAAGAGACATGATCGGTGATAGGCTCGTCAAGTCGTCCATCGCGCTCGCCTACGGGCTTCTGTGATTTAAGTTCCCTTATCGGCTTTTGCGCGTGTTGGCATCGCTTCTTCTGGGTTCTACACCTATTGCATGCTCGAGAAACCTGCTGACGCTTCTGGCCGATGGTACTGGAATTGGTAGCTACGAATCGTATCATAGTTCAGCCGCCAGTCGATAACAAGGGGAATATCAGGACTTCCGATTGTTGCTTATCTCGACGAGCTGAACAAGAGGGAAATTGTCTCTTAGCTACAGTAAAAAAACAATGCAACGTGGAGTTATGATGCTTATCTCTACGTCCATAGATATCACAAGTTAGATGAAGGTTTCCATTACAATTGCCGTGCTCAGATGGCTTATCCGATAATCGGAGTTACGGGCCCTGAATCCTTACGGACCAAAGATAGCTATGAACTCATAATTAAGGCTGATACACACGCCCAAATAAATCTCAGTGAGCAATTTTTTCAGAAGCGAGCATGGCTTGATACCAAATTCCTAGATACTGTTTTGGCGGACTTCCGCTTACAGAGAATTTTGAGCGGAACTGCTGTTTAGAGAAATTGTTCTTCTGACCAGAACGTGGGGCTTCTTCTGCACTTTTACCGCTATATTCACATAATGTGGCAATTCATTTATAACAAGGCTTCAAGTCTTGTTATTTATTCCAGCTCATATTAGAACATATGATCAAATTATACAAGATCATGCCGCTGTGAACATTTACGTTTTCTTCAATGTCATTACTACGTATCGTTGTATTATTACTATGCTGGTATATCGAAAACGCTTACGAAGTAAGATACCTGTCTGCTATTGTGAAATATCCAGGATTTGCCAAGCTTGATTGGAACGACTGGGTAGTATCTAGAAGGCCCCATATAGCTAGTTTACAGATCATGGGGGATCCGATTACCTTGTTCCGCTCGTCCTTGTGCCTGGCTTGAAATAGCGTCTATAAGACTTGGCGGTAGCGGTACAGCTACTAATATTGCCCCTTTGGGACCGATCCGTTACAGATGTATTTTTGGCAGCACAATTGTAGTATTATTTTATAATGGTTTCACTACTAGGTAAACTTGAATACCGGTTTCCTTTTTAGTAGAGAACCTATATGCACATACATATGATTTCACAAGGCGGAATAATCGTTAGTTCAAACATAGTAACACTATGCGCCGTAATAAAAATACTATGTAGTACCCATGAGGTCATTTGGATTATAGTTTACAATATGACTTAGGGGAACTAATTGGAATACAGTTGCTGTGGCCTAGCATTTGGATTTTGTTAGTTTAATGATATCCGTATTAACATCACGAAGTAGACCGAAGTTGCTGGGTTAACTGACCCTATAGAGTCGCCAAGTCCTATGTACTGCTTTGTGGATATTCATCAATTTCATTATGTTACGCTTCTTATATTTCAAAGTGATTTACATTCTTTTCATACTCGAAGTCTCATCTGCAGAGCCCTGCAGGCATACCATCTTGTAGCAATACGGGATGCTCTGCGAGATATTCCAAGAGCACTTGCTTGCCACACGGCAGCAATGCTAGACCAGATCAACACTAAGACCTAAGTAGCCCAAGGCTTCAAGACATCCCAATTTAATCATAAGATCCGGTCTATCATCGCCTCCTTCCAAATCCTTGCATTTCCACACCGTCTCCATAGCTTCTCGAACACGAATGAGTGAGTACATGCCTCGGTGGTTGTACATCTCGTCAAATCGTTGAATAGCAAACTGCCTGTCCTGTGGATCAACAGCTTCACATCCTCCTGTAAACAGAGGCCAAACGTGCATTGAAACTAATGGCGATGTCACGGGTACCTTGGAGAGTGCATCCAAGCAGATATGAACACGGTGCAGCGTCCGTGGATGAGGTGCGCCAATGTTATAGGCCACTCGGAATAGATAAATCGATGCGGCAGCTTGATATGCAGCAGCCGTGTTGGCAACATCTGCATCTTCAGCAGCTTCAGTGGGCACGCGCCATGTTTCGAGCTGAAGCTCCAGCGTCTGCACTAATGATTGAATGTCCGTTTCTGAGGCTTTCATCGTGCCATTCTTCATTGGCTGCAGAACGCTGATGCCTGACGCAATGTGAAGGATGCTGGATGCCTCTCCCAGAAGCGATGATATGGTATCATAACCGTGTTGTTTAAAAATGAAGGGAGCCCTTGAGTGAGCAATGGAGCCAAGTATATCATGGTAATTGAAAAGCCCAAGAAGAAATTTCGAACATGATGCGGACATGGCCGATGGACCTCCACGAAGCTGAATAAGTTCTCTTGCTGCTGAGAGGTGGCAATCATCTGCTTCAACCACATGATCCACGAATTGACGCCTGATTTGCAGCATGAGGATAGCCGCAAGCGTTGTATCGGAGAGCCGTTCAACGGGGTCTACCAGCGCTGAAGAGAGTGACTGGATGGCGAAGCGGTGATGCTTATCGGTAACGACTCTAGTATCCTTGTGAGGCAAGACTGCGGATAGATGACTTGCAGCCACCGAGAGAATGACCGACTGCAATGGCCCTTTTTGTAGGGCCATGCTAACAAAATGTTTCTGAAAAGGATTGCCGTTGGATGTTACGGAAAGTAAAGTAGACACAACGGTGTTGAAATGGTGAAGGAGGCGGTAATCGTCCAGACATAGATAAGACGCCCAAAATGCAGGCTCGAGCTGCACGGCACATGGCTGCTCTTTCTCTGGACAGTTATCTGGTTGAAAGGATATCTCTGAGCCGCTTCCCGGTGGGCTATCCTCGCCCAGAGGTACAATACTGATTGTTGATGGCAATTCGCAAGACTGGAATCCAGTTGGTGTTGCAATGCTGTCTATTACGGAGTTGCCGGATGTAGAAAGCCCTGGTGATGCGGCGAGAGGCAGTGACAGCGACGAGGTTGCAAAGTCTGTATATGATGAAGCGATGATAGACTGCGTCGTATTGTTCTCCGCTGATAGTTGTGCATCGTGAAAGGCGTGGTTGGGAGGCGGTCGAGGGTCGATCTTGCTCCTCGACTCCTTATGATGGCGCCACTTCAATCTCAGTCCGTAACCCTGGCAAGACCGCTTCAGTCTCACGCATCGTCCACAGAAAGGCTTTGCTTCGTCACACTTGTACCCCGCTTCTCTGCAAGTCCAGCATCCAGACCTGCACCTCTTCCCCTTTCCGCGGCCTATGGCATTGCTAGAGCTGATTCTGGTTGCCATGGTTGACCTTCAGACCGCGAATCTTCAATACGTAATGGCATACGAGGCAATGATAGGGGTTGTCCTCCCCCGGAACTTTGTCTTTATCAGGTATATAGCTGGGCATAAGAAGGCCACGCTCGGATGTATGTATATCGTTCTAGTGCAAGGGTGGAGCCTTCGATATCACGCCTCAGACGCCTTAGTTACAACTTCTCCACACTTCCCAGTACATTTGGCGCTGAATCATGTGACAGAGATGCTGGCAAGGCACGCGTGGCGAATTACTCAACACCGATGCATTACCAAATAGCATGTAAAGCCAGAACCAAGAAAAGGAGGTACTAATAAACTGACCCTTATACCTAGTGGTGGCAACAAACCCTCAGCTATGCGGTGACGATACTGCATACAGATACGGCTACAACAACTCATTTACCACATTACGGAGAAGCACGCATTGACTTGGTGACGGATCAGCTGTGTTGGTAAGTCGCTATCCATAGAGAATATCGAGGCCGTAGACAGATAATAAATTGAAACTGAAAGTTAACCGCACAACTTCATGGGTGGTAATGTGCCTCTTATGTGAAGTTATGTGAACAGTTTAGTAGTGTAAGTATACTCCTTTTGCATTTTATGAACGAGGTAAATGCAGACGCCATAAGGCACTCAGCATCCACAAATGTACAACCAATGAGTATGCGGAAATACCAGCTGATCTTTCCTTGGCATTTAAGGAAACTGAGTGAAAATGGTTGATCGTCTACGACATGAATTGGCTAAAAGGGTGTCTTTACGGACTGGGGAACGGCTGGGACAGCGCTGAGTGGCTTGTCGGCTGTCAAATGGAGTCTTCTTTCGAGTCATTTTCAGAACATTATATTTTTGATAAGATGAATCAAGATAGCTGTCTAAACTCAAGAGAGAGAGATAAGAGGGAGAGGAGATATTGTTCGCGTAAGCACATTCTCAAAGTCCGACTGCTTCACAGGGTCATACGTTCATGAATAAATTAGAGGTCAAGAAATTAAACAAATTGTTTCCCATACTATAACGACGGCCTGCTTCAATGTCGGTATGTGGGGATTAGGGCGTTGTTGGTTGAAGTCTAATCAAATGCCCCCAATTCGCTAGCTTCCACCGCTTTGGTTCCAAACTCTTACGGTTTCCCTTTTGATGCTAGTCTGGATCAATTTATATCGCCGTCTGCTCCGTAGAAACTGACAGATGGCTGTGCATGAGAGATTAGGTTTGACAGGATCCTTATCTGCGGTATCTGTAGCAAAGTTCTGAGCTGCGATAACCATTCTCTCTGATGGAACACAGGGGATATCTCAACCCCTAAAATTCTCACCTGGAGCAGGGGTTATCCACCATCCACATCAAATTTTGCGGGGTTGCTGGATTAGGAACTCTGCCGCGTTGTCACACAGATCAACTCCCTCTTATCCTGGGGAAGAGAATCTGGGGAAGTTGTGGCAGATTAGTGGCTATCATATAAAGCGGCAGACACCTCAGCTGAACTCGAAAGATCTCAGTTCATTCCTGATATCTTGACATTTCATCACTTATTAAAAGAAGCAAAATTTGCACACAATGTCTGAGAAAGATGAAAAGAGTTCTGAATTGGCTCCTGTTCCGACGGAGACCGAAGGAACCATGGATGACCTTCCTCTTGGGTGGCGATACTACAAACTCAAGATTGGAAATTGGAGAGCACCTCATTACGCAAGCCCTTTTGCTCAGCTGCTCCTTGTGGCAGCAACTTTCTTCTTGTAAGGAGCACCCAAAGACTGATCCTCTTTTGTTGACCTCTTCGTATTTCTTACTTCGTTAAATAGGTGTCCCGGAATGTACAATGCTCTGAATGGTCTTGGAGGCGCCGGTCAGTTAGATCCGACTGTTCAGAACAACGCAACGGTGGCTCTGTTTGCAACTTTTGCGGTAGTAGCCTTTTTTTCAGGAGCCATTTGTAATAAATTGGGAGTCAGACTTTCCTTGATTATAGGAAGTTCTGGGTAAGTGCTGGATACTCTCTATAAGAAAGTTACAAGGTTGCTGACTTTTGTTCGTATAGGTATACTCTTTACATGGCCTCCTTTCTCTGTTTCAACCATACCGGAAATGCACCGTTTGTCATTGCATCTGGAGCTATTCTCGGCTTTTGTGCCGGACTGTTCTGGTCAGCACAGAGTATCATTATGATTTCTTACCCCGATGAAGAGAACAAGGGCACTTTCATTGGAATATTCTGGATGATATTCAACCTGGGCGCAAGTCAGTGCAATCATGACTAGTTGTTAATGCCTCAACATGTCGCTAACATACAGCCTAGCTATTGGAAGTCTCGTTCCTCTTATCCAAAACTTGCATTCCACCGGCGAATCTGTTAGCGACGGAACCTACATTGGGTTCATAGTTCTTAGTGGCGCTGGAATTTTGCTCAATTTTGCTCTTTGCAATGCCGATCAAATTGTTCGAAACGATGGGTCCAAGGTGATCATGATGAAGCATCCGACATGGAAATCAGAGTTCATCGGTCTATGGGAAGTGATGCGTACTACGCCTTGGATCCTGGCTCTGGTTCCCATGTTTGTTGCTTCTAATTGGTTTTATACGTATCAATTCAATGTCAGTTGACAGGCCCTTGGCCGCTTTCATCGAACCACTCTACCATCTACCACAGCATGAAGCTAATAGACTCGCAACAGGATTACAACCTCGCCCGGTTTAACATTCGAACGCGATCACTGAATTCTTTGTGCTACTGGTCTGCACAAATCCTGGCGGCTTTGGGTTGCGGCCGTGCCCTTGATTCGCAGCGATTCCAGCGCCATACCCGAGCTCGAGCTGGCCTTATTGTCTTGTTTACTGTATCATGGGCCGTCTGGGGTGGTGGATACGTATGGCAGCGTACATATGACCGTGCCTCTGCCAGTCGGGACAAGAAGATTGATTTCACGGATTCGAACTATGGTGCCTTGCTTGTCTTGTACATTTGCTATGGCGCTTTTGACGCAATGTGGCAGCTGTAAGATTCAATATTCCCTTATTGATATGTATATGCTTACAAACGGCTTATAGTTACATTTATTGGGTTTTGGGAGCGCTGAGTAATAACAGCCGCAAGCTCGCTATACTTGTGGGGTTTTACAAATGTGCTCAATCGGCGGGTCAAACAGTTATGTGGCGTATTGACGCTTTGAAGGCTCCTTATATGAATATCTTTGCTGGAACATGGGGACTAGTTATTGGTGCACTTATCATTGGTGCCCCAGTTGTCTGGTTGAAAGTGAAGCGCCATACTGAGGAAGAAGAGGATGTGAAGTTTAGCGATGGGACAGTCAACGAGCTCCACGTCAAGAGAGAGGACGCACCACCCGGTGTTTAACAATGGACCGAGATTATCGGGACATGTATGCGTGAAGCAATGGAAAGTTTTCCGCACAAGGAGCTGCACTAGCAGCGCTTGCTTCAAGGCAATAGCTGGGTATCATATGTTGTAGTATTCGGTAGCTCTACAAACTCCATTTCGATAGGAAGGAAATCATCATATGTTTACAATTTGTTATGTGGAGTTGAGCATAGTAAATTAATTATTTAAAAGTAGTGATAATAAGTGAGAGACCTTTTTTTTATGACGTGTTGTTATAGCCTGATCCATCTCCGTCTGACATCTATCCAGCTACTGCCATCAGATCGATTCCAGAGTAGGAGTCAATAGCCCAATTGTTGCTCAGCGGCCGTGACATCTATTGTGATATACAGGCACGGTAGCTGACAACGTACGGCAACGCGAGTGAGCACTGAGCCACTATTATGCATACTTCTAAATAGAATTATCTTGCCATCTATCCTCTATATCTTGCTCGTCAATTATCCTGTGGGACTTGGACGTCAAAGCCGTTCAGAATGATAGAAATGTACTGATAAAATCCAATTACATGAATGAGAGACATCATATTATCTCTCCCAATACACTTTACACCTGAATCCCAAAGACTTTGAACCAGAGGGCCTGGCTTTCCCATCGCATTAGCAACATCCCAGGCTACCTTCTCTTCTTCACCCAGCGATTCTGGGAATTTCCCATTGATGAGATCTTCCACTTGTTCCTTTGAGATGCCCCTAATCTCTGCCATCACTGTATGGGCGTACAACTCATATGCACATTTAGCCCGGGAGGCAACAACCAATATAGCCACCTCCCGTACAGTAAGCGGCAAAGGCAGCGAAGTGACAGCACGATCGAGCTTGAACCAGAGCTCGCCGAAGGGAGGATTGTGGAGAAGCAGTGCAAAGGCTCCAACAAGTTCACCAGTGGGCTTTTTAGTGACAAATCTGTATACTTATTAGAAATTATTTGCTGCGGCAGCACGCATGTGGAGGACGGACGGAATGTTCGTTGAGCATTCACTTAGCGTCTCATAAAGAGGCTTTTGCTCGGCAGCGAGTTTATCAGGTTCGATTAAACCGAGTCTGTTCATTGTTATAGATTCGAGATCTAATTCGAGAGGGTAGAAAAGGGAATGGTCCAAAAACAAGAGGAAGTCGTGCTATTGCTGAGTTTGCAAAAGATAGAATACAAGAAATTCGACATATGTATGTGTAGAAGAAGCGTAAATTCTGGTGTTCAAAGAAAAATTGCGCTAGGTTTTGTATATAGCTGACTGATCACTACATAGGCAAGTAGGCTAATGACTCAATTTTTGGGCATTCTCCGAAACACGGCCGGGAAAAATTCGTCTTGTCATATCTTTCTTTTCTTTCCTTCTACAAGATACCTAGTTATGCAATACCTAAGCCTTCACTGGGAATGTTTCTCGTTGATCAAAACGGCCACCCATCATGCAGGTTCCATTACTCCGTGCTGCTAAAAATGCCATATGAGCGGCCTGGCTCCATGTTTGAGCCAGCTCCCCCGCACTCTGTGGGGTGTATTCCGTGTATGACAAGTGAACACTCATAAACCGTGTGGGGCCGCAAGCTCCGTCAATACGGGGGAATGGCAACGTGGGGCTGGCTCTTCAATTTTCCCCTTATGGAAATCCGAACAGGCCTGGCTGCTAAACATACCGAATTTGGCTACTCTGCAAAGCTAACAGAGGATGCAATACATACTGCATGTTATATGACGGGAAGACCAATGATAAAAGCTTCTTCGTATGGGAAAGCGCTGGGAGGCTTCTGAGTGATTGACCATTTCATTGTCATCGTCAAGATGGCAAAAACAGTTCGATGGGGAATTCTTGGTAAGCGAGCAGGTGCTTGATATATCGATTATAACGCGACTGATAGAGTCAAAATTTTATAGCAACTGGAGCCATTGCCGAAACCTTTTCTCGCGATCTTCTTGTTGATCCGAGGACAAGAAATGTAACCTCGATCATTCACAAGATCATGGCAGCCGCCAGCTCTTCTGGCGCCAGCCGGGCTACTGACTTCTTGAGGAACGTCGGGGCTCCTCTAGAGGCAAAAGGATATGGATCTTATGAGGAGTTGGTTGCCGATCCAGAAGTTGATATAGTCTATGTTGCGACTCCTCACTCTCACCACTACCAAAACGCAATGTTGTGTTTGGAAGCCGGCAAGAACGTCCTGTGCGAGAAAGCTTTTACAGTGAATGCTGCGCAAGCAAGAGCACTAACTGAAAAGGCGAGAGAGAGAAATTTGTTCCTGATGGAAGCAATATGGATCAGATATCTTCCTCTATCCATTTACGTTCGAGATTTGATAACATCAGGGAGACTTGGAAATGTTACACGTGTAACTGCAGATAACTCTGCCAATCTAAATCCCGAAGTTAGCTGGGCTGACGGTCAACATCGCATGGTGAATCCGGACCTTGCTGGCGGAGCGTTACTTGATTTAGGCATATACTCCCTCACGTGGATATTTCAGACCCTTTATCATACCCAGGCTTGCCCAACACCTCCAACAGTCGTTTCGTCACTGCGAAAATATTCCACGGGTACTGATGAGATGACATCGATCTTATTGACATTTCCCCGTCCAGAAGGTGATGCTCACGGTATCGCAACTACTGCTATGCGGATCGATAGTGACATCACTCAATCTGGGACATCTGGAGCGGCTGTAAGAGTTCAAGGCGATAATGGCGAACTTCAAGTCTGGCCTCCAATTTGGCGACCGACTAAGACAAAACTTATCCTCCGTGATGGCACTGTTGAGGACAAAGTGTGGCCACAGCCTGGGCCAGGAAAGGGGAGCGGATGGTTCAATGGTTTCATGGCTAAACATGCTGAAGGTGAAGGGTACGGCATGTTTTGGGAAGCCGATGAGGCGGCATTGGCAATTATTGAAGGAAGGAAAGAAGGGCGATATGCGGATCTATCAGAATCAATTGCTGTGATGGACGTCATGGATCAAGTCAGAAGGCAAAACGGCCTGGATTATCCAGAGAAGATAGAGACTACACAATACCCGGTAGAGCTATAAACGAAGATGTACTTCTATGTACGCTGGAGTGAATTAATACTAAGCGGATGATGTATTGCAATGTTCAAGAAATATCTTATTTTCTCCATCTTTCACGCGAACTCTACGTGTCATTCTACGTTGATTCCTTCATCACTGGTAACTCCAAGGGTTGGTCCTATCAAAATTTAATTCATCATGTTCACTAAGTAGTTCCTGTTGACAAATGTTACATTGCAAGGGGGACTCTGATTATTACCAAACGTCCAAAACTAAGATAAGACATCTTCCCCCGTCACATCATCTCTCATCTCCACTTGTCACCTTTACACAGCGTCGGAGCCATGAGAGTCTAGCGGTTTCGCCAAAATAGGAAAAGATGTTGAGACAGGAGTAAAACTGAGATATAAATAATCCCTCATTCTTCATACGATTTGTGTCATCGGTACAACCAACCCTTGTTCGCAGTTCTTATCTATCAATTCCTTCGTTGCCTTATACGTCCATTTTTGCACCTGGCATGAACATGCGTCCCTTCGTTCGCAATTATGATCCAAACAAAGATCAAATAGCAGTTCCGACGATTGTAGGTATCTATTCTTTCTCTTTCGCATCGAGTATTTACATGTATCAAGTATTTACATATTGTCCATAGTGCCGTAACACGGTGCACGAGACTTTGGGTCAAGAACCAATGATATCAATAGCTCCCTTCATTTGGGCTACCCCATACATTCATCTGCATCCCGACTACTGTTTTATTCTCGATTCTGGGAATGGAACTGCGGTTGGCTACATTATCGGGACTCCTAATAATGAGCAATTCTTGGCAAAATACCACGCAGAGTATCTTCCAACGTTAGATTCTTTTAAACTACCAAAACCAAGCTTGGATAGATCAGCAAAATGGGTTGGAGAGGAACTTCCTACTGCTATGCTACAGCTCTTGCATTCTCCGGGAGAAGCTCCCCATTACAAAGATTTCCCACAGCTCATCGAACAATATCCCGCTCAGCTGCATATTAATTTACTGCCCGATTACCAACAGAAAGGTTATGGAAAACTGTTGATGTGTCGGTTTTTAGAGAAATTGAACGCAGAACGTATCAAGGGTGTTCATCTTGTTTTAGCCGCTGACAATATAAATGCGGATAAATTCTATCAGAAAACAGGGTTCAGGGAGTATCTACCTGGAAAAAATGATGACGAGCAGAATGGAAAGGCCAGTTTAGATGGAGAACAAACTTCATGGGTTATCAGGGTCAAAGAATTAGATCTAGCAACATGATTCACTGAACTTAGCTATATCTCACCCACGCACACACTAGCTCTATTGAAGGTTTCATTTTTTAATTGCATTGGTTATTTACAAATTCATTACTTTGCGTTCTATTGCCACACGACCATGTGCGCTGCATGACGGGAATAGCTATCCAGCACAGCATGCCTAGCTGCATCCTGGGAGCGCACAGAAACCTCGAGTATGTGACTCATTTTATACATTCCTTTTGGAATTAGTAGTAGATCCTTGCTAGGCTGCCTCGTCATTAGTTGGATCGACATCCAAAACACATAGATAGATGGTTGAGCGCATATACATGATATGTAATTGGCCTTGCATTAAAATTCATCGAATTAGGGTGCTGGTTAGCATTTCAAGCTAACTCGGGATATTGGATCCCTTAAGAATTACATTTCAGAAGACATGGGCAATCATGATTGGCATTGTCAAGATCGAAGGCTAATACTGCTATACATACGTAGCCACAAGGGACACAAACTCTTGACAGTAGGATTGGAATCTTCAAGTAATGATACTTTCAACCGGTTATTTTGAGCCGGCCAATGTGCAGTATAACCCTACATTCCTAATGCTGACAATCCCTAATCCAGCAACTGATGTCTTCGAACAAATTCCTGTAGCACATTGCCCGTAAGACGCGCAATATTGTTCTCAAAGTGATTCCATCCAAGCGAGCAGAGCCAATTGATGCTCCCAACACTGAAAACAGCTCCGCCACCGCTTGTTTCATAGTACGTGACATCCGACCTGACTTCTTTAGTCTGCGTGCCGAGGACGTTTTGAAATGGGAACGAAATATCCTCAGGAAACATGCCAAATCTGTCTGGATGGCCTATGCTTGTTGCGACAACCACTGTGTTGGATGGGCTTCCAATCTTGTAGTCGCATTTGTCCATCTCGTCGCCGCTCGCGCCTCCTCCAAAGCCGTATTCTCCAAGAACCTCATCTTCGCTGATACCAGCAAACATCCATGCAAAGGACGTATCTTTGCCTGCTTCTGTTCGCTTGTATCCAACTCCAGGGCCCTATAATACGTTGTCAGTTTGTCTCACTACAGCCATCAAAGAGGAAGACATACTGGTCCTTCTGCACAGCATCCCACTCCGAATAGGCAGTTTGCAGGCAGGCCTCGGGATCGCCATAAGAGACCCGACTGCCCGTTGCTACTGAAGATACGGTCGCCTCCAGGACAAGTAAACGACCGAATTCCCTCTCCGCCTCGTCGAATCTCGATTCTATGAAAATTTTCAGCTGTGGTGGCACAGCTCCAGTAGAAACCATTGCCTCCAAGATACATGACATTGCCGCCGGCTCTGATGTAGTTTGCGTATGCGCCTAGACTTTCATTCGTGTGGTACTCTGGGTGCGAACCAGTAATGATTGTGCCATACCGACTTATGGCAGCTGCACCCGAAGTATGCAAGTCGTGGTCAAATACAACGTCATATGGTATCTGGCTTTTCTCTAAGAATTCCAACATCAATAAATCAGCACTTAAGCCTCGTGGTCTGTGGAAGTTCCAGCTAATGTAGTCGGGGCGCATGTTCAGAATTGGACGCTTCGCCGTAGAGTACATCACTCCAGATTTGTCGTTGTGTATGTCATAACACGACAGTCCTAGATCATTTCTCCTCGCCGTCTTTTCGGCATGCTTATCTGGTATCGCTTTCCAAACAGTGTTGACCGTGTCCTTGAGGTGTGCGCGGTCAAACACATGCTCGTTTGCATATGCTAGATACTTGAATTCTTCATTAGTATTGAGATTGTTACTTCATAGACATAGAATGGACTGCATTATACCCACAGTGAATGTAGAAATGATATAAGCAACCCTTGCTCCAAGTGCATTGCTTGTCTCCATAGTAGCCCGCACATAAAAGGGTATAGTGTCTTTTACCTTCCCTGAGGCAGCCTCGATTTCTACAGCGTAGATGCCGGACCTGAGATTTGGAGGTAAAGAAATAGAGAAATCTGTACTCCAATTTGCATCATCAAGGTCATCTTCATGGAAATGGATTGCTCCATAGCCATATTTGGCTTTCGTCCAGTCCGATTCCATCCCGTCCCAATCTTGGCCAGTCACTGCTCTCGTGGGACCATTTATAAGTCGTCCTTCCGCTCCAGTACCATTTCCAGACACATCAATGACTTTGTCGGTGGATATTTGGAGTGAAAAGTCCCATTGAGCCAAAACCTGGTTGCTAGGGCCAGCTGATTTCATTGTAGGGCTATCGAGACGGCCGTTAAAGAAATTCGTGGCAATTTGAGATGCTTTCGTGTGTGACTCTGCGAACATAGCAGAAAGCGTGAGGACGCAAGGCTTGGCAATATCTGCCGTCCCACTAAGAGTGCTGCTGCCTCTCGCCGGTGGTTGGGGAATATCCGTGAAAATAGGCTTTGGGATGATATCGTACTCAAAGGCCGTCCCTCGAATGGTAAAGCGAAGTTCAGTCCATCTTTTCAGCTCTGGCTTGAATGCTGTACATATCACATCAACTGTAGTACCAGTTCCTACCCAGAACTCAACACCCTCATCAGTTAGAACTGCCGCATATCCGGTCTTGCTTGACACATTGAGAGTTGAGATAAGCGTTTGTGTGTGCTTTGCTGCAGGAAGATGCGATTGGAAATAAACAGAAAATTCTATACCGGCGTTTCTAACCTGGTAATCCCTTTCAGGAACGAGAGCATAAGAGCCTGACTGAGCAACTTGGTAGTGTCCCGAACATGTACCAGGAGGAATTGCACTGATAATTTCCGGCTTCATCCCTGATGTATCTGTGCCTTGGGGACCACTAACAAGCCGACCAACATGATATTTTAACTCCGGCTCTGTAGATGATATCTAGTGATCTTCGTGTCAGCTATTCAAAATTGGACCAACATAGCGAAGGTAATTAACTATATGGACTCAACCTAGTGTGAGGCTCAAGCCAATTTGTAGTTAAATATAAATTCCGGAGTAACAAAAGCCGGGCATACGTACTTTGACATCAATTGTGCTTCCGGGGCTGGCAATCCACGGGTCGACATAACCGGTGATTTCTGCCGGATAGCCTGTTGGCGGGGTATGAATTGTAGCCATTGAAACTCAGGACACTTGGAATATCCGAAATCTATCTTGAAGATCTTGAAAAGCAGAAAAATACTGGAAAAGACAGCCAGCTGCGTGTTATGTTGGGCGAGTCTAAGGCCTTTCGATATCAGTCGGAAAATCAGCTAAGCATATGCAGCCCTAGAAACTAAGATTTCGATCTACTATTTATTATAAAGGGTTACACCAGCAATTTGCTACTAGCATTTTTTCTCTCAAGAAAGGAGGGGGAGGGGTAATTATTGGGAAATAGTAGCCTGGGCGCAACATCTGCCAATCACATGCTAGGTACTAAATCAGCCACGCATCAGGCCGGGATGCGAGGATTAATATGGCATTTCTGCAATGATAGCTGTTATTTCTCTAAGTTAGTAAAGTAGTAATCGCATTTATCATAAAAGATATTCCATCATGTTTTGCACTGCGGCTTTTGATACCTTTGAACTGTGATGTATTATTCTCAAATAAACAACCTAAGTCAGTCACTGGTAATATGTCGATGGGTAGACACATCCAAACCTGAGCCGCCGCTAATTCTGAAAGGTTCAGGTGGGGTTCGTTTACGGAAAGATTCAGTAGAGCCCCAATAGTGGAAATTATTGATCGGGTAAACACCTAAGAAAACAGGCTTTCCTCTAAACAGTATGTTTAAGAGCTGCTATCCTGTGGTATGACCGGGTCGGAGGTCTACTCCGCCAATATTCTGGCCGACGCGAGCGGAGTTGTCATATTCGGAAAAGCCACAACTGCTTCGGAAGTACTAATACCATAATAGGAAAATTTCCGACCATGGAGTGGCAGTTGATTATGAAGGTGTGTTCCTCGGCACTGAACAATCCGATAGGCGCAGAAGTGAAGTTAAAATAGCACCACCATCTTCAACGGCATGTTCAATTGCATACTCTTATCGAAAACGCCAATACCTACGAACACAGCTTCACACCATTGGAGAAACTCAGTATTATTGAACTAAAATCAGCAACAATGACAGTCACACCAGAGCAACCAACAATCATCAGATTGAGCGATGAAGAGTTGGCCACAAAGTCAATTACATCTTACCATCTCCAGACTGCTCTTGAGGCACTGCAGCAGGATGGTTTGGTCGTTCTCGAAAACGCCGTCAACCCAGATCATCTTGACCACCTCAATGAACGCATGGTCGCAGATGCAGAGAAACTCAAGGCTCGCCAGAAGGCTCACGTGAACTTCAGCGCTGAGACGCGCAATTTTCAACAAGAGCCCGTGCCAGAAGAGGGATACATTTTCGACGACATTGTTGCAAACCCATGGGCCGCCGAGATTCTCCAGCATATGTTGGGACCCAAGCCCAAAGTCCGCCTTTACAGCGCCAATACCGCATTTAAGGCTGAGGCCCGCCAGCCCGTCCACATTGATATGTCTCGTGGTTATCCCCGTACGCCGTTTGGCTTCTGTGTCAATATTAATCTGGTTTCAACTTCTCCGGAAAATGGAGCTACCGAGTTCTGGCTTGGCACCCACAACGATCCCACGTTGGAGACACTCACTATTAACGGACATGGAGACGATGGCCCGGATCCAGCTATCGCCTATGAGAAAAAGGCAGCTCGCGCAAAAGAGCTTGGGCTCCCCATTGACTTTGCCGATAAGCTCATAGAGGAGCGTCGCAAAGTGAGACCCCCTATCCAAGCCAGTCTTCCCAAGGGATCGCTCATTATCCGTGACATCCGCATTTGGCACGCTGGCATGCCAAACCGAACGGATGACACACGCATCATGCTTGTTACTGTCGCTGTGGCTCCATGGTACCGGAATAACCAGAAGATTCTGTTGCCGAAGCGCTGGCAGGGCAGAATTAACTGGGGAAAGCTTGATCCTTGCATTGATTGGGTAGAGAATGATCGCGATTATCTACTCGGCTCTCATGATATCAATTTATCACAGCTGCCTTAATAAGATGTAAATAAGATAAAGTGTTATTTGCGTGTGGGGGATGGTTTCTGAATAATATTATATTGAGAATTGCGAAGAAAGCAGCGGAATTTGCAGGCGACTAAGACCCTTTAAAAAATATAAAGTCTACCAGCTGAAAACTATTACGCCAATAGTAAGTCAGAAGCTGAGTTAGATACGACTGCAACCTCTTCGGCTTCAAGAATGCTTAGATACACAGCTAGTAGTTCTGTCAATATGTATCGCTTTTTTAAAGATAGAAAAAAGGAACAGTAGTGTAAGAAACATACCTGCAACTCGCCACCTCTGGGAGGCCTTGTGTAATAATTCCTTAAACAGATGAATCTTTTGCTGCATTTGTTTATCAGGCTTGCCATTGCACAATTTGATGAGAAAGCGCGTAGCGTGATACACAACATGGGCAAACAAAGGTGTAGCCATGCGTTCAAGATTAAAGACAGTTGGGTTGGCGTGAAGATACACTGCAGAACCAAACAGTCGGTCTAGAGAGGCCAGAGTCTCCTCAAATGGCTGCGTCTTGGCCTTTATTACGTTTTCCATCATCTTCCAATGACGTTCTTGAAGGAGTAATATGGTACTGTTGCCGATATCAGATCATTGTATTTTGTCCGTGTTGGGCCGGTTTCCCTACCTATAACATATTGATAATTGTGGACAGATACCTGGGTGTGTTTCAATATCGCGCAATCTAGCTTCGGTATCGGAAATGTTCACGAGAGAGTGAATTGTGCGGCGCAGCTGTGTAATCTGCCGCTCGAGATCGGCACACCCCGCTGGATGTGATGGGGCCAATAACTCAATAGCTTGGCTGAGGAGATATGTAGCCTGGGCCAATCTGGAGAACAGGCCCATCTCGAGATTGAAGCCTGCGGAAATGCTAAATGGATCCCCGGGCTTGATATTCTACCAATCAACAAGGTTAGACTCCATTTCGTTCACGATCTGATTTCGTTCAGTGTTTCTTACTCCACTATCAAAATTCTGGTCATCAATCGGTAACAGATCATTGAAGGTCGGATTCTTCGTGGATGGCGTCCTTTCAGGACTTGCAAGGCACATGAACCTGCGGTATGGCCTTAGCAACCCAACAAACCAGGACAAGCTTCCCGACTCACCGGTCCAACAACAATAATGCCCACCAAACTCGTCTCTGTTCTTCGACTTCCGTTTGAGTATACATCTGCAGTCCGTCATGAGCACCATCCGATTCCAGCAATAGTTTATCAATTCCGAGCGCGATGCCATACCGCACGCACGCACCAACGGACAGATAAGCAGCTGGGTATATCGCATGGCCAGTCTCGTAGAGAGCAATCAATATGCCTGCCTGTAAAACTCGAAGCGACAAGTTTCCCGACGTCTCCATTTCAAAATACATCTGCTTCGCTCTCTTATATGCCACGATATTATTTGCATCGTCTCCGGGGGTGGGCATGTGGGCCTGGGAGCATATGAGCTTCATCGCCGTTACAAGTAAGCAGAGCTCGGCTCGGCTGTGTTGGAGAGGGTTGAGGAGCTTGGCAAAGAAGCCCTTCCTTGAAACTATGGGCATCCACCAATGCACCGTTTCAAAGTACGTAGAGGATATTTTGTGAATGTCCGAGGCATCATGTGGCCTGTGAATGAGGGAGAGCTGAGGTCGTGGAAGGTCAAGCCTTGCTTGATGGAAGATGTCAGGGGCAATGAAGTAGATGGCGGCTGCAGCATCTGAGCCTCCGTGCGCGCGAGAGACGTAGGCGCTCGACAAGGTACACGAGGGAGTTTCGCTGTTTCCATTGCTCTCGGAAGACTCACGGCTGATGATCATTGATCTCCTACTAGTCGCCGTAGAAGGGGATTGGTGCCGTCCAGAATGATGTGATTTCTGGATAACGTCCTGCGCACGGCGCCGACGCACATAGATGCATTGTACGTCTTTCTTGTTACACAGCTCGCAGCTTGGAAGAACCCGATCACAACGTCTCTTGCTCCTCTTGCATGGCTCGCAGGCGGTCCGCGCATAGCTCACCAAATCTTCGTTTGGTGAAAAGGACATTGTTAATATTGTTTATAGCATTTATCAGCAGCTGACGGACCCATCTGCATGAGCTAGCGGGCGGGCTGCGGCTTTTCCACCAGAGTATGAAGGAGGAGAATTGGTCCCAGCGGACTCAACGGGTGGTCAAATAAGCAATCGGGCGAGGACAATATTCTGAATCATCCGGCCGTGGGTCAGAACCAAGTGTATGCAGCATTGCAGACTGGGGCGAGATGTAGTCGGTGGCGTTTGTTAAAGTGAAGCTCTGTGGATTCCTCTTGCGGTGTTTTGCGGCGTCTGGCGGGTTTTCCGCAAGACAGCAATTTCGGATTACGGCGCTAAACACGATCATCACTAACAGTCGTGATCCCCGATCTGATCAGTTATGCCGGGTTTGCTCAGAAGCTCGGGGTTGCGGTTTTGCAAGAAACGAGGCGCAAGGGCAATATCCTTGCTTCAGGTACATCCACAGACATGATGCCCATATAAAGAGGCCTCAAAGTCAACATGCCATGTAGCCGGTTGTCTCTGCCAATCTCAGATTTGTGACAAAAAACGCAGACAACAACATTGACGGCGGCGGCATCATGTCCAACCCTGACATAGAGTCTACAGAGTCTTCCAAGCCCGCCGACACCAACTCCTCTGCCAGCCAACAACCTGTCGCAGAACACGAAGCTGATAGCGCTAATGAGAATGTGTTGCGCCATGTCTCGACCACAATATCGGCACGGTCCGTAATGAAGCCTCCAGACTCGCTGCTACATGAAATATGTTTTGTTTCTGTAGTATCCATGGGCCAGTTCCTTACGCTGACCGGACTGGCTCTCTCCGTCGTCACTGGAGAGCTCATCGGCCGCAGCTTCGAGAATATTAGTGCGGGCGAGCGCAGCTGGTTTGCCGCCTCCTATTCCTTGACCGTCGGCACTTTCATCCTTGTAGCCGGCCGCCTGGGTGACCTCTATGGCCACAAACGGATGTATGTGGTTGGATTTGCATGGTACGGCTTGTGGAGCTTGCTTGCCGGCTTTGGTGTCTACCCAAAGACGCCGGCCTTCTTCATCACCTGTCGTGCTTTTCAGGGCGTCGGTGCCGGTCTTATACTTCCCAACTGTCTTGCTATCCTCGGCCAGACCTACCCACCCGGACGACGCAAAGAGCTTGTCTTTAGCATCTTTGGAGCCATGGCGCCGGCCGGGTTCATCGTGGCCGGCATTTTCGCTGCGCTTGTCTCGGAGCGAGTGTGGTGGCCCTGGAGCTATTGGATCATGGCAATTCTCTGCTTCTTTCTCGCCACTGTAGGTCTCTTCGTTATTCCAAAGGAGAAATTCGTCGTCAGGATGCACGACTCGGTGCTCGATCAGAACCGATTCAAATTCATCACCCTCATTGACATTCCGGGCGCTGTCACGAGCATCAGTGGACTAGTCTTGATTAACTTCTCCTGGAACCAAGCGCCGATCGTAGGCTGGACAGACCCATACACCTACATCCTACTCATAGCTGGCTTCCTCTGCCTAGGCGCTTTTGTTCTTGTCGAGCGAAAGGCTAAATATCCACTTGTTCCGACGTCTATCTTCACCAGCGATGTAGCCTGGACACTGAGTTGTGTTGCGTGCGGCTGGGCCAGTTTCGGTATCGCCTTGTACTACGTTTATCAATTTAACATCTTATTAAAGGGAGATTCGCCGCTTTTATCTGTTGCAAAATGGTCCGGTGCTCCTGTCACGGGCATCATTGCCGGTCTCACGACGGCTTACCTGCTCAGTCGCGTGCCTCCCAGCACCATCATGGTCATGGCGCTGAGTGGATTCCTAATTGGAAGTACACTGCTGTCTACACTCCCAGTGAATCAGACGTATTGGTCTCAGATGTTTGTCCTGACCCTCCTATATCCGTTTGGGATGTAAGTCGATACTTCGTGGCTGTCTTTATTCCGGGATAAATTCACACTGCTAATTTTGGTATGACAGGGACATGTCCTTTCCGGCCGCCACCATTCTGCTTAGCAACAGCATGCCGCACGAGCACCAAGGGCTCGCCGCCTCTCTGGTAGCCACGGCTGTTAATTACTCCATCTCCATCAGCCTAGGTTTTGCTGGAACAATCGAGACCCAGCTCAACGATGGTGGTAAAGACATTCTTAAGGGTTACCGTGCGGCTCTATACTTTAGTAACGGGTTGGCTAGCTTGGGCATGCTGCTGTCTCTGGTATACTTTGCCGCTACCTGGATCCGTAGTCGCCGGAACAGGGGTGCTGAGAAAGAGGAGAGTGTATAGTCATCACGACCCGACCCTCACGACCGCAATAATAAACCTACCGGGCAAGGATTACAAGAATATATTAGACTATATTCTCACAAGCATGCATTGACTTTCTTGAAGCAAACGCTATATTTGTTTATTATATATAATATTATTTTATAGCTGAATAAAATTGTATCTTCATAACAAACTGGGTTCCTATAGCGAATGGTTGCGTGTTACCCTCTCTAAAGTAAGAATAGGACTCTGGTAGCGTTTGACCTTGCTTGGCATTGGTATTTGTTAATTTTGGTACATCGTACCTTACAGATGCATTGTTATCACTACTATACCCCGCCACTTCCCTTATCTTCTGGGTCAGTAATGCCAACTTCCGCACAGCTCTCTGGCTGGTTAGTAGTTTCTCAATCGTGAACTTCCTGCTTGACGTTGCGCAGCTGAGTATTGTTAAAAATGCAGTACTGATACTAATCAATTCACAGAATGGGCAGAATGGGGGGAACTGGGAAAACTGCATACCGTTTGATGGGGATCCATTTTCAGCCTGGAATCCAATTATTAAGGAGTATCCCGACGGAAGTAATAATTATCGATAAACTCGATCAGGGTCTAACCCTCGACGCTCGGTTGAGCCATCATCTTGGGCAATGGCTATGTAGCCAATATCTGCGTGGGGCTGGACATCGCAGATCTTGAGTGGCAGCTTGGCAAATTTTCGAGCTCGGTCTTCGCCACTCATCGTGCTGCCAACCTCTCTACCATCTCGGACATACGGCGAATTGATTATTAGCGTCGACACATAACCTAATACCTCGGGTGCATGAGTCTCCCACGACAGATAAAGACTGATCAGCGCAGCTGCGAACATCAACAGGCTCCCGATAACTAGCAATGTTAACCACTGCCAGTGAACCACATATGTGTCTTGCCAGACCACGTTTGTCGCGGTCGTATTGAGGCGGTTTGCCGGCGGATAAAATGCAAGCTTGTCAATAATACCTTCCACGCCGAAGCTGCCGATCCAATATGTATTAAGTAACTGTTGCAAACGCAAGCCAAACAAGGACGCAGTCAGCCCATCCCAGGCAGCTCCAGCGGGTCCTGGCAGGCCGACAGTAATGGGGTTTGTGATGAAAAGCTCACTCAAACTGACACCATTTTCCGGAGGAGAGGGCGACGTAATGTCTGATTCAGTGATGCTGAGGCTAAATTCACTGAACGCCTGCGAGAACGAAAGATCGGTGAGATTGGGGGCGGGGTGTGGCTGCGTCGATAGCCGAACTGCGGTTACGCTACAAGTGTTGGAAGGAGAGCCGACGCAGAAAACGGCAGACTCAACATATTCTGTTGTGATGGAACATAGTCCTATGGCATAATCAATGCTTGGCTGCGAAGATTGGAAGAGAAGCGTCCTCGCAGGGTACACGAAATTGCTGTCGTTCCCAAAAGCCGAGACATGACCTCGCACGTCCCAAATTCTCGGGTCGTAGAAGCCGTCGAGGCACAGTGACCATGTCGACCTGTCAGACAACCCGTAGAAAGTGTCATTAGAGAATACGTTTTGACTTTCAATGGCGGTACAGTTGATGAACTCATTCGTGTCTGCGACCACTGAGAGATTCTCGCAAGAGAGCGAGAAATATGACGACTCCAAGGCAAAAGTGGTATTGCCGGCACCAGCCGAAGAAGGGAGGATCACGGGAAGGCCGATCAGCGAAGAATATGGAATGTCATCGGTAGGTTGGAAGTTAATCCAGCCACTGCTATTAGTCCCATTCGCTGTGGCCGCACTTGCATAGTCAGGGATCTTGACATTGCCCCACGAGTCCATACTTGCATTCAGCAGCGATGCAGGTTGAAGGAGATTCCCGTTATAGAGTGCGTTTAGGCTGGGTAACCTGAATGTAAAGTCACTGGTATTGGTTTCGAATGCTGACCCATAGAGATTTGAGTTCTCTGGATCAAAAGGCGAGCTGAGCATAACGGTATCCATATATGGGACGGTAAATGCCGAGAATATAGGGGTTTGTTCCACCCTGATGATATACAGCAGAGCCTGACTCCCGAGGGGCGATAAACTCCAAATTAGAAGGAGACCGAGACCTGCGATATTGAGCAATCTAAGATTGAATATTGCTGAGATGCTGCGGCCGATTTCTAGGCTGCCCATCAGTAGCTCTACAGTGCCCAGAGTTGTACCCTTCTCTAACCTCCATGTCGCCGTCTTACGTATAGCTTTAGCAACAATAAAGCCGAAAAGAATGGGAAAGACTGTAGAGAGCTGCAAAAGAGAATGTCAGCTAGCAACTGACGATAAGGTGTCTAGTAATTGTGCTCTGACCTTGTTATAAAGATTTTGGACGTTATTCCAACCTCTTATGCTTCCTACCGGTTGGCCATTAAGGTGACCCAGGATTCCGGCAAAGACGATAAATGCTATTGAGCAGGATAGTAGAAGCAGATCGACAAATAGGTCGAGAGAATTATTATGGCTAGCCCGCAAAGTTTTGAGATCTTGGTCCGTATCAAGGGTGGTTAGTCTTTCGGCTTCCGCTGTATGGCCGCCTCTATCCGCATCACTAAGATTGGAAACTAAATGTTGTGGGTTTTCCATGGTATTGGTTCCAAGGGTGGTTTTTCTGGTCGAGAGTGCCAGTGGGTGACTGGACCGGCGATAGTTGTGAAAATTTAGAGTAAGAAACGGTAAAAATGACTCTCTGATATTTATTTGACGGGCGCTATCGCATTTTATTAGCAACTTCATATCGCAAACTAGATGACTGACGTCAGTGAGGGTTGGGAAGATGTTCTTGCTCAGCGTTTAGACCTCCTGGTCTCATAGCTGGTGAAGACCCTCTTGGCCAAATAAGGATAATATAGGCGAGCATTTGCATCGACGCTTATGCGCTGAACCCTGCCTCTCTCTGGGCAATTACACCTTCTACAGTTTAATGCTACTGGAATCCTACTGCCTAACATTAGAGCCGGACTACAATTTTGGAGGCTCTCAATTTCCACACATCAACTCGCCAAATTCCACACATCACTAGTGTCGTTACGTCGGCCATAAGAACCATCTAACTCGCAGCTCGAGTTTGGATATCTAGGTAGTATCGATATCAGGTCTACAGGCCCAGTCCTAGTCTTCACCACAATTATCCGCTATTTGCCGGCTTTGAAGATGAAAACAGCTCCCACAAAATCCGACAGGACTTCAGCCACATCCGATGATCTCGGGAAGCCTAGATTAACTTTGCTGGCGGTAAACCCTTCAGTCTCGTAACGTATAGGGTATTTTAGACCGCCGGAAAAAGAATAGTGGACATCTACAGGCCCAGGAGTCTTCATTTCGTTCCACACCCTCAACTTGGCGCGCCTTTGCCGTGCCAAGAGGGCACTTGTCGGCCTGTCCCAGGTTTAAAGTGTTAGAGAAATTATTCAATATTATATCCTGTCTCTTTAGGAGTATAAAGTTTTGTAATTTGTTAATGCTAGCCTGGATTCTCCGATATGAACTACCACGCATATCCTGAGTCATCCCCCCGCATCTCACACCACCAACGAGTTTGTTGGTATAGTTCGCCTTCAATGCCCCCAGTTAAAAACCACCACTTCTTCATAAACCATGGGCGTGCCTCCCAGCTGCGGATATCCCAAGGCGCCCCCGAATTGCCTACACCCGCACCTAGCGAAGAGCCCCAGCATATTAGTGCATCGTTTAGAAGATCACGACAAAGCTCTTCTTCGTCAAAGACTGGAGTATCTGTATGGATGAGAGCAATTGCCCTTTCACGAAACGTCGGAAATGGCAAGACGTCAAGGTATGGGTGATGGCTGCGAGCGAGTTGGCTTTTCGTTGGCCTGAGATCTGGCTTGATGTTTTTAAACTCGCTCTTTTGCCACTCTTCTGCTTGGTTGGAAAGATGACCATGAAAAAATGGCGATACGGCATCGTCTGAAGTTGTAGCTGGCGTTAGGCCTAGCATAGCGGCGTTGCTGAGGCAGGCTGATAAGAATGAGACATGAGTAAGTCGGATCGTGCCAAGATGCGGACTGAGAATCGGATCTACTTTGATTAGCTTTAGCTTCCAAATACATTGCTCCTTTTCCGGTACCTGCGCGAATGTGATTCTTGGTTTTCAGGTTATACTTGGCCTGGGACTGGGCAGAGTCTTCAGAATCTTCAGAACCAGTTGCCTGCAAAAACCCGGATTCTAACACTCCAAGACCTAACTTAATGAGATCTTGTAAAGTCACTTTGTTATGCTCAATCTGATTCACTAATTTTATACTTATGGGAGCGTCATTCTGCAGTAAGAAAAGAGAGAGGAAGCTGTTTAGAGAGTCAGTTGTTGTCCCCGGCAGTGACATAGTATCACTCAAGTTGGCTAGTGCGGTAGGCCTTAAGTTTGATTGACGAGCCAAAGTTTGTGTATGAGAATTATCAGGTGAAAGGTCAGTTCTCATGTTGAGGCTTCGTGCAGGGTTGTCCAAAAAGGATTGGAATGGCCGGAGGGGATTAACTCCGCTCTCATTTCCGCCGCCAGCAATACTGTCAAAATCCAGATCCCATCTTGTTTCATCTCCGTCAAGAACATCAAACGATTCATTGAGTAATGGTACTGGTGACACAAGGAACTCTTGTTGGAAATTAAAAGAGTCCGAATTCTTTTCAACAGATAAGGAGCCAAACTTGCGGGACTCATGGATCTGGCGTTCAACAAGATCCTCGAGAGCTTCTAATCGTCTCTTTTGTTTCTCTCCTGCAATATTTCAGCAACATTTCTCATCGTTATTTGACCTCCTGTGGATAGAGAGACAAACTGTAGTTTCTCTGAGCTTGCCTGTTCTGTAAGCGTCTTTTTTCCGAAATAAGCTTCCGTTGCTGTGCTTGTTCTTCTGGAGGCATGACTAAAGTACTTGACCAAGCCACCTTATATCAGATACTACTCAGTGGGAACTGATATGTTAAAAGATTCTTGACCGGTATCTATAATTTGTAACCTTAAATAAACGAAAGATTGGAAACGAACGTAGGAATTCAAAAGCGGACATGCTCTCGATTGTTGCTTACTCGATTAGGTGAGCAGCTCATTATTTGCGGGGGGCGCTGGCGGAGTTTGCATTCGGAGTTAGTGTAGGCTTTCTTTTACACATATTTTCCTACTCAAAATTAATATAGCGAAACCAGAATGGAGCTTTAGCTTCAGAGGTCTGAATGATGGAAATGTATTTCAAATATAGGATTAAAATGCCGTATAAGTCGGCAGCAATAACAGATCAACCTAACGTGAATTCTGAAATAGAGAATTGGAATACTGCTGATGTTAAATAGAGCTCCTCCTCTATTCAGAACGATTTTAAAGAAAGGGGCACCCTCATTCCTGCCGAGGTCGAGACACCTTCACTCCACCATCGGGCAATTTCACTCTGAACATTGCGTATGGCTTCACCCTACGGTCGATTCCACCCCAATAAATAGGCGCTCTCCAGAGTTGATTCTCGGTAAAGTACAAGTATCCATCTGTAGCAACTGATAAAGTATCTGTCCAGCTGAGTCTTGGGTCCCTCACAAATGGCTGCACCAGTCCAGTTTTCGGATTGAACTTGATGATGGAATTGTCTTCCATGTTGCCGCCGTAGATGTTATTGTTAGAGTCTGTTTCTAGTCCATCAGAGAGCCCCTTGTCACCCAAAACCTGGATTTGAGATCTCGAGAGGACATCTGAGTTATGAGAGTCGTCTAGGAGATATTTGGTCTCAATGCCGTAAAGAGATCTTCCCCCTGCTGGACAGTAGTATAGTGTAGATCCGTCAGCTGACAATGCGATACCGTCAACGCCGACACTAAAGTGTGAGATGCCGCTGGAATTGGAATAGACGGCTTCTCCCCATATAAACGGCACAAACCCTGGATGTGACGAGATGGAAGGGTCGCCCACCAATTTGCGCGAAGCAGCACCAGAACCAAGATCAACTACCACGATCGCAGTGCGGCCCTCTGGACTGTTGTCGGAAAGGTAGGCTACGCCTTGACCTGATGGCGTCAGAGCTGGATTGAGATCAATACGGACATCATTGAGATACTATAAAGTCAGCATCTGGCAGGAAAGATTACGTGTATTGAACTGCAGGGTATATATCTTACTCCATCAGCAGGTACAGCAGTCTGGTCAAAAAGAATTTTCTTGAAGATGGTGTTATTTGTCAAGTGCATTCCAATCAACTTTGGTCCACCGTAAGCAGTCTCAGCTAAGCCTCCGGTTGATGCGACTCTACCGGAATCCAAAATCCACAGCCTATCCTCGGTATCTGTGATGACAGATATTACACCTATGAGATGATCTTCACTGTTTGAGCTTGTAGGTGGATTTGTGGAGTAATTGAGACGGCCACCAGGAGGAGTATTTATCTCGAGATTCGGATATGGAACTTCTCTTCCATTGACAATTTCCCCGACTGTAAAGTTGATACTGTTTGGAAACACTGGAGGGTAATTGACGAATATGCGGCCGCTGGAGGAGACGGTGAAACCTAGTAACCAAGCACATTAATATTAAAACTAGGTGGGTGTTCCTATATGCTACAAGAAAACTGACCTGTTGGCCACTGATCATAAAAGAGGTGGATGGTTTCGAGAGCCGGGCCAAGAGTCCCGGGATCTGAGAGTATCTCTTGGCCTATCACAGCAGAGATGCTCCAGAGAGTCCAGGGAATAACAAAGGACGACTTCATGATGCGATATAATAAGGTTTGATTCAATTATAGTCTAGCACATGTCTCTAGTTTCACAGACTCTTTTTGGAACATGGGACCAGTATATATACCGCCGAATTCAGCGGTGTGTACCGACGCTACAATTCTTGTAACATACTGTGAATCCAAAAGTCACATAAGCAACTTATCTAAATGTCTGAAAATTCCGTTATTTTAAATCCGATGAGTCTTCTAAGCAGTTCAATAAGATGTAAGCAGCAAAATATTACGAAGTTGCATAAATACTAAGCGGATTGCTTAGTTGAGCAACAACGGCTTATTCCGAATCGTCTATTCTCACTGAGTGCTTGTCACGTTCCATTATATTATCCTTCTAAACCAGCCAAAAGATTGGAATCATAAAGGAAACCTCTGGGAAAGTATTATGTAGGAATTGACCTACAATTGATCTGATATTGAGAGGTCTTGATCAACAAAGAATTACAGATATATTGTGTACTATAGGGTATGACATCTTTTGGTGTATTATTATTAATAATATTTGGAATATATTCATAGAGACATCTTGGAGTTATTTCTTTTTTATGATGGGAAACTCTTTCATATACCTGACCTGGCGCTAACCTGGCGTTAACCACGCATTTTCCCGCAGGATGTCTAGTCGTAGCAAGTTTGCCTAATTTGTCTCTAAGTCGGCTATAATAGCTGCTGCTATCATGGAGCCTGGCCAGCTAAACCAGGCTTTGCTTGTGGTGTTACCTGTCTTCACGTCTACCGCTTCTCCAAAAGTTCCGTCCCACTGCATGGCACCGATAATTCGCTGTAGAGCACCTGCTTTTGCCCTTTCATTACCTTTGACCTCGGCGTACAACATCTCTTGAAAGTATCCAAGCGGCCAAGGGCCTTGTGAATGGACACTTCCAAGTCCTGCAAAAGATCCTCCTGAGCTATACCCTAGACTGTTCTCCTCCGATAGGGCGTAGTTCATTGTATTGTACCACGCCTCCAAATCCTTCCTGTTGGGGAAGAATCCCCAATTGGCAGCAAAGGCGGTTGGGATATCATTTCCGTCATGATAGAAGGTGTGCTTGCCATGACCATCTACCAAGTAAGCTATTTTCACATGTCCAGAATCAGGGTCGGCGATTAGGAAGTGTTGCATCGTTTGCGTATGAACTTCATCTGCAAGCGATTGCAATCTTTCCCCAGTATCTCTTAAAGTCGCCGGCAACGAGCGAATTAATTTAGCCAGTTGGCAAAGAGTGTACCAGAGTAAAACGTGACTAGAAAAGTGGAACGGGTATATAACTTCATCGTCGCCTGGTGTCTCATCTGTAGGGAACAATCCTGTAGCCAAGTCTTGCCTTGAGGTAATGTGGTCGAGAATTTCCGTGATGACTTGAGAGGAAAGAATCTCCTCCACGAATCTCTGTTCATTGGGATACTCTGAGAAGTAGTTGCAAAGCTCTAGCATAGGGTAACATTGCTGATCGAGCTGGTACACGGGTCCATCTTTCGGTTTGCCTGTTATAATGTATGACCTGTGCCAGAACTTATGGGGTCTCTCAGCCTTGAAAAACACCCAATCTAAGTGTCCCTTGATTGTTTGATCGAGAAGTCGCTTGTAATGATTGTACGCGGCTGGTGTTACTAAAGACGTCAAGTTCCGTCGGGTCAATAGCAACAGGCGCCACTGCCAGCTGTAGGTGATGTTAGCCCTAGCATGCTGAAGCAAGAGTTCCCAAGTACTTACTAGTTGTCTCGGTTCCAGCCTAGAGGCAGCGCTACATGGTCGGTAATGAGGGCGACTTCTGATTCAGAGACAGGAATCGCGCAGTTGCCGAGAACGTAGTCAACATTGCGCCGCACAATATACGTTTCAACAGTTTCTGGCCTCTTCCACGCCAATCCATTTCCCGGAGTCTTTGAATTGACACAAAGGTGTTCTGGGAAGCTGTTGTTCTCGTCCAATCCGGGTGCCAAACGCAGAATCAGACCGATTGTGACTTCTGAATACGGCTTGATAGAGACAGACTGATCTGCTGTAGACGCACCTGTTAACAAACCCGGCTGGGTTTTATTTGTCAGGCCCACCAGTGGTGCAGGAACGCCATCCAGGTATAATTGGCCGCTCAGATGCGCTCCAATAAATTTATTCCTTATGATAAAAGAACATTCCTGGCTATTGACTTCGAGAGCATTCTCACATTCCGGTAACGGTATCGGGCCCCCTTCAGTGAGTTGTCCGTACGAGGCTCGATGGACACTGACTCGAAGATTGACCTGATATCCAACCTGAATCTCTTGACTGGTATTGTTGAAAATGCGGGCTCTCTGATTAAGTCGTCCTTTCTCATCAACACTCGCGACATAACGCACCGCGGCACCAACTCTTGTGTCGAAACCAAGGTGGGCTGTGTTCATTTGAGTCAAGTCCACTGTAGTTCTCGAGCCAATGTTGCCAATACATAAGCCAAACCCTTCGTTTTCTTCATTGACCATATGGAGCATACGCATTCGATAGTCGCGTACGTATAATGGATCGTAGTATCTTCCACCGTCGAATTGCTCATAAGAGGCAGCGACTATGATGCCGTGATGGGGATGGTACGTACTAAGCTGAAGAGCCTATGGTCTGTTAATATGCGCGATCAATTCAAATCTGAGTACTGAAGCTCACACGTCCATAGATATTGGCTGATAGAGTCGTTCCATTTTGACCAATATCTATTGTTTTATTTGCTTTCTTGCCATGCTTTGGATCAAAGACCTCTGGAGTAGAGTAATCCCGTTGCTGCGTGGACGATAATGAACCCATGTTGGCTGAGAAAAGTAAACAAAATGGCCAGAGTACTCTCGAGCAGGGAGATTTACGAATATACTGGTATTGATCCCATTTAAGGGTCAAAAGCTACACGGGAGCTTGCCAGTTCAGAAGCCTCAACAGCTGGTATCGGGTATTGACCCGGGTCCAGCCATGGCGTCGCCACCGGGACAGCACCCGGACCCATTTCCATCCTAAATTTCTCCACACTCAGCACACGATTGGGTCAATTTCGTGAATATTTGAGTCTTGCAGCGATGATAGGCGGGGTGTAATAAATCCACAGAATGGCCTGACTCGGCATGAGTCTCGGGTCGCTACCCTGGTATACAGGCACTTTTCCAAACTTCCCCAGATTTTGCCCCCAGAAATATCTGTATGACAGCTTGGAGAAATATAAAATGCGGAGTATCGAATCGTGCTTCTGGAAAGTGGACGAGCGTCTACTCTTCAATCATCGACTTCGTCATGGCCAGCATGGCTCATCTTGTCCCCAAGTTCGGCTCAGAGAAGCTAGGGTGCGAGTCACCTTCAGTCACCTTGGAAGAAGCCTCCGGGAAAGGCCATTCCATGATGTTCAGCAAGAGTCCTCAGTTTGACGACAGTCGAGTTGCAGCATCAGAGTCTGGCCCGATTGGCTTTGTGCCTTCATCGCCCGAAGAGGCGGAGCTTAGTCGTCGAGTTAATCGCAAAATGGACTTTGCCATGTTGCCTTTGTTGTCCCTGGTATACCTATTCAACGGCCTTGATAAGGGCAATATCGGTAATGCTGAAACCCAAGGTATGCTTCTGATTTATGTTACTGCCAATACTCAATATGTTAATGAATCGATATCACTAATGCGATTCGCGTAGGGTTTACTAAGGCTATTGGAGCTGAACCAGCAGATCTCAATTTAGCTGTGTCGCTCTTCTTTATCACATTTGTTCTCTTTCAGCCCCCCTCTGCTGCCATGGGTAGATGGGTAGGACCTCAGAACTGGATCCCGTTTTTGGCGGTTCGTATACCACCTCGTACTTCCATTCAGAACCGGCCCGCTAACACATGCGTTTTAGTTCTCTTGGGGGGCCTTAACCATCGGGCAAGCATTTGTTAAAGGACGAGGTAATGTTTAATTCGGAAACTCCTACAAATTGAACATTGGAGCTGACTAGTTCCGCAAAGGCTCGTTGATTGCGATTCGTCTTGTGATTGGGCTTTTTGAAGCAGGATTTTACCCGACGTGTGTCTCTTACCTGTCTTTCTTCTACGGACGATTTGACTTGGCAGTAAGAGTGGCCATTTTCTATGGCCAATATGCGATTGCTGGAGCATTCTCTGGCGCCATCTGTGAGTCTTGTCCCAAACCTTACAGAGCCATCATTCCATTATAGCTGGACATAACTCGACTTACACATTTAATTAGCGTTTGGTGTGTTTCATCTAAAAAGTGGTAAACTGCTCAATTGGCAGTATCTATTTGTCATTGAAGGCAGTCTTACATGTTCTGTTGCAATCTTAGCATGGTTTTTACTTCCTAGAGGTCCAGGTTCCGCATGGTTTCTCAAGCAAGAAGAACGCGAATTTGCTGCAGAACGCATGCGACGCGATACTGCACTATTTGTTCAGCATGAATATGGCAAAGATGGCATGGAGAAAGACAGACTCTCAAGACGCGATGCTATCGAGGCCGTGAAGGACTGGAAATTTTACGGCGTAATCTTCTTCAACATTTGTGCCAGTGTCCCCACGCAAGCGTTTAGCATATTCCTACCTCTTGTCCTACAGGGTTTGGGGTTCGAAAGTATCCACGCAAACCTTGTAAGCAGGCCAAAGGCTCACATTGTTTTCCAGCATTGTAGTTAACAGCGTTTACACAGATGACAGTGCCGCCCTACGTCTGCGGCGCCGTTGGCTTATACATCTTCGCTTTGAGTTCAGATCATCGGCAAGTCACTTCTAAGCAGCATTGCTTCTTATCCTTTCTCCTAACAATAACGCAGACACGAACGTGGGTGGCATATCGTAGCAAGCATCGCTATTGGAATCATCGGGCTGATTCTCACTGTCACTGTCAAGGCGAGCGGAGGCAAATATGCTGGTCTCTGCATTTTGCTTTTTGGATGTTACGTGTCTGCTCCTTTGACTGTGGCATGGCTAAGCGGGAACACACCTGGTAGGTTTCTCCAAAGCTGGCAATGTATCATGCAGCAACTAACAGGTCCAAATCCAGAACCGGGAAAACGTACGCTGATCCTCGGTGCGAACGGATTTGGCAATCTCGCCGGTATCATCGGTGCGCAGATTTTTGGTGCCAAGTTTGGCCCTTCTTACACAACATCGTTCTATATTACTCTCGGCATTGCCATCGTTGCTCTATTAGGCTATACAGGTTACCGATTTGCTCTTGCAGCTGCGAATCGATACAAGAAAGACAAGATGGCCCAAATGACCTCGGAGGAATTGGAGCGTGAAAGAACAGATCACATTCGATATGGCGACCGCAAGTACACCTTCATTTATGGATTGTGATATCACTGCAACGGACTCCTATTTGTCTCTTAGATTAATTGTACATGGAGGAATTATTACGGTATATAATTACAAAGAGTGCTTCAAGTTTGTTACTCAAAGTCTGAAATCGTTGTATATCTCTAAATAGTCATTCTCAAGCCACGTCTGTAGCTCCTTGAACAATGCACCATTTAACTCTACTCCAGCCTGACCATCGCATGAACCTTCAAGGAGGTCGATATCTGGAGCAGGAATGGCAGATTCCGCCTGAATATTCGCTTCATTGCTGGCCGTATATGTGACAGCGGATATGGTTTGCTCTTCCGCAACAGAGACTTGAGTCTGTGGCAGCGCGCGGGCAATAAAGCTCAGATCTTGTAGAACGGTGAGACAATCCAGGCCAAAGTTGTTTCCTAATCTCGCCTCTTGCTGGAATACTTCAATTGCGAACGCGACATCATCGGTCTCCGCTGAATCTGGTTGGAGAGAGGCAAGCTGCTGCATCAATATGATTAGAGCTGCGTTGAATACTGCGTGCGCTTCTTGATGAGTGAGCCTCTGCCTGGGACTGGCGTCGCGAATGAGCCGTCCAAGCCGAATATTTTCGCGGGCGGCGTCGAGGCAGTGGCCTACGCAAGCCATGTATAAACCCCCCTGATAATTTTCTGCTCTGTCTTTGTGAGTCTTTTGCGACAGAAACCTGTCGGCGAGAATTTTCTTGGTAGCTGCGAAGAATATCGGTCTTGTTGTGAGGATTATGTCCTGGGGAAGTAGACTACGGGTTAAATTGTGCCACGATGTCCAGAACTAGCTGCAAAGATGCTTACTTGGTAATACATGAGATGTAGCACGAGACAAGCTCTATCTTTGGTCAATCGTTGGCCATTGATCTGCAGCGGTGGAGGTAGAGATACCAGCCACTGCTGTAGTAGCGAAAGAGCATGCTCGACATGCTGTAGAGACGTGGTTGACGACTGATCGGATGGTGCTATTCGGTACACGTTACACACGATGTAACGCGAGATCTTGGCAAGGTCGATGTGCGCACGAAGGCCAACTGGACTTGGAAATCCACTGAACCGTAAAGTCAGCGAACAAGCTGGTACACATATTGGATGGTCAATGATCATTTGTATGGACTCACGGCGATTCCTCCGGCAACGTTAAATGAATTGCAGTGTCTGAGATACTAGGCGGGCGTCCGAGCACAGATGATAGCCAACAATCAAGCACATATAAGGTCCAAAACGTGCGTTTGAAGTCTTCACCCTGACCGTAGCTGCAATGGGCGCCATCCATTATGGCGAGATGAAGGGCAACGCTAACCATGATATAAGCCGCATCACGACGATTGGCTTCGATCAAATAGAATGCCATAAGAAGCATGACCGAAGTGTCGCGCGAGGTGTGAGAAGTGATATCAAGGGGGTTACCGAGCATCTGTTGTGCTCTGGAGAAAAAGCGCTCGCTACAATCTTCATCTTTCCAGTTCGCCGCAGACCCCAGGCGAGCTGCAACAGCCAGAATCATGTGCAAAAGCGCGAGTTGACCTGATGTCCGCAGAGCTGCCGCATCATAAGGAAACTGGTTTGCAAATGATAGATTGCCCCAGTAGAAAATGCCACCGCTAGGGAAATCCCCATTGCCATCCTGAGTGAAAAACCGAAATTCGGTGACCATAAGGGTCATCTCCGTCTGGCTCGGTAGTTGCAGCGGGTCAACAGGCAGAAGTTGCAGTGTCCTCGAGTCAAACGTTTGGTAACGCCCAACGCTCGTGAGAAATGCTTGTCCCGAATGAGGAGGATAGCCTTGTTGGGCGCCGACAAGAGGCTGTATCGTTGCCATGAACTCCTTGACTCGATTGAGAAAGTGCGCACCAGACGACGGCCCAAGGTAACGCGCGGTCCCATCTGGGTCATGAAGCAGCCGCCCCTCAGGGGGAGCAAAGTCCTCAGTGGTGGCGCTACTGCCGAATACCGTACCGGTATTGCTCATCTCTAAGGTAGAGGCAATCTTGGAGGATGGTGATGTAGCCAATGCGGACGCTGGAGCTGCCGGCGCATTACGCCTCTCCAGTTCTTCGCATCTAGCCTTGAGGGCCTCCAACTCTGAGCGAGAAACGGATACCTTGTCGAATTCCAAAGGGTATTCGCAATGCCTGGTTGCTCGATGACATTGGGAACATGGTTGCTCACCTGAGCATTTTATCCGTCGAAGGCTGCAGCTATTGCAGCTGGAGCAGGAGGCTTGTTAGCGTCAAACTCTCTCAATGGTCATCTTTGATAACAATCTGTAGAAGCAAAAGCAGCCTGGGGGCATTGAAGTATCTGATAGCACCTACGCAGTGCGGACTCGTTTGCGACTGCTTGGTGAAGTCCGCTCACGACGACGGTGGACAGCTCGACGCGCACTGTTCGGGTCCCTCCCTGGCTCCACGGGCCACATGTCTTGGGAAGACGCCGCTCAGTTACCCTCATGGAAGAGCAGTTGGTAGTGCAGAATAGCTGGCGAGGTGCATTTGCTCTATTGAGCGTGCCGTGAACCTGCAAGTGTAAAATAGCATGCATGGCCGTTTAAGGTACTAAGGTTACTAGAACTTGCAAGATTTCCGGAGCAGCTTACTAATCCCAATCTCTACGACTCGGCATCTCGTGTGTCAATTGTACATAACAGGGAATCCCTTCAGAACTAAAAGACGGACCGGCCACTACCTAATCAACAAGCACTTAATACAAGGCAGCGCATTCTCTCAATGCGGCAAACGGCGACTGTCGCTATAAATCACTCCAGAAATAACACCTTTATATAACACTTAATTAGAAAACTTGGATAGCTAATTGTAGATATAACGTTCAGACTGAATCTGTTCAGAACTTCCTACTTAATTGAGTAGCTATGGCAATACACAATTATCCCCCGTCTTATCCATCGCCTAACCTATAACCAGAACTATGGGTTGTCCCTTGGAAATCCTATCTATTGCTAACCCATGTGTTCCCAGTTTATCTCGGAATCTCAATACCTAGACGCAAAGTGCTTCGCAAGTACAACTATGCGCCTCGCTCCTGGAGGCGAATATTATAAGTTATTATATTTACCATCGCCCGCTAAAGCATTTTCTGGTCATTGTTGAGTTCTCTTGTCGTGGGCCCCACAAGCCTTTGCTTGCTCTATTACCATCATAGAGGCCAGAAATAATTCATAGCGCCTTGTAACACGAAAAAAATCCATGCTACAAGTGCCAAGCAATGACCAGAAACCCCCGTGGCGCGCGTAGGTAGCACGATTACGTTGCAAGAGTATTTTGGCAGTGCGCCTGGTGAGCTCTTCCAGAATCCTGCGGGCTTTGGTCTGGGCTGCGGCCTGAACATTTCCGTTAGGGTCACGTATCGGATCCGACTATCCCTGCTAGACTGGCGGGCGTCGGTGCCGTTTCAAATCGGTTCCGATCGCTTATAGCAACAAGAGTCACAGGACACACAAGGCCTAACTGTAGTCTTCACAAAACCTCGTTCTAGTTGCCGAGTCCCCCATATTTTTTTTCGAAGTATAATCGCTATTCCATACTTGTTGTTCCATACCAAACCATTGTGATTGATGGCTGCCCCTAAATGTACATATTTTGAGAACTGCATCGGCTTGAAAGTTTTCTACGGTGCTTGGCAAAGCCTAGAATCATGGTAAGCGCCTAATTTCCATAGCATAAGAACTTATTGCTTCAGGTTTGCCACGCTTTCCCCACAACCCAAAAAACTCCTCCTGGCCAGTACCAAAAGAGGCCAAGAAAATGTACCTGACCGTCATTGCTACGCTAGGGGTGGCCCACAGTCCCCATGCCTCCTTGGGGTTGTGTAGATATGGTCCCGATTTGAATGTCCCTGCTTGCAACTCGCGGGAGACCACCGGATTCGTCTCAGTCCCGGTCCAAGCCTATATGTATATATTATCTGCTGCTTTCTGGAATTTCTCTTCTATCTTCAAATTATCGATTCCTTCCTTGTATCTACTACCTACAGCTGATATCTCTTGACATCGTGTGCCTTCGTATCGCACCAGCGAATATGTTACCAGAGAATTATTCTGACCGGCCAGTTGCTGTCCTAGGAGGAGGAGTATTGGGGAGACGCATTGGTTTGTAACACTGCGAGACTTGAGATATACTTTAAGCTAATATTACAGCTTGTACTTGGGCATCTGCTGGATACGATGTCCAAATTCGGGAGCCAGATCAAAGCCAACATGAGTCTTGTCTCAACTACATCAAGGAGAATGTGGCAAATTACCCAGCCGCTGGAAATACAGCCTCTGGAACCGTCAGAATATCCCGAGATCTTGAAATGGCCGTTCAAACCGCATGGCTTGTCATTGAGGCAGTCCCTGAGAAACTTCAGATCAAAATAGACACTTTCTCGGAGCTCGAAACTCATGCTCCTAAGGATGCTATTTTAGCCAGCAATTCATCATCATACAAGTCTTCTGAGATGCTTGGAAAGGTCAAAGACACAACTAAATCGCGAGTCCTGAACACGCATTACTACATGCCTCCCGAGAACATGGTCGTGGAGCTGATGACGGATGGTTACACAAATCCAGACATCTTTCCTTTTCTAATGGATAGACAGAGAGAAGTCGGCACTAAACCTTTTTTTGCAAGAAAAGAATGCACAGGATTCATTTTCAACAGGCTCTGGGCGGCAATAAAAAGGGAGACGCTCTCCATTCTCGCCGAAGGAGTGTCAACCCCTGAGGAAATAGACGCTCTCTTTATAGAATTGACGAGAAGCTGGGGAGGACCCTGTAGATTTATGGACGGTCAGTATATCCTCCGTTGTCTTGACTATTTTCACTGACATGTGAAAAGCTGTTGGTTTGGACACTGTCGCCCTTATCGAAGACCACTACATTAAGGAGCGTCAGCTGTCTCCAACTTATACTGTAGACTTCTTGCGTCGCGAATATCTTGACAAGGGTAGACTCGGCGCAAAATCTTCTCACGGTGGCCTGTATCCACCCCAACCGAAGAGTGTCTCTTAGGATTCAGCCTTGGCACCCGAGACGCAACCATTGTCTCCCAAGGAGAGGCACAGTGCCATCTTTCATACACTACTGGGATAGGCCGGTCAGCTACAAAAGATTCGATTGGGTGAATCATGTCATATACAATTTCAGATTCAAATCCCTGAGATTGAAACTAAGCTATTATTTTGTGTTCATTTGTTCATTGTATTAATAATTATGATGCACCTGGTCCTTGATCTTACGGCTGTTCTATTGGCCTTGTAGATCTTGTACAGAATTTGAGTATTTTTTTGCATCTCAGCATCTGACGCTGCTGATGAAACCTTCTATCGAGCTGCTTGGACTGATTTTGAACTCTGAGGGAGATGTTTCAACGCGGATTCCAAAGTTGAACTTAAGCTGCCATATGACTCCTGTGTGATTTTCTTATCCATGTAGTCCCGGTCAATGGCTTTGCGCATGAGTTGCACACAAGCCACCACATGATGCGGATAAGGATCGATGGCGATGAGGGGAACAGTAAATGTCATACTACGAGTCATTCCGCTCCTCCCAGGCATACCTGGTAAAGGAGAATCAATGATTCGTCTCAAGGTCATGGTATTATGAAGTCCAAACGCCAATGCATTCATAACAGTGTTTTCTGCTTCAATGCTAGCATCTTTAAGGTCAACAAGCAAGTCGTACCGATCTACGACTTCTATTGTATCCAGCACCATCAATATGCTTAGTGAATAATGAAGCATCAGTGAGACTGGTTATGCCGATGTTAGCCAAAAAGGAATTGTTATGACTAGTCAGAGCATACTTACACCAACGAAGCTTTGTTTGTTGACCAAGGAACTGCATGCGCTTATAGCATTCGTCCAGAAACGGACGGAATGTATTATCAAACTCCTTGACGGAATTACTAACGTAGGAAAGAGCCTTTCGAACCTCATGCTCGTCGTGACCATCCCGAAGAGCTTCTTTGAAATTAGCAGCCAATTTCCAAGTCAACAGCTTCCAGCAAGCGGCGGCTGCGATAATCTCGTTGGCCCTTTCATCTGTCATCTCAGCACTGCCCAGGCGCCAACTCTTTGAAGATTCATTAAACACATTCAAGCAAGTTCGAACCAGTTTCCATGTAAATTCGGACTCAAACCCAAAGAGTCCTGATGAGAGAAGTGGTCTGCAATTGAGGGTGAGGGATGCTGAGGTGTCGAATGTGATTGCCGCCCAGTACGCAATGTTTTCTGCATTGATAAAGCCAGAAGTGTCGGCAGCTTCTGGAGTGGCACATATTGCTGTCGAACCCGATGAAGGAAACACTTTTGAGCCACTGAACTGTAGATTTCTTTGCCGTGCTCGAAGAGACTGGACCTGTTGCAAAGCCGCGTGGATGCAAACCTGTCCAGAGACACCATCCATCTCCTCATCTTCCGAAATACCCATCGGAATTGGAGTCAAAGCAAAGAGAAAAAGGGACAGCATCGATCTATACGAGGGGCGATTGATAATTCTCAGCATGTCTCTTCGAGTTTGCCGCCACATGGTCTGGATTTGGTGCAGGGTATCAATGCCTCCCAAGTCATCTGAAGAGGTGATTGGTAGCCACCTTGCGGCGAATGCGGCAATCGTATTGCGCAACGATTGTTCTATCAAAACGTCTCGTTTCTCGTCGTTTTGAATCCACTGTTCCTGGCCCGAGCTCTGGCTGCCTTCGGAAGTATCGGCCATATATCTGTCGAGATGACGACACAAATCTGATATGCTGATATACCTTTCGGCGAGGTCATCTTGTCCAAATCTAACGCAGTGAGTTAACAATATACGAAAGAGGCAGGGTTGGGTCCTGGACTTACAAGAAAGGGCAGCAATACCGGCCCATCCAAGACCCAAAAACGACCTCGAAATTTTGTCTATATAGAGTGTGAAGCCATTCAGAGTGGGAGTTGCTTAGTGGATGCGGCTCAGCGTCTGAGGGGGGTGATACAAGGTCCGACAAAGCCTGCTCTGATGACTCAAGTCGTGAGTATGGCGTAGGCCTGAATCGATTCTGCCAGAACTCATGGTTGTTGATAGGAGCAGCCTCCGGGGAAGAAGCATTAATTGGTTCCTCTGCTGATACTTGATCGATGAGAATATGGGACGTTCGTCTATATCGACCTTGCGATTTTGAGGCCGTAGTAGCTGTATGTCTAGGAGATGATCCCTCTTTGGCATCTTGGATCCACTGTATGCGATGATTAGGTTCGTCGAATCTCAGAAACTTGTTCTTGGGTCTAACTTTGAATGTGCAGGCTCGATTCCGATTCAAGCAGCGTGTACAGGGAGCGGACGGTATGCCAGCAACGCTGCGACGGTTCTGTGCATCGCATGCAACGCGTGATCTGCGGCACTCGTCACAACTGGAAAATTGGGTACGGCGTGTAACGATGCGGTCTCTCATGGTCTGACAATGGGTTGAAGCGGGCGCCTGGAAGCACCCGATGCTTGCAGAGTCACAACGCGTCACTCAAGGATCGGATCCGATAGATAGTAATGAGATCCAACAAACATCTGAGTGTGCCATCTGGGATTACTTGTCCTTAAAAAAAGATGGAAACTCTAGAAAACCTTGCCAGATCCATATCTCCGTTCATTTACTACCCCAGACCTTCGGCGCTCAAAATGCGGGGTAAACGCTAGCTACAGAAAAAGGTTGGGGAGATATGGGGCACTGCGGCATGGAGTAGTAAGAAACAGAAATGTGTCACTATCGGTAAAGTGAAAGCTTAGGAAAAGAGACTCATGCTATGCTGTAGTAGCTGGATGTTATCTCCCGTTTATAAAGTATATCACCGCTCATGAATGAAAGTGGCAACACGATGCAGCCGGACCGGATCAGACCCTCCCCCGGCCAATCACTCCAAGACTCAATGGATGCTAACAAGGATTGTCGGAACCGATGATAACTGTGGCGTCGAACGAGAATTGATGCCGATGTCACAGCCGTCTATGCATGACTCGAGTATCCGTAGGTCGTCAACAACCAGTAACTCAGCTCACCTTACAATATGTCGGATCCGATGATCATTTTCATTATCAGCCTTTTAAGCTCGAATCGATATCCCACTCACACCCAAAAAGCTTCCCCTTGCAGGCAATAGTTCGTCTAACAAAGTGCGGGGGAGACGCCAAGGGCAATTTCCCCCAGATGTTATGCCCTGTTTCCCCAGTTGATCACCCCTTCAGCATCCTTATGGGTCGCCCGTTCGGCAAGCCACTGACAGTCTTGACCGAAGAAGTCTAGCAGCCCAGAACGGTTCGTTAGCCACAAGTGTAGGAGCATATATGACGAGGAAACAAGCATATTTCAACCTCTTGATGGTCCCTACATCTCGTTATCAGAGAGCATCAATTCAGATTTCTTCTAAGTCACACCAGCATTATTCTTCAACCATCACCCCTGAGGAGTGTTGTCATCATCTCTCAACATCATGGCTCACTACAGTCCTTCCACTGAGAAAGCTAAGGTGATGGAGGCAGAGATGGCCAATACTTCTGATAGAAGCGGGAAAGTAGAGATTGACGATTTCAATGGCATCAGAGCGGTTTCAAGCACTACTCTAGAGTCATTCTCTCACCTGGATGAGAAGAAGATCCTTCGCAAAGTACGTTTGCTGCAGTCTCACTCTGTTCTATATAACTAACAGCGCGACATAGATGGATCGGCGGTTGATCCCCATGCTTGCGATCCTCTATCTTCTCTCTTTCTTAGACCGTAGGCGCGATTAACCTAATTACTATAAACATCATGCTGACGCTGTTCTTTTATAGGAGGAAATATCGGCAATGCAAAGATCGAGGGCCTTCAAGAGGACCTCAACATGTCGCCCGATCAATACAACTGGTGCCTGACTGTTTTCTTCTTCACATATGCAGCTTTCGAGGTACCCTCAAATTTACTTCTCAAGAAGCTACGTCCTAGTGTCTGGCTTCCCACAATCATGGTTGCTTGGGGCACGGTGATGACCCTAATGGGCATCGTACGAAACTATCACGGCCTTCTCATCGCACGCATTTTCTTAGGTGTCACCGAGGCGGGTCTGTTTCCCGGCGTTGCTGTATGTTTCCCCAACATTATCTTCGGATTTGTCCTCAGCTAATGAATCTTCTAGTACTATCTCACCATGTGGTATTGTCGCCACGAGATCCAGTTCCGCCAAGCGTTGTTCTTCTCCGCGGCCTCAATCGCCGGTGCTTTCAGCGGCCTCTTAGCCTTTGCTATTGCCAAGATGGATGGGACTGCCGGGCTAGAGGGCTGGCGCTGGATCTTCATTCTCGAAGGAATTGCGACAGTTGTGGCGGCGGTGCTGGCTTTTTTCGTTCTACAAGACTTCCCAGAGACGGCTACGTTCCTCACTGAAGAAGAACGAGCCTTTGTGGTACTCCGTCTGAAGTACCAGGCCCAAGCGGGTAAACTTGACACAGACCAGGTGCAAGTCGCCCAGGCCGAAGAGTTTCAGTGGAAGTATGTCTGGAGTGCCTTTAAAGACTGGCAAATTTGGGTCAGCATCGTTGTTTATTGGGGCGTGAGTAAACAAGTCCTCTGATCACTCATTAAGCACAGTTCTGACATTTGCCTAGATCGTTTGTCCCCTGTACGGAATCAGCTTGTTTCTTCCTACCATCATCAAAAATTTGGGTTACACATCGAACAAGGCCCAGCTCATGACAGTCCCTATCTACATCACAGCTGCTATTCTAGCCGTTGTTGTGGCATACGTTTCGGATCGTGTTGGAAAGCGAAGCCCCTTCATTATCGCCCTCCTATGTGTCATGATTGTTGGCTTCTCCATGTACGCTGCTCTCACAACTCCAGCCCAATCCATATCCATCAAGCTAACCACTATTCCCTTTTCTAGGTGTATCTCATCTAGCAATCCAAAGGTAGTCTACGGCGGCGTCTTTATTACAGCCTGTTCTATCTATCCAGCTTTCCCTGGTATCATTTCCTGGCTTGCAAACAATTTGGCCGGCAGCTACAAGAGGAGCGCCGGTATGGCAATTCAGATCGGTATTGGAAATCTTGGCGGAGTAGGTTCTTTTGTCTTCATCCGAATTGCGAATCATGTTAACAGTTATAATAGGCCATGGCATCCAATTTCTACCGACAAAAGGACGGCCCTCGATACATTCTCGGTCACGCATTGGAGCTTGGATTCATTAGCGCTGGAATCATCGCTGCTCTCACTTTAGTCTTTGCATACATGCAAATCAACAGAAAGCGCGAAGCCAGGGTGGCTCGGGGGGATATGAATCAATACACGGCTGAGCAGCTTTCTGGTAAAGGTGATAAGGCATTGACTTGGAGATATATGCTGTGAGATATAATGAAGAAGCTGGAATTAAAAATAGGCTTCCTGATTTAAGTTGATATAGCAGCTATTATCTTAATTTCGTCATTCCTTGGATTTTAAAATTTGACTTCACTCCTAAAAGTTATCGCCAAGAACCCTCACATTCTGTACTCAGCTTAGTATTAATCCTTTTTGTCAGTTGACATACGTATCGTAACTAAGGTCAGAATACAGCCCGTATTTCTACCTCGTAGCATGGCTCCATACAGAGGTACCCCGCCAAAGTGGGGTGCAAAAAACACCGCTGTTCATCACCTACAATCTTATAGTGAAGACCGGCGGTGTTTTTTGCACCTCTCATTGCCCCGCGTAAGATTCCAAGAACACACCATTTAATCCAGCAAAATGCGACATTGTGATGTGACTCCTTAGACATAGGACAATGAATTATGTACAATTGACTATAAGATTACCCACAGCAAGTCCATTGCGTTAATAGCAGAGGTGAACTGCCTCTGAAGCCGTGAGTCATGTCGATAATATCAGCTATCCAATGAGTTTGATGTGAACTTCAAGTGGGGTTACTGAGCGTAATCTACTGTAATATGTAGTGAGTGACCTATAAGATCCAGAAGATGAGTCACACATAGCACTTGCGCGCAACAGACTTATGCGGTTGAAGATTGAAACTCAAATTTTGGTGCATCTGCTGTTTTTATTATCTGTCTAATTTTCCACCGAAGCAACATCTTTATTACAATCTGAGCCCAACATGTTGGAAATTCGAACCTTGTCAGCTGACGATTGGGAGGCATGGAAAGCTGTGCGCCTGAGAGCTCTGGCAAATGCTCCTGATGCTTTTGGATCGGGATTCCACGACTGGGTTAATGCGCCAGAATCTCAATGGCGTAGCAGACTATCAATACGAGATGCAATTGATCTTGTAGCATACAAAATTGATGAGGCTGCCAGCGAGCGCGCAGTTGGAATGGCAACCGGGATCCCGACAGAGAATGGGGGAGCTGAGATTATCTCAATGTGGGTGGACCCTAGCTTTCGAGGCAAAGGACTTGCTTCTTCTCTTATTGGAAAAATTGCGAGCTGGGCCGTGCAGTCTGGATTCATCGAGCTTCGACTTGCAGTACGACCAGATAATGCCATCGCACAATCAGTGTACCAACGCAACAGCTTCATTGTATCCGACGAGCCTGGTGATGAGATTCCTGACGGCAGGCGAGAAATTATTATGGTTCGCAACCTCAAAAATAAGCAGGCCTCCAGTTCCCCAACAACGCTCGAGAATCGTTAGAGTAAGTCGCTACAAGCATAACTCATGTTGCCTTGTTTTAACGTACGCCGAGCAGATGGCATTGTTATAAATTTCTGACAATTGGAAATATTAGAGGTCCACTCAAACTACAAGTTATTGGTAGTCATAAAAGTGTTGTATTTTAATAAGCAGGAGAGCTATTACACACATAGAATCTGAGCTGGGTTGGATAGTGAGCAAGCAATTCTGGAGCTCTTCGTAAACCAACTTACAGATATATGTCAAGTTCTCCCCCGTTCCCTTTACTTCCACTAACATTGGAAAAAACCCGACTTAGGTAAGATTTATTGCTACATTTTGTCGCTTACAGCAGCTCCCATCAATTCGACTTTCTTCCCGGGGTCATTTCTGCGCTGCTTATTAGCTATACCAATACAAAACATTCTCCATTAGCCACTTTTATAAGGTTGGGCTTCTTTACACTCGAACATACTCCACCAACTTTCTGCTCCTGCTCCAAGGCCCAATCTACCGTTCGTCCAACATCGTTAAGCAGTACGCTCTTATATAAGAGACCGTTGTATGTAAATAGGGCATCATGGTTCGCCAACCAGTACTTTGGCTGTATCCTCCGATACAGCGCCAACCCGCTCTTGGCCCCGAAGGCAATTTGGACTCCGATTAGTCCGCTTTCTTTCAAGCCGTGCATCAGAGCCAGTTTCTCTGTAGGGGGCTCAGATTCGAGGAAAGCATTGAGATGTTTTTCGTCCACCTGGCTTCCGTGGATGGAGGTTACAATGCTCTCGTTCACTTCCTTTCCATCATTACCAGTATGCGTCCACACTAGCGCCCATGCTGGGTTGACTGCGCGATGACCAGGTAGGAACCAAGGCATCAGCCATGAGGGCCATCCAGCTGCGGGTTGTAGGCTTGGCTCCCGCCAAGTCTTTGCGGTAGGCGACAGAGATGGAATAAGTTCCAGGGTCTCGAAGTGCTTCATCTTCTTGACAATGGCCATCGCGTCGGGCGTTGCAAACACCGGAATCCGCTTGTCAAACTGGTATAAAGTCGACTGATGTACATGGTCAGGAAGGTAAAACATGAGTAAAATAGCATCAACCTTGAGCGCATCTTCACTCAAGGTATTTGGTGTAGAAATCTTGTCAGCCCTAGCCAGATGCGCCACCGCCGAGTTCTCGATTTCGGTAATAGCATCGTCGACAGCGGCAGGGCTATCTATGGCTGCATGTACGGGTTGCAGGATATCGGTAAGCCACTTGCTCATGTCATTTGCTGAACCGTTCAGCCATGGTTCATAGACAATGTGGTAATAAACCTTGCCAGAAGCTGCGCGATCGTTGAGGGGACGAGGAAATGAAAATAGCCAGGAGTTGTCTCCATTCAGAAATGTTGCGATTGGTCTCAATTCGCTGGTTTCAGAGCTCATGTGAGCTTGAAGCTTGTACTTTCGTGTTGCTTCCATGATTGTTGTAACGAGGAAAAATATGGTGAGGGAAGTAATGACTTTTGAGCAAAGCTTTTCTAACACAACGACACAATGTGATCAGACTTTAATCGAGGCACAACGTAAAATTTACGCCAACAAGAGCACAGAGTTTACGTATTTATACCTCTGTTGTCTTGAGTCTACATTGACGCGCACCTATAAATAACTCTGTGTGTAAACTGCAATCATACCTTTAATTGGGCAAAAAGGGCGGTGACACAGTTACTTTCAGCCAAATTTTTAGGACGCAACCCACAGTCGGGCTACATGGAGAGAGAAAAGTCTTACGAAGCTAGGCTCGGATCCTTCAGCTCACCTCTGCTTGTAGCTGAGCCTTTATTACTGTACTGGATCCTGGTTACGGCAAGGTTCAAGGGATTGTGTTTTTCATTTAGGCGTGCGAGCATATTGAAGAAACACCTTGTGTTAGTACATGCCAAACATATCTGACTCAACAGGCGGACGTTGCACCCCACTGAAGTGTTGCAGTTTAGTTCTTACAGCATAAGGCATGCCAGGGATTGCCCGGCCTATTGGAAACCAATTATAGTCCAATTCTCTATACTTTTTGGCAATCTATATTTTTAAAAAGCTTATATAATAACAGGGGTCCTTGTAATTCACTCGATCATTATAGTTTAGGTCTTACTGTACAAGTTACACTAGGATTATACGGCCTACTGGAAACCAATTATCGCCCTGCTTTCCTACCACTTTTAGCAATTTGTCTTTTCAAAAGGGTTCTGTTATAATAGGGGCCTTCACAATTCACTGAATTTGTTATAGTGTAGGTTTTAGTGTACCAGTTATATCAGGCTTGCTCGGCCTTACAGCCCAATGTTCAAGAACTTTTGTTAGTCCATGTATCGAAATGTCTGTGATTGATGCTATTCTACAAAGAGACTGGTAGTTATTGTCGGTATGCGATATTATGAACCTATATGGCTTCTTCTGAGTCTGGGAGCAAAACAGCTTGGGTCAGTATCAGGCGGCTGGAGGTACCTTTGCCGGTGGGTGTGCGCCAGGAGTGCTTTTTCACCCGGCACTCAAGATGGCGTGTAAGCCACAACGGGGTCGAGGAGGTGGTGGGGCAGAGTGATTTGTATTAAGACCTATGGCCGAGTTGTTCAGTTGCATCCGAATGCTTTCCCCGTTGGCATTCACTCAAAAGCTATTATGAAGATAAATACCGAACTGGTCCGGAAAGATCTATTAGGCCCTTATTACGCAAACACAATGTGGAACGGCGGGCTGAATTTTTGATAACTGGGATACAGCTAGATACCAATGCTCTCATCATGCAATTAAACTTATAATCATCTTGGAGTATCTTGGCAGTCTAGCATGTTCTAGATGGGTTACGAGTCGAGACCATTCCAAGAGTCACCGGGTTACGGGTCAGCTTGGATCCAGGTATGTCGACCGCCACTTTCGCGATATGTTGCCGCGGGCGTGTAAGTAGACTGATAGGTCAAAAGGGGCGTGAGAAATGAGTATGCCCCGCATACATGATTTTTCATGCTTTTGAGTCTATGAAATCCTTGGTATATTGAACAGCTCTGAGTAAACCCTGGTGAATGCAGTTTCCTGTAAGACTTACTGATTTCATCTTTCCCAAACATTCCTAGCACTCATCGCCGCAGTCCGTCATCCACTCTCAATGTATGACTCATACCCTCTTCAGAGTTCAACACGTCGACGATATCGCTATGGCTTTCGACGAGTTCAGCATCGGCTTTACAGGATAATGTGGCATCCGCCGTACCAGATACGGTGTCATAATGAAGCCTGCCAACATCAACGACCACAAAGCCGAAGACTCGTGCCTCTTCATGGTTCGCTTAAATAACACAACATGAATAGTAATTGGATGCATCTGGCTTTGCCGCCGCACCAATGCGATGGCCTATGGATCTTGAGAATATAACGCAGAAGAGGTACTAATGGCAGGGGTATGCGACTGCGGCGGTAGCTTTTGTTGTGATACGAAGAATTCGGAATCAATGAAATCAAATCTCTCATATCAATAAACAAATGTATGGGATTAGTTTCGAGTTTATGATAGGTTAGTAAGCCCGTATAAAAAAATGCAAGTCATTGACAGACATGGCTTCATAGTTTGTCTTCTTCCTACAATTTATTCACTCACCCAAAGTTTGTTTCCAGCTCAGCTCAGATCGCGCCGACTCAACGAATGTCCTAATAATAATAGTTTCCCATACAAGATGATTAATATCTTTTATGTTATCCACTCTCCCACATTCATACTGATCTAGGGATTCTTGCTTTAATTGTTTATGTCTCAAGCTAAGAGTTCTTTTGACTTTAATCTTATGGGCACCTTCAGCTGAAAATGATATCGTCTGGATGAAACGATTCTAGAATCCTTTGACGCATTATATCCAACAAGTCCAACGCCTACTACAGAAGTACGTTTACCTCCACGGCAACCAGAAGTGTCTCCTCCTACCAAAACTACGACATTTGCATCGAGGGCTAAGTCTACCGATATCAATAGCCGGGCTCAAGAGAAGTCTGCAAAGCCGAGACGCAGATGCTTAGTATTCAGGCGACACCTTCATTAGCTCTTCGTTGTTTTGAATGGACTACCAATTCTATCGACTACGATATGACGATGAAGCTATCGGATGCGAATATGAGCAGGGACAACGGTATTGAAAGCCCTCATCCAAACATGAAAAACCCATTTATAGACCATTGTTCTCACCTATGGCTCTGTTTGATCAGCTCGTTGACCAGTACCAGCTACCAGTTTATTTCGAATCAGATACACACTCTAAAGATGCTTTATCAACGAACGGCGTCCCTAAAACTACTCTATTTACCATAACCTACCACCTGATGCCGGCGATGCAATAAACTCAAATGCGGAATACTCAGCGTTAGAAGAAGCCGCCATGCTGTTGCTGGATATCAACGGGGCTGCTTCTAACATCAACCTCGCTATCCTGAAGCTACTAGCTCGATGTATGTGAAATGTCCCCTTTACTGTCTTAAATTTTACTCTAATTGCGAATAGATGATCAAGAGATGTAAGTAGTACCCTTTGCTCAAGACTTCACATCTCATAACCGCTGACTCAACGCTGAAACTAGCCGAGATTCACATTATATTCTTCATTTCATTCTATCGCTCTATTATAAGCAGATTAATCGCGGTACAGTTTCATGTTCAAATGAGATAAAGCTACATCAAAAGAAGACCTTGGTCATGATCAGAGATATGGAAAGTGATTTATGGGCCTTCCCAATCAAAGCAACCCTTCTTGACATGATTATACTTGTTGCACTCGATGTAAGCGATTATTGGACCGTTTGTTTATTAGAATGCGCCGTCGAGCTACATTTCATAAGCCTCCTATGGATTAAATCGTGAGCAGCCGATAAAATTCGGTCATAATGATAGAGGCCATAGCTGCAGTCTTCGGTGATGTCCCTGCAGCTGGTTGGACTTTTATTTCATCTTAGTGTCCTGGCGCTAGAGAGAAATCGTGTGGCTCAAAACAATATATGTCCAAGACATCTCATAAAAAAGATAACAAACAGCCATGCAGTGGATTTACCTCACTCCATGTGTAGAGAATCCTGTTTCACTCAGAACTCTGATAAAAGATTAAGTATATTCATTGACGATATGTTCAATTCCCATCAAGACAATATTAATATTACTCTTTCTTATACTTTATATATAGCTTCAGTGTACATCATTGGTTCTTCACCCCTCGATATCCTCCATTGATTGCTGTATTGTAATATTTCAGGGTATCCTTCAGTCACCCAACCCCATTTTTCCATGAAACCTGGAGTAGCTTCCCAATTCTGCGGTCTATCTGGATCACCCCATAATATCAGGCATTTTCTAGTTGCTATTAAACTGTCGTCAAGCATATCCCTTCGAACCAGTTGACCATGATGTTTAAGAGGGCCCATTGTTTCCTTTGAAGGATATAACATCCGGCTCACTGGATAGCCAATTAAATCAAGGATGAGTTCCCAGTGATTAAAACGATGCTCATTCAGAATGAGGTTATCCCTCATCCTTGGAAAAGGAAGGAAGTCAATATAGGTCCTATGGGGAAGTCTTCTCTGCAATTCGGTAGGACACAGGCAAATGGGAATATCGGAAGCAGTCGGGATAATGACGGTCTTGGCTGAAAATGGTTCCATGATGTTTGCTTTCACGACATCACCCGATGATTGCTTGAAATAGTGTTCTGTGACCTGCGAGAGAAGAATTTTGTTCCTGAGAAAGCCTCGGAAGGCGTTATAGTTGACAAGATGAAGTAAATGGTCCGATAGAGGAGATATTATCTGCCATGATGGAGGTTTCGTTGCCAAAAGTGAGGATATAGATTCCAATCGCTGGCCGTAAAACTCCACATTTACCAGGGGTGACTTGTCAACTATTTGACAAATGATAACTTTCGTGTAGTCGGTAGTTACACTCGTCTCGACGTGGTTGCCACGTCGCCGAGTTGTGGCTAATGGAGAAACGAAGGTGCCTTGACGAGAGCCCACCTCGTCCAGCCTCCATCGATCAATCTCAAATAAAGGTAACTTTCTTTTAGAAGGAGTCTGGCTTGCCAAGTCTACTTCTTTTAGGCGGGCTCCTATCATCAAGTCGGCATTAATGTCTTTCAAACACCCACTGTCATACTCACGTCGTGCTCGCTGATCAAAGCGGTTCCGCAGTCTCTTCCGCAATCTCTCGCTCTGGGAAGTAGAGGCATCAAGGGCTAACCTGTGTGAAGCTGGCCCCACTTGGAGACTTAATGCACCTCTTGGTGGCGACATGGTCTCGTATTATTAGTTGGTTTCGAAATTGGTAATCAGTGCGCTCATAAATCCGCATTGAGAAATGTTTGCCAGTTAAAAAGAGGAAAAAGTGTCAGTTAGGCAGATCGAAGAGGGTTTTTTTAATAGAGCCTACCAGGAAGGCGGATGTAGCGGGTATGGCACTAAAACACCAACATCAGCAGTTGTCTGGCAAGACAAGCAAGGGTTAAAAGGAGAAATGGTGAACTAGCTGCGGACTGTTTGCTGACACCGAGCGACGGCGGACTTCATTGACCCGCTTCTCCGCCTCTCGATTCGGCTTCTACGCATTTACCGTAGATCATAGATTACGTGTGCAGTAGTTGAGTAAGGTGGTTTCTTTCGATGTTATATGACGCTCGTAACCAGAAGTAGCAAAGTGGCTCAAGAAATAACAACAAAACATGCGGATAATATGCGATTAGTGCAGTTAAGGGATCTTCTGTTCTATGAGGTATATGAGTGTCTGGTCAAGAACAAAGGGAGTTGTCTGCCAGGCTACCAAGAATGAGGCAAATCCTAGCTGAGGTTGACAACTGTTCTCAATCAGGGTCTACGGACAATAAATACAGACTAATATTAGGTAACAGACTGCAGGCTGGCTTGGATGACCAGATTGGGCAGCAAGGGCCTGTGAAGGGCAGCAAGGGCTTGTGAAGGGCAGCAAGGGCCTGTGAAGGGCACCTCTTCAGCTGAGGCTGGCATCGCTCCTAAGACTTCATTGTCACATTGGCTCCCTTCGACAGCGAGCTTTATCTTAAGTATAAGCAAATACTAGATGAATAGTAGCAATATGCTCTACGTAGTATCTGGTTGGAGCTTTTTACAGGGAATCTGGAAGCCAAACAGTAAGACAAGCAAATATTCCCCTGCCCTATCTCAGCTATCCACCTTAGGAGCCCCAATATTGCCCTTGTATTATTGCGACGGGGTTCCACTTATAAAGGATACAAGTATGTGAGTAGGATCCAAGGGTAGCTCATCTCTCTCAGCTCTGAGCGGTCTGTTTACTCTTTATTGATGGTGCATAGCCCGCCTATTGCGCAACCAACAACTAGACCATGCTCGTCTCAGCACCTGAACTATATATGTGGATAAAAAGTTGAAGGGATGTTAACCGTCCGTTACCTTATTTCTAAAAGCTAATGCTCATCATCCTTTTCCACGTAGACATGGCCGGAGCAATGTTTGTAAACAAGAACCGTCCTTTGAAGTACCACACTAGTAAGCTGAACAGTTTAAAGTTATCCATCTGGCCTGTCGCGCGGCTGCGACCACCGTTTGTGCCTTTCTAACCTTGTCCTGCGGCTCGTTCAAGCTATCCAGAGTGGTACCAGCACTGACGCCCAACGTCCCATCCTTGGCAAACGAACCTATGGCGATGATGAGGTGGTCGTACTTGACGGCCTTTTGACCACTTTTGTGTAACATGACGGTAAAGCTGTTCCTGTTCGCATCTAGCTAGCTGGTGGCGCCGAGTATGAACTCAACATTGTTGGCTGGGTACCGACTAAATTGGGGCTCCAGATCCATTGGGATTTTATCGTCACTGAGTTGACAAGGGACGATGGCGCGTGGCATGGCCACAGGGAAGTGATAATGAGTGTTCGGCGCCACAACTAGAAGCCTATAGTCTTTAGACTTTGAGACAACCTGAACCATGGCCTGCCGGATCACTGGCACCGCACTCAATCCGGAACCCAAAACCGCGACAGTTCCCATGGTGTCAGGTTTAGAATGTAGAAGTTATAATTCATGTATATGCACTTTGTCGAGGCCGCAGTGCTCTTTCGGGGACTGAAGGCGGCATCACAGACTTTAAAAGCTAAACTCTCAAACAGTCGAGTGGTTGGCGCATCAATCTTGTAGATGAATGGTATTGTGCGGTAACAAACCTTCAGACTTAACATGCATACTCTATTGAACACCAAAAACACTTTCAGTTACCAGGATATGAATGATGAAGGGGTTTTAATGCCAGATCCGGCATTTTTGTCGGAGAACCGCCTATAGTGCATTTATTCCAGCAAGTTGGCAAGAACCGCGCGCTTTATGATTTAAGCCAACAGCACCAAAATGTATATGTAGATGCACGTAATTCGGGCTAGTGAAGTCCTAAAGTCAAGGAGACAAGGTGTCTCCTGGATGAGTGGTAATAGTTTTCAGGGGTTCGCGTTCATATATATACCCGTCATCCAGAGGTGGATGTTGGCTCTAGCCTAGAATGGAAAAAATGTCAGATAGGCTATTCTACTCATACGAGGTTCGGGTTCGAATTAATGCCGAGCTATGCCAGTATATTTTATTATATCTATACTCGCATTGGAGCCCTGGACAAAAGAACTCATCTGCTCCTTTAAAGTAGTAGGAGGGGTTAAACCATTGTTCCAGCACTATACTGCATATAGAGAAAATGTCAGTTAGCCCTGGTCAGGAATTATAATACTAGGGAGATGCAAACTCCGTATATCGCTACCAGTGACATGTTGTCTATGCTTAGAAGTTTGCCGCTCTATACTCTTCCTGCTCGGTTGAAGTCGGAACAGTCTCCAAGTCGCTGCAGATGCAGCGGAATTGTGGGCTTGGAATAATATAAAAGGCCTTACCTCCCGTGCTCTTGAAGACATGATGAACATTTACTTAGACATCACATTTCATAGTCATCATGTTGCAATCCTTGGCCGTGATAGCCCTTGGGCTTCTTCCCTCTATTCACGCCATTACGCTGACATTACCGAACCAACTTATTAACAACCCCGTTAAGGCAGAATCAGAGGTCCGCGCAGGAGACTTTGATGGCTCGAAACTGTGGCCGGGTGCGAATGAGACATCATACGACTGGTGAGCCTCTCTTTCTGCTATGCGACTGACTTTATACTTACACTCCATGAAAAAGGTGGTATTTTGATGCTGTGTCTGCCACAACAAATGAGTCTGTAACTGTTGTATTCTACAATACTGGCCCCGATGGATTTCCTTTTGGCTACAGCGGCGGTGGTCCCTTCTCAGTCGGCATCTCTGGCTCCTTCGCCAATGGTAGCCTCTTTTCGTTAACCGCTCCGGTGACCGGGGACGTGGTCATCAAAACCGACGAAAGTGGTATTTCTGGAGAGTGGAGCGGCTCCGGCTTCTCATTCTATGGTACCAGCCTCGATGGCCCCAACCCAACATACGTTTTGAAGGTCGACGCCCCAGCCATCGGATGCTACGGTACCGTCACGCTTCGTTCGAGAGCGCCGCCACATGTGTCGTGTGGCCTTGGCCACTCTGGTTCTGGAGAAGAGCTATTTCCAAACGTCTTCTGGGCAAACGCGCAACCTGATGCTGACGCAGTCGTCGACCTGAGAATTCAGGGAACTCCCGTGCAGTTTGCCGACGGAATTGGCTACCACGACAAGAATTGGGGTGACGCGCCATTTGTTTCAGTCACCTCATCATGGTATTGGGGCCATGCACGGTTGGGGCCTTACTCAGTGGTTTGGTTCGACGCGATTGATAAAGCAGGGAGAGAATATTTCTCCGGCTATGTAAGCCAGAATGGAGAACTGTTACAGGGCAGCTGCACTAAAAATGCTGTAGTGGTGCGACCGTGGGGGAAAAACAGCGAATACCCTCCTAAAGCGAAGACGGGCATTATGGAAGGCTTGGATATAAAGTTCGATTTGGGAAAGGGAAAAGAAATGTTGGTTAATGTGACTACAGGACTTGTTTTAATTGAGACGGACAACTATGTTCGAACAGAGGGAATAGCCAAAGCTACTATAAAGGGGTCTAAAGGAAATGGAGTGTATGAGGGCCGCACTCTTTTTGAAGAGTTCAAATTCAACTAATAACAGAGACAAAGTGAGAGGATAAGAGTGGGGTAGTAGTATTATAACCTAATCAAGATATATACTCATAGGCAAATTTTAAATGAGAATAATATTGCGACCCAACCTTTATGATCTTGACAATAGGTCTACAGGCTATGCAGGGTATTCATTAACCCTGAGTGATCCAGCTGATACAACTAAAGTGATATCGAATCAACATAAGTGACTGGTGCCCTCTTCCAGTGGACATTTCATTCCTAAGTATGATGCAAACTTTTACCCCTTGGTAAATTGATCGAAACAAAGCTTCTGAGGGAAAGCTGAAAGAAGATTTCCTTCGTCTGCTGTTTGTGCAACGTAAAAGGATATGTTTAAGCCCGACTCCTAGGATCATCTGTGGATTTGGGCTCGCAACACCCATGAACTAGTTGGACATGCAGATGACAAGCTCAACCTGCAGATGCACGATTCATATGGTACGATTTCAGGGCTGGATATACATGGAACCTAGGCTAATACATTTTGCAACAGCGCCCGAACGCGACTGTGCTGGTAGTACTTTGGTCAGCGGCATCGGCATCGCTCACCGCTAGTCCTAGTATCGCAGAGATATATACTTCTACATTACCCTTTCTTATAACTTCATCACATACTCGTACTGCTGCCGTGAGCAGGATGCCAAAATTTGACGTAAGCACTGTTGCAAGTGGATACGCAAATTACCTATGTAACTTTGTATCAATATTTGGAGACTGATAGCCATGGAACGCATTTACTAACCAAACCACCCACCATGGGAGAATCGTTGGCCCAACTCCGTCTAGCCAAGTCGGACTGATTCGTGATGAGTGGTGCATTATTGTCCATGGCACTATTTACACATCATATAACGAGCCAACTGAGATCGGACCGGGGCAGCTTTGCATTGAATAGAGGTCCAAAATTACCTTTTGTAGCTGCCCCGGAGTAGATGAACAGCCTTGTGCATGCTACAGAGCTGATGAAAGCTTGGGCAGTAAAGAAATTTTATGCATAGGGAAATGGACAATTGCCGATCCATTTTTGAAACCCTACGCATTACTATTGCCAGGCCTGCAGCTAACTCCATGGCGAATATCCATGATGAGCAACATGGTGGCTACCTGTCACCACAGTCACTCTTTGGGACGAGGTGGTCTGTGCTAGCCGTTTATCTGTGAGAACTGTAAAGACGGCAGTGAGATTTGCAGGCAACTGGGACACTCCGAAGAATATATAGTTCAATAGCGGAATAAGTGCTGTGACACAATTCTTATTCTCCATCACAGTTCAATCCAAGTTTTGAATACTGCGCTCGTGAGAAATCTTTGACTGAAAACGATAGTGATGTTTCATGTTCGCTTAATTTTACTCTAGGTTGTCGACCGCCATAGCTACCGCTATAATGGAGCCTAGAAGGACCGCCTCGCAGCTTAATCTCGCCGGATCAGTCGAGCCTCCCCGAGGACTTGATTTACTATCCTAGACTTCGAGCTAGTTCTTCAGGGGAGGTCGACGTCGAGCGTCAGCCATACGTCAAGCGCTACTCGGCATTTCTCTATTGCTATAGAAAATTCGGGTCACCTTGATAAACTGCTAAATATTGGTGTCTAATCCATGCATACCTAGGTGAGCTAAATCACTCTTACACCACTACCTAAGACACTAATTCAATTTAACAGCCATTTGTAGTCTAAATGATTTTAACCAATTTAACAAGCTCGAGTTTAGCAGTTTATCCATAATACTTACAGTGCGATAATTATGCGTCCCTTGGAAACATATTTTGTGGAGGGAGCTGTAAACGCACGCTCGTACTCACTACCGTCTTAAAAAGATATGTAATGGAACACCTTTCAAATTCCCAATTCGGCTAAAAAATTATCAACCATATAGCTGACATACGAACTCTACATGTCATTTGAAACAAGCATTTTTTTTCTCCAGCAAAAAGTCGGAGTCGTGGAGTGCACGAGATATCCAGCCTATCCTCCAGTCAGGTAATCTCTATCGCAGAGCCTAGTATAAGACCGCCTGTATATAAACACCATGCTTTTCTTTGTCTCTTGGCCAATTGATCTACACCACGACTGTTATATATCTTTCTGGGTTCCTAGTCCCCTATATCGTTGAAAATTGTCCATATAAGCTTTCTCTTGCCACAAATTCACATTCTTTCTGACCTTTACTTCAAGATGGCGCCTCGTATTGTGCTTATCGGGGCAGGGAGCGCTATGTTTGGGTTGGGTGCGGTTGGCGATGTATTGAAATCCAAGCCGCTCGAAGGCAGCACCATCGTTCTGAATGACATCAACGCTGAATCTCTTGAGTTTGTGACTGGGATCGCCAACGAATATATCCAACAACAGAAGCTCAACTACAGCGTCGAAGCATACGCTGATTTAGACGACGCGCTCAAGGGGTGTGATTTTTGCGTCATCTCAATTGAGGTTGGAGACCGCCACACCCTGTGGGAACAAGATTGGAAAATCCCCATGCAGTACGGGTTTAAGCAAGTCTATGGAGAGAATGGCGGACCAGGCGGTCTGTTTCACGCACTCCGAATTATACCGCCGATTCTCGAAATATGCGACAAGATTAATAGAATCTGCCCGGATGCACATATCATCAACCTGAGCAATCCGATGGTGCGCATTATGCATGCCATTAACGCCAAGCACCCCAGGCTTAAATGTACCGGAATCTGCCACGAGGTCTTCTCTCTTATTGAGCACCTTCCCATCATGCTAAACACATCTGCGGAGAATCTGGAGCTCAAAGCTGGCGGCTTTAACCACTTCAGCGTCTTGATTGAAGCGAAATACAAGGATTCGGGCAAGGATGCCTATCCTGACATCCGGGCAAAGGCTCCCGAATATTTCACCAAGGCCCCAGCCGTTTTCGGATATATTGGAGAGCGCAAGCTTTTTCAAGAGATCTTGAAGCGTTTTGATGTCTTGCCTATCACCACAGATAGCCACTTTGGAGAGTACATTCCGTGGGCCCAGAGTGCTGTTGATCACCGTGGCATCATGGAGTTTTACAATAGCTACAAGTCTGAGATGGCCGCCAATCGCGACGACGCCATGGGCCGCGTGGCTGCGGGAACGCCTGTCGACGAATACTGGCGAGTTGTGAACATTATCGAGGGAATCATCGCCGACGACGGTCATTATGAGATGTCTGTTAACATCCCCAACGACGGCTTCATCGACTGCCTGCCTCGCGATCAGTGTGTCGAGGTCCCTGCTACTGTAGATAAAAACGGTGTCCACGGTGTGAGGCTCGAGCCATACCCTAAAGCATTTGGTAATCTGCTTAAGCTTCAGGTTGCTGTGAATGAGATGACCACGGAGGCTATCCTCACTCAATCAAAGAATGTCGCCCTGCAGGCCCTGCTTGTTGACCCTGTTGTCGATAACGCGCAAGCTGCTGCAGAAATGTTGGACACCATGATATCTCTGCAGCCGAAGTGGCTAGGTTACCTTCAATAGCGTTGATACTAAGGTGGAGGAAACAGAAGCATACAAAAAGAATTTGAGTAGTAAATAGGGGCACAAGTGCCAGATTACAACTTTGCTCAACTATAGCATAGCTCGTGAAATTGAGAGATTATGGCATAGAAAACCGCGTAAACATAGATTCTTTGATAATCCAAAGGGAAAAAGAGTGTAATGTTAGAGTAATCAAATTGCTCCCATGTAATTGCCGAACAAAAACCAGTAGTTAGCTTGGTCCTTGTCCCGTATTATTTCCCAGGAAGGTGAATGGGTCGCCTTGGCTAGCATAAAAAGGCCACTCAAGTGATAGTTCGTCAGGGAGCTGAAAGTTGAACCCTTCAAAAATCGGGTCATTAAATACCGCATTTTGTGTTCTGTTGAGTCTAATGTCAGACTCGCTTGTGAAAGCATTGTCCTGTCTGGCATCCGAAGAGCCTAGGGGGAATTCCCGTTCCTATATCACTCAGATCGTTAGCAAACATACATGATAAGCATGGCATGTCGCACCTGTAACAAAGTATCTTGTTCTGACAGGGAATCGTTTTGCACAAAGAGCAGACGTGGATCGTTTGAAGGAATGGCGCTATGTATGACTTGATTTCGCCTGCTGTTCTTCACGGCCTCGGTCATGTACGTGTCAATGCGCGCGACATGATTCCTTAATTTTAATGCGATATCCGACGACGATTTGATTGCTGTTTCGAGGCTGCTTATGAGATCGGCCATAGCTAAGAGAGCGGATCGTACTTGAATAAACGTCCACTGTGATAAAGGTGCAGTAATAACATAGCCTAGAATATGTCCTACACCCGCAAGGTGATGAATCTAGAAGCACAGTCAGCGTCCTTTCGTCAGAACTGTGGTACTGTCAAAAGAATGAATGGTTTCATGCTACAAGGTATTTGGACCCTACCATAGCCGTGGACGTCGAGCGTATATACGCCGTTGGAATTGTTAAAAGCTCATCAAGAAAACCCCCAGCCATGGTGCACAGCTGATTAACGCTGCGGTCTTCAGTCCGGGCAAGGACCATTTTCAGGGTGGTCAATGTAATCGTGGCGTTGATTGCTGCGAATGACCAAAATCAGGACGGTAAACATGACAGAAGGGGTAGATCATGGTACGTACCTTGAAAGCCGTACCTGTCTTGATGTATTTGACCCGTCAAAGGGCGAGCTTCCCTAAGCTCGATAGGTAATGAATCATACATTTCCTGCGAGACGGCCAAGATATTGGCAACGTTCGAAGTATCCGGATCTGTATTACTGGAGAGCAATTTGTCCATCAGACTACCACTTCGGGCTTGTTGTGAGGACTGTGGATGTGCTTTATGAACGAAGTGTTCCAAGATGCGGTACAGATCCGTTACAAAGTTCCATCCTCGAATGAAAGACACGTGATCGTCTCCTCGGAGATGGACGTCGGTATCCCCAATATCGCTATCATCATACACCTCAGCCGGATATAAGACCTGGCATTGCGTCTGGCCGCGCTGGCGGATGCTGGAACCGAATATCGTGGCAAGGTAGACATCAAAGTGGTATTGTTGCCAAAACTATCATCTTGAGTCAGATCACTATACCTTTCGCAGTCAAGTGAAGCATATCAAAGCTGATCCAGTGTCTTACTTACCAGCCGACGCCGCTCTTCAATTTCAATGGCGGTGAGGCCAGGCGGCCATTGAGTCTCATCATTGAAGCCTATCTCAGCACACATGGCCAAATATCTATGAAGGTGAGCATGGCAGCCTCGGATATTGTCATATTCAAGACATAGCATGCCCAGCAGTGCTTCGGTACGCATAAAATTGAACTCAACCTCGTCCGTATGCAGGACCGGAAGAGCATTAATGCAGGCGGTGTAAAACATGCCCGACAACGACGAATTATTCTTGACCTGTATAAGCGATGCAATGCGTGAGGGCAACTCTCCGGATAGTCGGGTGGAGGCAGTCGCGCAAACCGCCATAGTTAAAGCATAGAAGGATCGATCGGACAGGTATCGCCTGGCTACAATATCTGCGTAGAAGCTCGGCCAGTGGAAATATAGAAGGCTAGGACTTGATCAATGGCAGAAACCAGAAGGAGTTCAGAGAAATCAGCCTACATGGGATAGACAATCCGGTGATATTGATCTGCCAGGTATTCTATTACCAAGGTATCGGCAACGTGAGAATATTCCCATGGCGAGCCCGTTCCCATTACCAAGCTGCATGTCGGTGATTGCCGCCGCTGCAGTTGGCCGGTAACCTTGTCAGTCCGAGAGCGAGCAGGTGGCTGTGATCCGCTTCGTAGTCAGTGAAAATATTCACCAGTATCATTGGGTTACTTGGGCACGCAACTCACCCCTCGACGCTTGAATGGTCGATCGAATTTGCATTCTGCGCCATATGAAGCGCAAGGTTGACAAGACTGCGCCGTCGGACCCGGTGCACACTGCGTCGAATAATTACTCTCTTTAGCGTTGTGCAAGATTGCAGTCTATCGACGGGCTGAATACCTTAAGAGACCCGTGGTGGCATCTATCGCAAGCCCTCTGAAGACAACATGCAGAGTCAGCGATATTCAGATTTTGCAGCGTGGCAGACGTCATGGTTCGGCCGGGTCCGGTGCGACGTACCGTAATGCGTCTCCTCTTCACAGGCTGCGAAGACGGATGCTGACTCCCTGAGTCCATAGTCTACCTAGGTGTGTTATAAGAAAGAAATTGAGATATCCAGCACCAAGAGAGCGAACCGGCGCTGTCTGATGTTTCTGGGAGCTAGCGTGGACGAAGTCGCTGGTGCTGGTAAATGTGTTAGGCCTAGAATAATTAGCTAAGGAGTGCTATTAAAGTGGAGTCTGGATATATGTATTCTTATGCGCGCGCAATGGTCGAGCTACCTAAAGAAGTAAATGTTTCAGAAAAGCGAAATATTTCAGGATCTACGAAGATTTTATTGCTCTTCGAGTATTACTGGAGGGTAGAGATATTGTCTAGACATACCAACATGAGTGTGACTGTTCGTCAAGCAAAGTTCAACAACGGCGGGGAAGTGTATATACAACCATTATTTCAGTATAGGTATTAAAATATTACTGTGTCTCGTACTCTATTAACACTAACGGTATTAAATGACATGACAGGCTGAAAATGAAGATATATGTGGCAGATATCAAGGCTTGGGAGTGGGATTCAAGCGTTAAATTGAGTGGGTTATGTTAATTCTCCCATCCATTTGATCGGCATGTGAACTACAACACCTGAGGTAAGAACAGTGATGAAAGAGATATTGACCAATCGCCATCTTGGCTAGGTAAATACTTTGTGGAAGTATATACGAATGTACGAAGCTCTCTTAATAACCTCCAATATTCTGTCATTGACTTTCCTGGGATTTTCGTTTAATTCTTCGTAACTCTAAGATACGCCTTGGGAGGCAAACTAGGTTAGAGACTGGATCAGCACGCGTCACACCACGATGGCTCTTTTATCCCAAGAGCAAGTTCTATTAAGCTAAAACCTTCTCGGTCTATTAGTATCTGTAACTAAGACTCTCGTCGCCACTTCCTTCTTTGACTTTGTTTGTCTCAATGAACCCCTGAGGGTATGAATATGAGTGCCCAGTTATGCTGTAATAGTCGAGTAACAGGCAGGTTCTAGATGGCATCAGCTGATTTGCTGTCCCACTTGGACACACAGTATGCATACCTTTGCTATGTCACTAATGGAAGCACCAAAGCAATACAAATATTGGCAACGGCGGGCGTTTGTGCGCCCTCTACTAAGATTTCACTCCGCAATTCAAGAGTGGATGTGAAATAGAGGGTTGACCGTATCTAAGAAAACGTCTCGACTCTCTTACCTAGCTCATAGGGGGGACGTGGGGGGACTCAGGTGACTATGATACAAGAGTGTCACTTTGTGATTTCGTAATATTATCATCATCATATGTATTTATATTCGTACTAGTACGGTATCATCAAAGCAGTGTGTCGTTAGCTATCTTGAACTATGATGCATAAAGTACATTACAGATACTTTTGGTGAACCCGGACCAACTTCTTGTTCAGGAACTCGCCAATTCCCAACTCGCCAAGCTCCCTACCAAATCCAGAATTCTTTACACCCCCAAATGGCACATCCGCACCAGCATTAAGAGCGGAGTTGATAAAAACCATGCCGGCCTCCATCTTGGCAGCAACCTCTTTAGCGTGCTCAATGTTGGAGGAATAGACTGATGAACCGAGGCCAAAGGTGGTTGCATTAGCAATTTTAATAGCCTCCTCTTCCGTGTCCACCACGTATAGGGAGGCGACGGGCCCAAAAGTCTCTTGTTGGTAGAGGGGGTTTTCTGGAGAAATGTTCGTAATAAGAGTAGGCTCCATATAGCAACCCGGACGGTCAACACGCTTTCCACCATGGACAACTGTAGCACCTGCAGCCCTAGCCTGCTCGACCTGGGCCAAAATGTCACGGACGCCACTCTCTGCAAACAATGGCCCCAGTGTAGTTGATCGATCCATTGGGTCGCCAGGCTGCATAGCTGAGAAAATTTTCACAATTCCCTCCTGAAACTCGGCGCCGCGCTCCTTACCAATGATGATGTAGCGCTTAATGGAGGCGCAAGCTTGACCCATACAAATCATTCTGCCAGCGGCGGCCACTTGGATAGCTTCTTCAAGATTTGCATCTTCCAAAACGATGAGAGGATCTGAGCCACCAAGTTCCAGCACGACCTTTTTCATATTGCGGCCAGCACGTTCTGCTACTGCAGCACCGGCTCGCTCACTGCCGGTGAGAGTGACTCCCCGTACGAGAAAGTTATCAATCAGTGCGTTAATCTGAGAAACGGAGCACAGAAGATTCGTATACACCCCGATGGGTGCCCCAGCATCAACCATTAGCTTTTCAAAGGCTAGGGCACACTGGGGCACGGTGGATGCAGGCTTGACCAGCATGGTGTTTCCGGCCACAATCTGAGGGCCGGCCACCCGAGCAATCTGATAATAGGGGAAGTTCCAAGGCTCAATGGCTAGGATGACGCCGATCGGCTCAGAAATGACTTCGGCACCGGGTACACCAGGACAAGGCACAGTCTTTAGGAACTCTTCACCGTTCTTGGCGTAGTATTCCAAAATATCTGCCGAGATGTCCACTTCCACCTCCATTGCACCGATGGTCTTGCCCATCTCCATGACGGCAATCTCGGATAATTCTTGCTTACGCTCGCGCATCAAGGCAGCAGCTCTGCCCACTATTTCGCATCGCTTGGCAACAGGAGTCTCGCGCCATATTTTGATGTAGGCGTCGTGAGCCTTTGCCAGCGCCGAGAAGACGTCTTCATCGGAGGCGCTCTGAAAGCTCTTCACCAGCAGCCCGGTAGCAGGATTGGTGCTGTTGTAGTGCGAGACTTTGGACATTTTGTTTTCAGGTGTAATGAAAATCAAGAGATATGTTTGTTGTATAAGAGACGAATTGGATAAGGTTGAATATAAAAGTAACAATAGAACTTGTGATGTGGAATTGAGATCTTCCGCTCTCTGTTGTATGTAAGTGAAACTGATGAGGGATAAGAAGAGTCGCAAAATAATCTCGACATCATGAGCTACTTATATATATATCAATCAACTGGTGATAACGCTGATGATTCTCTCTTCTCGCGCTTCGGCAAGTAGAATCGCGACGAGCAATTCGTCAAACGTCACGTCGGTGCGTCACGGGGTCGCCGGCATTGCCTCAAAGTAGTCTTAGAGCAGTGATTTCTTACGTAGTAAGAGAATCTATGCATGATGGGTAACAGAGCTAATGAAGATAACTGAGGAATATCGAGCCTTGAAGCCCTCACTCCGTGTTCTTGAAGCATACGAACAAGGCGAACCGTGTCCACTTTTATTAAGACTGTGGGAACTTCTCGCGCCTCTCGCGCCTCTCGCCTGTGCTCGCTCTTGCGGCTTAGTTTGATTTAGCGTCGGCGTTACATTTCCCTTTTGGATACGAGTCGTTAACGCCGCCAGGATTCCTAAACGTGCTAAGCAACCCAAACTTATCCACAGAGCACAGTGTCTCTAAAACGGTCTTGATGATGGTGGAAAATCTAGGGCGGAATTCATCCTCCGTGATGCTTCGGCAGTTAAGATATCTGACGTTTCTACGATTTTTATCTCGTTCCATTTGTCCTTTGTCCTATCACCGATAGAGCATGCTGAATAGTCTCGCGACGCGAAATCTTGACAACTTTGTCCCGGTTAAGCAAATGCTAGCAAGCTCTATACGCCCAGCTCAGCGCATACGATGATGATTCCGAGAGAACTAGGTCTCCATATTGATTGATACTCGGGTCAAACCGGCAGACTTGTATATACAAAAGGAATGAGGGAATTTAAAAAGAAAAAAAAATATTCCAACAGAGAATAAGCATTACTATATAATCACGCATTAGTCCGCAAAAGAGAGCCATCTTTTCTTTACGTCAATGGTTCGCCTGATCATCTTAGCATTCATCTACTTTACAATCAATTTCAGGTCAAGAACCTATTGAACTATTTGCATACTCTTTGTGTCTTCTTCCTATCAACAGCTCAATCAGTCCGAGAAGATGGATCAGCCCCATCGTCTACAGCCTATCCCTCCAAACCAACTCACTGCTGATCAAAGGGCTCTATTCGATGATATTGTTGCGTCTATTGGTGTAGACTTGGATGCTACACATTCTTTCGTTACCCAAAATGAAGAGGGAGCCTTTGTTGGACCGTTCAATGGCTGGATTCATTCGCCCATTACGGGAGCTGCAATTTGGAATGTCATCAAAGAAATGAGACGAGACGAGAAGCTGCCACAGAATCTACGACAAATTGCTATTGTTACGACTGGATCACATTTTAAAGCCAATTACGAAGTATACGCCCACGCATCGATGGCACGACAATACTTTTCCGAGGAGCAAGTCAATGCTCTGGCCACTGGGGCACTTCCTCACGGGTTCAAGTCAGAAGAGGAGTTGGTATACAAGTTTACAAAGGCACTGGTGCAAGGGGGCCCTTTGGCCGATAACATATACGCAGAGGGGGTTAAAGTTCTTGGTGAAGACAAAGTCATTGAGCTGATTTTTTTGGTTGGGCTGTATTCGCTGGTTTCTATGTGCCTAAATGGATTCAACGTTCCTGTGCCAGCCACACCACGGAACTAGGTACCTACTGATGCACAATCACCTAAGTGAGAGAGCATATTGGTAGCGAGTAAAGAATAGACATCTCCATTTTCTTATTAATTACAAATATCTAGAGAAACGTAACTATGTATGCCATAAGATACATGTCTCACAGGCATCTCATTGATTGACTTCATATTCCACTATATGTCTACTACTCAAAATTTATAAAATACAGGATTCTTTTCTTCAAAGTGACCGCAGACGAAGGTGCTCTATCTAGTAGGATTCGAGAGGTAGTAAAATATAAATGTTAATTACTTAACCTACACTAGTATAAATATGAGAAAACAGACATCCTTCCTTGTGTAGTAAATCTGATGAAAAACGAACATCCTCGATGTTTGTAGGGCATACTGGTTACGTACAAAGTGAAAAGAAATATACATAGCGAAGCTGTCTCATGCAATGCAAACACTAGTACGAAAGATGTATATTTTCACGTAATCGTGTATTTCATCTAAAACCAAGCGTCGCAATCCGTAAATAATTATAAATCTTTAAGTCTAGCTCCTTACCACAGAACCGAATGAGAACTGGTAATTAATCGATAAGGCGAGCATAACTGTTCAATTAAATTCCACGTTGTTCCCTGAAGGAGAATCATGCCAACCAAGCGCGCTGAGACTTTTGGGTCCGATGGCCAAATATGGCATAATGTATGTAGCCAATCACAAGCGGGCGTCACTAAGAAAAAAAAACTCAAGGCCGAAAGCCGACGGCTAGTGAGCTTTTACTAACGCCGATGACTTACTTTTTTCGGCTGTTAAACAAGTCTCGCACCATGGCGAGTGATACTCTGCCGACCTGCGCATTGACTCAAGAAGTTTGTTGCCGGGAACTCCGTATCGAGAAGATGTCTAGAATTTGTGATGTCACCCAAAATGATAGGGATGGAATAGTATAAGAACAACAGCATGGCCAGGAATGAATTATCACTTTGTCACTCACAAGAAGTAGAATCATCACCACCTAGACACACCAGCCCTTGTTTCAATTACAACTTTCAGTCACTGTTATTCTAATATCATCGAAGCTTTCAATCACCACATCAACTACCATCTCAACTACCAACCCAATCACCAATATTCTATTTCTCCCTAATTTAAAGACATAAAATATCACCTTTTTACACGATGGCATCCAACAATAACAAATTCGAAGGCTGGGTTGCGTTAGACAAGAATGCTGCCGAGGGCCAGATGGTCTGGCAAACCTACGAGCCTAAGGCTTGGGAGGAGACCGACATTGATATCCAAATCACGCATTGCGGAATTTGCGGTACAGATATTCACCAACTTCGATCAGGATGGGTAAGCAGCCGAGGATGAAATATCTCGTTATTTATTTCTCAAAAGCTAATATAATATTCCATACAGGGCGAGACAGCCTATCCCGTAGTTGTCGGCCATGAGTTAGTTGGCATAACTGTCCGAGTCGGCAAGGAAGCAGCAAAGACAGGCATCAAAGTCGGCGATCGAGTTGGAGTTGGAGCACAAAATGATTCTTGCCAGTGCCGCAAGCCTCCCCAGATCCGCGAGGATCACTCAGACTGCGACGCCTGTGCAACCGGTAATGAGGTATATTGCCCGAATATGACGTTAACATATGGTGCCCAATATCTCACTCCTGCTGGTGGAAAGAGTATGGGGGGCTACGCTCGCTACCACCGTTGCCCGGCTGCCTTTGCTTTCAAGATCCCTGATCAGCTAGCTAGTGAGCACGCAGCACCAATGATGTGTGCTGGCCTTACCGTCTTCTCGCCACTTGCTCACTTTGGAGCTCGCGGCAATGACCAGGGTCCTCTTGAGCAGAGGCTTAAGGGGATGAACGTTGGTGTGATTGGAATTGGTGGTGTGGGCCACTTCGCTCTCCTATTTGCCAAGGCCATGGGCGCTGACCGTGTCGTGGCACTCTCTCGTCGTGCCGATAAGCGCAAAGATGCTCTAGCCCTTGGAGCTGATGAGTATATTGCTACGGCAGAGGACGAGGGGTGGGAGAAGAAGTATGCTAGCTCGCTGGACTTGATTCTCTGTGCCGTGTCAAGTTCTAACATGCCACTAACCGACTACATCAACCTGCTGAAGCGTGATGGCACCTTCTGCCAGCTCGGCCTACCGGACGATGGCCTGTTTAGGGTTGGGGCAGGACCGATAGCTTCACAACGTCGGAAGTTAACCGGAAGCTTCATGGGCTCGCCACACGAAATTCGGGCGATGCTCCAGCTCGCTGCTGACAAGGGTATCAAGCCGTGGGTTGAGCAGTGGCCCATGAGCGAGGCAAACCGCGCCATTGTGGATATGGAGAAAGGAAAGGCAAAATACCGCTACGTATTGGCTAATGATCATCAGGTGTAGTAGCCTGATGGCGTCTCCGTATTACTCCATCTTATTTAAAAGGCTTGAATGTAGAAAGTTTATGTATTCTAGACATACGGCATTGTGTATCTTAGGCAGCAAAATGGGTCTATGTACTTTGAATATGTGTTATCGTATTACAAATCTTACAAAGAATCATTGTCAAATACCCTATCCGTCAATGGGTTCGTTCCCAAGAGTTGTCGCCCTGTACCAAAATAAGTATGACAGACAAAACTACCTGTTTGTAGTTTTTTCCCTATAAGTACGAGCAATAGTTGTTATTGGAGTCTCATATCTCGAGGTTCTAAGGCAATAACAAAGAGGATAGATTGCTTCTTGTCCCCACGCAAGTATCGCAAGTCTCGTGAAAGATTTACTTTGCTATTATCCACGCTTGGGGGATTGTCCTGCGGCCAGCTAGAAGAATAGTGGATACATAACTTAACATAGCCCGTCGGGCAGATAATCACAATAATCCGTCAAGCAGTTAATCATACTTAGGGCAAAAGAGGAACGTACGGTATGTAAGCAGTGCCTAATGGAGAAGTAAAGCAGGCACTGCACTCTCCCATACCACTCCTTTTGTAGTAATTGTAGAAGCATAAGTTAGCCACCTCCACTAAGAATCATTCACTCGCAGTTCTTTAAAAAGGCAATTTTCTCTCTAAAAGTAAATCTTCATGTTGGCCACTTCATCTCCTGGGACGTTACACTTGGTCCCAATACAGTGTTAATGGTGTGGTAATCGTACTGTATTCCGTGGCGATGAAGCATACTAGAGAAACGATTGAGGCGGTATTTGAGATTTAAATATCAGGCATGAACCCTTAAAACCACTGCTTATGTCTTGAATTATTGCAATAAAAGTCTCAAAGAGCAGTTGGCGACGGAAAATCTGCGGAGTAAAGCATAAGTTTGCAAAGCATTGGGAATATTTCAAGGGGAGACAAAGAGGGCGCTCTGTTGCAGTATCAGCGATTGAACTTCTACAGTATCTAAGAGGCTGTTTATAATACGTGGACGGCCTGTAATGCTGTATTAATACTTGCACGAAGTTTTATTTGGAACACCGACAAGCTCGTAGACGGACTGAAGAGATTCCCCGATGTTTTAAGGCCTATCCTCAAGGGTAGACTGACTATAACATACCTCAAAGGCAGTGACTCTCTCCCTTGTGCTTTGCACTTAATTCAAGTAACTATTAACCGGCTCACATCTATTGACGCGCAGTTAGTATATAACAACATGGTTACAGTGCCTCTTTTGCTACTTGGGCTAGTCTTCAGGGTGCACCCGCGCCAAGTTGTTACACATTTGTATGCTTAGAAACGAGCACCAGAAGATCAGGTCTCTGAAGTGGTTCCACAGAAGATCCACGGTTCTATTCAACGCGTGGGTGTAACTGCGCTGTTCAAATGTACAATATTTTACCTCTCACAAGAGCCTGATAGCCTCTTCCGCAACTCGTCCTTGGCCCTTGCGCACATCTCTTCTATGTTGATATCAGCGATGATCCCATTTCTTTCCTTGATTTCAGCCTCAATCTTTGTGAAACTGTTTCCAATCCCTTCTGCACGTAATTCGTAGCAGTCTCCAATCCATCGACTGCTCTCTACCAGCCACTGCGCTCTTGATCGTCTCTCCGCATCATATGTAGCAAACACGGCCTCCAATTCATGCCGTGACTTGACTTGCTCGTCTGCGAGCAGCTCCGCCAACATAGCACTATCTTCAATGCAGAACCCCGCCCCGGCACCATGGTGAGGAGACGTAGCATGCGCAGCATCGCCTGAGATGCAAATGCGGCCTTTATAAAAGGTTGGAGCGGGATATCCGAGGTCAAATATCGCCCACTGCCTCTGTTTAGCAATGAGATGTGTATTCGGAACGAGTTACTTACCACGTTAAGTTTCGGATCGAGCAACTTTAATAGCTTGATGACTGCGGGCCCATAATCCTCGAATTCGTGCAGAAGCTCGTCCAGTTCGCCTGATCTGGTTAATCTCTGAGCGTCAGGCCAGTCTTCCGAGCTCGTTCTAAACGCAACCAAATTAAGAGTCTTTCCATGGTTCACCGGGAAAGTTAGGATATGTTTGTCATGCCCCATCTAGAAACATTAGCCCAATCCATAATCGCGGGGTTCTGCAGAGAACTCACATACATGCAAGCATTCTGAGCTCGCTCTTCACCAACAGCGGCACACGCATCCTCCATCGGAATGAGCCCCCGGTACGCATATTTGTGTGTATAAACGGGCCGAGCGGATGGATGATCAGGGCCAACTATGGCCTGGCGCACCCGGGACTTGATCCCATCACAGCCAATGATAGCGTCAGTCTCCGCTACCGTCCCATCGTCGAAATGCATCACGAGTCTGCCGTTGCCATCTTCGGTGATGTTTTGTAGTCTTTTACCAAACCTCACAAGTTGCTTGGGAAAGAGTTTGACCGCCTCGTCCAAAAAATGGGCGCGATGGAGGCCGTTCTGGCCAAGACTATTCGAAATTGTGAACGCTGTTGCAAGAACACCGTCGGACATTACATCGCTGTATGCATCCACATAATCGAACCAAACTTTCTCCTTGGATGGCCATAAATTTCTAGTACAGACTGTTTCAAATGCTTCGTAAATGCCCTGATGGCAAACTTTCATAGCCTGGACGGCATTAGGGCTGAAGGAGACACCCGCTCCAATCTCTCCAAATGAGGCCGCCTGTTCATAGAGAGTGACTGGAATCGACCGAGAATTGAGAGCAATCGCCAATGTCAGCCCCGCAATTCCACCGCCAACGATTGCTATGTCAAAGTCCTTTACTGGTGACATTTGTAAGCTGGATGTAAAGTGAATGGACCGGTAGATAGCTGTTGGGCACAATGAGGACGAAGATATGAGCAAGATCTGATATGGTAACGCACTCTTCTGGATAGAGCATCTGGAAGCCGTCCATTTATAGCCCGAACCAGCGCTTTCGTGTAGTTAGATGGCGGGGTTATGTCGACGGGACACGGGGAAGACAGTGTCCCACATTATACATCGGCATCCACGGCATATCTCATAGTTCGGAATACCCGAAAATCGGGGTTCAAAGCACACAAAGCCGTGGTTTCCGACATCGCGAGTAGAGTTAGATGTAAAATGTCCCAATGCCTTACTGTCCGTCTGCAAACCCAGTTCTCGGAAAGCGTCCCGATGCTAATCCCTACTTCCGATCTTACCCCACCTCTGACACTAGTGATACCGAACCCTGCTGCCGATTTTGCTTTACCTTGGATGCATACTGAAACTAGAAGTGTGTTTATACAAGTAGTCCGGGGTATCATATTGATGAGGATAAAATATATTCTGGTTTGTAGACTGAATGTTGGGTATAATTGAATGATGACCAAAATTGCTTGACAGACATGAGAGCATAAGGTAGACAATGTTACAGGATATTGTCCTAAAACATTCCAGGTGACTCGCATAACAAGTTTCGCATGGTAATTACCGCACAAGATGTATTCACATCCACTGCTTTATAATTTTATCTCACCGGTCGTTTTGCTCTAACATATACACGCATCAAGGGAAGTTCGCTTTCAATATCGATTGACTGACGTTCCATTCTCAGACTACCTAGGTACCTGTTCGACTGGTGTCCGGTCCTTCGCAATTAGGTCGGACGGATATTTACTTTCTTTTCTCATCGTTACTCCGACTGTAAAGTCGACTTGTCTATATCAGTAGCAGTTTTTGTTGTACTGGTGTCCCCAAGCCAGCTCGTATCTGCCGAAGTTTGTCGACGCTGCCGAAAGCGGTTGGGTTTATATGTGCGCAGGGAGTCGTCGAGTGACTTACTGCAACGCGCTTGACAGCACCAGGCGGTGGCGATATAACAGGGGTGCAATCTCTCTGACAAGTTTCTTGGTGTCCTAAACAGGAGTTTCAGCCAAAATGGCAACGTCCACTTCATCATAAAGGCAGCGTCTTTGTTCTATTCCGACTAGACATTTTCGGACTTGGTCACAAAAGAGGTTTGCGTCGGATAACCACGGTAAATACAGGCCTATATAGCATGAGCTATCCATGTAGATACAAGAAGCTTAACGACGACTAGGGCAGTGAATGCAATGGCAGTGACGTCGCTAACCCCATGGATAAGGCGGTCGCTGTCATCTCCAGCATGAGTTGCACCATCGTCGTCGAGGGCTTCATACTTATCGACAGCGAGATCAATGCCTAGTGCGATTGCAGTACTAACGGCGCCGCGACATTTGAGAGTGCCCCAGGCGTTGAGTCAAGGTAACCAATGTGGTCTAGGCCTCCTCATGTTGGCCTCTTCATGCCGCTGAGCGTTGTGCTTCTACTCAGAGTTCTTTCAACGCCTAGCCAACTGGGTAATGATGGGACAATGCCGTAGGTCTGCGAATTTCGGTAGGTGTGGGCTAGGAATAGTGGGCTGCTACCACAATGTACGAGATGCGGTATGGACTGCTACTCAACGACTTTACCACTTCGACAGGATCAGTATAGAGTAGTAAAATAATGAATATCGCATGGATACCCAGTAGCAGTGTTCCAGTCCCAGAGCATTCAGCATTATCCTTCCAAATGTGTACATGCAAAGTAATCGGACCGGATTCGGCTGCGGCACCAGTGGAGTTACTGCTCTTCAGCCGGCCGTTTTTCTTATAGCTGTAGAAGGAAAATCGAGGCGTTCGAGTTGGAATGGGGTAATCAAGGTCAAATATTGCCGACTACTTCAAGCTCAGCAATGAGATGTGGATTTAGAACGAGTTATTTACTAAGTTTCGCTCTGATCAACTTCAATAACTTAATGTAAGCCAATACGCTTCTTTGTACTCCGCAGCTCCGAATACGCTTTAAACCAATGCGCGTATTCTGGGCCTTGTGATTGGATGAAACCCATCTCCTATTTTGCTTGATATACTCGTACTAGTTTTACAAGGTAGAGGTCAGGGGATATGCCCTGCAGTCAACATGAATGATCTATCATGACTTTAAAAGAAAATCTCTGGAGCTAAGTATAATCCGATTATTTAAAGCACCAATGCCCTCTTTACGGAAAGATTGTTTGACACATTCTACAATTACACTCGTCCCCTTACATTTTTGTTATTACGCTCGCGTCGTCATGAGCATCATAATACTGCTGTCTGTGATTTCTGCCTTCAGTATACTTGTGAACGCTCAGCAGAAATATGTTTTAACGACGGGTCCGACTGCGAGACCCCAGTGCTCTGCCACTGGGGCTCCCTCTCCTACATTTTCCTTTTCAACTTTTGCATATACTCAGTCAGACACTTATCGCTATGCGATTCCTATTCCCTCCCCTACTTCCACAGAAACATTTGCCGCTCCATTTTCCGCTCTTCGCTGTCTCCTCCCCCCTGTTCCTACGACCACATGGGGTAGCTGGGATCCCAACGCCACAGTGACCGCGACCGATTTCCATGATAGATATGGCAGTGCTTCATGGACTGCACTTTGGGAGAATGCGCGACCATTTCTTACTAATTTCACATCTACCGGGATCTATAGTACAACTGTTTCGCCGACACCAGTGCCAAGTGCCGAACTTATATTGCCGCCAAGAGATTATTTTGGTCCAACGGACTGTTATTATTTCCCAGATGACTTTATATATGGAGTAGCTGGTTCAGCTGCCCAGATTGAAGGTGCTATTAGTCATGAAGGGAAAGCGCCATCTGCAGCAGATATTATCGCCAAAGATGGCCCCAGCCCAGATTACGTGACGAATGAGAACTACTACCTATATAAGCAGGATATTGAACGATTGGCAGCTATAGGAGTAAAATACTATTCCTTCTCGATTCCATGGACTAGAATTCTTCCATTCGCTGTTCCAGGTTCCCCTGTCAACCAGCAGGCTATTGACCACTATAAGTAAACCGACCTTTTTTCTATTCGATCTCATGTCTTAAACGGACGATGGCTAACTATTCTTGCCTCAGTGACCTTCTAGATTTTGTTATAGCAAAAGGGATGCTCCCAGTCGTTACGTTGATTCACTTCGATACACCATTGCAGTTTTATGCGGCAAATGTCTCATCTTTATATGAAAAACCGACTGTCGGTTATAACAACGGGGCTTATCAAAATGAGACTTTCTTGGATTCTTTTGTTGTAAGTCAACTTCCAGATTATCAATATCTACAATGCTAACTCTTTACTCTCCAGCACTATGGAAAGATTGTTATGACGCATTTTGCCGATCGAGTTCGTTCTAACCAATCCAATTCTCACAGTGGTAGCTTATACTAATGCTTCTGGTTCAAAGGTTCCTCTTTGGGTGACGTAAGAAACCAATTCTTGTTCTACAATTAATGACTGATTGTTATTACCAGGTTTAACGAACCATTTGTTTACTGCCAGAATGGAAAGTCTGTGGATACAGTACTTAAAGCACATGCTCAATTGTATCACTTTTATCACGATCAGATCAAAGGTACAGGCAAAGTTGGGATGAAATTCAGCAATCTATTTGGTGTACCGCTTGATCCATTGAATGCGTCTCACGTTGAGGCGGCCAATGACTACAACAACTTCCAACTGGCAATCTTTGGCAATCCTATTTATCTTGGCAAGGATTATCCTGCTGTTTATAAAGAACGAGTCGCAGACTACGTTCCTCTTACAAAGGAAGATCTAAAATATATTAAAGGGACAGCAGACTTTTGGGGAACCGACGCGTATACTATTAGTAAGTTTTGCGGAACTCAATTCCCTCCCCATGACTCCGGCCAGGAGTGCCAAGGTATTACTTAACAGCAGACTAACCCTACAATCTGTAATCAGCTGTTGTCTCACCTCTATCTGCGAGCGAGTCACCCTGTTTGAACAATCCATCCAACGTATTTTATCCAGAATGCGTGCAGCAGAGCTGGAGTGGGACATTCGGTTGGAATGTTGCATACGCCAGTCAAACATATGTCTATATTACTCCGACCTATTTGCGCCATTACTTATCATACTTGTGGAATACGTATCGCTCGCCAATCATCATCACCGAATTTGGCTTCCCTATCGAGAATGAAGCCTCACTGCCACTGGCACAACAGCTCTTCGATTCACCTCGCAGCCAGTACTATCTGAGCTTTATGAGTGAGATACTGAATAGCATCTGGGAGGATGGTGTGCAGGTACTCGGTGTGATTGCGTGGAGTTTTGTGGACAATTGGGAATTTGGGGATTTTACGCCACATTACGGAATGCAAACTGTGGATCGAACAACGCAAGAAAGGCGGTATAAAAAGAGCTTATTTGACTTTGTCGACTTTATCCAAGCTAGAACCTGGCCAAAACACTTTAAAACGAAGTATAATAGTTAAAATGGTCATCGGGAGCTAATGAAAGGGCAGAGCAGTTAATAATAACTACTATTATTCTCTTGATATCCAAAAGCGACTGTGCATAACCTCATATTCTTGACTCGCACCAGCAGCCTGCACCTTGCTACCACACAGGCCTTTCTATGCAAGTTATACCAGAGGGCAAATCATTTGACGACATTTTGCAGAAGAGTTTGCTTCAAGTATGCGTCCTAGATAGAGATTGTTGGCACCATCCATGCCAGCATTAGCCGAATTTGCGATTCGAGGTTCTCTGCCGAGCTTATTAATGTGTGAGCATGGAACTGTCGGGCTATGTATTGTAGCGGGCTTGACCGTGGTTCAAAATGTTATATGCTGGTGCGCTACGGAGTAGTATTGTTCAAGATAGATTGAACATTTATTTATTAACAGCTAAGCTTATGATCAGTGGTTTACAACTGCTTTATCTTTGTTAGGAGTATAATGTCCGAAATCTTCATCTCGGCCAGGCCATAAAACCTTGCTGAGTATTACAGCACGGATATGTGAAGCAAGCACTACTAACCATGCAATCACGATCAAAAGTGTCATAGCGCTGGCTACGCCCTTGATACCATCACTTTCAAGCTCTTCTCCGATGAGACACGTTGCAATTGTAAAGGCTGTGTTAGGGAAGACAATTGCCCACCAAGCCAGGGAGAAGCGGATGCGTTTCCTTGTTACACCCATTACAAGTGCAATAAAACTGAAGGCAAAGAACCAGAAAGCCAAAGCCCATAACCAAATGCCAATCCAGAGCGCAAGAACCTTCAATATCTGCGATGCAGCAGGAAACCTAGCGAAATAGGCATAGTCGTCCGGGATAGATCTAGAGAGGCCTATGAGGCCCGTCGCTGTGAATCCTGGCGGCCCAACTGCAATGAACATTCCTGGACGCATTGGAGGCGCCGGGAATCCCTCCTGCGTTAGGCGATGGAGGTATAGTGCATATAGGATAAAAGCAACACTAAATCCCAGGCCCAAGTAAGTAACTCCCGCAACAAGGATAGGTAATCGTTGTGAAGGCGGTTGTGATGGCGCGATCGTGGAAGCCAGGACCCCCGTTAATAATGTGGGGAAAATAGGAAAAATCCAAAGGGGGCTCATTGACTTGATCTTGAGTTTAGCCCCCTTAAAGACCATGGTATATTGCATCACAGATGAAGAGATAGCTAGAGCAGCGTAGATCCAAAAGCATACTCTCAGAGCTACGGGTAACCAAGGACCTGATGCCGGAATACCGTATATAGCTGAATTGGCGAGAATAATGGCTAAACTTAATAAAAATGCTGGGAAAAACAAGCCTTCAGTTGGATGCAGTAAGCTTGTCCTTAATCCTTTGGGCGTCTTGATGAATCGATATGTAATGGCGGCGACCGAGACAAGAAACATGGCAATAGCGAGAATAAATGCTACTTTGCCAATAGCATTGAGCCCATCGAAGCGGTTAGGCGTGTTATGGAAGAGAAGGCCGAGAACACCAGTGCTTATGGTGACTGCAAACCAAGCCCAAGTAAAGTGCTTCAAGCGCTCACGAATTGGGCACTTATATCCCGGGCTGCAGACCCGTTGTTCTGGCGCTGAGAGCTGACCTGTTTCCCAGTCGTCGTCATTGGATTTACCAAGCTCAGGTCCATTCTGGAGCCCGCTTGCCGAAGATAGAGGTTGTTGAGTTGTCATTCCTTGAGTACTCTGAGCTGTAGATGCTCCAGCTTGCAACTTCATATGATTCACAAAAACCTTTAAGTGGGGATTGGGTTGGTTGTTCGCTATTATAAGTAAGCGAACTACATTGGCTCTCGCGAGGCCAGGAATGCAAGCTGAGCTGGAGAAACTGTTCCGGAAGGTCTGTTGTTGGATTGCTGTCCCGATATTTCCGGGTTAGCATAAATTCAAAATGCCGCCTTGAAACGCTGGACATTGCTAATTGGTTGCGCCAGGCACCAAAAAAAGAAAACCGCCAATCCCAATTGCACAGTGACGGGTCGTCGCATAAGTGTTCAAACATGTGGATGGTTTAGTGCCAACGCGCTGATATAATCTTCAGAGATTGGGTTAGATCAGCTTTCAGCTGAACCACGCCTCTCATAAACGCAGCAAATCAATCTGGGAATCCCACTTTTGACAAAAATTGAAGGCATGGCATCCACAGTGAAAACTTGTACAGTTTGTCAGTAACAATCTTAGTTTGCTAAAAGAGTTGACATTTTCGCATAAATAGTTTTGTGATGCATTGCTCGTAGAGTCGTGACTATCGGGACGGAAAGCCCCACGATTTTACCCTTTCCCATACCGAGTTGCATCGCATCATTCTCATCCTTGCATTGTATAACTACCTGCTTACTACCTGTGATGCTGAATACTGCGAATGATGATATAGCTGTCAAGATTTAGTAACAATCACCCTTAAAACTCCCATAGATGCCAATTTTAGACCCTCTTCTGAAGCTCTCGCGTAGGATAAACAACGTTGTCTGTAGGTTACACCAGCCACTGGGCCTGTTAAAGGGTGACTATTGCTACTCCATATGTAACAATAGCCTTCTATTGCATGATTCTATGAGACATGACCATTGATAGCTTCCCGATTACCCACTATTAAACGTTGAGGAGAGTCTGCACCAAAAGTCCATCTCTTATACCAATTTTATCCATTATCTTCCTTCCATCGATGGTTTATAGTAATGAATCTGTAGTCGACGATCCCTTTAGGTATCTTCACGAAGAACTTTTTCTGCTCTCCTCTACTTGAAAGGTTTGCTTTGAATAATTCCCTCGGTCCATGTTTTCATTTCTCACTAAAAGTCCAACCAGGAAGCCCATGCCGGCAATACCTGTAGTAACATACCAGACAGTTCTCAAGGCATCCGCATAGATATATCGATAGGTTTCTTGTACATCATGCATGGTAGGAGGAAGTGCGTTGATTCTTTCATATGCGCCAGCAGCTTGAGCACCCGTGATCACGAAATCTGGTGGGATGCGACCTGCCGCCATCGCTGTTGCCAGAAAGCGATCAAACTCGTTTTGGAACACTGTCCCTCCAATAGCAACCCCGAATGCCTGGCCCACGCTGCGAAAGAAGGCGATCATTGACGTGGCAATGCCAATATCCTGACCGGCAGCGGTGGATTGTACAGCAAATAGAGGCAATTGGAACAAGAAACCTCCTCCAATGGCAGGAATAATGCGAATAGCGTATAAAATACCCGCTGATGAATTTGGTTTCATGAGAGCGACTAGCCCTGTCCCGGTGGTAAGAAGCGCCCACGCTAACCATGTCATTTTCTGGAATCGAAGTGACCTAGAAACCCATATGCCGCAAAATACAGCTGAGAGAGCAATGGGGGCACTAAAATTATATAGTTAGTACGTGAACTTATGCCGGAGTTGGTGTCGTTAGAAGACGGCTTACCTGCCCGGGAGCGTTTCTGCTGAAGACTTGAATAGAGGGTCACCTCTCGCGCCAAGGAACTAGATGGCTAGATTAGTACATGAAGTGTATAAAGGGTAACTGGGAACTAACAAAGATGATGATATAGTAGGCAGAAGCCCATAGTACTAAGCCATGGACGAACGAACCAAAGAAACCTGTATTGCCACTGCGATGATTGAAGATACGTAGGGGCACCATTGGCGTTTTTGCCACTTTCCATTCAATGAGAAGGAATATGCCAAGCCCAAAAACGCCAAGGACTAAAGGTGCTAAAACGCTTGCGGAATTCCACGGATTTGTAGTGCCTCCGGTAGTGATGCCGTACAGTAATAGTGTCGTGGCAGCGATGAATACGGTGATTCCTAAGTAATCCACACGGGCGGCCTTCGATCTAAATGAAGATTTATCTCGAACAAGATGTAGTGCGTATACAATACCAGCAATACTGGGAATGCAGATAGGGATGTTTATCCAAAAGACCCAGCGCCAAGATGTATACTGTCCGATTGCTCCACCAACAGGTACCTATCAAATCAACTGTTAGCTTTTACAGAAGTTTTGTGAATAATTCCAACAGGTCAGAGCGAGTCCTACCCCAATATTGGTGCCCAAAGCCCACGCAAAGGCTCCCATGGAAAGATATTTTGGCCTCTCCCGGAGTGTCGTGATATCGCTGAGAATGACCGTCGTCAGGGTCAGACAACCACCTCCTCCAAGGCCTTGAACTGCCCGCGCGGCCACCAGCCAATTCATGTTTTGAGCACAACCACAAAGGATGCTTCCGAGAAGAAATATCGCGATCGCAAAGACCATAACCCACTTCCGGCCGCTAAGGTATCTGTTAGCATAATAGTAGTCTAGGTAATGCACGACAAATCTTACAAAATGTCTGAAATAGTACCATAAATAGGTACTGCAACCTAAGTTGAGTAATGTGAGAGAGCTGTATACCAAGGGAGTAGATAAACTAACCGTCTGGGCTAATAAATACGACGTTCCCACCCAAAAGGCTTCCAAGCTATTTCCTTTTAACGAAGACGTAATGGCAGCTAAAGTCGCAGCGACGATAACTGAGTCCATGGCAACGGAGACTGAAGTTAGGCAGAGCATAAAGACAGTGACTTTGAATTTGAAAGACTTCTTTTGTTCGTGCCCCCTTTCATCTTGAGCCTCCTCCTCCTCGGTATTAGTCGCAGCCGACGGCGAGGCTTTGGATACCTCAATTTCCATTTGGCGTTCTTCGTCCGTTGTAGAATTTGGGCTCGAAACAAAGAGACTAGACGGCACAGGCTTTTCGGTATCCATGGTAAACTTAGTTGTTTTTTGCTCTTTGCTTTTTAGCAGAAATATTTCGAAGGTCTTGTTGTAAAACAACAGGATCATTCGGTTTTAATAGCTTTTTCCCTTAATTCGGCATTATATTCTTCTTTATTCCGAGCTTGCATATCAATCCTGTCTGTGGCCCATTCCCCCTTTACGAATCATTGGGCTACCTGTTGACAAATGGCATTTATTTTTGCGTTGCTTGTTGAGAACAAAGTCCCAATGATAATTTGAGAGTCGTAAAGCCCCACTCTAAAGCTGTAGGCTGGGCTTGAGATCACTAATCAGTAAGTGAGATCACAAATCATTAAATAGGATCACTAATATTAAATAGCCAGTACAATGATTACTATTGACAGACTACGAATCTCAATATATTCTCACGAAATTTCTTGACTGTAGCTTAGCAATGGAATGATCACCTCATTCCCTGAATGTTTGCGCTATTGCAATTGTTGGATTGCTTATATACGAATACTAGTGTATTAAGTCCTTCTTTGCTGCTCCTTTGATGGAGGGATTTGGCCGGTTTTGCGATATGTTGGTGGCTGGGATGAGTATTTAAAGGATATATACTTGAATAGAGCCATCTGTGTGTATAGATGGGGAATGTACTCAACTGCGCAGCAGGAGAATGCAATTCGAACGCATAAAACTGAGATACCACAATCGTAGCGGGGATTTGATGCCTTTGGTCGTCGAGATCGCGAGATTAGATGCTATTATTAATGCAGACTTAGATATCACCGTTGGTGGCAATAGATCTGCCTCGTTAGTGAGTAACGACGTGGGGCCTCATGCCTGGCAGAAGATGTAATTGTAATCGTGCTTTTAATACATATCGTCAGTGACATGAATTGTGCATCTAGCCACACGCCAGCTTGAGTTTCAAGCTGGGAGGGAAGGGACGATATGTGGATGCGTATCCAGAGTCAAGGTATCGCTTCTTGTAGTGTACATGGAGAGTAGTATACATGTGCTCGTAAAATGTGATGCCACGTTCCTTCCGTTGTGTTGTTTGGCGGGTCGATTGATCTTAGTGGTGCATAAAATATAAATAATCTGTCATCGGGCGTCGAAATTTGTCGTGTTTCAATGACTTTTGTCTATGAGCCCCCGGTTCAAAGGTCCTCATGTAGTACTAGCGCGAAATATGCTATATAAGAAAGACCTCTCTAGTCGTACATCAAACTCTGACGGCCTATCGTTGTGTATGGCATATCTTCTTAGCTTTCGGCAAATCTTTCAAATTAGGGCACAGTTTTGCGTTACATTACCCAGTTCCTCCCCACCATGTTCTGTTACATTGAAGTACTATATTATGTTCTCTTCGAGAATTAATGTCCATAACTTTTCACATGGACTCGGGGTCCCACGATTGCCACCAAAAGTTCACTCCCCAATTCTGCCTTGGACACCATGCAAAATAACGTCTCATAGTTGATGAAACAATTTTCAAGCACATTATGGGCATTAAAGCATAATCTAGATGAAATAGTAGAAAGCATAAAGTAGAAGTATAGTGGGCCAATACTCCTTGTGAGACCAAAATTATACAAACATTTACGACGACCCAGTCGATGTTCATGTTAGAAGTATTCAGACAAATGAACACTACAATATAGGGGAAGTTCTCATAGTAGACGTTTACAGAAAAATACGCTCATGATGCAATTGAAGAGAAAAATGTAATATGAATACTAAGCGCATAAATAATTTCTCCATCAAGCGAAAACTATACAATAGAATTGGTGCATGACTGATGACGACCCAGCGATAACCGGAACGAACGGCAGAAGTAAACATCAGTAGTGAGAATTTTCATATTCGGTAGTTAGTACAATCAAAACACTAAGGCCCTGTAAAAGCGTTGATTGGGGCCCTCATATGCAATCTATCATTACTGCCCCCTCAAGGTGAATTCCAGCAACAATAAATATGTCGACGATAGTGATGATAAGAACCTTTGCATACCATTAGTTAGAAGCTATTTTGAACGAAAGTCGAGTTTTAACCAGGTATTCATCTTTATATTCGATGCGCCACCACAGAGACCATTGCCCGCCTCAAATATTCTGCTACACTAATACATGAGCTCCATTCATGAGGCACATAGCTTTAGGCGCACAGTCCAAGCTGCCCTTGCATAGAACGTGTGACACAGGCGTTGCCTAGAGGTAGTCTCTATCCTACCCAAACCAGCTCGTCGAATTCATTAAACTACTGCGAGATCATTCCTTGAATGTCAACAGCAACTGTTGTATCAAGGCCATGGATAAGGAACAGAAATGCTCAACGCCAAATGGACTAAAGTTCACTTTGCCGAAAGAGAATTGTTCAGTGGCGCTGTATGTAAGGCTTCACAGGGATTGCACGTACCTTGACGACATCTTCCCGACCATAGATTAACCAACTTATGGCCAGCTTCCGTATCAGTTACAGATACCTAATGATGCTTGCCCCAGAGTCTTCTCGTGAACATTTTCATTTGACCCAATTGACGTCTGCCGCGAGCTTTCTGTATTGCCCATTTGAAGTGGAATACAAAAACTGACTCAATGGATTTTATACTCAATTACCCTACCATTGTCAATTAGATGACGGCACAGTACTTATCTTGAGCGCAATAATTGTAGCGAAGCTGAACTGGATAACAAATCAATCTTCGATTTCAAATCATAATGCAGGTGTGGCAAAATGTTAACATGAGGCTGAGAAGTAGCTTGGTGGTGATACAGAGCAACTGTCACTAAGTTACCATTTTGCGGCATACAAAACAAAATTTGGGGACTCTTGGTCTGTCAAATCCCGGGGTCTGTTCTTGCTTACACAGACGAAAGGTTAACTTACCAGGGTATGATTACCATAATTGGACAGCAGGTGGATTGCTCGAGCTATTGAGCGCTAAAACGACCAGGGTGAGATTGCCCAAATCAGATTAGCAGACAATCTTACAAATCTAGCTAACCGCTTGCACCAGCTGAGAGCGCTCTAGGTAGAGTAGTGCTAATCCAAGTAAGGTAGAAGCACCCTGGAAGAGACAAACACCACGGATCAAAGATGACGAACACAGGGCAGATTGTGGAATGTCAAATGCGAGGCAATATTGTCAATGATTACACATAGTAGAGCTCACCAATTCATCCTATTGAACAATTTATATATCACTTTTAAGTATATAAGTAGTAGTCGAGAGTCGCCGAAAAGAAAACTGAAAAAGCCCTGTGTCTACAAGCACATCAGTCAACTTTCAATCCAACATAGCAAATACAATCATCCCAACTCAACCCAGCACAATGGCTCCCTCTTTTTACGAGACACTTGTTGAGCGTAACAAGCAAGTTGATGATATCTCATATTTATGCTGCTGCTGCCAATGCTAACCGCTGCAAAACAGGAAATACGCTGAAACTCATAACCCCGCCCCCACCATCGCCGAGCAGATGGCTCTCGGTCGCGTCTTCGAAACCACTCTCGTCAGTAAGTAAAACTTTTTGCAATAACTATTCGGGTTATTCGAAAAACTGACTTGCATAGTTACTTGTGTCGATTTCCGCCTCAACCCAGATCAATTCTTGCAAACTAAGCCCGAAGGTGCGCAAAAAGCTAGTCTTTCTCATTTGCAATAATCTAATAAGCGCAATGCATTAGATCAATTCCTTATCTCGCGCAATCCTGCAGGGCGCGTTGGCCCTGCTTTGCAAGAAATTATGCTTTTTGATGTTTTTCTTGGATTGAAGAGGGTCATTGTGATTCATCACACAGGTATGCCGTGTTGATCAACATTAAGATGCGAAGTATATGCTGATTGATGCGCGCTATAAGATTGTGGCGGGAGTCAATTCAAGGATGCAGATATCCGTGAAGCTCATAAAAGCCGTCTGCCGGATCATTCAGAGATCGATCATATGGTGTTTGGGGCTTTTGACGAGTGAGTCTTCCGTGCGAGAAAAAAGAAAAATCGCAAGGGTCTATGCTAATACATAAGTCAGGGTTGAGCAAAGCGTCCGAGACGACCTTCATTTACTGAAGACATCTCCTTATGTTCCAAAGCGAATTTCTGATCAATCTTTGGGATTTGTGTACGACATCAAGACAGGCTTGTTAACTCCGGTAGAGTAAAATAACCAAGCGTGGTTTATTGTGAGAAAGGTTATCAGGAGGTAGATACGAGTAGATGCACCGAGTACCTGTGTAGCTTACATTAGGATACTGACACCTATTTGCATCTCAATCTACCTAAGTAATTATGCAGTCGGATATATTGCTTTAATATACGAGTTTGGATACGAGTTGCTCATTCCAATCTATCATGAATGGTATTACGCTATATAAGACTCAGTAGCTACAAGACCAGGCAATGTTGTACTTATGTGTAAACTACTAGTAGTTTATGTTCTGTAATGTCTAGATTGGCAAAACTTCTCTTTGTCCCAAACTTGAAAACCTATTGTGCTCTTTACCAGCATATTAATCTTTTTTAAATAGAATATCTTCCATCTACTTCTGTGCCAATGTGCCAGGGAGAAGTATTGAGACGCAGTTGTAGGGTACCATCTAAGTGTGCTAAAAGTTCAACAGATTGATTCAACCCCGCGTCTTTTGTCACTTCCTGTGGGTTGATTCTAGAACCAGTTCTCCACTTTAGTGCTTACCCGCAGGTTATGTAATCCACCAAGTCTGGTGGCTCAGTTCATCTCAGGCATATCTTCGTGAAGTTTCCAACATCATTTCTTTCCAAGACGGTCCTATCTATAGCAGTGCGCAAGCCGATTTGAAAGAGCCATCACTTGCATACTTATATCCTTGCGTTGCTACAAGACACATTCAACTACTGGCGGGACTCCATTCGGCCGGAATGGCTTCTACCAATCTTCTCTGGATAAATCCGACAACCTCTACTGTGCCCTTCGACCGCGCTAAAATAAGACGTGAAGTTATGCAAAAAGTAGCTCAGAAGCGGAAACGACAACCAAAGCACCAGCATCCTAACAGCCGACAAATTCCTGTTTTTATAGCCGACGAAGGTTTTAGCAGCAGCGCGACTGACCGGAGGCAAACGGAAACAGTTGATGTGACAAGGATACCTGCCATAACTAGCTATGATGATGTCTGCTTGCGGGCAGATGTAGCATATTTGCACACTGTCAGTCCGGCTTATCCGATAATGCTCGCCAAAACAAATCTACGTTTTCTGGATCTATCGTTACTAGCTTCAGTTGGAGTTGGTCGGTATACTGGGCAAAGGCTTCTCGAAAATCCTCAAAGCATTACCCATTTCTTTGAAGGAAAGAATTGGTCATACTTCCGTTATATCCCTTTACACTACGATCAAAGCGTCTTAATACGCAGTGCTACGGATTGTGTTCTAGCTCGCGTTAGATGCTTGCTTACGCCTGATGACAAGCAATGGGAGCTACTCGCTCTTTCAAAATACTCGATGGCGCTATCAAATTTACAAGATGCGATTCACTCTGCTTCTCAGCATATCACAACCGAGGTGCTCTGCGCCACGCAAATTCTAGGCCTGTATGAAGTAAGTGCCAATTGAGCAAATCTTGAAATATATGACTTATTTTTTTTTCTCGACCTATGTAGCTGCTCAACCCTAGTCGGGAGAATGCCTGGATAAAGCACACCGCGGGAGCCACGTACATAATAAAGTTGCGGGGCCCACAAAGCTATAACTCCGAATTTGAGAAAAGTCTCTTTATGGGACATGTAGGACCAATGGTGAGTCTTTTGCTTTTGCCATCAAAGCGTTCATCTGGATAATGTATACTGAACTCTCTGGTAGGCAACAGAAGCAATACTCAATAATGAAGCCTGCTTCCTCGAACACCCAGCATGGAGAGCAGTGCTCCAATCAATCATCACGGACGATCCCCTTGTACCAGAAAGAAGTACCATGGTCATCTCTATGGTGTCGATCTTTGTCACTATCCCCACCCTCTTCAAAGATTTTACTGACGTGATTTGCCATAATCCCAACCAACCACTTAAACCAATTACAGAGCTCATATCTCGAGCCCAGAAACTTCGAGCGTCTCTACAAAACTGGTACAGCACCTATATTCAACCAAGTGGGATGTCGGTGAATAATCCGCCATTTGGAAATATGTATTACGATGCGTTGATTATATATTACATCTGCATGATATACAGTGACCGGCTGAATACGTGCATTCATTTACCGGAGACCCCAGGTATATACGACATGGAAGAAGAATGTCAATGGTTTGCGAGCATCATCGTATCGCTACACAATAGGGAAGAATCATACTCTAACCGCCAGGGATCATTGCTATTGGCTCAAAAGTTACCTATTGCTGAAGCGACTATTGAATCTGGACATGCGTGGAAAATGCAGCTGAGCCTTGGCAGTGGTCAGGATCGCGTTTTCAAAATGCCCAGAGAAACGTTTGACCACTGGTGCAAACTCTTTGGAAGAAGAACTATATAATAATGAGAGCTGATTTATTACGTGAACAAAATATTTATTTATTTCTTCACTACCCACATAACGCTATTTCTGTGCAACGACCGATGCAATATACTCTTTATGCTGCAGCACTGCGGCGTCCATTATTTGAAGGGCACGCGCAATGGTTGGCCTTGATGAAATGCGATCAATCCAAGCGGTGTAATTCTTCCACTGAGATGTATCCAGTTCTGGGTAAATGATAGTAGCCAAGCCCTTGCAGTACGGTAGGAACATGATGTCTGCGTAGGTGACACGGTCTCCTATCAAATATTCCGTGCCCTGGCTTCCAAGATGCGCGTCAATGACTCCCAAAAAACGCTTGATCTCATTACCATAGCGCTCTATAACAGACGGGAGGGTCTCGTGGTGGAAAGTGGTATACCAAACCATCTGCCCAAAGTATGGTCCTTGGCCACTCATCTGAAAATGCTCCCAGCAGCGCGTCAAGTGTTTTTCTGGGCCGGAAGCGTAGTGCAGCGTATGCTGGATGTCATAAACATCAATGAGATAGTCGATGATTGCGCCAGACTAAATCACTCGCCGTAATATTAGATGGTTTGGCCGCGCGCAAAGTATATAAGCTTTTTTTATGATGAACTCAACTTGCCTCCCATATTGTGATATTGTTATTATTTGGGTCTCTCAGCACTGGCACTTTGCCGTTGGGATTCAATGAGAGAAAAGGTTGCTGCTTCTTATCTGCTTCCTGGATTTTCTCGAATTGATATGGGAGTTCTAGTTCTTCGAGGATAAATGCCACCTTCCATGGGTTTGCAGAGGCCGCAAACGGTGCAGAGGCGTAGAGAACAAAGGGCTGCAGATTAGGCATTGTGTTTGCTTGTCTTTGTCTTTTGCAGAAGATTTTCTTTCACGTTTAGTAATTATATGAATCAGTTGGGGGATCTCCAATGTTATCCGCACATATTTGACGAAGGCGATGTACGTCGGCATCTTATATCACTTTCCTCTCCCATCAGTGCCTGAGCCTCTGCCAAACCATTCGAAAAAAACATATGGATATAGTCGCCCTGACATTATTAATGAATTTATTATATTTAGTAAGCAAACCATGCTGCGATCCTCGCGCTTATGTTCCCTTTGTCACATAGGTCGTGAGTTTCGGAGGTGTCCAATGTTTTCGGACCACGGCCTTCGGACCACGATCTTTCGGACCACGACCTCTCTAACCAATCAACGAGGCGGGTTGTCTCCGCTCTTGGCTATACTGTGTCGTCACTCAATCAATTCACGTCGTCTGCTTTTCTTTCGTAAGCACTCTCTGCCATGGTACCTAGTTACTCGAGTACTGTATTGGTGCGTCAAGCTCACAAAAACACAAACTTCGGTTGTTTATTGTTTGTCGCATCTGGATGCGGACCTGCATTCGGACCAAGACACCTCCCTTATCATACTGTTTTGTCCGAAGCCGAGAAAATGGCGGATCAAGCTTTGAAGAGTAATTCACGGAACCCTAGCGAGAGTCGAGGCCTGGTGGTGAGCTCTTGGAGCTGCTTCAATTGCCGTAGACGCAAATCCCGATGCAATAGACAGAGTCCATGCGGATTCTGCTCTAAAGCGGGCGTGGAATGCCTGTATCCCTTTAGCGGGCGCATGCCGACTCGCCAGCATAACTCGGCAACCGCATCTGTCCCTTCATCTCGGGCGCCTCGGCCGCGTAAGCGGTCCGAAGTTCAGGTGCAAGAGCTTCTCAGTCGCCTGAGGCAGTTAGAGAGTGTGGTAGACGGTATGAAGGCTCAGGCACGAGATGAAGATTCCACAACTCGCCATACCAATTCAGGCAATGTGCCCGCCAGGAACAGCAAACTAGATTCGACAACCCAAATAGACCCGGCGTCTCACGACATACACGCAATGGACGCATATCATGATAATACACAAAAGCTGAGTCGTTCGTTTGGTAGTCTTCATGTTTGCGAAGAAGGCACGCTGTATACCAGTAACGGCTTTTGGACTGCTCTTCATGGCGAGGTAAGCTCTGCGTCTGCAGCGTAATCGCATCCATGTAGGCTCGTTTTCTAATTGTCTTATTAATAGCTAAGAAGTGTCCGCGAAGCATTCGAGACCAGCGACATCATCGATTTAACTGCCTTTGAAGACAGTCTCGAGGCAGACGGGGCAGAATCTGGTCCAATACCCTTCACCTTTAGTCAAAGCAATCCGCTTGAATCTGCATTCCATCCGGCGCCACATCTCCTGTCTTATATCTGGCAGGTATATGTTGAGAATGTGGATCCTTTTATCAAGGTGCTGCATGTACCAACCATGACTGAAGTAATTCGGCTCGCCGAAGCCGGCTTTGATAAGCTATCCCCAGGGATGCGCTCCTTAATCTTCTCCATCTCTCTAGCAGCCGTTAATTCACTGAGCAACTCTGATGTAAATGCATCTTCTTTCCAGTAGACTCATTTAATACTCATGAAACACAGGTCTGACGAAGCTCTCTAGGTGCAAGAGGCGTTCCATGATGCCAAAGAAACGGTTCTCTCTAGCCTTGTCCTCGGAACAGAGAAGGCACTATCACAAGCCGGTATCCTCAAGACGACCGACCTATGCGTTGCTCAAGCATCTTTAATCTACCTCGAGAGTGCAGGCCACCGGTATGGCATGCGGACTGTGTGGATGATGTCTGGTATTTTGGTAAGGGCCGCGATATCGGTAGGGCTGCATCGCGATGGCGCTACTTTTCCAAGCGTCTCTTTTTTCGAGGCGGAGATGAGACGACGATTATGGTGGCATATTTGCTGTTTCGATGCTCGTGTCAGCCAATGCTATGCTCCTGAAACTATGATATCCAACAGCATTTTGGATACCAAGGAGCCCACAAATTGCAACGATGCAGATCTTGAAGTCAACATGACCAAAGAGCCGACTGCGCGGGAGGGCTTTACAGATGTGAGCTTTACTCTCATGGCATGTGAGCTGCGGCGTCTGTGCAATCATGTGCTCTCTTCATTGTCCGCTCTGTTGGCTTCTGGGGAGACGCAGCAGGCAGCGCAGTGCGTCGCATTGCGTAAGATAGAGGAAGCACGAGAGTGGGCGGCCACCCAATTTTTTGGAAACTCCGGCACAGGGCGTACTGTACAACACTTTACTGAATTTTTCTTCGGCATGCTCCTGGACCACCTCAGCATTATTGTGCGAGATACGAATATATTTGGGAAAGCGGCATCGGCCGACCAGACAGATCTTAGAGACAGATCATTTCTGTCCGCGGTAACTCTCATCGAGAACATAAGGAAATGGCGATATCAGTCCTCAACACATCAATGGGGATGGGTCCTGGTAAATTTCCAGCAATGGTATGCTATCGGTATCGTTCTTATCCATCTCCAGACGCAGACATGGGACTCTGGATGTGAACGAGCTTGGAGTCTCGTAGTGAAGACCCTAAATGAAACCCCCCCGGCTATGATGACGCAGAATCCTCTACGAGAATCTATAGTTGGCATGGTTACCGCTACACGCCAGCACCGGGAAGAACAGCTTACACAGCACAATACTCAACCAAGAAGCTATGACAACATATCTCTGATGCCGCAAATCAGCGCTTCAATTTCTACCCCAGCAGACTTCTGGTCTAACACTTCTGGTACGGATTTACCAACAGAGCTTTCTATTGATACATATGCAGCACAGGGCGAGATCGCAGAGCCACTCAACATACCGCTGAACACAAAGCCTGTAGATGTATCGCAAAGCAACCTCTCCAATAATCGTCTTTACCAAGAGGAAATTGATTCAGAGTTAAGTTATCCATCATGGTATATGGAATCTGCGGACGAGTTAGACACTATGGAATCCAATTTTGGGAGCTTGCAGCAATTATTCTTCCATAGTATTCTAGATACTAATGGGGGCTATATGCCGGTGTGATAATCTGGCCCCTACTGGAATAGCTACAAAATGCCGAATTGAGAGACAGCTTTCTCAATCTGCATACTTCCATTGTAGATAACGAACACTATATACGTGTAGCTTATTTCTTCTTCTTCCCTCTACTCCCACTTCTTCGGAGCCTTTGGTCACCGCATCAAGTAGCGCCGCCTTGGCTTTTTCTTTGACAGATGGTGATGACCCCAAACACTCAGTTGCAGATTGATCTTTCCCATTTACATGCCATTTAAAGTAGAGTGTATTGGAAATAGTATTGGTTGTATACGTAAACTACGATGTACCCTTTTTTCGCCCTACCTGAAGGACAGTGTATATCCTTTTTTCAGTAGCTGCCAAAGTAGTAGAGTTACTAGTCTGGGCTGCGCTATCCTTTCTGCCTAAAATAATGCTTGTAATGTTGCCGAGCCATTAGATACGTTGTAAAATACAATCGTAATGCGTTTGATAGTCGGCTAGACCGGTGCTTTTTCTAGAATCTATCCGGAATGTATCCGGAGGTTCAAATGGAAGCTTCTTCCATTTATCCCGTAGTGACGGCTTTAAGTCTTTTCTCCGGGGGTGGGTTTGTGCTAAAGCCGTGTTTAGTTTGGTAGAGATATATTCATTCGCGGATCTTCATGAATCGTCATCATATTCGTGGTAGCCAATCTGAGGCTTCACAGCGTATTTATGGGGTAGTAGGAGAGAATGTCTGGCCTCACTTTGCCCATGGGGTAGATCGGCTTGTTTAGTGTTTTGTGGAGCAATAGTTGCTTTGGCATTTAAATCGCATGAACTAATTCTTCCGTGCTACAATGCATAGATAATTATTCAGGCAGTTCAGCTCAGCCAACAAAGCACGAGGGTTTGGTAGTGGGTATAGATATATTTAAAAGCTGTTGAGACGTCGCTTTTCGCTTTTTCAAGCGGTTTTTACACATCCTTCAGTTTCATCTACTTGCCCATCATGAAATCCGTCATCGTCAAAGCGCACCCTCTACGATGCGAGATAATCGACACCCCCATTCCACAGCCTGGGCCAGATGAGGTCCTCATCAGAGTCATATTCTGCGCCAGCAACCCACGCGATTGGAAAGCTCCCGATCATCTCATTCCTGGCATTGAGATAAACCAGGGCAATGAGATGTCCGGGATCATTGAAGCGGTGGGAAAGAATGTGTACGAATTCCGGAAAGGCGACCGGGTTGCAGCAGCGCATCCTATGCAGACGGAGAATGGCACTTATGCGGAGTATGCGACTGCTCCTGTGAATACGTGCTTTCTGCTGCCACCGAATATCTCATTTGAAGGTGAGTTACCAAGAAAAAACTATGCATGTTGGTGAATCTTTGCTCATGTAAGACATAGAAGCCAGTACCATACCATTTGCCTTGTGCACAGCAGCAATAGGCCTATACCAACGGCTCAAGATTCCGTTTCCGACATCCCCAGAGATCGCCCAAGTCCAACCTCCACTAATCGTTTACGGAGGCGGATCTTCCATGGGAGCGTTTACTTTAAAATTGGCACGGTTTGGACGTTTCGAAAAAGTCATTGCTGTATGTGGATCTGGAAGATCATACATCGAGTCGCTTGGCGTAGTTACGGACTTTGTCGATTACCGAAACTGCAATGTCGTCAATGATCTGAAGGCTGCACTTGGAGGGAAGAAATGCTTTCATGCTGTTGATGCCATCAATGATAGTAACAGTTTTCGGCATCTATCAGAAGTGTTAGCGCCAGAAGGAGCTCGCATGTCTGTTTACCTGCCCCGTCTAGACTACAGCGATATTCCTCCCTGGATATCTATTGGCATTACTTTCTTTGGCACAGTGCATGGACAGGCGACTCCAATCAGCAATGAAGTATACAGCGAAGATGTAGATTTTGCGTATGCTTTTTTCCGGCTCGTTGGTCGATGGATTGCGGAGGGTAAAATGACCGGACAACCACATGAAGTCCTGCCACGCGGATTGGAGTCTGTTGAAGAGGGTTTACGGATGTTGAAAGACGGGAAAGTAAGTGCCAAAAAGCTCATATACAGAGTTTCTGATACGCCTGGCGTTAGTTCTGCATAGCGTTTAAGTATATTACAATATTAATCATCTGGTACTTACAAAATAAATTGCATTGACCGGCAGGTTTTCATAGGGTCTAAACATGTCCGATCCAGGTTGGTCGGTCATGTTTACAAAAATGGTAACCCGTCGAGCTTGCCGCTTCTATTCCCTCACCTGACGGGCCCTTTCACAAGACATTGAGTCCGATGGTCAGAAGCATGATACTATCATCCTGTGCATATTTTAGGAAGCTAGCGACCACTCAGGCGCTGATATTCTTCGCCATATAACTTGCACTTCTGGACTCATCCAACATTACTACGATTAAGAAGTTTCCCAACCTATTTCATCTTACCCAAAGAGATTGAATGAGTATTATTTGATAAGCTGGACAATCTATGATCTAGTTCGTTAATGTTACAACTCACTAAGGATAAGGGTTCGCTGGTCTTGTTACTTGCGGCATAGATAGAATTACGACTTCCGCCTCTAGTCAACCGTTCTTCAAGCTAGTTATAGCGTCCTACTGGAGATATTTGATATCTACCTATGCTGCTATGCCTCTCAGAGTAGTGGAATAAGCGACGAATATGGGAAATGGTTTCGGATTGCCCCTAGTCGCACCTTGACAGACTTGCATCAAATTGCAGAGCGAAAAAATGCACTTGCTAATCACATTGGCCGTGTTTCTTACCAGCACTAGTGCTGGAGCAAATCACTCAAGTAGCACACCAGACATGGGATCTTCTCAGCGACTAAGCAGCATAATCTTACAGACCCTCTTCCCATCTCTCACCTGGAGGCGCGTAGACAGGTGTGCTTCATAGCTGGAATGAATACGATGCCGGAAGTATCTCAGGATGTGACAAATGTCCTCGTCTCTAAAATCACCTATGATAAGGCAAAGACTACACTGTCCAGAGCATCTGATGTTCCTTCCGGCGGCAACCCTTTCTCTTCTATCAACTTTGCCAGTTCGGATTTATGGATTTATCGCCACTGCAATTCGCTTTACCAAGGTTTGGCCCACGAGCTTTCTGGCCAAAAAAAAGATCTGTTAAAGCTCCAAAACGAGGCGAAATTCTTTAGATACTACAGAAATAGGACTTCGATTCAGTTAGAGGAGAATTAAATATTAAGATACCAAACTTCTTAGTCACCATGCAGGTGTTCCGAATCCAAGCGGCGCAAGGCAGTCCCTCGACAGACGCAATCTAGAGAATGGAGCAATTTTTGCGAGGTAAGTCACTAAGAATGCGCTCAAAAGGATCGGCAATCTTTAGATGAAGTAGCCGCATTGACCACAGTGTTGTCTTGGGTCAAATAAGCCGGAAAAACGAAAGCGGTTTGGATTGAAGGCTGCTTATACATTATCCATGCAAGAAGTTTGCACTGACCCATCACACCAGTCAACAAACGGAAATCTGGAGAGTAGCAATACGAGTTAGCGTAGATAGCATGAACCGCAAGGGACAAGAAAAACATCTGCCAAGAAAGTGCACCTTGTGATAGGCCCCCGATAACGTCAAGATAGAGCAACCAAGATCCAGGTAGATATTGTAGCATGTTTCTTGACGTGCTTTATAGTAAGATGGGTTGGTTCCGCTTTCTCGTCCAAGGTAGAAAGCAATGTTTGACTAAGGTGGCTCAATGAATAGGTAATCCAAAGTAGACGGCTATCGTTTACCAAGGCAAGATGATAGGAGCGCTGCATTAAAATGATGCCCATACTAAGCCTTACGAGTGATAGACTTTCTTTACCGTCCTATGAGATTACACAGCGACAACCTAACTTCTACACTACTAGGCGGTGACATCTCCTAGCTTAAGACTGGCGCTATAGGGGATATTCCCTCTAGAAAATAGGATACACTCCCCACTTAGTATTGGAGAATCTCTACCACAGTTAAAGGTCTCATTGGGGCGGCAATGAGCTGCAATAGGATTTGTTACGTAGCAGGGGCAACATTATGCGGTAGTTCGCCGGCGAAAGGGGCGAGAGCCTACATCATGCAACAACTCAGGGGGTTGGTTACGTTTCCAAGGACAAGGAGCGTTTGCGCCCCATAGTTTGTCAAGTTAGTCTATTAACTTGGCACTTTTCTCCATATTTATAGCGCGTTTTCGCGGAGGTATCGGCACCAGGGTGAGGGAGTTGTCGCCTACGAGTACATCCAGGATGACTGCTTGGCCATCAATTCTGGTACAAACAGTACTTTTACTAGGAGTAACTGCTCCGGAGGCCACGGCCTGTCCATTGGTTTGGTTAGTAGTCGAAGAGACAGCACAGTCAAAACGATACGCATCTTGGACTCAAAAGTGTGTAACTTGTAAAACAGCGTTGTCATTGAGTAGGATTACAAAAATGAACGGCCACTTGGCATGTCCATGGCCGGTATTCCCATCAGTACTCTTTACTATCAACACTGTTCAATCAGGTGGAGATAATGTGTATGCCGTACTCGTACACTCTACCCGCTGCTTATTTTCGATGGACTTGGGACTAACAACGCGGTCAAGGGACCAAAACTAACTAAAGAAACTAAGCGCATCCCCCAGGCGTCTTTATTTAGCGTTTTTTTCTTCTTCTTCTAGGCAGCATCGAAACGTCTCCATGTTTTTGAATGAGGGTATTGGTCAACTTAAACGTCGGTCTCAAGTTGATTATGTACTTTCTTCCACCCCTGGTTTGCAACATGGAGAGGACAGTAACAGTTACGTATCGGTATGCATCTAATTTAACTATTCTTTACATGAATAATGGATTTACTGTGGAGCATATAGTGTTACAATGCGTCAAGCAGTACAGCCATCGCAAGCACAGCGTTCATTGAGACAAATTGGATGCTTTTCTGGGAGTTCTGGAGCATTTCTTTGAAGATACTGCAACCAAATTATTATATTCATGATGTACCATTGCTTTTATGGAAGAGTCATTTGGCGACAGACATTTAAAATGACTTGTCTCGCTTTTTGGACAGTTTGAGTTAGGAAATATGCCGTCTATTGACAAAGCATGAAGACTTTCAAGCAGGCCATTGACACGGCGGCATTTCAGGGCAATCTACTCTCTAAGTGAGAATGCTAGAACTACTGCTCTTGATGGAGCATACTTACTGACCGAATCACACCAATCACGTAGTTGCTTTATATAGGTAGGTGCGCCGTATGGTAGTATAAGGTTTCCTTTCTATACGAGTTTGCAGCCTTTTAAGCAGCATATTTGTTTCGTTCTATCCTATATACTCACTCATCTCGAATCATGGGCGGTCGAGCTTCGCTTTGGAGATTCTGGTGTAATATACGTGTCATCGCCGTAATATACTCGTCATTCTTAGAGCCAATGATACAAACGAGACATTATCGTATCATTCACAGAAAATAGGAACTCCAGGTTATGCAGTCTCGGCAGTGATTTCTTCTGGGTCACCCTAGTCGGCCGTAGATAGCCATGTAATGTTGTTACATATTTCGATGAATCGCTTGATCCAATTACCATCTTGATGAACAACGATGTCGCGGAGGGTTGTTAGAGAGGGGTATCTTCGTATTGCGAGGTCAACAATGGACATTATAAGACTAGTATCACAGATTTCAGTTGAAATTTGGCTGAGTAAAACCTATAGGCTGCATCTAACCTTTTCACAGCCTTGACGTTGGCATGGAGAAAGGTGAATACCGCAGTACCACCAGTGTCAGCATTGGAGACTAAAGACGGGCGTTGAAAGTACAAGCTCGCGCGATTCTAACCAAGAGATCAAAAGAGGATATTGAATGGCATTAGCAGCATAAGAGACAAGCACATGCACGGTCGTAGTGTGTGCCCTTGGGCTATGTGTTGGGGACGGTCCACCAGACAAAACTCGACATAGGGTCAGGCTCAACCAAGGGCTTGTCTGAAAAGCTATACAAAGCTTCTAAACGACTGATTAGGCGATTCAATCATCATTTGCTATATCCCAGCTTGTAACTGGCTGGCTATTCTCGTAAGGTTGAAAGTGACTCTATATTTTCTATACTGCTTTCTAATTGTGACGGGCACGGGATCCAGCCTGTGACCCCTATTATGGTCCACACTCTTGTGTTGGGTTCAAGATTTTTACGTATACTTTGATCCTGTCCCTTTTCACCTTAGTGAAGGGAAAGAAGAGAAAATGATACCGGCAAGTTACCAAGACAACGAAGAGAACTGTATGGGGATATAGGAGAGGGCCGAGCGAGACCAAGACCGTAAAGATCAGTGACTGGACCATAAAAGTTTCCAAATCTGCATGCTGTATCAGACTTTGCCATTTTGTGACAGGACAGAGATGGCTAGTGAATATTGAGCTTAGAGAATTCTCACCATTATGATCGGCAACCATTGCAGCCACAGTTGACTAGCGTTAAGATGCCACAAATATTAATCTTCGCTTCCCATTCTCCGCCTTTTTCAATGCCCGAGTCGAGATTACACCTCGTCCAGTTTCATGCGCCGTTTATCCTAGTCGCCATCTGGAAAAATGGATCAGTTCTAGATCAGCCCTCAAAATTGTTCTTCTTCCACCCTAGGACCTGACTCCTGCCGTATTCTCCCGGCGAAGCAGCTCGATCGCTCCTCTCCATCGTAACCTTCGTCTCCTTTAAAATATGCTTGGCACTCTCCCCATCCCCATCTGTATCTGCTAGTTGGTGAAACGTGTCCAATTGAATGTCGTTACGCATCCCCGGATGATGTCCACTCCCTGACCGCATAAATTTATTATTCGAAGCTGAGCCACTGGTGTTGCCGCCGCTGGAGCTACCGCCAAAGATGGGCAGTGAGAGGAGAGGGCGAAGAGCGTGTAGAGAGCCAGCAACGATGCCGATGCCTTCTTCGATGATGGACCAGAGGCCAATCCTGCCGGTGCCAAACATGAACTCTGCCGGGTTGTTGTACAGAGTTAGGTAGCGTAGTCGAACAATTGTTGCGCAACTTGCACTGGTAAAAGGTTAGCTAGGTGCATATAGTTTGCCTGTTACCTGGTAGGGTTGCACTGCGTTGGTAGGGTTACACTCCGAATATTCGGAGCGGCGATGGCGGCAGAAGGAAGTGGGGCAATTTTTGATCGGGAGAAGGAAATCTGAGACATACAATGCGCCCATCCCCAGAATCATAGCTACCGAAAGCTTAACCCTGCTCTTCATCTGGATCTTCCACAGCAAGGCTCCAGGCAGAATCGCCAACGTCCAGTCGGTGATGATCTCTATAGCAGAAAAGAAGAAGCTGACATCGCTGTTAAGTTCAAGATTGCACGTGCCGGTAGTAGTTTCGCCCCATAGAGTAGTGATGGGATGACAAATGTTGGAAATGCCGGCTATGAATACGATGCAGGAAATGCTCGTGGCGATGATGACGCTCCAAATAATCCACCTGTAGCGGCGGCGAGATTCGGCGATTCGAAGGAGAGTTATGGCGATGCTGCTCTTAATGAAGACAGTGCTGGAGGCGTAAAAGTATTCGGCGATGAAGAAGAGCTTTTGGTGAGGGTTAGTTTGGCTTTGTTCGATTCTCAATAGAAGATTCACAAGAGTATGCACCTTGGTTCCTTTCATGATATCACTGGGATGCAGCTTGGCAGCAAGCTGACCAGATCCGAGATAGCTGCAGACAATGCATAAGGAAGCTGTTACTGTGAAGAGAAGCTACAAAGTATTAGAATGCTTTTGAGATTGCTTTTGGGTCTCAGAGAGGATGAATAATTCCAGTTGGAATACGTACGAGGCCTATCAACATCAAAATGTCATCCCAGCCCAATGCTTTTCGCCAAACACGAACTGATGTCCGTGCAATGAATGTGAGCCAGGCTAGGATAATCAGCACTATTGAAGCATGGAGAAGCTGTAGGCCGTCCCCTGCCGGCTCGACCATGATGGCAAAACAGTTGAGCGCTGGTAGCAAAGGCAGATGAAGAGCAGAAGAGATGACAACTCTTAGAAAAAAAGAAAAAACGGCAAAGTAAAAGAAGTATGAAGAAAGGGTATAGCGGAGAAGAGAGGTTGCAAAGAAGAAGAATTGTTCTATTCTTTAGAACCAATCCTCCCACTACAGAGGCAAAAAAATTCGGCTAAGATGAGACCATAGTGAAAAGAAACCGGCGCCCATCATTTCTTGTTCTGACCCATGCCGGGTGTTCATTACTCGAGTACCCTGTAACCGTTCCACCGGAAGCAGGATCGGCGGTACCTATACATATCTGGGTATTCTTCGTATCATGCCTCTAATATGGACGATTGTGGGCATAATTACCGGAAACTAGTACTGTACAATACGGTGTAGGTGTATGGGGCAAGTGCCGAGCTAGGCTCGTTTCACCATCGTGCTTTAGACAAAGGGGTCATAACGTGGCTTTTCTGTCGGATACATGCATAAGTAACGAGTAGTAGTACGTCTGCAGCTCTCCTTTTCCTCCCAAGACCTCTATCTTCTGACCCCTTTGTTTAGTATTTTACCTTTGTGATATCACATTTTCTTTCATCTTCTCCCGTCTCGCTACCTCCATTATTTTAACAAGCCTTGCCTAATATTAACACCATGACCGAATTTCTTATTAAGGACGAGGATTTAAGCAGCCTCAAGGGCAAAGTTGTTGTCCTTACAGGTACGGCTAATTTACCTTTTTTGTGCCGTATTACTCTAGTGATTATCCTTGAACTAGGCTGCTGACCAGCCTACCATAGGCGGCTCATCAGGTATAGGCCTCGCAACAGTCAACCTACTGCTGTCACTAGGAGCATCAGTGGTCAGCGGCGATCTTAACCCACCACCGGCTTCCGAGTCGACTGAAACGCCTGACTTGCTCTTTGTGCGGACCGATGTGGCTAAATGGGATGACCTGACCGCTCTGTTCAAGAAAGCGAAGGAACACCATGGCCGCATCGACTGCGTTTTCGCGAACGCCGGCATCGGTCCGCGCGCCAACTACTTGGCTCTTGAGACAGATGACCAGGGGGGACTAAAGGAACCCTCGCATGAACTGTTGGACATCGGCTTGAGGGGCCTTATCAACACAGCTTCTCTTGCGGTTCACTATATAAAGGATCAACCTGAAGGTGGTAGCATTGTGCTCATGGGCTCTAGCACCGGGCTACAGCCACTTCGAGCAGTCGACTATTGTAAGTGGAGAGTAGAGCAATGTATCGTTGATCAGGGTCCCTTGTGCTGACCAAATTATGTAGCCACGGCCAAACATGGCGTCCTAGGGTTCGGCAGAGGTCTTGCACGGCTTGCGGAGATCGCGGGGCTTCCCATTCGCATCAATACTCTGATGCCATCATGGACAACGAGCAACGTCCTCCCAGACTTGGAGGGGCTCATGAGAGCGATCTCCCATGTGCCGCAGCCTGCTCTGGTAGTTGCGCGCGCTGCCGTTTATCTGATGGCAGATACATCTAGACAAGGAGACGCGATCTTTGTTGCTGATGGCCAGTACAAGGAAATCGACAAGGCTGTGCTTTTGCCCGCCTACGAAACCATTAAAGGAGAAGGAAACCCTAGCGATGATGCAGTTCTAAAACGCCTTTTGGAATTACCTGCGCAATAACTTAGAAGGATACAGTATGTAGTAGGGCTTCTTTAGTAGAGAGATTATATCCAAGTTTAGAATAAAGGCATTGGAATAGATGGACAACGCCCTGACCTGACATTCATCCTCGAAATCCACAAAGAGCAATACCACGAAAAGATCGCCCCTATGAATTCAAGTGAATGAGAAAACATTCGGTGTTCCATATTTAATACCAGTGGCTTAGCGGTTCACGACTCGTAGACGTAGCTAGTGCCCCGCCGTGGTGGCCTGATGCTCTTTTTGAGGATGAGTCAAGTACCTGATGATTTGTGATACGGCGCGAATGAACAGGCATATTACCTATTCATTCTATTTATTTTGTTAAAATCGATAGTAACGTCTCTCAGGTGAATAATGTAGAACGCTATAATCTAGATGACAGTTAGCCAATACTAATATTCTTGAGAATGATCGCTGCCTTGGCCTTGCGAATCTCCAAAATTCTCCACACCGGGAGATGTAAATCACGGCCGGTCCGCGGGCCGGCTCCCTTCCATTAGCCGTGCGGATTTGCATCCCACTAGCCAATCATGGGAGCCTGCTTCGTGTGCTCTGTAGCAAGAGTCGATCGACATGCTCACATTTACAAACTTGGGCCAAGTAGTACTTATGTACAATGGCCACAGTTGCGCTATAAAAAAAGAAAAAGGAAAGAAGAGGAATAAAGATGGGATTTGGTGATCGCCACAAAAAAAAAAAAGAAAAAAAAGCCGCTCATAATCATAAAATGGGACCCTGGTCCGATTGCCTATCCGGTGGTCCGACATCAGAATTTCTTGGTCCGACAGCGAAAGGTTGGTCCGATGGTACAAATTTTGATCCGACTCAATTGCGGGCAACATGAAGTCTGCATCACAGCAGCCACTGCATCGGCCATGGATGTTACAAATAACATTGTGTGAAACATTGTTGACATATTCTTCAGTTCTTTAGTATATAACAGCTCAACCGTAGGCAGAAAAAAGAAACCCCCTTTCGTACTACTTGAGTCGAAAAATAATAATTCCAGAGCACTGTCTGAGGAGTTGCCTACAATTTCAGCATGGCCGCTAAACTGCCTCTAGACGTAGCCAACCGGGTGCGGACCGTCTTTGTGACCGGGGCAAACGGCTACATTGGCGCCGCTGTCTGCCGAGCTTTCGTCGGAGCGGGCTGGAGAACGTTTGGCCTTATTCGCAAACCTGAAGCAGCGGAAGAACTAAAGGCCGCTGAAGTTATACCCGTCGTGGGTGATTTTACAGACCTCAGCTTTCTCGATTCCGTCTATAAACAGGCAACGGTTTTTGATTCCATTATAAGTTGTACCGAGAACCTCCCCAGATATGCGGATCATTTTCTCGACGTATTGGCGCTAGTCAAGGTCTTGGCTGGGCAAAGCAAGCGGAATGGGGTTCGCTCTCTAGTCCTTTGGTCGTCTGGTTGCAAAGATTATGGGAAAACGGACATCCACGGATCTCTCTCATTATTTCCACATACAGAGGCATCTCCCACCAATCCTCCAGAGTTCCTCCGTCAAAGAACCGAAAACTGTACTCGTATATTCGATTATAGCGATATTTTTGACGCTGTACTACTCCGACCCACGAGTGTATTTGGTCGCAGCGGCAGCTACTATGGAGCCATGTTTTCTTGGGTTGCGACTGAAGCAGTTGCCGAGAATGACACTCTTAAAATCCCAGCGAACCCCGACAACATCATGCATGCAACTCACGTCGACGATTGTGGCACAGCTTACCTAGCTATTGCCGAGCACGCAAATCGAAGTGCGGTGGACGGGAAGATATTTAACATATCCGGATATCGGTATGAGACAGTGAGGGAGGTGGGGGAAGCCCTAGCGAAGGAGTACGGGTTCAGAGGAGGGGTGGAGTTCGTTCCTCCTGCTAAAGCACCACCAACATTCCCCGAAGGGCTACACATCGTTTTTAATTTTAGCCAGTGGGTCAGCGGCGATAATATCCGCCAGCTTACAGGCTGGACAGATCATCGCCCACTGTTTTCAGAAAATTTGGGTGTCTATCGACGAGCTTTTGAAACAGCTCAGAGGCGAGGGAATGCTAACATCATGACTATTGAGAACAGAATTGGCAGTAACTTTGGAAAGGATGGGTTAGATTGATGTCAAATTTAAAACTCAAGATCAGTAGTTGAAGCTTAGCCCGAAATGCGTGAGATTACATGTAGAATTTGGAATCAACGTCTACTCGTATATCTACCCGTATATCTACTTTCTCTTCAGGGAGCTAAAACCGCCAAATTTTGGCGGTAGATTTATTTTTATCTTTTATCTTGTTACACTATGCTTGTCGACAAGTCCCATGAGTGATAGCTCTGTCCAGCAGCATTGGCTCATAACGATGTTAACTTGGGTAGACGGTTCTCTTCTATGAGAATATTTCTATCGACACAGCTAATTGACCTTTAGCTAACGATACCGATAGTAGGTTGTCCAGACATATTAGTCGAAATCTCATTGATCTCAAGCTTTGGAAACACGATAGTCCATTCTTTCCTATGAATGGACATTAGACATATATGATGGTTATGGAAGGTAATGTACCTAGATGGGCTTTGTTACGTAGAGGTAGGATTGGCTTCGTTCTCCAATTTTCTCTTGACGTCTCCCCATAACGTTTAGACTACGAAACATTAAATAAGCAGCCACTTCTTTCTAGCGTACCGTAAGCTTCGACTTCAAAGGTGTTTGACTTTGTAAAACATTATGATTGGAATGATGACGAGACTTTTATCACTAGGCATATATAGCGCAACATAACAGCGAAGGTCAATGCGGGCGCCCTAATCTACAGGGGCTCCATCGCCGCGCGTACACAATACTAGAATAGAAAACGGCGCTGTAGGCTGATTGAGATGTTGCATCGCATTTTCTTATATGAAGGCAACACTATTTCCAACTATATATTTGTTTGTTTCGTAAGGTGCCTAAACTCTTCGACGTCAGATAATGCTTCATTCGGTATTCGAATGACTTCATCTTCCAGACACCTCTTGTTGTAGAAGTTTATGCGGGCCAAAGTACCCCCTCCTTGAGCAAAGATGCTGCAAGCTCGGAAAATCGACAATTTGCCAGAGCCGTCTGTCAAACCCAAGATTAAAGTTATTGTCCTTGGATGCAGCAAGTACGAATTAATCCTATTCTTACTACTCCTACAACTGCTGACACTCGTCATTGGTATAGAACCGGAACACTTGGATTATATCGAGCCTTCAAAATCCTTGGTTATAAGCCTTATCACGCGGCAGAATTCATGCTAAGCAAAGGCCATAACCATAAAATCTTCTTTCAAGAGGCATTACTAGCGGAAAATAATAAATTTTCTGGCGTCAGGCCGTATGAACGAGCAGAATTCGACAAATGGTTTCAGGAGTATGATTCGATCATCGAGGTGCCCTGTTACATGCCTGTGCAAATCCAGAGCGCATATCTGAGTGACCCGAATGTGAAGTTTCTTCTAACGGAGCGAGATCCGGACAAATGGGTCAGGTCATTTAACAAACAAGTGGGCGGCATGAATGATTATCTTGCATCTATCCCTATGACTATCCTGAGATATTTCGATGAAGGTCTATGGCACCACTGGCGATTTAACGGCCTAGTATACGATTTATTCAGCGGGACAACCAAACGAGGCCATCCTGACAATGAGAAGATACTACGTCAGAATTACGTCGACTACAACAACTTGGTCAAAGCATTAATACCAAAGGAAAGACTACGAATTATCAAGTTAGAAGAGGGATTGGGATGGGATGAACTTTGTGACTTTCTTGAGGTTTCGAAGCAGCCTGACGTACCATACCCGAATTTTGCTGACCACTTGGAGATCAGAGATGCCCTGGTTGGAGAGATGATAAGAAGGGCTTTGATCAAATTCACATTAACTGCATCAATTGTTGGCGTCGGGATGATATTTGCTTGGAAGAGGTGGAAGTGGTAAGGGGTTAATGGTCATCAATACACGCATCATTATGATTGACATGGTTTCATATCTTCAAATAGTGTTCGCTTGCAAAAAATACCGATGCTCGATCTTACAGGAACGCATCGAGTCGCCTCTGTTATCACTCACATAAAAAGATTCCACATTGTTACTATAATTATTCCCATCTACAATTACAGTGCTTTTCTAATACTTAGATTGGCTTCTTTGTCTGAATGCCGGTACAACTAGTATTCTCCATCTCAAACTTAAATGCTTGTGTACATGTAAGCTTACGTCAGATATTTCCATTCCTATCCTACAACTTGTATCCCCTGATTTAATCGCCTTGTGTTCATTATATATCTAACACAGGGGTGGAAGCTTTTTCACTTCGGACTATACCGATCGTTATTTCAGTTACTATACAGAGTCTGAAGGAATAATGGGACAAGAAGCATCTGTACCGGTAGATAAAGGAAGAAGGCTGGAGGTAATAGATGCTGGGTTCTCGAGAACCGGGACGCTCTCCTATGCCTATGCTCTCGAGAAACTGCTCGACGGACCGGTACATCATACAGCCAGCCAGCTTTTTAATCGAGAAGACTGTAAGTACAACTTGGGATTCCTATTATTTCTAGGCGCACTAGTTGACATCACCCAGCGTACTGTAAAAAATGGAATCAGATATATCGATACAGGCGTGAGGGGGATCATACACAGTTACTCAAAGCGCTTGAAGATGCCTTTTCAGGTTTTGCAGGTGCAACTGATGTCACAGCCATTGATTTCCTCCCAGAGCTCATGGAATTATATCCAGATGCAAAATTCGTCCTCGTCACACGCCCTCCAGGGGCATGGTGGAAGAGTTTCAAGTCAGTAGCCGATAACGCAGGAAGTAGAGCTATGGGATACATCACCATGCCACTACCTGGTATTCGATGGTTTATTGACACTGCGCGAGGATTCTTTGAAGCGTAAGATGCCCTCAAGTCTCCTAGCAAGAACAGCATGATTAATCTGATTACAGAGCTGAAGATAGAACTGGCCGTAAATGCAACCCACTCTGGATTGAACAGCATAATGAGTATGTGCGTAATTTAATCCCAAAGGAGCGCCTTCTTGAAGTAGAGCTGGGATCAGGATGGGAGCCACTCTGCAAATTCTTAGGTAAACCAATTCCGAAAGAACCATTTCCACATGTCAACGAGGCTGCAGCAAGAGATAAGTTTACACTGAATATCCTTCGGAAGGCGGCGATGGCTTGGACCGGAATATTTACGGTTATTGGGATAATTTCTTACTTCACTTGGCAATTGGAGATGCGTACTTTTAGCCACTGAAAGTCATAGAGAGATAACGCAGGTCAAAGGAAGTATGGTTTCGGCAAATCAGAACCAAGTGGAACATTCCTACCTACAGGTTGTTAGTTGAGCCTCCAACAGCATGATCAATGGTCATATGTAGTGGTTGATCAGACTCTATTAAATCTTGTGGCATAGTAGATGCTTATTTGAGACATCTATTAGCACGAAATGGTATTTCAAAAAGGGCTGTTAGCCCTGATATGCTTACAAATGTATTATAAAGATCAAGTTATCCTCACATTGACAAGATCCTTGCCATCATTGTGCGATGATAAATACAGTCAAAGAGGAGATAAAAGTACGAAATATGACAAGGGTCGTGCGGAGGTTGTGAGAGGTCGGCTACAACATTAGAGGGTCACAATAGATAGGGACCGAAGATGATGTATGAAGTAGCTTGTTAGTATTCACTTAGTTCACAAGAGCGACAGTGGTCACATCTCTAGTATCATCTCGTTATACTGGAGCCATTTGTTTCTACTGTACTTCCCATACGCCTACTCATTGATGGCGACCGGTGTGGATAAGTTTAGCTCTGTTACAGAATATCGCGGGGCATCTTTGGACCAGCTTACTCCACGTAGCATCCTTTCAGAATGAGAAAACAATACAAATCACTAGGAGCTATCTAGGACTTCTCATTAGCAAAGTACCACAATATCTGTATACACTGTGAGAGTATTAATTGTATTTTCGTCTAAATAAACACTGATGACAGTGATAAAATACTGAATACACACTCATGCGACAATCTCACAAATCTCAATAGCGGAATTTAGCAAACATTCACCTCCAACCACCCCGACTCTCTGCTACGGAGGACTGTCCAGGGCACTTCACCACTAAAAGAGCTGATTAGCCCTGCAACTGCCAAATAAAGTTAGGCTATATGTTCGTCTTGCTTGGCTGCTTATATTTATAGCGCTATTTTCTTCCTCTTCAATTTATCCATTCAACGCCCCTCTTCTGTCAATCCTCTTACAAAAAAGCACTCTCAAAATGGCACGAGCCACGCACAGATACAATGCCGAATATCCAATTCCATCAACTGTCTCGGCCAATGACGTTATAGATGTCCTTCATCTTCATGAAAATCTTCTTACGGTTCAGCCGCAACTAGCTTCTTACAGCGAGATTAGTTCAACTGAAGCTTCCGATTTTGATACATATTTTGACAATCTTGACTATCCAGTTAAGGTATACAAGGCAATAGAAAAGATCATGATAATCCCGGGAATTGGGGACTGGGGCAAGTACCCCACGACGATTATTGTTACCTTCCAGAATACAATGGATGGTCTCAAATCCCGTGCAGTTGCGTCTGCGGGAGTAGTTGTAACGGCAACATATACGGTAAACAAGGCGAACAAGCAAGATTCTATATGTGATACGAATGATGGAGATAGTTTAGATGACGGCAGCGGGATTTTATCCCAGAATGTGGTTTTGGAATGTTCCAGTTGGCTTATGCCATTTGTGAAGCAGAATATGGAAGGTGCACAGAGGAACATGTGTCAAAACTTGGTAAAACTAGCGCCATTGCGATAGACACGGTTATCAGTTGATCATCAAGAGTAGACCAGCATACACTCTGTTAACCTTAATTTTCCAAGCTTTACTTGGATCTGTGGGGAAGACTTTGAGCCAAAATACTTTACAATCGCAAAATGCATGTAGAAGACAAGCAAGCATTAACGCCTTTAAATTTTGTTCAAACATGACTTTTATACAATTGTGTGAAGGATAAGCCAGCCGGAACGCAAAGCTCAAATACTCATTAACTCGTCCTTCTATTATTGTCATCACATGGCTACCATCATTTGTGTTCAGATGGTCTAGATTTCCCTTGATGGGGCTGAAGCCTGTTCTCCAAAGTTCAGCAGATAAGATGGAGTCACTATAGGTGGCCAGGATTCTTGCAATTTTTCCAAAACATCCAAGTATGTTGCTTGTTTCCATCAGCAATTTTGTCTCTCAATAGGGATTTTCTGTCTGAAGAAGATTAAGACGCTTACCTGCAACAGCCCATCGCTTGCCATTTCCTCTCAGAAGATTTGAGAGGGCATCAAGCCGCGATTTATGAATTAAATCACCCTTTTGTTTCCACAACCTGTACTGCACGATTCCAGCTTGATAAAGACAGTATGGGAGGAAGGGTGAAAGAGTCTCGAGATAAAACGTTTCTTTATCCGCGTAACCAGCTTCTGCAAACATGACGGCTCTCTCTGACAATTCTTGCATAGACTCGAGTATTCTGACCTTTTCTGGCCCATGCTCGTCGCAGTGGTTAAGTAGAAATTCGTAAAGTGTGAAAAGTGCGCTACATCTGTTAGAGAACAGTTGCCAGTGGGAACATATAAGAGGACGTGATGATATAACGCACCTGTCACAGATCCCAAGGGCTCCACAATATCTTCCAAAGGTCAGATCCTCATCAATCAGCAACAGCAGAATAGTCTGTAATGTACGTTCAAGCTGTATCGCTTCCTCCGCATTGAAGCTGGGATCAGATGTGGGATTGGTGGTGTGTCGGATCACCCGGCCGGCCAGGTGAGAGACCTGACACTCTCGAGCCATCTGCCCCACGGACTGTGTTGGGGGTGTGGCAAGCGTGGGTGCGCCGAGGATCGAGGCTGTCAAGTCTACTGGATCACCATCCTGCGACCATAGCAAATCTTCAACTGGAAGCGGATCTAATCCCTCAGGATCCTCCGTCGAAAATAAAAAGTCGCCACTACACAGCCCAACAAATCTGTCCATGTTCATTATCGCCCACCATGTTCTCTTTTCCTCCTCTGCAATGAGCCCGTCGATCTCGTTTATTGAGTTGCGGCGCATTTGTTTATGAAGACCCAGAGCTCGAGCTGTTTTTGCACACGCAGCAACTGAGATACAGGCCGCTGTATGAAGGCCATGACCTATTTCATAGCAGGTTACAAGTGTTCTGGCTTGGACGATATCGAGTGATATTTGTTCTGTCGCTTCGAGCATACCAAGCAAGCTCTTAATAATAACATAGGGGGTCGACTGCATGCTCATTGGTTGGTGCAAAGGAATTTGCTCAATTAGATACATGCATAGGCATAGTGTTAAGAAGTCAGCTTTTGGTTCGGCATATATGGTTTGAAGGCTCCTGTAGAACCTAGATTTGGATAGTATTGACATCCTTTGGTGCGTGCCAACGAAGTATTGTGCCGCTATTTCGTTCATCTTGTCCAATGATCCCAATATCTGAAGTGCTTCGGCTCTCACTGTGAGATCTATCATGGGCTGCCGTAGCGGTATCTGGTTTATTGCACTAAGTGCTGAGATAGACCGAGGAAAACGTGATCCTGGGAGCTCAAATGCATGCATGTCTTCGGCTATCGGAACAGATCTGCTAGCAGGGTCTTGTTGCCCTGATAGACTAGTGGGAAAATTGACCTGAACCGCATCTTCTGTGTAGATACAGGTTCTATGGAGGCTAAACGGCAATTTATTACATCGTGTGTTTATGAATCTCAATTGAGAGATGCCTACCGTATACAGTTGGAACACGAAGGTCGTGCTTTGTCGCATTTCCGCTTTCCGTTTTTGCAGTAGGCGCAGGCATTCATTCTGAATAAGAGTTTCGGTCTAAGTATTTCTTCGTCTTGTATTCAGGAGAGATAATCTGGTGTGAATTGACGTTGAAGCTTCGAGTTGGGGCGGTAGTTGCGGAAGCAGTATTGAGACAGCATTGAAGACGGTCGCTGCTTCCAGAAGTGCTTAGCAATTCGCTTTGGTGACTTAATTTGGCTTATGTAACTGCTCAATGCCAATCAACAGCCCTTTTTTGCACGCCACCAAAGTCTGTTCGCTTAAATGACGATGTCAATGTCGGCCAGTTGCAGCTTTAAAAGAAGGACTCAATATCGTCTTTCGGTATATTCTCAATGACAGTCGCGTAAAAATTGCAAATCAACAAATATTATCCATTAAAAAAGGGTCTCATAAGCAAGTAGAACAACATTTGAAGTGAAGGATCCCAGAAACTGCTTCACCGCCCGCCCCTCTCTGCCTCTCCAGTGACGTTCGGATACATGCGACCCACAACGTCCAGGACAGATTCCTGCTGAGCTTTGATTGCTGGGCGGTGAGGTCCAGATCTATTTTCCCAATCCAAGAATTCGTTCTTCCCTAGTGCCACGTACTTGAGAAGTAGAAAAAATCCAGCCAAATCCTCGTCTCCTGATGCTAAATGTTGGTCTCCCAGGCGCTTCCCCTCTGCCGTTTCGATGCGAGTGACTTGGAATTTAGCCCCGCTGACTCTTTCTAAAGCTTGGAGTATCTCAATTCGAGTCGTCGTTACTGTTGCAATACGTATGTATTGATTCTTTGCTTCTTCTCGCGACGTTGGATCCGTAAAGATCTGTATTATTGTCTGTGTAGTGGTCTTGATTGTGGACATGCTTGATCTGTTGTTGCCGTCATCCCATATGGCTGCTGTCTTCTGGCGTAGATCAAACCCCAGGAGATCGAAAGTGAGGCCGAAATCGAAAAAGAACCCCGTATGCAAACTTGTCCAACTCAGTCCGTCCTTTTCTCTTGAGCGCGAGTGGTCTACTATCTTCACTTTCTCTTGGAATAGGGGAAGAACTTCAACAACACGAGGATTAGTTGTATAGTGTCCAAACTGGGATGGGATAAACCATTGAACTCCAGCAGCAACAGCAGCATCTGCCATGGCTATTTCGGCCCTAACATTGGCAACAGAAACGAGGCATAGAACACCATCCCGGCCTTAGAAAGCAGATTTCAGAGATTCGAAGGAGTAGTCTGTTCGTCAGACATCAGGCGAGCAACCGCGGCCATGTTTAGTCCAGAATCAAGTAGCAAAGGTAAGATGCCCTAGCCCAGATTTCCGCTTGCACCGATCACAGCAATGTTCTTGAAAGACATGATGGTCTAAATAATAGTACTTCAATGGTGCATAGAGAATGTTGGCTATTGATGCTTTTGAAGGATGTATGATGGTCAGGATAGATGCTGCCTTTATATTCGTCAAAAACGTTTAAATAAGACTATCATTATGTGGTTAGCTATTTGCGACGCATTTCTATGAAAGCTATCCATATACTGCTTGCCAAGGCGGCGCATTCAACCAACTTCAGGTCAGTAACAAAGAGCTAACAACTAGCTGCGGACAAGGATGCCCTGGTCCGCAAAAATTAGGCTTGCCTCAAAATGCCAACAGTGGCAAGCCGACATCAGTTCGTTTAGCCAGCTTAAAAATCCACGGTAGGAAGCATCCACCGCCGAAAATGATTTCCGCACAACATATTTCACGCCAACCGAAGCACGCGCGAGCCTGTTGTCCGTACTTCAAGCAGGATGTTATCACTAAAAAAAAATATGAAATGATTAGAGGATTAGCTAAACAGTCATTAAGAGGGGTTTTTATTAATGACTGGCCTTCCATATCCACACAACGGAGCTGCGAAAATATGCGCCTAGCGCATTAATAGCCATCCGGGATTCCATGAACATGTCACTTTGAGGTAGCAAAATGTCTCTTAGCTGTAATGATAGGGTAGATCATGCTAGAGAAGAATGAAGTAATCCCATTGTATGCCATATCGTGCTGTGCATTCTCGACATTGATTAGTTGTCATTCCAGTACTCATGACTTTAATGATAATGCGCTGGCCCAGAAGGAAATGTAATATGTCTGGAATGAGCTGATTACCGAATCATTTCAACCGGCTAGCAGGTAGAAAATTTTGCTGGTAGATCTACCTAGCATTTTAATGCTTCAGGATAATAACATCGCCGTTCTTCACATCAGGTTCCATATCTTCATATATCTGCGCATCCCAACTGCCTTCTTCGACAACTCTTCGGTCTTGTGTGAGATTAGAAAATGTGGTTCGATTCCAGCCATCATAGTTGCCCTCCTTGGAGTTCTAGTGAAGGGAATGGTAGATGAGGATTTTGGTTGCCCTAGCAGTTGCAATGAGCCACTTGAAGTTCTCAACCGTCTTAGTTGTCTCAATAATCTTTTTCAAGAAATCATGAAGTTTCCTGTCTGGATGTATGAAGTCATTGTACGGGTCGGTGGGGAGAAGAGTGGTATCAGTATGAAAAGCCATTGCTGAAAGATGATTTGGATGAGAGTTGCAAAAATATTTAATGGATGGATATAATTCAGTTTTTTTGGCCAGAATAAAAATTCGACAGTTGGCAGAAATGGACAAAGGAGATTTTCTTTTATTAACCGCTCGTAGCATGGAGCTTGGAAATCATATAGCTAGTATCACATAGCAAGTTCCTCAACAGACCACGTATGACAGACTATCCGATTCATCTCATTTGATCTTTTTTCTTTAATTTAGTGCTGGAAAGCAGTTCGAATTACACGGATACATTGCGTCGATGGCGGAATTAGCCCGTCAGCTCACATGGGAGGTAATCAATCAACCAACTGTAGTGTCAAGGTAGATGGGTATTGGTGGCATAATTAAATGATGTTGAACTTGAAAATCGTAATGTACCAACACTATTCCTTTTTCGTGCATTAGATATGGAAGTATATTACTATTAGAAGCTCAGTTGGGAATGCAGATTATCTTGACACTTCCACAATAACAATCCTGGGGTATAAGCTATACATTCATCCAATATGCCAAAATTAGGATAGCTAGGTAATTGCCATTATCCCTTGATGAAGATAATTATACATTATCCATATCAATATTAGTAATAATTATTCTCCTCTATAGAGATACTATGAAGAACGGTATTTTCTGTTCAGGTTATCTTGCTGTTAGCAGTCGCTGGTACTCTAGCGTCCCTGACATCTGCTGAAAGGGCATAGCACAACTTACATATAGTAGCGTGCGGACCAGGATATCTACCCTGGTCCGCTGGGCGCAACTGAGGTGCATTTGCAGACAGGCTCGGCAGTTGTGCACTTGGTGGCTGGTTCACCATGGGCGTGAGCTGATATTATGGTTAACTAAGTTGTTTTATGGTGTTTGGTTTGGCAACAATGTTACCATAAACAATTTGATTGCGCACACTACATTACACATTGACACTTTGGACTGTCAACTGATTTGGAATTCGCATACGCACATGTCACCCTGTGACGCAATGCCTTCGCGTGAAGCAACGAGTGACCTATGATTTCGGGCGGCAACTGGTTTCTAAGCTGCGCACTTACACAAATCCTACGGACAATTCCTGATTGTAGCTGTACCTTCATATCAGACAAATGCTAGAAGGCTCTCTATTGCATTGCCATTAATCATCGAACAAGCCTGAGTACTTAAACGCGATACCTCGCCGAATTTTAAAGCAAACGATCATTCACTAGGAATTGAGCCACACGCCAACAATCCCGATCACTCATTTTCACTCTAGAGACCTAGGCGAAAGAAAAATGACTTCTCCAACGGCCCTTATAATTGGTGGTACTGGAGCTCAAGGAGTACCGATTGTCGAAGGTATTCCAACTCTTGGCGACAATTATGAGATCATTTACTGATACTTATCCAGAGTTGGCCAATCATGGCTTTCAAGTTCGAGTTCTCACAAGAGATGTTACCTCGAGTAACGCAAAAAAACTCTCAGAGCTTCCAAACGTGACCTTCTCTCTGGGTGCCGTGGACTCTGTTCCTGACCTGAAAAGAGCATTCCGCGGAATTGACTATGCGTTTGTCAATCTCAATAGTTGGGCCCTGGGTATCAAGGATGAAATATTTTGGGGTATTCGAATCTTCGAAATTGCAGTACAGAGTGGTGTAAAGCACTATATATGGTCATCACTTGACAATTTCTTTTTGGAAACGAAGTACGACGACTCTTTTCGATCTGTTCATTATTATGGCAAAGGCCATGTTGAACAGTGGATATCTGCGCTGCCCCAATCGCCTATGAGATGGACAATTCTTGCCACAAGCCCGTATCTTGAGCAACTGTGGGGTTTAATGAGGCCAACGAAGGGCGAGGATGGTGTTTACGATTTTCGCTTCCCTGTTAACGATGGTGGCTTCCCATTGACTTGTTTGGATGATATGGGATACTACGTTCGTTGGATCATCGAACATCCGAAAAGATCTGCGGGGATGAACCTTAAACTTGGAGTGGAACACGTTACGCCAAATATTCTAGCCAAAGCCCTCACAGAGGCTACAGGTCTACCTGCAAAGGGAACCAATATTGAACTGGACCAATGGTTTGAGGAAGTCGGCTGGGGCCCCTCTCGAGAACATAAAATGGGTTCTACCACTGCCGGACCAAATGACCCAACGCTACATACAGTATATGAAAGCTTCTCTGGTTGGTGGAAAATGTATCAGCATTCTATTAACAATACAGGCTTAATCAGGCGCGATTATGCGCTTTTAGATGAGATCCATCCTCACCGGACCAGGAATGTCAAAGAATGGATGCAGAAGGTCCACTATGATGCGGACAAACTCGACATCGTCACGGTGACTGCACCAATGGCGTTGTAATTCTTGAGCAATTATTTTGATCTTATTGGCCCCCAGTATGGAAAGGCAGGGAGTAAGAGCTGGGCTGCAATGCAGACCTCTTAGGTCTATGTGGTATTCGAAATAGTTCTTTATGCAGTTATATCTCTGATGTTTTCTATCTTCTTAAAAATCTGCTCTCCTGTGATGGTTTTCTACAAGGTCTGATTAGTCTTATCACTATCGTACCTTCCACTGTCTTCATACCTATTATCATCCATTCGAATTTGTATAAGCCGTAGATATACATGTCCTGATTATCGCTGCATTCCTTTTGCTCAGCCCCCACGATAATTATGAGTGATATTGAACGGGGAATCTGTGATGGAGCACCATCTAGTGATTGACTTAGAGCTATTTTCAATAAAAATGTTAAATTACTATGTGCACGTAGTACGTGGTTAAGTGCAGTAAAGCTTGTTGAATCGCCGTCATGGTTGGATACGAACAATGGATGTCCCGTAGAATTTATTATTACTGCCAAAATTACACCCTAAACTCAACAGAAATAGCGCAGTTTGCCTTTTTTTTTTTTGTCCCCTGCGATGAAAGCGTGGCCTCTTCATTTACCTAGATAGTTAATATTTATGTGAATATGGCAATGTAGCCACGATTAGAACGGTACCTATTAATCTGCACGCATACGGGTTCATATACGAGGGAATTCGATACACCTTCAACTGGAAATAAAAAAGCGAAAGATAGAACTCTTAGCTATTGTGCGCGGTAGTCTCGTCTTCAATCACGGTGTACTTCACGGAGTGATAGCGTGGCTCCTATTAAGCTTTAAGTTGCACGCTTGTTTTAAGGTTAGGCTTTTGGGAATCATCTCCACCCAGAGCGGTGGAATAAAAGTCAAGGAAGGACCTCTACTTTCATGCGCCTTATCGATGATTCAAATTTCGTCTCTGGTACTGACCTGCCACTCAGGTACATAACCAACAAACTGCGATACCGACCCATATGGACAATACTCTAACGGAACAAATCAGGTAAATACAACAGAACAAAACAAGCTTGAATGATAAGTGCTCAGCTGCCTTGACCATTCTGCTTCTCTCATCAATAGCGATCCAACTACCCCGTAGGCATTTACACTTGTGTCGCTAGCGGCCGCTGTCTTACCCGCACAAGGGCGGATGCGTCCATCTTCAGTAGCTACTACCTACCTAGTACTGTTCAATAAGGGAGTGGGTCGATGATAAGACGCAAAAAGCTGAGGTATACACGACCTTTAATGCCAATTTACAAGGCAAATTCCATCCAATGATAAGGGAACTAAGCATTGAAACGCTTGCAGGTTGCGCAAAGGTATCTTCAGCAAGTACATAATACTTTTTGATGTCATAATTCTGCAGTCATGTCTCACGTTAGGTAAGCGATTCCTTTGATCAAACGTGTTATAAAGGCTGACTGCCTAACCCCACTCCGCTTATCTCTCTCTCATCTCCAGCATCAAGTAACCATGGCGAAGCTTTATGCCATCTCCGATTTGCATCTTTCGTATCCCCTAAATGCCTCAACATGGAATCTTCTGCAGCCAAAACCACCCGGTAGTGGTCTCATTCTTGCAGGTGACATTGGCGAATCAGCTACGCATTTAACAGCTGCCTTTGAGCGCGCCAAAGCCTGCTTCACGCACGTATTCTGGGTCCCAGGAAACCATGAGCTCTACAGCATCTCGTCTCATATGGCCAAGCACCCTGCCGATCAACTTAAAGGTGAAGCAAAATACAATGCCTTGGTGGAACTGGCACGGGAGCACGGTGTCCTCACACCAGAGGATGATTGGATGCTATGGCCGGGGCCGGATGGCGTTGATGTGGTGATCGCGCTAGTATTCACGTTATACGACTATTCGTTTCGCCCAGCAGAGGTCTCCCGAGAGAAAGCGTTGGAATGGGCGATGGAAGAGAACATTTATGCAACAGACGAGGCCGTGCTGCATCCAGACCCATATGACTCGCGGGACGAATGGTGTACGAAACTGTGCGAGAGATGGGAACTTAAATTTTCCGACTACGCCTCGAGATATCCGAATTCGAAATTTGTGATTGTCAATCACTGGCCTCTACGAGAAGATTTAGTCTACATTCCAAAAGTCCCTCGGTTCTCTCTGTGGTGCGGAACGAAAAGAACTCAGGATTGGACAGAGGTCGGGCGTTTTGGGGCAGACTATGGCGGGGCGCTGGTGGTGGTCTCAGGACATTTGCATGTTCGACGGACAGATGTCAAAGAAGGGGTGAGATATGAAGAGGTCAGCTTGGGATATCCCCGGCATTGGGAAAAGGCACGGGATGCAAGTAAAGGGGCCAACGAAATGTTGAGACAAATTCTTCCAGTGGCAGGAATAGCCGTGGAAGAAGGTCAGCGGATATGGAGGTCACAAGGGTAGCAAGCAAGACCTATATGAGACGAGAAGAATGAACCGATACGATGTACACCTACATTATGAATGATGTTGCCCTTTCCATGCATTCTTTGGATGTGGGGGCGACGGGATACGCGGTGTTCAGCGTCACATGGAATGAGACATTCCTGCTTCTTGAGCCACTAAAGCTGTTACGCCAAAAGATTTGTTGTATTAACAAGATGTCGGTGCATCTTGAGGATTAATAGGCTTTATGATACATTTTGCGCAATGGACATGGATGCCAGCTCTGGTTCCAGACGCGACAATGTAATTGCTGATTAACAATAAACATGTGTCGACGAGCAGGCAAGGTGAATCTATATCCAGGTAGCAGTCAGAATCTTATCGCTCTATCGAAAAAACAATAGCTTCTAATGGAATAATTTTAACCTTGACTGTAGAAACTGGATTGCAAACGAGCCTTTCGTAGATTGCGGCAGTCAGCCGCGTGCCAAGACGGGTCCAATAAGTCACTGCTTATTACCACATGATGATATGTCTATGCCTATAATTTTCCGAAAATGCGAACAGTTCACATCCCATGACTTGTCACTTTTTAATTGCTGTAGACCTGTCGCGTCACAACACCGCGATAATCTTTTCGGAGGTTGAAATTTTCCACTCCATGTCCTAGACCTCAAGTATTAACTTAGGATCGTTCATGTGCATAACTGCTATTTCGCAAGAGCTTTTTAGGGTGGACGAACTTATGGAGATAGTTGATGCATTCGATGCGATTCTGGCCGTACCCGACACATACGTGGCCGAATAGCGGTTAGTCGAAGCTTAATCAAGGTCCAATCTCCATTTCGAACGAAGGCCATATATGTGAATAGCCAAGTCGATAGAAAGGGTCGTTAGTAGGTAGAACCTAAACATAATAAGAAACGTCTTCTGGTTTTTTTTTTTTGTTTTTTTTTGAGAGTGGCAGGCATATTCATCATCGGTAGACAGTACATCACTTAGTTGACAGGAGCTAGAGCAGAAACACTTCATTGCAATTTCAGATCACCAATAAACGAGATACCAAGGTCATTAAGCCTACCTCCTAAAAGGTAAATACACGAATGGCTAGGTTGGATAGGTAAATGCCATGAGGGGATATACCATGGCTGAGGCCAATGAGTCGACATTAATATTCTTATACATTAAGAACATCAACACACATGGTAAATGACGATGCAAACGATTGTAATCTACTTATCTGCATTTAAGAATCCATGAGCAACGAATTTGCAAGAATTAGTGTTACCGGTATGTCGCATTTCATTTACAGTTGCATCTCAAAAAGTTGTTCTCGGCTACTGGTATCTCCTGTACTATGAGAAGTACTGTCCCTTGCTTTATACATCATGCTATACCTAGTAGTTTCTTGGATTACACCCAAACTTTATCTTACGAAACTTGGAATCTTATTATAAAACGTGACTTTGGTGTCAAACTCTCATTTACAACTCACGATTTTACCATTCGTATACCTTGCATCTCTCGTTGTTAGACAGATCAGTGAACGCAAGTAAGATCTAATTGAGCTTGGGTTAAAGCGTTCGCGTAAGTTTTATCAGATTAGCTGCCGCCTCTTATCGACCCAGGGTGCTTGACAACAGAGAACATATCTATCTCGACGGAGAATTTAAGATAGGAGTATTTGACGAAGCCAGAACCTTGGTCATTGGTGGGGGTCCCGGGCGGGAGCGCCAAATATGGAAGGCCACAGCGCAGGCCCAGCGACTAGGAGTCACAAGGCCCGTAATTTCGAGACAAACATTGCAAGGATGGTACTTGTACTCCGCAATCTACAACGGAATGTTGACGGTCTTGCGCGATACTCACGAATGACCGATGGCCCGCGCTATATCTCTAGTACTAGTAGAAATCATAGTTGTTCTGTACTGATGTTACCTGCCTTGCCAAGCAATGTAACCCATGCCTTAGGGACCTGTTTCTACATTTGCTGCAACGTGATCTAAATTTCCTATATACGTATGTAAGCTGCCCCCCCGCTGATCATTATCACTGCCTATAATCCGAACTTCCTTCTTCAGACATTAAACACACTTGCGTTGACTATACTGTCAAAGGTCAGTCTGGATACCCTGTGAAGATCCTACGTTACGTTTAATCGCGGGCGCGTGATTCCGCCTCACCTTCCTATTTATTTGCACAGATTACTATAGCCAAATACCTCATAAGCTAAAACGCGGGGAATGCGCTTTTCCCGAAAAATGAGTACACTGAATAGAGGCAGCAGCCAGTATCACGCGGCGTGCAATGGTATCTTGGGCGTTGACTACAAGGCTGCACCTGGCTGATAAGACACTTCACCAACGTAATGCCGAGTCATTGGTTGCTGTTTTATGCTCAATATCGTTCAAATTTTGTGGGCCTTGGGATAATGTAGTTCACGTTGTGGTATCTGATGATTTGAACATCCTTTAATCCACATGAATCTGCTGTAACTCAAACGAAGGCTAAAGTTAGCGGGAGCAATACTACCTTCTAAATTTGTATGTATCCAGGGATGGCAAAACCTAAAGGGAAAAAGATATCAGGAGCTTACTTTCTATAAAAGCACCTCAAGGGCCCCTTCATCTATTGTGCAGCTAAATCCAAGGATAACTTTACTCTTACAGCTCGGCTGAGTAACTATTTTGACCACTTATCGTCAACTGAATCAAGTATTTTAACCATGACACGACTCCTGGACGCAAGCTTTCTGCTTTTGCCTGTCATCGCATCGACATTATTCGGCACTGCTTCCGCACAAAGCACATGTGCAACTAAGGGAAAGCCGGCTGGCAAGGTTCTTCAAGGATACTGGGAGAATTGGGATGGATCAGCTAATGGTGTTCACCCCGGATTTGGATGGACGCCTATCGAAAACCCTGTGATCGCACAAAATGGCTACAACGTGATTAATGCCGCTTTCCCAGTCATTCTCTCAGATGGTACGGCACTGTGGGAAGATGGCATGGATGCTACTGTTAAAGTTGCGACACCAGCCGAAATGTGCCAGGCCAAAGCAGCTGGTGCCACTATCCTCATGTCTATTGGAGGTGCTACTGCTGGCATCGACCTCAGCTCTAGCACTGTCGCCGATAAGTTCATCTCGACTATCGTACCAATCTTGAAGCAGTACAACTTCGACGGCATTGACATCGACATTGAGACGGGATTGGTTGGAAGCGGCAGCATCGGCACCCTGTCCACGTCACAGGCCAATTTGATTCGCATCATTGATGGTGTCCTTGCACAGATGCCTTCCAACTTCGGCTTGACCATGGCACCAGAGACGGCGTATGTGACAGGTGGCAGTGTTGTGTACGGATCCATCTGGGGTTCTTATCTCCCAATTATCAAGAAGTACGTCGACAACGGCCGATTGTGGTGGCTAAACATGCAATACTACAACGGCGACATGTATGGTTGCTCCGGCGATTCATATGCGGCCGGCACTGTTCAAGGTTTCACCGCCCAAACCGACTGCTTGAACAACGGCATCACTATTCAAGGCACCACAATCAAGGTTCCCTACAACATGCAAGTTCCTGGATTACCTGCGCAATCTGGCGCTGGTGGTGGCTACATGACCCCAAGCTTGGTAGGCCAGGCATGGGATCACTATAACGGCGCTCTCAAGGGTTTGATGACGTGGTCAATCAACTGGGATGGATCCAAGAACTGGACATTTGCTGATAATCTGCTTACAAGGATTTAAGCTGAGGTTGTGAGAAGAGAGCAGGAGTTTATACCATTATTCTTCGCCACTTGGGGGGTTCAGCATTATCGGGTATCTATTTTGGCCGAAGCTATCAAAGGATATAGACGCTTCACCATTGAAGTTTTACAATAAAGGGGGGCAGCTGGTCAAGTAGAGGGTATATCACTGCGGTTATATGGAATGTATATAAGATAGTTGACTTTTTGGTCTCTGTAAATAAAAAAAATTGATAAACCTAGCATGGTGGACTCTGATCGTAAAACACTGAATACATGATCGTCCTACGATCCAAATAGGAGAGGATTTCTGGCAGAATTAATCGAGATTCAACGTACAGAAACACACGTACATACCTTTCCTTAGTAAGATCACGGCGATAGTTCTATATCTTATCCATTGTGCAGCAAGCCTTCAGTATCACTTGGATAATCATATCCTTGTTAATTATTAATCACTCCCCTATTAAAATTCCCTTGTACTCAAACCAAGACGAGTTTGTAGAACCAGTCGTTAGTTTTAATACCGGTCTGACCAGCAAGAAAGAAATGTCCAGCATAACCAGAGAGCCTCACAAGAGTAATGAATTAACTGACATTTTATTATGAGTCGATCCTCTATTCATTTGTCCATTTTATTGGCCTCCTTAAAGTATGTATTAATGGGCATCACCCTAGAATGCTCTATCTACACATAAGACAATGCCCCAAATCATGTCCTTTTAATTATGGCAGAGGTACAACCTGCCACTAAGCTATTTTCTCTCTCATGACCTATCTACCATGGTTTCTTTCAGGCCACAATATCGCTCTAATACTGGTCCAGCTGTATATAAAGCATCGTTTGGGAGATTGAAATCATCCGCCGCAATATCAACTGGTAGTGTGTCGCATGTCCCATTCACCTAATGAAAGAAAGGATAGACAAAAATTTGTCCGTAAGAAGTATTAAACATGCAGAAGATCTTGTTAATTTTATGTCTGCTAAAATATCGATCGTTTCCATATTATATCTACATATACTCTACATTATAGATTGAGATAAGAAATAACGGCAAGATTTCAATGGTTTATTCCAAGGTCCCCATTCAATTCAAGAGTCTAATCTGGGGAACCCCGGATATTCTTATATTCGAATTAAGCTGCTGAATTGTATTCTCTTCCTTGAATAAAGCTAGATTAAAACGTTTCTGGCGATGATGTTTGTGCAGTGCGGGCTACCCATGCATTACGTTAGCTTAGTGTGTTGGGATTGTCTACCCGTCGTCGAACCAAATCTGCCTGCCTCATCTTTTCTTCTCCAAATAGCTTGGCGATGTGGTCCAAAAGCCTCACAACTGACTATTATCATATATCATAGAAATGCAGAATGGATAGCTCGTATAGTAATAGCCTGCAAACTTCACGCAACAGCTACTCGGTGGAGCTACCCACCGGTGTTGCATACTTAATACGTCCATTAAAGGACAATATGTGTGGAGTTTGGCTACGCTTAGTGGGTGGCTTTCGGTGCGGACTTACATTGCGGACATAGCCCGAATTAACTGAACTTAGGATACATTTCTCTGCTCCACGTTTCCATGATGCTTGAGGTACTGCCAATGACCTCTAGATCCGCAGCTCCCGGGTGGCTTCTGCGCTAAAGAAAATGTTGGCACCTTTGTAACGGGAGTTATGACCGACGCACGACCATTGATCTTTTCTAGTTCCTGTTCAAGTGTCTAGGCAAGCTTTAGTCATTGCTGCTCTAGAGAGAAAAGCGATTGCTGCCGATAATATTTGTCCATATGTCGGTCATTTCTACCGACGAGTCCGCGCCGAACCACCGCAGATGTTTTTGTAATTTACTCACATCTATCAGTTACCACTACAATCAGTCAGCATGAACCCGATGAGTGGTGTGAATATCACTCATTCGCCATATGCTTGCATCGCTTGCCGGAATTCGAAGAGGCGCTGCGACAAAACTTACCCCAGATGTACACTTTGCACGCAGTATGTGAATTCTACTGAATACCTGTATTCTCACCGAGGGAACCACGCTAACGATACCGGCGTTCATTCAGAAGGCAGATCCTGTGTGATTACCCTTATCGCCGTAAAGAGCGAACGCGCCAGATGGCAAATCCTGAAGGAGATGAATCGATGCCTATTGGATCCAATACGCCTTTGTTTAATACGCCAACCGAGAGATTAAGACCAGGGCGCTATGGCATCTCGGATCCCAATATCTCGGATATTCTTGCATCACGCTTTCTGGACCCCGACTTCTTCTATCATCTACAATTAGAAACTCCCAAAGTGGATATAGCGATCCCAAAAATGGTTGCTGACTATGTTGGTACCATAGTCGACATTCAGAACATCTCCAATACCTATTTCGATTCCATTCACACGTGGATGCCAATTTTGTCAAAGAAACAATTCTCTTCAAATCTGCCTAACTATCTCACCCATAGAAAGTCCGAGCTCTGCCTGCTTGTCATATGCATGAAACTAAGCTCTTCTCTTACCACCACGGCAAAAACAGTGCTATATCGAACAGCAAAACAATTTTATTTTGAAATGGAGTCGTCGGGAATACTATCGGTTACAGTTTTGCAAGCCGGTGTACTTCTTGCGATTTACGAACTAGGACATGCCATATATCCGGCTGCTTTTTTATCTGTAGGACAATGTGCTAGGTATGCGGCGGCACTCGAGATCGAAAAAAGTATCACTTCGCAAATATTGGACAAGCTCCCATGGAATGAAGTAGAAGAACAACGCCGAGTGTGGTGGTCTATTATAATCTTAGACCGGTAAGGAACCTTTGAAAGAGACACAATGTGGCTATTTGTGCTAAAACAAAGGACAAGATATCTCAATCTCTGCAATCCTGGTCGGCATCTCATCACTCCAGATCCATCACCAGACAGCTATCTTCCCGCCGATGACCAAGAGTGGGACACAGGAGTATGTTTTTAATATAGAAAATGCAAATATAGTACTAATCATAAATCTTCCAGTCATCACGACCAGAAAACTCCTTGACAATCGGCTCATCGTCAGGCTCATATATGGGTCGTTTCGCTCGGTTTGCGCAAACCGCTCATTTATTAAGTCAGGCGTTATATACTGTCGCAAAGGAACCTGATACCGAAACCACTCAATTACGGCGCACTCTTATGGCACTCGTCAACCTCTCATTTATGGAAGGCACAATGAGACAGTGGGCATTTTGCAGTCAGATGGCGGTGTGTTTCAGGTAAGAAATACGTTTTTCACGATTTAATTTTCGCCATGTCTAATCTCCTCAAGTGGCATACTTCTACTGGACTATCCTGGCGTATTGCTAGACGGGGAAAATCCCATTATTGAGCCTCTGTCGGTAGAAGCTGAATCTTCTCTCAACGCTGCGATAGAGTGGATATCAAATTTCTTGACAGAAATGGGTGGACAAAAATGCGAACGGGTATCTCCTTTCTTGTTACATTTTCTTTATAAAGCAACTTGCATTTATGCAAAGCTGCAACGCTCCACATCGCAAAAATCCGTTAGCGAGAGAATATCCATATTGAAGAATACCTTGCGTCTTCTTAACCATCGATGGCTAGCAGCTGGTAAGCCGGTCGTTTCATCAATGTTTATGCAAGGGTTAACCATTGTTTCCAAGGTGCTTATATGTCACTTCTTGAAAAGCAGGAGATAATGCTTTTGGTACAAAACAGCTAAATGCATCTTGTCTTTCAATCAAGGCACAGGGTATTGTTATGATACGCAAATATCCTTTCTCTCGTGGTACTGTTATAACTAAATCTAGTTACATTCATCGCTCAAGGCTGGTTTACTCTTGTAAAGTAGAATATATATCGGTGCCTCATAGTCAGCACCATTTCTAAATTAACTGCGCTTAGAATTGTAATGAGCGTCCATGGACAGTAGCTTGAGCATAATACATCTAAAGATTAGGTCATTTACCCATTTTCAGTAGTTCTTTTGGAATCTGTAGTATGATGCCTCCAAAAATACCGACAATAGGGACAAATGTTAGAATTGCATTTAAATTCGGGTAAATGGAAGCCCACATGAAACTACTTTCTACCATATGCGTAATATCGCATTCGGGCTTGTCGACATCGCGCTAAATTGCGGCGGTTCGGTGCGGACTTGGGCAGCGTGTTCATGTACGATCCAACAAGGCCGAATGTGCAGCAGGGTGGAAGCCTAGGCAATCACTATGCCTGATAAGGATGAAGGTGGTGCTGGGGATCCTGGCAGTAAACATTGATAAAACTAAAATGAATGCAGACTAACTCGACTACTTGACAGGAATCAAAAGAGATAATATGCGTAGCTACTTTTTGAGCCTTTATAAGTAAGAAGCGGGGTATTTTCATTATTTCTTGCTCGAGCTTTTGCGCCATCAGCCAGCGGGTGAATGCCTGGGATCATGTAACCTTAATTTGAGCCCTTGTTAACCACCCTGTCTCGGCTTTACAAACACTAGCAGTCAGCCAATCTGATGTAGCCTGTTACGGTAAATGGTACTACAACAAGGGGAGGCGGGGTTATCATAAGCTCTTCTCCATTAAAACACCCTATGCAACTGTTTCTATCGGAACTTCTGCTGTCAAATAGACATTTTGTGAGATTCTCTTTATGATTCAGGGGAGAAAATTTACAAAAACGTTTTGTTACGTAACAGAGGAGCCCCATCGAGTATATATTCTTCATATCTTCTCATCCGCTCTCCAATACCACTCACTATTTTGTCTTCCAATTCCCCGCCTGTCAAATTGGAAACTCATCTATCATCATGGCATCAAACCAACCAAAAAGCTGCTGTACAATTGGTACTCTCCACGAGTATGTACTCTTCCCATTCATCAACCTCTAAAATGACCTTCTAGCTATGCATTCAAATCGATACGAGCGTTCGCTAACGTGCATTTCTAGAGGTACCCCAACGGGAAAGCTTATCAAACTCGAAGGGGGGTTCGATGCCTATCTCTCAACTGCGCCGGACGAGAATCTGAACAAAGGTATTGGCATTTTATTTGCTCCAGAGGCAATGGGTATATATCCGAATAGCCAGCTCCTGGCGGACAGTTTTGCCGCCAAAGGATACACTACGCTTATCCCAGACGTGTTCAATGGAGATGCAGTACCATTGAACAAGTTCCCGACCATTGACCTAATGAGTTGGCTTACCAAGGGCTCCAATGGCAATAATCCTCATACTACCGAGCACGTTGACCCTATTCTCGTTGCTGGAATCAAAGCATTAAGGCAGTTGGGAATACATCGAATTGGAGGTGTCGGATACTGCTTTGGTGCTAAGGTAAAGCTGACTCTATATGTGCATTTGTGTGTACCTAATTAATTTGTCAAACTAGTATGTATTACGGCATTTCAAGAGCGGTATTGATGTCGCTTTTATTGCTCACCCAAGCTTCGTCGAGGAAAACGAGTTGGCTGCTTTATCGGGACCTTTGTCCATTGCAGCGGCTGAAACTGACTCTATCTTTACTACCGCGATGAGACACAAATCGGAAGAAATTCTCATCAAAACGGGACAGCCCTTCCAGATAAACTTCTTTTCTGGAGTTGAGCATGGCTTCGGAATTCGAGGTGATTCAGCTGTGAAGGTACAGAAATTTGCCAAAGAACAAGCATTTTCCCAAGCAATTGCCTGGTTCGATGAATATTTGTTGAAAGAATAAACGTGCATAAAGGAGGAACTAATGGCCGTCAACAATGCAAGGCGATGGAAAACATCTGGTTCTTGTCAGATAGGACACATGGGTATCATTTCACAAAAAATCGATATGTCGCTGCAGGTGTCCGTAAAGTTGGAAATCTTATTCGCATCCTAAGTGAACAATGAGACAATAAAATGTAATATCAATCTATAGTATTTATTATTCTGTTTACTTAGCCGATCTTTGTGACAGAGCGGGTGTTGCTGATATTGGAATACCAGCCCTTATGCCCGCCATGACGATATTCGGCGTTAACGGATTAACTGACAGGTTCCAAGCCCGCGCAATCATCATAATATCATTAAATATCATTGTCTCTTAAAGGGACGGCGTATTAAGTCTCTGATAGAGTCATAGCCTGTTTTTAACAGGTGAAGGCGTGTTACCGCCCATTAATTCGCACACCCTTTTTCACGGTCCTCGCAATATGTGAACACTCTTGGGTAGTAAAATAACGATGAAATAACTGATTTAATAGAAGAAATATCTGGCATATAATGATATCGAACACAATGGTCTGTTTCTGCTCATACTACTCATCTATACTTCACCGACGCTGCTGTATTTACGGTGATAGCCCCTGACTCCGCTCCCATCCACCCCCTCTTTTAGAGACACGAAAGATTTCTTTAGTATACGTCATGCCTAAATTATTCTAAGAGCTAATGTTTAGCAATTTCACTGTATGAAAAAAAAAAACAATTGGATCATACGTAAATAAGAAAATGTTCACAACATCTCAGCTGTATTATTTTGCAGTAACTCTATCGAGTAAGTAGATATATACTCACCAATCTTCAGTTTGATCTTTGTCTCCAAAATTCCATCCCCTAGTAGTGCTCCTGAAAGATATTTGGGTGACAGAAGACCTGTGCTCGTCGTTCAACGGGCATCGCGTGGGACTGAATCCTTTTAGGCAACCAGGATCACGATGTTCTAGTCCCACTGCTGCCCCTCATTTGTGAGAAAAATAAAGCCAGTGTCCCCACCTAATGGAGGTATAAAAGGCCCAATCCTCTGATACATCTTTTGTTACCCCTTTTTCATAACGTTCCTTATTGGCAAATGCCAGATTGACTCCACAAACGCAAAGATTCAAATGACAACAAACATCATGGGGAAAGACAGCGAAAACAAGATCTATGTAGTCACCGGTGGAAATAGGGGGCTTGGCCTCGGACTTATTAAGGCACTTCTTATCCGCGCCAACACGACTGTTATTGCAACCGTTCGCAACGAGCATGGCATTTCAACCCTTATCGAAGAGACTAAAATGGTGGATAAGGGGTTAGGTAGTACCCTCCTGATAACAATGTTGGACTTCTCAACGACTCTCTCCCTTGCTCAAGTTAGAGATGCCTTCAAATTCGATATAGATCATATCGACGTTCTCATCAATAATGCTGGAGGTGCCCCACCTATGGTACCGGCGGCCGAGACAACGGCAGAAGATTTACGCACTGCCTTTGAAGTTAATACGATCGCTCCTCTGATGGTTTTCCAGGCACTATGGCCACTACTACAGAATTCACCTTCGCCGAAGCTTGTGATGATTACATCTTCAGTTGGTAGTATTGGGGAGATGGAACCTGTGCCCGGTGGCGCCTATGGCCCGAGTAAGGCCGCTCAGAATTGGCTCACCAAAGCCTTGCATTTGGAAAATAAAGACAAGGGCCTCATTACAATTGCGCTGCATCCAGGTTGGGTCCAAACGCGTGCGGGACAATTTGTTGCTGATCAATGGGGGTTTGCATCTGGCCCTCCAGATACGATTGAGGGTAGTGTAGATGGGATGCTGAAGATTATTGATGAGGCATCAGAGGAGACGTCGGGGAAGTTTATCACTCAGAAGGGCCAAATTTTGCAGTGGTAGATACCTCTTGAATGATTCTGATTGGTTTCAATAGCTTAGAATGGGTTATCATGACCAACAAATTAATATGAGTAATATCGCAACGATTTTACCTGTAGATACGATCCATTTAGTGCCCCGAGTCCATTCGCGGGTTCCATATATCTTTAGAAGCTCTCCTAATGCTAAAACTTAATCACACAATATCGTTCAAAGTTTGTTGAAGCTATTAATTGGTGGCATTAACCGCTACTTTCTGTGGAATACCCATCTATAAAGATATTTGTTGTCATAGAATTAGCAATACTATCGGCGTATTCTGTAGAGCACAAGCTAATGAAGGGAATGAGCAGCGAATAGATATGAATTATTGTTTGAATTAGTGGGAAAAGAAAATACGTTAATCCATTGGCTGAGATAATGGGCTGCTTTTTAATAACGAAGCAGATGTGTTCACAGGGTGATCTGTTATAGGGCTGCAATGAGGGGATGAGAGAGTGATAGCGCGTGGAAGCAAAAGTGTACACTGGGGCAAATGCGATCAACTAGCTCATTTAAACCAGACAAAACTACTTGCTATATACAACAAATGGTTCATTATCACAACTTTAGTCACTTTCGGACTTAATGATTAAAAATCCAAGAGCGTGGCGTAGTTAATTTGATCAAGCTGCGCATGATACTAAGACAAGTTGCATCCGATTATTAGCTAACATCAGAATTTAGTGATTACTCAACAGCCCTCTCACCATCCCATCGATTTGCATGAGGTCTTGTCCTTGATAGGAATTATGTAACATGATCCGATATGCCGTTTTCACTAACATTGTGTAGAGAGATCAATATATGGCACGAATCTTTACATAGAGTACAAATTAGAAATCCATAGAACAGTGATATCGACCAACAGTGGCAATCGGGATTCTTTTAGATAAGACGACGTGACTGTCCGAGAAATATATAAAGAGACGCGGTGCATAACAGTATCATCTGGATCTTTTCTAAATCAACACGCACACACATATACATCAATATCTTGAACAACTTTCGGTTCTTCTATACAATCTCCGTTGCAATGGCATCATCAATTGTTTCCACTTTCCACTTTGATTCCTACCCAAGACTGTCACCTTCAAGGCTACATAAAGAATTTAGGGGAAAGACAGTTCTCGTGACCGGCGGTGGTTACGGAATTGGCTCTTCAATTGCTCGTAGCTTTGCTGAAGCTGGTGTTGCGTCGATTATCTTGGCGGGACGTACTGAGGCCAGTCTGAAGTCGACAGTTAACGGCTTGGCACAATCCTTTCCATCACTAAAGGCCAGCTACCGCCTTGTCGATATCTCGTCCACAGCATCTGTCAAGGAATTGTTTGAATCTCTAACTGAGTCACCCGATACACTCGTCAACAATGCCGGGTTTATGTCTGAGCCTCAGAATTTTCTCACTGCCGACATAGACGAGTGGTGGAAGGGCTTTGAGGTTAACGTCCTTGGTACAACTATTGTTACGCAAGCTTATCTACAGCACCGATTGACAAGCAAACCCAAGTCACCAGGTGTAGTTGTCGCTCTCAATACGTTTGCTTCATTTGCTGTTCGAGCGCCGCATCTGTGGGCATATAGTGGGAGCAAGATTGCGTTGGCCCGCATCTTTGAGTTGGCTGTTGTTGATATCCCATCATCTGTTGCCCGCTTTATAAGCATTAACCCAGGTGCTGTTAAAACGGCAATGTTTCACAAGTCCGGACTTGAGGGATCTTCGGATATGCCAACGACTGATGCCAAGCTTTCTGCTGAGTTTATTGTCTGGGCTACTTCAGAAGAGGCTGCATTTTTATCTGGACGGCTGGCATGGGCTAATTGGGATGTTGACGAGTTGGTTGCCAAGAAAGAAGAGATTGTAAACAAGGATCTGCTCATTTCAGGCCTTACAGGGGCCTAATTACCTATGCTTTTCATTCACAGTTGTTTGGGACAACCCGCGGTTGTATCCTTTGATTGTTCAAATGTATTTCATGCCATGTATTGCAATATTTTAGCAAGTCAGTTGCAGATTAATTAGATAGATGAATTACGATCTCAGTTTTGTTATAATAGCCTCGACCGCCTGATTACCGGCACTATTGGACGAAAACAGCGCATCCTATGACAATTCTTGGGAAGGTACTTGGTATATAGCGAATTCCATTGTGATAACTATCGTAGAGCCTATTGCATTTGACTTGGATGGTTCCATGTTGACAGCTTGTATATTTCTGTACCTACCCTATTCAAGGCAGCGATTTGCCTCCCATTTATATGAGAAGCAAGGTGTGCACCATTCCACTGCGGTGATTCCATAATTTCATTCAAATGCAGATAACTATATCTATAACCCGTGTTTATCTCAACCTTCATTACCTTGAGTGGTTGCATTGACGAGCGGAATCTTCCCATATCCAACCTGTCTCGTGGTGCTCTTCATCCCCCCACCCCGCCTCCTCCCTACGATACAAGTCCTTCTGATAGCTGGTATCCTCTCCCATATCGTCCTCTTTTCTTCTGCAAACTCAAATCTATACCTCCCTGAGTCAATAATATCTTCAATGACATAGGATTTGTCGTTTTTTTTGTCGGTGAAATGCGAGAGTGTGTTCGGCATTTGAGACTTCTAAGCAACCATTTTCGCACCCCACCCGCCGCTAGAGGCATGCGCAAAGCATTGAACTTGTGGCTAGGCTTTGCTAAGGCTGCAAAAAGCTGTGGGCATATAATACTTCTGTGAACATACCTATGATTGCATGGAGATGAAGGACAACTTTATCGATCCCACCATCCATTTTAATGCCATAGGTACCGTTGGGACTCCCAGAGACACCCACTTGCTGGATGATGCCGCTGATGGCGTGTGTGGTCTACATAGAGGCTCCAAAGAGCACTGTTTTGAAAGGAAACCCGATACGAAGACTATGCCTCCTTCTCCTCTCATTTTCTATGGCATCTATCAAGGTGCACCATAGTCAATGGCCTCTCTCATTACTATCACATCATCGTCATCCAAAGGCTCCAGTGCCAATCTGTTTTCTGCGAAGATCTTTTGTTTAAAAACCGGAAAATCGGGTGACAATTCGGGACTCGCGGCAATGTTTACCTTAGCGGTGCGCTAAATCTTCTCAACTAGATCGATGACCGCCCAAAGCTGGTTCAATTTTCAGCGATGTATTAAGTGGCCGCATTGAAAAGTTGCATCGACCGAGTCGTGTTTGTTAATTTGGCATCTGTATCCCAGTTCGTAGATCTTACCCGACACTCGACCGCATAAAAGATGTGCCATACCTAGTAGGCAACGGCAACTACTAGCTAAATGGCGTTAAGATCTAGAAGGTATCGCAATTTAGAGGAGGCGCACTATGGGCAGAAGAGGGAAGGGGAAAGTCGACTGATTCACATGCGAAGAGCCGTGTATCCATTATTTCTCCTGATGCATGATGGCGTGGAAGCGGGAAATCGGCACTATAGTGGCTGATCAGCTCCATGGTCCCAGGAAGCGGCACTTTATATAGAAAATAAATCTTGGAGGATCTGAGATTCAATTGGGTAACACTCACATCACGATTGCATCATTGCATTTATAAGACCCACTACCATCTAGAAAGTATGAAGCCATACTTTTGACTTGCAACGTATATAATGCTGTAGAGCTCGAATGCTCGCCTAGATATAGATGCATTAGTTGAAAAAGCACCTGCTGAAGTACAAATATTTTTTTTAAGTGGTGTTACTCTACTCTGACCAGCTATCTCTTCATTCACAATGGTTTGGCAACACGGTGATCACCATGACATCCCACAACAATGGCGCATCCACAAGTATGAACATTCTTCTTCCCGTATTTCCATCTGTCAAGTATCAAAATCTCACGCATTTTCACATGATCCAGGCCTGGCGCATGGCTCCCAGCTGACCACCGTGTCCATCGCGAATACCTTCGTCGTGTGACGGAGCACGTCGACAAGCACCCCGATGAAAAACTGACACCAGCGCTGCAGGAGTTCAAAGAGTTAATCGAAGGAAACTCACGAATATACATGTACTTTGTCCAAATGTTTGATGAAATCCCAAAGAAACGGCCATACTGGCGCGATCCCACAGGAACTAAACAGATCCGCGACTACAAACACATGCTTCAGGTGCTCAATCACGTTGTCTCAAGAGCTCCAGAATGGACAGATGCAGCCGAAAGCGCTGGTGTTGTGGGAGTGCCATTTTGCGCAATCCTTGATTACCCCATGGGAACACCAAGGTGCGTCGACGCGGTTTTGCAGACTCATGGATACATTCATACTTTAATGGCTGCTTGTAGTCCTTGACATTGGGTGGCGAAAGCGCTAACTTGGCCTTGTCTCAGTGGATATGCCGCGTTCCTCGACCCAGACGTGAACAAAGCGATCAAGAAAGTTCTAAACGAGTGGGGGAAGTTCTTAGAGGTAGGTGATTTTGAGCTTTCTATAGTCTCAATTCAACCGTTTAAAATTCCAAGCACCAATCGTCGGCTAACATGCATCGCAGACTCCAAAATCGGCCGAGGTGTTGGGAGAGCACAAGCTGGGTTGGTTCGGCGAAACGGGGCGAAACGACGTCATGCAAGTCGCCAACGCTCCGTTGAAGTCGTCCATGAAATTTGAAGAAATGTTTGTTTGTGAACCATCGGCGAAATATCACGGCTACAAGTCATGGGATGGTAAGCTTCTCAACATGGATTTATTTTTGGAGCGAAATTACACGACAAATTTGCTGACAGCTCTTAGACTTCTTCACTCGCAAGGTTCACGATGAGGCAAGGCCCGTCGCATCTCCAGATGACGACAATGTCATTGCCAATGCATGCGAATCTAAGGTGTTCAACATTCAGCATGGTGCTCAACTGCGAGATAAATTTTTCGCAAAAGGCCAGCCTTACTCAGTACTTGATATGCTGGCTCACGATCCACTCGCTCAACAGTTCGCCGGCGCAACAGTCTACCAGGCGTTCCTCTCGGCGTTGTCCTATCACCGTTGGCATTCCCCAGTTTCAGGAACCATCAAACGCGCTTTCGTCCAGGATGGCACGTACTTCAGCGAGCCTCTTTTTGAAGGCGTAGGTGATCCGACTGTTCATGAAATCGATACTGGCGGAATTTCAGTAGGTCAAGGCTATCTGTCTGCTATGGCAACTCGAGGCATCATCTTCATTGAGGCAGATAATCCGGCAATCGGTTTGATGGCTTTTATCGCTATTGGCATGGATGAAGTCAGCTCGGTGGACATCACCGTAAAAGAGGGCCAACATGTGAAGAAAGGTGAACAAACAGGCATGTTTCATTTTGGTGGATCAACACATTGTCTCCTATTCCGAAAGGGAGTCAAGTTGTCAGAATTCCCCGAAATCGGGAGGCAAGAAAATGTCCCCGTTCGTGGTAAACTTGCTGTTGTCAAGCCATAGAGATCGCATAATCGGTATGCGCATTGACACTGCCTTTATAACGGGCGGGTCGCATTCCAGTTACAGGCAAAATGGGGTTTCACCAATGGCACAAATATTCAACGTCGCTAATTAGACATAATTTTAAAATATATTAACTACAGAACTGAAATATTTTTGGCTAGGCTTGGACGCTATATAAGAAATATAAGAACCTCTTGTTACACAACCCTTTTGATGGCTGTCTTATGCTCCTCACACTCTCTCTAGAAAATGAAAACCTGGTCGCTCATCTTCGGGTTTGCACCCGGAGTCTCGTAGCCCAACTCTCCAAGAAATTTCTTGGCTGCGCTGACCATACCAGGTGGACCGCAAACCATGATTTTGACATCATTTCCCGGAAGCGGTAGTCTTTGTGCTGCCATATCTTTCGTTATGTAGCCAACTCCAGAGTTCCAGGTTGTTGATGGATGTTCAATGACGTAGAAGACATTGAACAGCTTAGGATACAGGCGGGAAAACTTATCCAGCTCGTCTTTGAGTAAAATGTCGTTCTCTGTGTGATTTGCGTATATCAGACTTATTTCTGTCGCATCACGGTCGTTCTCACAGATCGCTCGAATGAGCTGGAACATCGGAGTTATGCCTGTACCACCAGCTATCATTCCGATCTTTTTACAAAGTCCGTTGGTGTAGCGCATTGCTCCTTTAGGACCTCTGAAATGAACCGCATCTCCAATTTGGAGGTTGGCAAGACAGCCACCAGTCAACTTGCCGTCTGGATAGATCTTGACGAGTAATTCCAGAACACCATAATCCAAGTTATTGGATACTGGAGTGTAAGACCTTGTCACCTTTTCTCCATCAATGTTCATCGTAATAGCGACGTGTTGACCAGTTGGTAGGCCTAACATTGCTTCTGGCTGAGGTAGGGAAAACACCAAACGGTATACATTTGGTGCAATAAGTATCTTCTTTGCCAATGGTAGGGGAGATAACACTGAATCCAACCAACCCCTTTGAAGTAAGGGATCCCGTGTCACTGGTTTAGGTACTTTCAGGTGATTTGGGTACGTTCTGAAGTTCGTTTCACCCATGATAATGCCAAAAGACTTCCGTATTGCAAATGCTGTACAGCTCATTAAGAGTAATGAGCTACCCAGTAACCCCTTGGAGTAACTTGAGTTACTTGGTTGTGTAGAAGCAATCGGTATCGACAAAATCGAGAGGGCATGAGTCAACTGACTCATTTGAGGTATGGCTACTGGTATCAAGGCTGAAATACCATGTTCTCCCTTAAGAATCTTGTACGTCGATGCCGCAATACCCAGCGAAAGAAATCCCAAGGTTATTCCTGCTAGGCCATGAGATTGTTTCGTAGAATCCAGCTTCTCGAGTGGAGGTTGCAAAAGAATTGGATTCTTTGACTTTTTGTTAACGTGACCCTTCAACTTTCCAATTCGGAAAGGGGTCATGAGGTCGAAGGCATCATCTGAGTGGCCAGCATTGTCGAATGGATCGCTTGCATCAGTGCCGGCTGCTTCCAAGAGAACTTCGATTCCTCCTGGATGATCCATGACATATTTAGTTACGTCGTATACTGTAAAAAGTTAATGTCAATCTTTCAGGGGGATAATAAGCCGACGAACCTTCCCCATGGATAGTCATCCATATGTCATCAGGCTTGGTGTGCTGAGCAACCTCGTCCACCGTATATTCCGTTTCCAGAGCCATATTGACTGGATTTTATTTGTCTGGGCTTGTCGTTTTGATTGAATCGTTCGAAAGTTTTGGGATGCTTGTGCGAATTATATATAAACTATTTGGCTGGTATTCTGATCCGCAAAAGGGCGTATGACGGGAATACTAGCATCGGTAGTTGTCGGCAATCCCAAAACAGTCCAATCCGAGACGGAGATTGTTGTTTCTTCCTAGACGCTGATCGCTCACTTAAAAACGCCGAAGCCCCACAAACGCATACGGCATCTGTCCCGCCGGAAGCAACCTTTGCGGAGTGATCTTCGACCGACACAACTCACCCGGGCGCCAACTGCGGGAAGGAGGGTGGGTTTCCGAGGAATGCAGACAAGCAGGGTATAGGTTGGTGAATATTAATATGTCAAAACCTACTTATGCCCTCTATTATGCATACGAAAAGGGGACATTAGCCGAGGATTGGGCGGCTTTCGCCCTGCAACTGATACAGATGCATAACAGGATCGAATAATAATGTTACATCGCATCTTGCTTTTCTGCAGTCCACGGACCATGGAGAATATCCGAACAATGTTGGCTTTGCCCCTTTCTATGGAAATTCCATGGAGACATGCCATGGAAAGTAACCCAAGCCGGATCATCAAGAAGGTGGTAGTATTTGCGACTATTATTTTGTGAGCAAATCATCTATTACCATCTTTAACTATAAAGCGCGTTGAACATCTCGAAAGAATTTTTGAATTGTGTCAATATATCAGTGTGTCAAGATATCAGCGTCTCAAAATAGCTTTTCATCATGATTTCTTCGTCTTTCCATCTTTTGGGGGAGCAACCATCTACCTCCCGCCAAATCACGTTCCCTTCGGACTTCAGTTTTGCGGATTTGCAAGAATTGGTTGCATCTCACTTTGCTATTGTAGACTTCAACGGTTAGTGCATTATTCACAAACATTTCATGTAAACAGTAGTGCTTACGTCCTCTTCTAGATGTTGGCTTTATTCATCAAAATATCGAGCTGACATCGGTAAACGAGGTACGCGCAGCAACCGACCCCGTTGCGATATCAATCAGTGGTAAATCTGTACGAGATATACCCGGGCCAGGTGGTTTGCCATACGTTGGAAGCTTTTTCGAAGTATATCCCGATCATCTTGGAAACCATCAACGACTCTTTAATAAATACGGATCACTATTCGTCACAACCAACATGGGAAGCCGCATACACCATACCAATGATCCTCGTTTGGCCAATATCTTCTTCACCGAGAGCCCTTTCTTTTCGAAAAAGATAATCCCTAACCATCCTATACACCCGTTGGGTATGCCAGAAGCTGGATTGTTTTTTGGCGATACAGATTCGGAGGCATGGCGGATCACGCACAAGTTTTTACCGCCAGCTTTGGGCCCCAAGGCAGTACGACACTATGCACCAGCAATGCAAAAAACAGTGGAGGAGTCATTCAATGTGTTCGACAAGTTGGACCTGGACGGGGAAGCATGGAACGTATTTCCATACATGATGAAGATCGGCTCTCAAGCAGTCGGCAGACTTGTTCTTGGGATGGATTTCAATCACTTCGCATCTGTTGATGCTCCTCTGCATGACTTTGTGCTTAAGCTCGCGCATAATGTCGAACTCAGTAAGCGAGTGTCGTCTTTTGGTAGCTGGTATGCAAACATGCCTTTCGGAGACCCCAAAAAACTTCGAGACAATATGCACGAAATCAAGAGGATGATATTTGAAGCATCTAAGAAAGCATCCACGGGAGTTGAAGATTTAAACCTGCAAGATGCCGCTCTACAGTCTCAAAATTTGGTCGGTAAGTACAAAACGCATTCTTTCTATCTTTAGCGGGCTTAAAGCTGACTAGTAATTTTTCATGGCAGACTACTGTCTCAGGGCAAGAGACTTGAAAGGCAATCGGTTGACCTGGGATCAATTCGTACCAGCTCTGGTTGTGCTTACCGGCGCCGGGTTTGTAACCTCCGCTGCGTTGCTCTCGTGGATGATATACGCCCTTGTGACCAACGAAGGGGTGCAAGAGAAATTGCTCCAAGAATTGATTGACCACGACTGGCATGACAACATCCAAGTGACCGGAGATCTGGTAAATGAACTCAAGTATCTGAATAACTTTATCAAGGAAACTCAGCGGACAGACAATCCTTCGTTCCAGCCCGCCAGAACAGCCTTAGTGGACATGATTTTACCGGGGGGGTACAGGTTGGCAAAGGACTCTATTGTTGTTGCCGATTTGCACCACATTCACAAGAACCCACACATCTGGGATAACGCTGAAAAGTTTGATCCTGACCGGTGGGACACCGAGAAAGTTAAAAATCGACCTGCTGGATCCTACCAACCATTCGCCTCGGGCCCGCGGAGCTGCATTGGATTCAACTTTGCTCTCCAAGAGGTAAAAATTGTCCTATCCAAGTTGTTGTACCGATACAGATTTAGTTTGGCCGAAACGGGAACCGTGGAGTATAATCCTTATTATTTACTGATTAAGCCTAATAACTTATATGTACGAGCCGAAAGGAGGTTCAAGTGGCCACAAAAGACTTGTGATAGGACTGATCCATTGACAGAATAAGTGAGGGGTTTCGCCCTACAATGATGGTAGTCTTTTACATACTGTTTTCCTTTTCTACTACAATATATTTGAAAAAGATTGTTTGATTGAACACGCATTGATTCAATTCATGAACCGTGATAGTAGCATCATTCAGCCGATCTCTCTGACACCAGCTGGGACACAATTTGCTGCTCTTTATTCTTCTTTCTCTGACAGAGACTCCAAAGCATACCTTTCACATGAAAGGGAACTAGTTCAAAATGGAATGACAAGGTATGCACAATGAAAGTTGTATAAATATTTAGTTCTCAAAAACCTCTACAATTCTATTCTTAGCCTTCATACCTCATAATTTAAGATTGACGCTGAAGCCAATCTCTCCAGCCATCATCGTTAGTAATAAACCTCACTCTTGATTCTAGCCATTCTGTATTCCCCCAGAATCCCCAAGACGCCTGGAATCGACACCAGTCCACAAGGGCAGTCTCCCAATGTCGAAGAAATTCGTCCCAATCGTACATGGGTATTTTCCCATGCGGTCGGGTTTCCATCAAAATAGTCCAATAGTGCTTCAGCAACTTCTTTTCTCGTTCACTCATATCCAAGTCGTCTAGGATAGGATCATCGTTGGTAAGCATACTCATTGGGACAGAGCAAGTGAATAACTTGGCTAAATCGCAAACGCCCAATCCGATCCCCGCATACTGGAAGTCAAAGAATACCACATCATCTCCAGCTTCTGTTGAATAAAGGTTTTCTGACTTCACGTCCCCATGAATGTATGTTTCAAAAGGCCTACCACGCGGCGTAAGAAAGGCGGCGGCTTTTTCAGCAACGGACAGGGATCCATCCACCGAGGTACAAAATATATCAGACCACTCTGAGAACTTGTCTTGCTCAAGCGATCGATATTCCTGTCGTCGAGTGGCTAGATATGTATATCCCCCATTCAACCAAAGGGCTTTTCCACCTGATGTAGGGTCATTTCGACGTCTTGAGGCTTCTTCAAGCGGTGGTAAAAGAAACTCATCCAAATTTTGAGGCAAATAAGACCATGAGCTGCTATGGAACTTGGCCAACCATGCTAGAGCTGAATAGACCTGATTGCTTGAAAGTACCGCCCTTTTTTCGCCAGCAATGGGAAACTCAAGCCTCAAATCGTTCATGAGAGTAACCATCAAATGATCAATTCCATGCTCAATGGCTTTTTTCTTCATACTTCTTGTCGAAGCAAAGCACTGTGCTACTGCTATGGTGTCGGTAAGGCGAGGAGCAACTTCATCATAAAAATACTGCTCAACCTCGTAGCTGAACATCTTACGAAGATGCCCTTCATCTCCAGTTGTAGATGGAGGGCGAACTATCTTCAAAACGAGATGGATTATTCTGCCTTGGCCATTTCCCTGGTCTTTGGAGAAGCGCTGCCACCGTGTGGTCGCGCCTTCAGTAGTTGGTCGAGCAGAAACGGCGCAGATGTGGCCGTAGCCTGCCCAGAGGCCTTGAAGAGTAGTGCATGAAATCAGCTCAAGGTCGAGCCAAGAGAGCAATATGGCTGCAACTTGACTTGGCTCAATCTGGGGAGCCATTGTGGCAGTGGTCCAAATATACAAGCCACGCAGGTATGAGCACCGATGAGTTCTTCCGACAAATATTGTTATACCGCCAGGGGAAAAAAATAAAATAACCTGGAAATAATAAGACGTGGTCTAACGAATGAGATTACGTAATGACCTGCAGCACACACTTGGTGCTCAAAAATGCATGGGGAGCTCTCCACCGCGGGTTATTCAGACAAAATAATGCATAAGACGTAAACCAGCGGGGAGTAGTTAGCATGATCACATTGTGCTCGTAGAGATTTGACAGCTCTGAATACCAGGCTGGATATCATTTTCACTTACTCCATAGAGCAGCTCAATAGGCTGTAAAGCCTGAATTAGCGAAGGGCCTCCTCAGGGAGGAGATAGGCAAGCTTGCTTGCAATTATTCCAGAGAGTCAGGGTTAATTGTGTTAGATCAGTACCTAATACTATCTCATTGCTGGCTAGTCTGACGGGTCCTATCTGCATCTTATTTAGATCCGATCGGTTATAGCCGATCGAACCCATCCATAGAGGTGACAACTTCCCATGGGCAGCGGCTGCATGAAAAGAACTAAAAGTAAATATTCACGAAACAAATCAGCCAGTAAACATAAAATTAGAGCGAATATAGTTTGCTCATTGACTTTGTTGAGAATGATCGATGTCGTCAACTAATTCCAAGCCTGGACAAACAGGTTAAAACAACCAATGTCGTGTTAGTGCATGCTACTTTCACTCATGTTTAGTATAGACTACATTCGATAGCCTAAGCAATACTCACAAGTTGTTCATCTATAGGCTAATAATTTGAAACTGTACTTTGCATACTAAGCATCTCTTTAATATCTAGCCCCTCTTCACCAGGTGGGTTGAGCAGTAGAAGATTGTATGTAAGCACATGATGTAGTACGTAACTAAGGTAGATTATCTCTACACAATCATGGGATGCGGAATGGTTGGTTTTGCTCGAAGATACTAGGGTAGGCATGTTCACTTCTGGAGGGAGCTCTCAGTATAGATGGATAATTTTTTTCATTTCAATTGTTCAACTTTTAAGCATGCTCTTTGACCATGACGCTGACTTTGCCTACTGAGTACATAACCATTTTTCTGCAATAGACCAATCAGTTAATGTGCAACATTTTCCACCATTTAAGCCCAGGCATTGTTGACTGTATAGCGAATTTAAGCGCTGTTTCCGTTGAAGATGATGACGTTGGGGCTGCCGTTAAGGCTGCCAGTGACGCGGCCACTGGTGGCCAAAGCCTTGATGCGGTTGGTGACAGCAGCGGGGGTGGAAAGACCCTCGAGAGACTGAAGGTAAAGGGCAAGGCCGACAACGTGAGGAGTGGCCATGGAGGTGCCGCTGATTGTGTTGGTGGCAGTGTTCGAGCCGATCCATGAAGACAGAATGTTAACACCAGGAGCGAAAACGTCAACGCCAGCACCGTAGTTGGTGAAAGAAGCAGTTCGCCAGTTGATGTCGATAGCAGCAACAGTAATAGCATTAGGCACATTGGCAGGAGAAGTGCCAGAGACAGGCTGGGGGTTTCCGAGACTGTCACCGTTACCGGCAGCTACGATAGTAAGAACACCCTGGTTATAGGCTGCATTGATAGCGGTAGTCCAAGTGGAAGAAGAGGGGCCTCCAAGCGACATGTTGATGGCGGACTTGCTAGCCCGGCTCTTCGAGACAATATCGTTCACAGCCCAGTTGTAGCCGTCAAGAATGACCGAAGTGCTAGCACTGTTTCCCTGGAAAACCTTAACAGAGACGAGGTTGGCCTATTATTTCCCAGTTAGCGAGGCAAAGTTATCAAGAGCCACAGACTCCCAAGCAATGTATGAACTCAGCTTACCTGCTTAGCAACACCATAGGTAGAGCCACCAATAGTTCCTGAAACGTGAGTACCGTGGCCAAGAGTGTCAACATGCTGTCCTCCAGCGGCGTTGTAGCCGAGGGTAGCACGTCCACCGAACTGCTGGTGAGAAGTGTTGATACCGGAGTCAACAACGTAGGCATATGTTCCGCTGCCAGCAGAGGTATCATAGATGTAGCTAGTAGAGCCGGAGGTACGGTGGGAGACAGTACCAAGACCCCAAGGAGCACCGGTCTGGGTGGTCAAGGCGCGCTTGTCCTCAACGATGTCAGACAGGTACATGATGTAGTCTGGCTCAACGGAAGCAACCTTAACTCTACTATTAGTATCTCGACGGTGTTAATGTATGATGTAAGAAGATGAATAAGACATACATCAGGGCTAGCCTTGATCTGTTCAATGGTTTCCTCATCGAACTCGCCGGCGTAGGCATTCCAAGTGTGGATGTTGTATGTCTTCTCAACACCAGCGGTGTTGCGCTTGGTAAGAGAACGACGGTGGAGGTCATTCACCCAAGTCAAGTGAGAATCAGTATCAATTGACGCACCCTCCTTGAGAGTAACAATAAACTTGTTGGGGACAGCCTCGGGAGCCTTATGGTGAGCTGCAGGGGCAGCGAGGACAGCTGGGAGCAAAGCTCCAAGATAGAGTGCAAGGCGGCGGATGCTGGCCATTGTGAAAATGTCTTCTTATTGTAGACTTAGAGGTAATGGGAGATTGATGGCTGAGTCTGATCAGAAGTGTTTTTGCTGCGAGGAGAGTCGATTTAAATACTTTTTCTCGGCGCCCTATATGTAATCGATTTCACCAGCTTGAGCTATCATCACTTCTATCAATATGGCGTCTTTCTGAATGATCTGCCAAGTCGCTGGTTACAGACAACCAAGCTGCCTAAAAGGATTTAGGACAAATCGATCCAAACAAGATTGTGTGCTTTCATTTGGTAGTCACAGCGCCAACCTCTTGGCATCTAGTTTGAATACGGAAAGCAATAAGATGTAGCAATATCGTTCGCATGTTTGCTAATGGAGATTCATGCTGTGTGTTAAGGCATAAACTCGTGAACTTTTGCTTGGGCAGCCTCCGTATCTTCCTAGACCAATGTCCAAGTGTTATCATCATCTTTGGCACACATCATTATTACTATGAGGCCATACCCATGCTATATTCATCTACTATATAGTTTAAGATATGCTATACAGTTTAAGATTCGTTTAAGGTTATATATTGCCCATAAACTAGCTTTGGCGAGCTAGCTTGCGAGCTTAACTGGAGGAGTCTATCGGCTGTGGAAAGGCAGATACTTGGGAGCTTCAGCTAGCACCATGCAGACTAAGATCGCAATATCTGGGCACCTGCTAATTGCGTCACAATGTCCGAGCAATAAGGAACCTTTGAACAGGAGGGACGGCAAATATCTATATGGCGCAATACCCGCCGGCGGCTTGTCAAGTTTTAAGAAGGAGGGGATACCGAGTGCCGGACCTTTGATACTGCTCTAAAAGGAAGGTGATTCTACAATCCCTGAAACTCTTCCATCATTGGCACAGCTTGTTCACTAGTAATCGCACCTATCTTACATAGAAAACAGCGAGAGTAGCTCTTAAAGAAATAAAATGATAAGATAACCGTAAACTGGTATAGAACAAATTCTCTTATATCTTTTGTTTTTTTTTACGAACTGTAAAAATGAATTCCGAAACCTAGTTTGGTCATATTTTTTTAGCTGGTGACATAGAGTACGCGCACAAAGAGTAATGGATAGTTAAAATTAGCTTTAAAGTTTCCGCTGTCTGGATCTCTCTTTTTATTCGCAATACCTTTGGGGTCGTGCATCGGCTGATGCGGGCGTGTGGTGTTTTCCTGAGTTTCAATTACGTATATAGCAAAAGGCCCATTTGGCTGTGTGCCTCTTATTCTAGTGTTTCAGGGAATTTGGGGTCTAACTGGAAGCTCGACCTTCCTGTTGATTACGCACCTGTGATACCCCGCTGAGAGCCACACCAACGGTTCCATTACTAACTTACCGGCGAGCTCGATTTGGGCCTCCTTGGCATGGCTTCAGTGGAGAGAAACATCAATCCCGTGATATTGAGGTAGTATTTGAGGACGGTGGATTCGGATCCTGCGCTGACAGGCATGATACTTACTCATCATACTGAGCCTCCAGGCTTAGCTGCTGATTTTACACAACTTCACTCTCTGGAAGATGTTGAAGCAGATGCTCTTCAATCTTCTCAAGAATTGCTAGTTATTTAAGCCAAATCAAGCGTATTACTTGCTAAAACTATATGATGGGTCCATAAATTCCCTTTCTTCCTAATAGACTGAGAAATACTAAGTGATTTACAGAAGATGCTTCTGTAAAAACTTCACTTCGACATCCTTCTGAGACACCTTGGCTGTGCCGTTCATATATCCTCCAAAGTCAAATGGTTCGATCTTGTAAAACTCTTTTGGCTCGTTTACTTTCGTATACGCTTCTTCATGAGGCTCAGCAGGAAGCTCTCCACTGGGCGCGACATACAAGAGCGGCCTAGGAGAAACTCGCGGCAGATATGCTTGGAATTCGTTGGCGAAATTATAAAAGGCGCTTTCGAGTGTGACTCTGTTTTGCCAATTGAACTCCTTCGCATCACAGTTCCCTCTTATGTAAGAGTGAAAGTTGAAAAGCGCTGGCCCTCCGAGTAGCGCTTTTTGAGTGGCTGCAGTGGCTTCTTCCACTGTTTCCGGGAAAAGCTGTATATACTCTTGCTCGCTCTTCGACTTCTTTGGTCGCGCTAAAGCTGCTCTTGATCGATCTAGCATACCTGGAGGGTAGAATTGGGCGTCGATTGCGCCCGAGATTCCTGGGACTTGCAAAATAAGGGCCTTTACTCGCGGGTCAAGGGCAGTCGCCCGGATAGATGCGCCTCCTCCATGCCCACCGCCGACTTTAGAAATACGTCAGTACTTTTTACATCAATATAAATGGGTAAGGCTTCAGAATTCGGTGCATCAAGCAATACGCTTCATTATAATATGATATACTTACTAATCGCAATACGTTCTGGGTCTATATGCGGCGTTAAAGATGTACCGTATGTGACAGCGTCAAAAATATCCTCAGATTGCTTATCGAAATTTATATTGTGTCTTGGTAATCCATCGCTTTTGCCAAATGTTCTTGCATCGTACGTCAACGTTGCGAATCCGTTTTCGTTGAAAAGATTTGTTTGATGATCCATCAAATGGCCTCTTGTAACAGCAAACTATGTTGTGTTAGTTATATTCAGGAATGCCGTCAATAGCTCTGTATAAACGTACTGGAGATACGAAAATCACCAACGGCACGTTTGGTGCATCCAGCAATGTGAGTAAGCCCCTCAATGTAAGACCATCGCGGGTCTCGAACTCGACTTCTTTCTTAGTAGGCATCTTTGTGGTGATATACACTAAATCACTTCTCGATATAGCAACAGTAAGCTGCTAAATGTGTTTCTTTTTTGTATGTGTCTGCGAGCTGTCGTGTTCAATTTTATACGGCGTCAGTATTAGTATATATATTAACCATCACCCTCTGTTGCTAATTGTCAGCTTGTAAAAGAGTGGCCGTCACACACCATGTTTCCACTTGGCAATGTTGTTTCCAAATCGAGTTCTCTAATACAGAAGGTGTGTAGAGTGTAAGGAAGAAATTATTCACGACTTCCAAGTGTTTTATCGGCGAACGGTTGTGAAGTTGCACATGGAGAAAATTACAAATGCCACACTGATTTTAAAGCGCCATCTCCATTTTCGCCTTAGAGTAAGCACGACTCTGCATCTCAACACAGATTATGAATCTTATTGCCGCCTTAGGCTTCATTAATAAGCTCGGCGTTTGAAAGAACAGCGCATACAGTTAGCCATGAAAGTCGCTCATTAAAACAGGTATACAGTTCCTGCACTCTCATCAGATAGCCTGCGTTATACAGCAGTTTTTCGTGTCAGTATAGATGAGATGAAAGCTTGAACAGCGGATCTTACATTGATGGTATTGTGGAGGGCATCTAAAACCATTTTGATGTCTTGCACGCATTATCGTCGTTTGTATTTAATGGCTAGTCATGTCAAGAGCTGCTATTAACAAATAGTTGCAATTCATTGCGTATAAAACCATGAAACATTTTCTATTTCCTATGACTATATAGAATATTTTACATGAAGACCTATTGACAAAAGCTGAATGAACGGCTGCATCTTAGCTCTGCTAATAACCTTGTATTCGTTTCTCGCCGGCTTATAACCAACGTCTTGTCGCTATCGGATCTGCACATTCCTTGCCCAATGATCTCGAGTCATCCTGAGAGTGTTCCCCACATAGCTAACGTCCTCATAGCCTATTGCTATTGCACTCAGGAAATTCACGCCCTCGGGGAGGTCTAATTCACGCTGCAGTATCTTTGCATATCCTACGACACTGGCCTGGTAACAAGCCTCAACGCCTTGTGCTCGAAGGGCCAGGGTCAAATTTTGCATCCAAAATCCAGTGCTAACCAAATCATATTTTGAAAGCCTGTTGTCCATATAGACAATGACAGCTGCTGGGGCTCCATAGAACCGAAAATTCTCTGCCAAGGTCGTCTTTCTCTTCTCATAGTCATCACGACCAATACCCAACAGCTTTCCGTACAGTTCTGCGCCGAAATTTTCCTTGTGGTGCATATAATCGGCGGGTGTTTCAGGAATATCAGGCCATCCTTTATCCCATGCACCCAACATCGCTTTGTTGAGGCTTTCTAGCTTTTCGCCAGTGAGTATTACTGCCCGCCAGGGCTGCAAGTTATTGTTTGAGGCGGTTCGCTGAGCTATCGATAATGCCCTTTCCAGTACTTCGCGAGGAATAGGCTCTGGCAAAAACTTTCGAACGGTATGGCGATCATTTATTAATTTAGCGAGAGCACTAAGCTGGCCGTGCTCTGAATCCATCTTGTTGATCGTAGACTGTTATAGTTGTATATTGTGTGTTTCGGTCACGTATGGCAGTCAATTATTTACGGCCATCAAGAGTGATCGGGCCAGGATATATATATGCGTCCGCGTGTGTGTATGTGGTTACCATGTATGTGTGCAGTGCGTTCCAATTTCTAGTACTACTAACATTACGAGTAGCATCACATTAATAATTCACATTTACGTGTCTTCTTATACAATACATACTTTAAAGTAAGAGCAACGAGATGTAGCCAGCAAATCTCTCACAGGATCCAAAGTGGCGTTACCCGAAATAATTAGACGTCGCAACTACAGTTACGAAGAAGACATTTGATTAGGAATATGTTTTTGTGACTAAGGCTCTACGACCGGGCATTTTCGTTGGATTAGGAATACAGTGTTCAACCAGGCCTTTTTAGCCCTGCCTATTTTCTTTCCAGTAAGCAAGCTGATAACAGAGCGGCATGCGCAGAATGGTTGAGTGTACGGGGCAGTAATGAACACCATTTGCCTGTTCGCACTCCAACAAGTGGTGCCCTGCAACTAATATGTATTCAGTCAACGTTAAAATGGTAGCGTCGTGTATTGTGTATCTTGAAAGCTAGAATGACTTCGCTCTATCTACTCCGCATATTCTCACGAATTAGCGGGCGGCGATCTCTAGTACAGATGATTTAGCGGCCAGCCTTGTCAGATAGTATAAGACTGTGGTTTGAATCAACATCAGAAAGCATGTCGTGTTATATCGCATGGGCATGCTATTACTGACCAGTCAGCTAAAGAATGTTAAGCAGCCTCAAAAGTACTCAAAAATATCGGCACCGTCAACTCCACACGGTTAGAGAAGCGGCACGCCATCGGAGATAAATATGAGCACCTTGTCTTGGCTTTGATACGGCAGATTACGCAATAAGACGCGACACGCAACAGACTGTGCGGGAGACTTTCACAGGGACTTAGTACATACTGATAATAGGTAACATGGGTGATTATCCCGAGCAGTTTGCAAATGTATTTCGAGAATATCATGGGGTCTCATGAACACATATTCTTCTCATCTCGCTGGATCTTCTCAAAATCTGGAATTCAAGGCTTAGGTAAAGTCAACTCTATAGGGTGATTAGGCTATACATATTTCCTCAAGAACTCAATCTGCACTGAAAGACTCTCTTCGCGTAGTTCCCCTTGATAATGATTGAAATGATCACCGCCTTTCAATATATGAAGCTCTTTTGGGCCCTGCGCAAGCCCAAATGCCTGCAATTGAGGTGTAAACAAAGTCTCATCCTTTTCCCCAACAACCATCAGGAGAGGTGTAGGCGCGATCCGATGGATATACTTAATCGGCTCAAATCGAAGGAATCGAAAAAGGGACATCGTGGTAATTTTATTTTCCCAGCTGCCACCTTGGGCAGATGCGTCTTCGAAGAAGCGGAAGCTAGTCGCATCTCGGAGCAATACAGGCGCACTCTCAGCCTCAGCTTCTTCAAGAGTGGAGGCAACAACACGAGAGACTGGCCATTCTTCTCCTTTGCGAATTGTGGCGCGATCTCGTTCGGCCATATCAAGAAGTGGTTGGCCAGTCCCTAGTAAAAGCTCTCCCGATACAAAGGGCACGAGGCCAATAACAGCTTTGACTCGGCGGTCAATTGCCGCAGCGGATATGGCGACTCCTCCAGCGAGACTTGGTCCCCAGAAGACAATTCTCTCAGGGTCAACCTCTGTAAGGGATATAACATAGTCGAAGGCATCAATGTAGTCATCTTGTGCTTTGACGGGGTCTGAGTCATATCTGCGGCCGCCGCTTTCTCCAAACCCACGATTGTCATAGAGCAAGACATTGAATCCCGCTTTTTGGAAAGCTAGAGCCATTCCATCAATAAAGTGCTCTTTGAGGGCCGTGACCTAATGTTTAGAATCATTAATCTTGATCTACATCATGGCTCGCCATTTGAACGTACCCCATGAGTCATAATAATACATGGACCTTTTTCTTTAGTAGCCGGGAAAAACCAGCCTTTAAGGGTGACTCCATCAAAAGCTTGGAATGAGACGTTCTGGCGGTTGTCAGACATTGTGAGTGAGTTATATAAGTTGAGGTTCTTGTGAGTGTTGTATACCAATAGACGTGATGGAAATTTTACTTAATTTGGGAAATCTATATGGCTATATATATATGAATTGTTCAAAGAGCGGTTAAGCAAAACATTGAGTACTAACCATATATCATAGCCAATTAATGAGCTTACAAGTGATAAATGTTTACTGATACAATGCTGACGCTTCATTGTGGAAACTATTAAAGCGTGTAATGTTGACGAAGTGTATGCCAACCCAATCAGGTGTTTGGGCATGGCTGGAAAGCGGATACGTGACATCGATATTTAAGGTGTATCCACAAGATTAATCACCGTGAAGGGTGCTGAGAGAAAAGTCAGTTTTCGTACTTGTCCGTGTGATATGTTTGCGTAACAATTTTTGGTCCGTCGACGTCCGAGGGCTGGAATGCTGGGGCACAGTGCAACTGAAAGAGATGATTAGGGTTCGGTTGCTCCCTTTCCAGATATCACTTAATAAATAAGCTGAGTAAGATAAAGGGGCCTTCAATGCAATTATACAGCGATTGAGTATATAGAGATCGCAGCCTCAGTGACTCTCAATGGGGTCAAAGGCAAATGGCATTTTCTTTACCCCGAATTTCGGTGATTTATTAACATTAGTGATACACAACGCAAAGCAATGCATGGCTGTGTCTAAGCTTTGGAGCTCGGACGAGATTACGGCCGAGAGTTTCAAGTATTGCAGACTTGTAAGACATAGTGGTTTCTCGATCTAATTTTACATCAGTTGCTCCAAATGGTTCCCCAAAGATGATACACATTATGCAACCCTTTTTCGTGATTGGATGAAATGGATAGAGAGAAACGATTTTCTGCCTGCTCTTCTCTACTGACGGTTGCAAATAGAAGTTAAAGAATGAGCGACATGCAATCTGAAGGCCGTAGTACCGTCTATAATGATCTTATTGGGTAATTATCTTATACTTGGGAATAAAATTATAAACTAAGACTTAAATTGCCATTGATGTATGAATAGATGCAATTGAAGATCAACGAATCCACAGATGTTGCCAGGCAAGGTTACGCCAAGCTCATTCGAGATGTGTGCTAACGTATGAATATGAATGGAGTCATAATACGTGGATGGGGACTGAGTATAATCACTACGAAGCCAAACCCCGAGCGGCTTATGGGACTTCTTGGCCGAATACACTACAGCTACTTCATAGGTGATGCAGAATTGGCGATGTTACTTCTGAGTTGCCATAATGCTGTGTGAATGATAGCTTGAGTAGTCCGTAATTTAAAGCGACGGAAGAGATCGCGGACGAGCTCGGAAGTAACAGGGGGGCGTAATCACATTAGCGCAATTTCGTAGGCCTCAAGCAAGTATACGGAGGTGGGGCATTGAGGGGAGTTCGCAGCATCCATATTTCCATGGACATTTCTATTTCTAGCTCTCCTTGCTCTCGTTTTAAAGGGCTTGGATACCCCTCATTCTCATCTTACCATTTCTGTTTATGCCGCGAGTCCCTCCTTCACTCAAGTTTCATCAAATGATATCATGACTTCAGACATCATGATGGCAACAGCAGCTTAGCCATGGCGGTTCAACGGCATACAAAGACGTGCCCAGACCGGTCGATGGAAACTGGAACCGCTCACCAATACTGAATTTAAGTGGAGATGAAATTGCTACTGCCTGACTTGCCAAGATAAGCTGAGAGATGGGACGCGACGCGTGGACTGAGAAGCGCAACATAGAGCGTTGCGATATCGAAGATCCCAACTTGATTTCACCTTTCTGCTTCACTATGACTCTTATATAAAGGTTATATAGAAGCCTAATTATTGCGATTTATCATCAGGTGTATCGTACCTCAATCCGATTTCCTCACGGCAACTAACACTACCTGAGCCTCACATATGCCCCTCCCACTAGATGCCAGACTATTTAATGTTCTAGAGCATTTTCATAAGCGCTAGTAGAAAACATGCATTTGTTTAGAGACAAATAAATATGGCTTTACGATATATTTCAGTGATCCTTTTAGCCAAGCTTCCATCACCAGAACCGCGTCACATCGCCAACATACCCAGGCGTTCAAGATGGGTGACGTGCGGCAAACCATCAAGCAGTCACTCCCGGTAGATGTTAATAAACTGTACGACCCATCGACTCTCAAGCATAAAACAATTCTCATCACAGGAGGCGCTAATGGCTTGGGCGCGCACATGGTCCGCCATTGGGCTTCTCATGGTGCCAATATTGTGATCGGTGATGTTGCGGACAAAGCTGGCGAGGAGCTCGTGGCTTCTCTTCGAATGGCATATCCCAAAGGGGTTTTTGAGTTCCAGCACTGCGATGTTACGGATTGGGAATCTCAGGTCAGCCTGTTCGATGCCGCGGTCAAAGCCAGCCCGCATGGTGCTATAGATATTGTGGTGCCCAATGCAGGAATTATTCTCCCTGGGGAAGCAACCAAATTCGAAAATCCCGACTTGGTGAACGGCAAATTGCCCGAGCCCAACACAGCTACTCTCGATGTAAACGTCAAAGGAGTCATTTTTACCGCTCACCTTGCGCTATACTATCTTCCACAAAACAAAAGCCCAGATCGGTGTTTTCTGTTTGTCGGCTCTGTGGCATCACTCATCCCCCTTCCTGGCCAGAGTCATTATTGCATGAGCAAACATGCTGTGCTGGGCCTCTTTCGTTCAATGCGCGGAACCGCTTTCTTGAAGGGAATCCGCATAAACATGATAGCACCCTACTATATTGCGCAGACGAAGATGCTACAGCCGATCACCGAGGCACTTTTACTCTCTGGCTCTGCAGGGCCGGGACAAGTTCCCGATGTGATCGATGCAGCCACGCGTTTGATTGCCGATGAATCCATAGTTGGTCGCGCGCTCGTTGTTGGTCCGCGGTTAAAGCCTCAAGATTTCGAGGTAGTCGATAATGGAAGTGGCTCGTTGGGGATAGAGGATCAAAACCAGGCGCAGGGAATTTGGGAATGCTACGCCCATGATTACGACCAGGTGGAAACATTCGTGAAGAGGTACTTGTGGCTTCTGAATGCCGCTGCTCGGGCACGAGGAATGCTTGCTTGGATTCGTGATATTATGGCCATATGGAAGCGAGGATGAAGTTTAAACAGCGTTTGCTTTTAACCATTGCAAGCCTTACACTCAAGTTACTTTTTACTATTTAGTGTCAGGGGAATATGCTTTTACTTCTCTATCAGCAATTATCGAGTTTACAACATTGGAAAACTTTCTTATTTAGCAGCACCAAGACATAGACAAAATGAAGCACATTTATCTCGCCTAGTAAAAAAGACTCGAGGTTTCCATATGTGTTCCAGAAATGGCATGTATGAAGTGTAACAAAGCTTCCTTAGGCGCCTGGGGAAGATGACCTCGGTTAACCATCAATAAGTTGACACATCTACGCCACGAGTGACAACAATTGCCGAAGTTGTACCCAAAACATTAGGGTTAAGCTCCTCTTTAGCTAAAAAAAATTTTTACCACTTTGTCCAACGCCATACTTACAGCCGATTGGGGATGGCTTCATCTTAGATTGGCACTCCCTTCTTGTTCAAAAGACACCACGTTTTACACAACTTCCAATCCCATTCAAGTCCCGAGGTGTTATCTCTTTTTAAGATAGATCATTATAAAGCTATCTCTGCATAGAAATCTTTAATCATAGTGACGTAACATCTGCATGAATAGATTAATCTCACTATGAAACCCCGCACTTGGAGTGATTGCGATATGAGTATCAGGTTGATGCCCAACCGGATATTTTGTATATAAGCAGGGAAATCATTTGGTGTATCTCAAATGCTTTAGAGCTCCAAAGATATTGAGTGGCTATCAGCATTCTAATTTGAAGAACCAATTGAGAAATGGATACAGATCAAAAGCGGTGGGTTGGTCTTCAGGTCAGCACAATTAGTCGAAGAGATATCTATGAATGCTAACCATGTATACAATCACTAGCCTCCAAATGAATGGAAGCTCGAGCAAGGATTAGATCCCGCTCATCTTGGTTTACGGAACCAGAGCAATCTCGTGATTCATACGGAATCAGAATCACCTACGGAGACAAATTCAGCGGAGCTTCGTGCAGATGCGGCTGATGATGATCCGACATTTGTAGTTGGGGAAGAAAGAAAAGGATGGAAAGGATACATAGAGTGGGAAGAGTATCCAGAGAAAAAAGCTAAAGCTCGCAAGAGGTTTTCACGCCATAAATTTCCTCCACCTCCCGAGTTCCAACTTGGGCCAGTCCCAGCTACCAACCCAGTCCTTGAAGGTGTTCGATGGAAGCTGTGGCATAAAGCTATTGGCGGTGCTCTCGTCAACGTACCTGAAGACAGCTGGAAGACTGTGCTAGAGGTATTGCCCCTTACCCTACAATTAGGGATGCATGCGGTAGGCTAACCATTCCGTACAGGAAAAACACCCGGGCATGCTCCATCTTCTTCAGTTCCCATACAATGGCGAGCCTCCCAAAGGCCTTCTCACCAAAGAAGCCATCACGCCAAACGACCTTCATTTTGTACGCAACCATGGTGGCATACCAGACATTGATCCGGTAGAATTCGACCTTCGTCTTGACGGCTTGGTAAATGATCCTAAAGTTCTCACGCTGGATGATCTAAAGAATGAAGCTTTATTCCCGCGCACATCTATGTTGGTTACCATTCAGTGCAGTGGTACGAGACGCGTTGAGCAGATTGGTGAATATGCTGGTGAAGGCGACGAGATGATCAATGCTCCATGGGCAGAAGGGGCAATTGGGACAGCAAAATGGACTGGCGTCAGTCTCAAAAAGATCATCAAGTACTGTGGTGGACTCAAGGGTGATGCGAAACATCTTGAGTTATATGGAGCCGAAACATATTTCAAGGGTGGTGATTGCATGAATTATGTGGTATCTGTTCCGTGGTCAAAGGTCAAGGCAAATGAAGTCCTCCTTGCATGGGAGATGAACGATAAGCCTTTGCCTAAGATCCATGGCTTCCCATTGAGGGCTGTGGTCATGGGCTACATTGGCGCGAGGAGTGTCAAGTGGCTCTACCGCGTCAAAGCAATCGAGAATCCCAGCCGTGCTCCTGTCCAGAGCAGAGAATATCTATACTTCCAACAGCAATATGGAAAGCATAATCAGCTACCTACGCGTAAGAAACTCCGGTATGTTGGACCATGACAGTTATACTGATTTGGAAGCAGTGGGAATTCAGATTCAAGAGATGCCGGTCAGCAGCGCCATCATGAGCCCTTGGCATAAAGAAGTTGTGGTTCATAACGGTCATATTGAAGTTACTGGTAAGACGCAATGTGTTTTCTTCTTATGCGACTTGATAGGATGCTAATTGTGCAAGGTTGGGCCTATTCCGGTGGTGGACGCTGGCCGGAGCGCGTCGAGGTCTCTTCGGACGGTGGCTACGCTTGGTATGCTGTACCAATCGAAAATTTGTCACCAAAGCACAAATACGCGTGGAGGACTTGGTCCGCTTCTATTCCATGCGACCATGAAGGATGGACAGAGCTCGTCGTCCGCTGCTGGGACAACAGTCTTAACACACAGCCTATGAACGTGCGCCACAGCTGGAATTGGGGACTGCACGTTACGAGCAGCTGCCACAGAGTGAAGATATACAGCGTCAATGCAAGCCGGCCTGAAACAAAAAAGAGGCTGGAACTGTTTGAACAAAACGGAGAAAATTTCCTGCCAATCACACGGCCAACGGAGTTTAAATACATGAGTGCCGAGGAATATGAGAAGGCATGGTCTACTATGGAACCACGAGATGTGGACAATTGATAGCAATGTACTCCGTACAACACGGCACAATACAAATTCCAGTTGCTTCAACAACCTCTGTTCCTATTCAGTGATCCATTTGTTTTCGTTTACTTGTCCAATGATACGTCCATCCTTGTATGGAGATTCAATGTATGAAATATGCAGTGCTTTCCCATTTGTGGACAATTCCCTGCAGAGAGATACTTGCTACCACCTAATATCTACTTATATGTGGATTTAGTAACTAATAACACTCCAGGTGTATTCCGTTCCCCATGCAACAAGGATGCAAGAGAAGACGGGGACTTTATAAGCAAATGGCAATGTTGAAGCCGATCTTTCTTTCCAATATCGCCGAAATGTCCTTCTCGGGTCTATTCAAGACGACGAAAACTTCAACAGATTTATTTGCCCATGAATTCATAAGCGACTCCAACTTGGACCGGGCACGGTTTTGTGGGTCAGAGATACTGGGATGGGATCTAGGTTGGTCGGATCTGGGCGGATTAGGGCGGATTGGGTCGGGACAGGAGACAGGGAGCGGGATATGCGGGTGAACCAATGACAAATATGAAGGATTCGAGAGGAAAGCGGAAGTGATGATGTTACATTGGTGTTTTTTACATGTTATGAAGAGTCTGGATGTCAATCACATAGCTCATATTTGGGTATATATAGGAGACCGCCTCCCTTCATCATGAGACTTCAACCATCACTTGCATTCAGGCAAACACTAGAAATCAATTAAGACAATAGCAACAAAAATCTACCAAAATGGCCACACAAGAGACCGCAAAGACTCTATATCTCGACGCAGACGGCATCAAATATGCGTACCGACTCATCGGAAATTCCACCTCAAAGAGTCACCCAGTTCCTTTGCTGATGCTCAACCATGTTCGGGCCACCATTGACACATGGGACCCTGAAGTTATCAACAATCTTACTGCGTCTGGTCGACAACTTATCACGTACGATTATGCTGGAATAGGACACAGCCAGGGCAATATTGCACCATCTATCAGGGGCTTTGCTGTTAATCTGCTTGCCTTTCTCGGCGTGCTACTCCCATCCCTACACACTCAGCAGGTGGATATCCTCGGATTTTCCATGGGTGGCTACATTGCTCAACAAGTTGCTTTGGATGCTCCAAGCCTGGTTAACAAATTGGTCCTCTCCGGTACTGGCCCAAGTCTTGGGCCAGGCGTTGAGCGGCCAATGAATGAGGTGCAATCTACGGTCTTCAACCCAACTCCAGGGGTGCCAACAATTGAAGCATTCTTCCCGTCCTTCACGACTGGTGATGAGGGACAAGCTTGGTTCAATCGAAGCTTTGGTTCACGAGCAGGCGTTGCCGGAAAACATGGAGAACCCGAGATTGCTGGATTCACAACTGGAGAAGCTCTAGTCAATCTCACACAAGCTTACTTGACTTGGGATGCTGACCCAGTCCCCTATTCCCTTTTGCAGACTATACAAAAGGATGCACTAGTTACCACTGGAGACAATGATCTTATTGTTCCGACGAAAAATTCCTATGTTCTTGCTAGACAATTACCACGAGCCAACCTCATCATGTTTCCCAGCAGCGGCCATGGACATCTGTTTCAATATGCCAGTTATTTCACAAAGGTCGTTGGCGAATTTTTGGATGGTCATCTACCGACGGCTCCATTCTCAGCTGGTCGAGCTCCTCCGTTGGGAACGTATGGAGAGATCAACGGCGCTTAATTACTAGGCATCGTATGGATTTACTGCTCCGCCAGTTCCATGGCACCCCGGACAAAACTTTACTTCTCCTAGACAGTTTCACTTAGATTTCATAGACATCTTTATACAGCTATTGCTCCCCAATTGTATTCCTCCAAACCTTTCATTATGAAAAGCTATCATCTAGACATAGGACCGAAATATACTACATACGTCCAGACATGGAAAGCTACAAGATACCAGTTACCATTCGTGCATCAATTAATTGAACATAGAACGCTAAAAGAGTTAGTCCCGTCATCTTTATTCAAATGAAGTAAGTGAGAGACTTACCGGCCGCCCTCCATCTCTTGCTTATTATGCTCAGAGCGTCTTTGATCGCGTTACATGATGCTGCAATGCTGGGATCGCCTGTTCTCGAATATTCTTGAGCGTATAGTACTGCTCCCCGATAAATCGCCTCTAAACAAAGCGGCGTGATTTCCTCCGCGGCACAACTATTCGTGGCGATTATTGTATTAGCTAATCCAAGCATACCAACAGCAATCTCATGCTTAAAATCTTGTGATATGAAGTTGTCTGTCGAGGTGAGCGGCTTTTTGCCGGGTGCATATCTTTCTTTATCGTGTAGGAGCAACCGAGCAATGAAGATCTGTCAGTCTAACTGAATATCCTCATTAAGAACGCGGGCACTTACCTGTAGCAGATAGTTGAAGGGCTACATACAGCAATGCCACGAAAGCGACCCTCTTCCAACGAAACATTTGTCAATGCAACAAGAGTGTTATCTAATACTTTGACATCGTTTTGCCAAAACTCTTCTGAAACAGGGAACTCATGTATGCTACGAAACACCCTACCCAGAAGGACTGCGGCTTGCGCAGTCAAGGAGAAGCGGCCCATTGACGTGGTCGGTGGCTCAAAGAGCCTGCGTACCGGAGCATCGGTCTCTCCCTAAGCCGTCATAAGCCATCAAATTTGCATCTTTTCGCACAACTCAGCAATCTTACATTTTCCTCCCATATAGTGTCGTCAATAGGTAACAAGCTGTTACTGCTGGGATCTGGTGTGAGAAAGGCTCTATCGGCGCTACCAAGGCTTATAAAACTATTAACAGTTAGCCTGAATGATGGCTCGTCTATGTTTGACACAAACCATCAAAAATCTTTCAAGGGAATAGTACGAAAGAAGAGTCCCGGTAGTAACAACTAAAAAGAAATACTGACCGATCTAAGACCAATATGGTCCACCAGCTTCTACGTCGCTCTTCTGACTCAGTAATACTGAAGGTCTCTTCTGAATACTGCTCCACTGCTCTGTGAATGCCCAACGCAGTCCCATACCGTATACAATAGCCCACTGTTAAGTATGCCGCAGGGTAAATAGAGTGCCCAATCTCGTATACAGCAACGAGGATGATGGATTGTAGTATGCGCAATTCCAAAACGCATGAGTGTTCGGCTTCTAGTAGGCTGTTTTTGATCGCATAATATGCACCGCAACGTGGTCCCTCATCTTCTAATGGAGTTGCTAATAGCTTCATTGAAGCAACAAGAAGGGTGTTTGCTGGTCGTTGAGGAGCCAACGGATTTAAAACTCTCTCCTTAAACCCTCTTTTCGATAAAAATGGTATCGCTGGATGAATGGTTGTAAAGTATTTGCCTACAAATGCTCTATCAGACGCATTATGACCAATGTAGCTCAAGAGCGGATCGCCGAGGCTTAATTCCAGTTCTGGTAACCGACTTAAGGAGCGCTGAAAAAGAACAGAGTCAAGGAAGAACACTACAGGAAAGCTTTCTTCATTCTCTGGAGCAGCTTTCGACGGCGATTGAGAAGGGGCAAGTGTTACGGGTGCTTGGTCAGTTTCCACGGTGCCCACGGTGCTAGTATAGATGCATTCTCTCCCATATCTGACCGTTGGAGTATTAGAATTTGACTCTTCATTTAGCACCCGAGCCTAGTTTTCACTTACCTCACGCATGCAGAGCATCGGGGCTTCTCTCGGTCGCATCGCTTCTTTGACCTTTGACACTGTGAACAGGACGGGCGCATGCGAGGAATAATCACGCGAGCCTCATTCTCCGCGCTCATTGCTTGAACCGAACAAAAGACACTGGTGAAGACCAAAAAGAATGTGCCGAGATAAATCTGGTGGCTGCTGTAGTGCAGAAAGAGTGTCTTGGAAGTGCTTCGGTAAACGAGTGAGTTAAATGAGGGTCACACTCAGGCAAGTAATTAACAAGCGCAGAATATCTTCAGTCTCAAGCCAGATGCATAAATGATACTACGTGGAAAAGGAAGATTGTAAAGCCGAATGGCAGACAGAGCGCAGAGCTGCTCATCGCTAGCTGACCTGTGCAAATTCAACCTATAAGCTTAGAGTTTACATTTAGCACATGCATCACGTGAAAGTATTTGACTCGCACACTCAAATACTCCTGAACAGAGGACAGGCACCCGCTGGACACGACGCTGGTGTTGAAAACTGTGTATTCAGGTCGTCTGTCTATGGCCCCCATCATGCAGAGTGGAGAAGTTGATGACTAGCATTCGCACAGTCAGGGCTTCTTTGGAAATCTGGTGAGATCTAGAGAGTTGATATGAAACACTAGTATGTTAATAATAACGCTGGATCGGGATGTGTCTTGTTCTTTTCCTTGACCGCTGCTGATCCAGTTAAACGGGAGTTCAGAATCGTATTTTAGTCCACATCATACCAGCTCTATGACACTTAACCTCTACGCCTCACCGCCTATACCCAATCGCACATAAGCTTGCTACGAGATGCAAAAACTTCCAAGATGACGGAATGGTACAAATGGGGCGTAACAGAGCCCAAGGCATCACGGCAAACTTGTAGGGATTATCGATTGGTAATACTGTACGTGATTAGTGGCGATTAAGGCGGACCCGGGATTTATAACGTTGTCCCGTCCGGAGTGCGGTGTTATTCTGGCCAAGGCCAATCTATGGATGCCCAGATGCGAGCACTGACCAGCCATGAGATTCCACCAATTCTCTTGTCGGACTGACAGTCGGAATAACAGTCGGAATAGTCGGAGCGGGGCCGCACTCAGTACACGATGGGGCAGACAATATGTAATCTGCTGACAACTCAGGGTCGCCTTGAACACAGATAAAAGACATACGACCTTCTGCTCTGTTACGCCAGAGCTGATTCATGGATGAATTGAAGAAAGGGGCCCAGGTGTTGCAAATGTATGACGGCTTCAGGTCACGGACCACAAAGGCTGCTTGGATTCACATTGGTTCAGCTTACATCAATATTGTGTAGTTAGGCAGTTTTGGATTAGTTTAAAAAAGACTATTCAATTAGTAAAAGTCTAAGAAGTGTGATCAGATGTTGATCAAAACTTCAACGACTGCTAGACTTTGGAGGTTCAGCGACCGCAGTCATTGAAACTACGTGCAAGCCTACAAGTGGTACTGAGCAACTGGTGGCAGAGGCACAGTGGGGGCGACTCTGATCATGAGCTAATGGTGGGTAAGGGCGACAGTCGCCCGTAGAGATGAGCATCAAAGGTCATGACTCGGAGAATTAGGAGGCATGTGGAGCAAAGCAGCCAGTATACACAATGAAGGAAGAGGTTTACACGGAAAGCAGAGTCCGTTCTACAGAGCAAGAATATATACGACAAGCAATACTATGACCTTTTTAACCGGTATCCAAGCATTCGCAATACAAGATGGATCAGACATACAGGTCACTTGCAGACTGCATCCTTAGCAAGTGGGAGGAAAAGAAAGCAAAAGCCGCTACCGCCAACGGCACAAAAAATTCGACGCCTCGCCTCATAGTCGCAGTAGCAGGCCCTCCCGGCTCCGGAAAGACAACAATAGCCAACAAGGTTGTCGACATTATCAATTCCTTGCCATCAAAGAGCCCCAAAACTATCGTGGTATCTGCCGACGGATTCCATCTTCCACTTGCCACGCTGCGAAAACTACCCAATGCTTCGGAAGCTCTTGCTCGCCGGGGAGCGCCCTGGACTTTTGACGGCCATGCCGCAGTGAGCCTGGTTCGAAAGCTCAAAACAAACACACGCGCTCAGCCGGTTCTCGCGCCCACTTTTGATCATGCAATCAAAGATCCAGTGTCAGATGGATTACTCATAGAGGAGGACGTGGATGTATGCATATTGGAAGGTAATTATCTTCTTTGTGATGAGCATCCATGGGATGAAATCGCAGATCTTGTCGACGACAAGTGGTTTGTTCATGTGGAACCGGATTTAGCCTGCAAACGAGTTGCATCACGGCATCTTGCAGCTGGGATTGAAACAACAATGGAAGGAGCAGTTCATCGAGCGAAAACAAATGATCTGGTGAATGGAGAGTTTATTTTGTCTAAAAGTAGGGGCAGATATGATGTGATGATAGAAAGCATAGAAATGAGAGCTTAGCGCATTGATTGCAAACTACAACGGAAAGGTACGCCGCGCATATTGTCCACTGCGATATAAACAGCCAACATTCAATGAAAAATAAAAGTAAAAGAAAGAGAGAAAATAAAACAAAATGAAAGAAGAAAGACAATCGAAAGCGGCGTTTTGGCCACCTATAACTACTATATGAATCCAGGATCTTTAACACAGTAGACGAATTAGTGTGATTCTCCAATAGGGTATGTATTACATATTCCCAGTGGATGTACATCATAGTCATCATGGGGAAACTGCACTTCAAATGGCTTATGCCATTAGTGTGTGTATAGTTAGATCGATCATAAGATATAAACCGTACGGCCGATAACTTTGTCATTCACGCTGATACAGAATTAGGCGCCATCGTGATGCGGAAGACATACGGGTGTTAGGCGTCGGACACTTAGATGTGATCAAGTCAGGCCGTGCTGTGTTTAGCTACTGCATATTATAGCGGACATTCAAAGATCATCCAGCAGTAAGTTTATCGTTCATCGAGTGCGGAGTGAGTTACTGTAGGCTTCCTATCTCTTGAAGGTGACGAATATGTAGACCCATGAGATTTCGTTTGTCCCTTCCCTTCCATTAGGCCAACGGCTGGCGCATTCTGCATGATCCCTTGTCCAGGGTGACTGTCGACCTTGATGTGGACGCAGCAGCCCCTAAGCCTGGGGTAGTGTCAATTCTAGCGCCACAGGCATCGCGATCAATTTTGGAGCCCATGTCCTTAAATCTTCATCCTGTTGAATATTACAAAAATTCCGGAAAATTAAAAGATGCTCCAAATTAGCCAGATAATCACTGATTAGTCAAGGGCATCACTATCATCGTGGTATACCCTTGATTCTGTTGAAAAAAAAAAAAACTAGTGGCCTTTCGGGCACAGAAATGGAGGATAGTACTTCCATGCGCTCAGCATTGTGTTCAAGTCTATATCCCATTGAGAAAATCCATCCAAGAATCATCATGTCCCTTGTCAGCAGTATCGAAAAGCGTGTTGGGCCACATCATACCAAAAACCGCGTTCATCTGATCGTTTGAGTTAACCCCAGACATCATTTGTCTATCCCCGTCTGCATCCGAAGCCTGACGGTATATTGCGCTATTAAACTCATCAACGTCTTCTGATTGAAGAACGAGGGATTCTTCTGAGTTGACATCCTCGGGAAGAAGAGGCATCGGTGTATCGAGATGGGCTCCACAGAGGCTGACAAGAACTTGGTAGCACCGTCTAGCGCTTGGATTTACTGGTATCAAGGCCGCAATAACTTTTAAAGAGGTAACAATTTGATCACGCCAATCCGGTGCATTTGAGGAAGAAGATTCGTTTTGCAGGCAGATACAAGGGATCAGAGCAGCCTGGAAAAGGAAATATCTGTCTTATGGGTTAGCAAGGGACTCTCATTTTATCTCAGCTGCCAGAGAATAACTCACAATGCATACCACGCGAAGAGACGGTTGTGGTCATTTGCAGCCCAGAATGCACTGATTGACAGTATGCTCTGTTTAGCATCCTCCAAGCACCGCTCGTAAGCCTGGAGCGATTCTGGACTCGAATTGTCTCGACGACCGCTGCGCGCCAATAAAGCTCGCCGGATGACAAAAGGGCGGTACATGATCATACGAAAGTTTCGCCATCTCCATTGCATGACGGAGTGGGAAAACACATAATTAGGCGGTATGGCCGCTGCTTCTGAGAAGTAAGACGGCGTCTTCTCTGCCCACGATCCTATGCACTGAGCCTCCAATTGAAGTAGCTCGCGGGCACTGGGCAAAGGCTTTGAGATAATTCTGAGGTATATGGGGTTTGTGGCGATAAAAAATCTTGCTTGCGTTCGTACCGCTGTGTAAACAGTTATTTCCTCTGGATCAGGAGGATACGAACTAGACATCGCAGTGAGATCCTGCAGGAGTTAGTTTCGCCAATAAGTCAAAGAAACTGGGATAATGCTACCTTGTCATGAACATTCATGGGCAGCGCTATGTCGACACCGTCGAACGGGCACACTTGCGGTCGACCAAACGTGATGGTAGCACCAATGTCAAATATGCTCATCGTCCACCAAACTCTGCGTCGGATCTCCATGCTTAACGGAGGGATTTTCCATCCCTGAAAATCCTTGTGCAGCCCAAGCGCCATAGCCATTCTAGCCGCCAATCCTGAGTAACTATACGCAGAATTCGGCTTATCTCTCTTTTGTTGATAGTTGGAAATTAAAGTCAGGGCTTGGACCATTGTTAAGCTCCCAACTTCAAGTATGTCAAATGTGAGGAGAGATTTGGTGTGCTGAAAGATATCTAAATCCAGGTTATTCAGATCCGTTGCGGTCGTATACACTCCGAGGGCCGCCATAACATATGCCAAGATATACCAAGATCCGCCGTTAGGCCTTCGAATGACTTCGGAATACTGAGCTCGGAAGGTTGGTTCGTGGACAATCGGATAACTGAGGTGATATATTCTGAAATAGGCATCGATCATAGTGTCGGCTATGTGTTTGTTCAGATTGGGGAGCGTGATTAGGGAAACGCGGGGATCAGCCTCGACAGGTGAATGGCTTTGCGCATTTCTATATTCCACAGGCTCTAAAAGGCGTAGAAAAGCGGCGCCTGACGCGATTCCAAGATAACCACTTCGCTGCTCCGAGACTGTCAGAGATGCCATGCCATCTAGAATCTGTCTGGTCTCATTCAAGTCGCTTGCAATCGAAATTCCGGGAGAATCTTGCTGGACAGCCCCATGCTCATTCCAACCAAAGTCGCCTGTTGAGGGTGGGCTTTCGAATTCGTCATCTTGAGACTTATCAGAACTCTCAACTTGCTCTGAGGCCCCCATAATTTGCTGGGTAATTGGGCCATCACCAAAAACTTTCTTTGGAGTATTTGCGTTGGGCGTGGAATCTGAGGCCAAACCATCATGGATACCAAGAACTGATGGCTGTTGCAAATGTGATATGTCCCTAGATAAGTCGCTATTGGTGAATTGTCTGGTATCTGACAAAACATCAATCTTATCTGAACCTAATCCTGAATGATCATGTTTGTTGTGAGCCAGTTCACTAGCTTCAGATAGCTGGTTGGGCGAAGCAAGTACGTTAGTAGATCCCTCGCTTAACAACGTTTGCGGTGGCTGCGCAGCTCTTAGTTGTCTGATCAAAGCTTCCGCTTGCTCTAATCTTTCTTCTACTTCCGTTAAGTGCCTATTGAATATACGTTAGAACAATCACGGTGCTGTAGTGAACGAACTCTCAGCAAACTGACTACTCACCTCCTCGTAAGTGGAGTCCTCGAATGTTTTTCGTATAGGCAGTGTCTTCTGTATCTCAGGCACATGTTACATGTGGGGATCCCCTTATTGCATTTCGATTTCCTCCGACGGCATTCTTTGCATGCTTGGTCAGCATATCCAAGGGGTTGGGGTAATCCCAGAGGCATTAGACCAGGAGAGTCCATTGAGATGAATGAGTATGGCAAAAATTAGGCTGATTATGACTCTGCAAGACTGTTATGGTGAGTCTCTGATGGCTATTTCCAGATCGAAAGCAGAGCAAAGAGTAACCATAGTACTTCTTAAGGAAGAACAATGACCCGTGATGATGCTGCGGAGATGGAAAGGTCATCCCCCACATGGCCAATATTTAGTCATGTTTGGATTTCATGCCTAGTAGGAGTAGTACAATATCGCGGGCTAGTTAGCGTACCAAGAGTGCGTCTAACGGTCACAAAGAGCTGCAGTGGCAAATGATTGTATGTCGTAATATTGTTACGTCGGTATAATACATTCGTTCAAATTCTAGGTTTGTCACGATTCAAGACCAGTTGAGCCAGACACTGGGCGCAAAGATGCCAATTGTATAGCGGCTGCGTACGAGCCAACCCATGCCACACAGCATGACTCCTCAGCGTTTCCAAGATGCTGCTAGAGTGCACTAATGTTCCGAACGTACCTCAATTAGGACACAGTGGTAGAAAGATTTAGAGCCAAACTCTGACTTCTAATTGTCTGCAGCGTTAATTGCCTACACAGGGTATCTATCAACTAATGACTCGTAGAGTGAGCCGTGTATAATTTCTTCTTGTATAAGTTCGGATCACAAAACGTGTTTTCGCACCAGAAGATGAAGTTTTTGTAATCATCATGAAGTGTAGGGTCATATTGTGAATAGGCAAAAGAGTAGTAAATAGAGAAGGAAAGGCGCTGCTACCACTAAACGCTCAAAGAATATGACAGTATGTGATTCCACAAATCAGGATGGTAAATGTATTTCGCGTAGCGATAAATAAACCGTTATCAGTTCCCCTTTGAGTTGTCGAATATATGTTTGTATGATTCGCGACTGGTTATTCTTTCCCACCATGCACTCAGATGAGGCCGAGAGTCTAATAAGGTTGGATAGACAGTTCTGACCAGATGGTGCATGTAAGGGACAAAGAACAGATCGACCACCGTCAATTTCTAAACATTATTAGCTTCCTTTCTCATCCTTTTTCTTGGAGGGGAAGCTTCTCAAGGCTGTCACTTACGTCTCCTGCCATGAATTGTTGATCCGTAAGCCTCTTGTCCAGCAAGTCAACGACCCGCACAAGACTCTCTCGAAGGAGCTTGCATTTTTCAACATCAGTCTCACCGTTAAACCACGACCTATCACAGAAATGATGTTAGTAAAAAGTGAACTAATTATTCTTCTATCGAATTGGCAGTGTGGTTGCTCAGAAAGAACATACGGCTTAAACAGCTCTTCAAATACTAGCTGATTTGCGCAGGCATCAAAGGATGTAAGTTCAATTGACGCTGCCTCTTCGAACTTGGCAACTGCAACAACGTTTGCTGGATCAGGGAGCAGTGAAGCAGACACATCACTGCTACCGTACGCTTGCGCTAAATATCTTGCAATAGCGCGTGATTCAGTCAACATCAATGGAGGATCGTATGTTTCGTCCCGGATAAAGGGCACAGCGCCGAAAGGATTGAGCTCCAAAATTTCTGGCCGCTGAAGACTGTTAGTGAATGATGTAATCGTACGTACTCTTTTGGTCGCAATTCTTTGCCATACCTTGTGTTCAAACTTGGAAATATCAACCTCTCTGATATCCTTAATCTGGAGTCCAAGTTCGTGGACGGTAAGCAGCAGGCGCTGTGGGCAAGGCACCCTAGAATCAGTGAAGAGAGTAATCTGAGACATTGTGGCGTCGTATGGCGACTTTTTGCTATGCGGGCATTATTTCGCGTTGGTGTTACGAAGAGTTGAATTACTGGCAAACAGGACACTCATTTATATTTGCGTCTAAGATTCACACGTAATTGATTAAGATGCCTGAACAAAAGCACCGCCCTCCACGTTGCCAACCTTTTTTTTCTGTGCTGGTAGGGAGTCGTAGGCAGATCGGGTTGACGTACAATCACTATTCCTGAATAGCTTCGCCGAACTCACGTCTCCACACACTGGCTATAAATCCCCCAACTCTTCTACCGCCAAGAAATAGGCTACTATATTGCGCGTGCATCTCGTGAACACAGTGCCTTTGTAACTCTAGCGCCTTGGTAGTTTGAGCGTTATCTGCTCCGTACTGTATGGGTTCAACACTAGTAATTTATACCTGGCCCAATGTTGTAGTGTAACCTTCTATTGGTTGAGGTTGGTTGGATAACATAGCTCGATTCAGTATCATATTCCGCGACTATCAATTGAACAGGCTAAATGATTCAGAGACACAAGGACATGGCAATTCTTTCTGAATAACACTTATAATTAATATAGTGGGCTTGGGGACTTTCCATCTGTCGATTTTGAGCTTGACCTAAAGCACACCGTAGTAGAAGCCGAGGAAACATCTTGTCCGCAGAAACAGTCTCGCATCGTTCTTGCACTGATTGCGATTCTAAATAAGCTATCTTACTAGAATTTAAGGCTTGTGCTATAGAATATGAGAACAAATTAATTGACGAGAAGCTCCGCGTATGGACATTATGTGAGAAGTAGAGTGTGTGACTGCCGCAGAGGCACACGCGAGGCGAGATAGAACGTAGTGAAGGCTACAGTTACAATTGTAATTCTTCGTGCATAGCCACCGCGTCTCGGTCGATAAAAAAGACAGAATTCGCAAATGGCCATCTCTCTGTTACTGTTGAAGACGTTGTATTCATAAGACGTAGGTCTTACGCAAATTAGGCTTCAGAGTACATAACTAGTGACAATTTGTTACTTCTTAGGGCTGGAAGTTACAAAAATCAGGTTCAATTGTCATCACAAGTACACCTGGTGGAATTGGGTGCGATACATTCGTTACAACTGTAAGTTGATTATAGTGAGATTGACGCGCTTTATTTATTTTCTATATCATTTCTCAAGCATGCTATTGCTGGACAACAAATTGCTGGTTGTGAGACTTGAAGAGCTTCGAGCTATCCAGCAGCGTGCCCGTTGATGACTGATAGAAGTCAACTTGCAAGTTCTGCTCATCCAAGAAGCGAATAGTTGCATAACTGAAATCATCTGCGTAGGCAAATGCAGTGTACGAAGGTTCAGTGCCGACGGCCGAGAGGCCCTCGATGTTACCGGCACCACCGGCGACGATATACATCGGCGCCTTCGGGTTAGTCATACCAGCGGCATCAGCAGTACCATTGAAAACTGGGAAGAACCTCTGAGAGTTGTGCACATGACCAAAAACTCCTAGATCAACTCCGTATTTGTAGAACAGTCCTTCAAAAGCTGTCTGGCATGGTGCGCAGCCCGAGCCTCCGGTCGAGTACCATGGTCGATGGCCCGCAACAATAAGCCATGGTGTAACGCTGCGATCGACAGAGGCAAGATCGGCCTCAAGAAATTGCAGCTGCTGGTTGGGAGCACCGAACGGTCCACCGTTGAGGCCGGCAGAGCCATCTGGGCCGTCCGGAGCATCAGCAAAGTCCGTTTCTGTGTCGATCATGACAATATGTGCCATGCCGTATTCGAAAGAAAACCAGAATGGAGGATTGGCAAGCTGCTGTGCTTTGTTTGCATTAATCTTTGCGGTGTTGTTTGCGGAAGTTGAGGTAAAGACAGTGGGCATAGTCTTGCCAAATCGATTGATGAAGTCGCTTAGTCACGAATAGTCAGTATCACGTATCGGAAAGAAGACTCATGTTGCAAATATACCTGAAGTTGCGCTGTCCCGCACTGCAGAGTCCTGTGGTGTGCGGGATCTCCTGGCAAGCAGCTTCGTGGTTGCCCGGACTGGCCATATACGGCTTGCGGCCAGAAATAGGAGCTAGCTGGGCGTAAAACTGCTCCAGAATCGCTTGGTACGCATTCTTTCCATCAAAAATGTTCTTGGGCGTCTCAATCCAATCATCAGCATAGGCCAGATCTCCGGGATGAATGACAAATTCGTAGTCGTCGACTGTTTGAGCTAGGCGTTGAATGGTCGTGTGATTCAACGAAGGATCGATGCTTGGGATAGTATCACGCTTTGTTTGGTCATTTTGGATGGTATATCCATCGGGACCGACGACGCCCAAGTCAATAATAGCGTTGATGGAGAACGGAGTTTTGTCTCCAGCGACACGGGGACTGAAGAAGTGATCAACGCTCGAGTTGGTTGAGACGATCTTATAGTAGTATGTTGTGGCCGGTGATAAGTTATTCAGAGTTACCACGTTTGACCAAGTGCGTGATGATTCATATGTAATAGAGCTTTGCGAGCAGGTTTGCTGTGTCAAAGATGTGGCGGAGTTGCCATATGAGACACAAGGCTGGGTGAGCTGCTTATATGTGTTCCAAGCAATTGATACGCCTAGAGAAGATGCATCAGCAGAAATGTAGATTTGATCTTTTATATCGATGCAAACGTACTATTGGGCCCGTTGACGGCAATCCGTTGTTGCACTGGTGTTGTCAAGTCGGCTGGGATAGCAGGGTAGCTTGCGGCAGCAAAAGCGCCGGCTACCAGAACTGGCAGAACTTTTACTGAACTGTAGGCCGACACCATTTTGACTTTAATAAGCGTTCAACTAAAGCAATAATTGATGACGATATAGATGAGCTACTGATCATAAGAAGTAGATGCAGGTTCGATAGCAAAGGTTCGGTACCTATATATATTTGATCAAGACAAGCACGCTCGATTCGTAGTTGCTATATCCCATGGTACTTTTGTCATTATTAATTCCTCAATGGCCATAGGATGATCAAGAAATTGCTATATATAGTGTGTTGAACGCAGTCAAGTGGAAGCGGACGACAGCTATGCGGTAGCGACCTGTGTGATCATGTTCATTGTGCCTCGGTTCTCTGCGACATGGGTAGGGCTATAAGTACCTCAACTCTCTGCGAATATCGTACGTATTGGAAGTATCGCGTGCTAGAAATTTGTACCATAGAACCATGTCACACTGACCCCACGGCCCCTGTAACCTCGCACTCGTCTAGCAATATATATGTCTGCATGCACAATGCTATATATCGTAATATGCCCGTAGATCCCTACATTTCATCCGGATCGTAGACGACGCGAATATGCTATGAGAATGAGATCTTTCCACTCGTGGGGCGACCGTGTGATGCTATTGGTGAAGGCAGTCAATCGGAAAAAACGGCTCGATCTAGATTTCCGCTTCGTTCTGCTTGGGCGCCTTATTAGTGAGGTGATCTTCGGTAATTGATTTGGCTAGACTTGCCCGTCTAAATAACGCATCGGCATCTGAGAGAGGTGCTGGGGCTGGGAAAAGTTGCGATTGGGTTATTACGGTGCTGGTAATTCATTTTTTCTCCCTCTCTTAACCTCGGCGTTGTTTGTCTAGATAGCTCTAGTGTCGCTCTAAGACATAGACTGCAGGTGCGTATTTACATAGCGACAGCTTCTTCATTATCAAGTAATAGAGAATATTTGTACGTTTACCTACCAATGAAACGTTTCTTTTGGGCCACTTTCATTGCCGTGCATCCGCTACACTTCGAACGAAAGATATCCGTCCGCGGCTTTTTGTGCAGGCGTTGCTGCAACAAAGTCATAACCGCAACGCAAGACCGAATGAACTTGAATGAGAGACTTCTCTGTACATCACCGGATTTTAAAATGGCCACCCCATTTCGTCACTCACTCTCAAGTAACTGTTCATGTACTAATACAACTTACAATAAACCCAAAATATACAGCGATTCACCAGAGGTCTGAGCGCCAGTTATTAATGCCAGAGTGAAGTATCTACCACCGGTCATGTCCTTAGGTTTCTTAAGTTGCCTACAGCGTTCGAATTTTATGGGCTAATCGAGGGGAAGAGGAGGTTCTTGATAAGATTAGGGCCAAAGAGGGTGATTACATCGAGATGCTCACTCGGGTGTTTCGAGTCAAAGCGGCGAAGGAAACCTCTACAGGACAAAAAAAAAGAAGAAGAATCCATCAGGTTCAGGTTACAAATCGGGAATGGGAGTGGGAGAAGGCGTGCGTCCAGGGCGTAAGATACATCCAGTAGGCTATGGAGGATCAATTGTCTTTTTCCATCTCATATATAGCCGCTATCTATTCATCGCAATTCTACTTTCACGGAGTTATTTCCTATGGCTATTGATCGTACTTCAACGTGCCTTTGATCCTCACTCCTGATATTCATGTCTTGGACTTTACCGATTATGCCATTTGTGGGTTTTATCCTCTCAAAACCTTCATTAGCAAGCCTTCTTGCTATGTCGGGCAACACCAACAGCATGCTGAATAGCCGTACAGCTCTACATGAACCTACTCACTGGGCGTGGCTGCCGAATAATGCGTCTCTGCGCGGTTTTGAGGATTGGTTCGCCGCAGACAAAAAACACTATAAAGCTTCAGAAGATACATTGAAACTCTCGAGTCTCGATGATGATCTACTTCCGCCTCTACGTGGAAATCTAGGCAACGTCCCTATCCGACACATGTGTTAATTAAACTTGAGAGTACGCGGAAAGATGGCTTTCCTTTGTAGAGAGACGGCTATATATGGAAGCGTCTTGTTCAATTGTTCAAGGACTCGTCCTTGCTATTCGAGGCGCAGAAGACTTTATCATTGCTTACTTCAACCGCAAAATATCTCACGGAAGACTTCAATGACGGCTTTGGCCATGAAACTAGCACACCACGCGGTGGCCTCAGTGCAAAGAATGCATTCACCATGAGAACCTACACATTGAAGAGCATAGTGGGGACTCATCGCGGCACAAGTCCACTGGCTACCGACTTCAATGTTGATACATATCATTACATCTACCAACCGTGCTTACCCCATATTTTTGAGGCGCTGGATCAATTGGACCATGAGACTTCTGGCGAACCTCTCAAGTCGTTCAAGTGGAAGACATCCTTTATGCAGTCTGTAACAATGAGATATGACAAGGAGGATCGTCTTGTGCCAAAGATTGGATTTACCGATCCACTCGGCTGGTGGGAGTTGAGAGACGAGCCGGCCAAACTTGGTCCAGTCAATCTAATTAATGTCAACTACTACGGTATGCCTGAAGTTGCCATAGAAGACTACCTACGAGATATTTTCGCATGGGCAGAGAAAAATAACAAGAGGGTCTTCTTGTCTCATCTGACGAGCTCAACCCGTCACGACTTTGGCATTCCGACAGACGAAGAACATGTTTCATGGGCAGGCGGTACAGATCACGACGACTTATCTCATTATTTAAACGCAGTGGGCTACGTCGATCGCTGGCTGAACAAAATACTTGAGATATTGGATGTAGCAGGCGAGACTCTGGTGATAGCTATTGGCGACCATGGCCTTTCTATCGCAGAGCGCGGAACCATCACTGCCTATTCCAATCCACATGTCGCAAATTGCCATGTCACATCCTAAACTACCATATATCAGCATTGATGATCCAGTCTCTTCCATCCAAAGCCTTCCGACCATCTTAGATCTTCTCATAGAGACCAAATCTCTCTCGCTCTCTGAGGCTCGCGCAGCTCATGATATGGTCCGAAATTACGAGAGCCAATCTCTCTTGCGACCGTTGCAAAAATCTCAAAAACAACTGGACAGGGAGGGTGGCAATTTACGGTTATGAACCCAGGCGGCTCAACAATTGCAGTTAGGCATGCTCGTCAGCAAACTAGAGATTGATTGTCCCTGTATTTGGCAACTACGAATGGAGATTCACCGATCTGGAAACCGACCCTCATGGGCAAGCTCCGCTGCTATCATATGACTATAAAGCCAATTTGCGAAGCGTAGAGGCAAAATTTGGATCAGATGCGGCGATGTGGGTGGAAGAAGCCGCTGCCGTTACCCGTGGGTGGACTGACGAGAACTACGAGCGCTTGCGCTACACGGCATGATCCACCTGTATTCGGACGATAAATTGAGTATATGAACCTTGGTGGGCTCTTGGGAAGTCGACGGTGTCATATGCATTCGTACTTGGGCAAATGTGAAATTAGATACTACTTACTATCGATTGAAGTTCAAATACTAATATAAATACATTCAAGGTATCTTTGGTGGTGCGATAATAGCCGTCTAGCATGATGGTATGTGCATCACATGTTGCAGATGCATAGCCTCAGTGCCTCGGGCCTGCTTGCACATGCCAAGCTTGCCACAGCCAGCTGTTTCGATTTACATACTAGGTATGGGCTATATACAATTGTATCCCACGATAGTGACACTGTAAAGTATTGCAGTAGTAGACAACAATTTGTTCGATCATCTATTGTGGCGCTGTCCCGAGCGATAAAGTTCATCGCCTCGTTAGGGCTTTTATCTCGCCTTCAAACATATAGCTATGGCCCTAAAAAGAGCTTATTTTTGAAGGCCTGGAGTCACCCGAATATACTTGAATGTTTGATGTCATAATGATGCCACCTCAAGATCTCGTACCTTCGTGTAGGAATCTCTCGACACAGTACGCGATCTCATCGCATCATCTCCAGATGTTCAGCTGCGACAATCCACGCCACGCAATCATTCATATCCTATAGAAGCTAGCCATTAAATTCGGAGATTCGGGTATAAATACGCACTTCATCCCGGAATTGAATTTGATCTTTTTGGCTTGCTTGTTTTGGCTGAACTTGCATGAACACAATCCGCCTGGACAGAGGTCTCCGAAACTGGCCTCACGTCGTACTTAGCCATCGTATAATTTACCATACATCCTATTTATAAGTCTACCGATTTTTTCATTTGGAAACATTCGTTATTATAACAGAAAGAAACAATAAAAACAAAACTTCAAGATGAGTGACGCGTCTAATCAAGAGTTTCACGTCAGCGCTTCGCTTCGTCGCAAGTCGCAAGCGGAAAAACTGGTCGAGAAAGAAGGATGTTTCGGCCTTAGCCTGACTGTCAGTCTCCGCCGTGAGCATGTTTTCTATCTCGAAGGGCGTCCCAAAGAATATTTGATACAAAAAAAGGATTTGTCAAGAAAAAGAAGGGAACCAGAACACTTCTTCAGTAGCTAACCTGATTTTCTTAGCCCGTATTCATTGGAATATCAGCCACATCATCCGGGTACAAAGAGTACTTGGTTTCCTTTGCTGTTCGTGATGCTACTTACCTGATCGATTTTGCGATTAAAAAGATTTCACCACCAGAAGGCTCAAATGGGCGCGATTTCATTGCCGACTACATTATCAAGTCAATCAGGTGGTACGAGCATACAACTTTCGTTAAAGTCGTAGGCGCTGGCCTTCCCCGTGCGTTGCAGACGACGAGCCCAACACTTTGCTCTCGTCTTTGGTTGGAATTGGACATTGTTCCTCTTGTTATTCAGCAGCCTCATGAACATACAGAGAGGATAAGTCTCTGGCTTACCAAACGAGTGGACGAACAAGCTGATTCAATGGCGCGAAAATGCATCATGTAAGCTAGGATACCTGGTTCATGATTCACCCATATAAATGTGGTCGAATAAATGATTGACTGTCCTAGGAACTTTGGTCCTTCGTTGGCACCTCTTTTACAAGTTGCATGGCGCGGTATTGTGGAAGTTGATGCATCATTTCAAGCGCCGCTCATCTCGGTCGAGGATTACAAAACTACATGCAATTCCCCGACTTGGGAGGCAGTGATGCATTATGCAAAAAATTTACGAAAGCATAAGACCAAGATTGCTTTCTTCAGCAGCACTCCTCAAGGTGGCGGCGTTGCATTGATGAGGCACGCTCTCGTGAGGTTTTCTCGTGCGTTGGGAGTAGATCTCCGCTGGTACGGTACGTTGTTCATTCCTTCAAGCACTAATATTCGTTGCGCGCATTCGGATACGAATTAAAGAATTATAGTTCCAAAACCTCACCCGGGAGTATTTCGAATCACCAAAAACATCCACAATACGCTTCAAGGGGTGAGCGAGGATGGTAAATACATCTCTGCGGACGAAAAGAACGCGATAGTGGACTGGATCACCGACAACGGCAAACGGTATTGGTTCTCAAACGACGGACCATTGTGCCGACCAGATAAAGGCGGCGCCGATGTCATTATTATTGACGATCCTCAAATGCCTTGTCTCATTCCGCAAATCAAGAAACTTACACCATCGCGGCCAGTGTTTTACCGATCGCATATCCAGATTCGAACCGACTTGATCAAAGTCGCTGGCTCTCCTCAAGCAGATATCTGGGACTTCCTCTGGCAAAATATCAAGCAAGCCGACTTATTCATTAGCCACCCGATTCCTTCTTTTGTGCCCCATAATGTGCCGAGGGAGAAGGTGCTGTATATGCCTGCAACGACCGATTGGTATGTATTGCGTGTCGAAGATAAAGGAAGACCGTCATACTAATACCCATCTAGGCTGGATGGCTTAAACAAACCAATGGAAATCTGGGATACTGGATACTACGGCCATCTGTATAACGTCAAATGCCGTGGAGAACGAATGACAGAGTTGCAATGGCCAAGAAGTGAGTAAATGCAGCGTTCATTCAAGAGATACCTTCATCATATGCTAAACCCACCCTAGGGAGATATATCATCCAAGTATCCCGCTTTGATCCTGCCAAGGGACTGCCAACGGTTGTTGATGCTGTGAGTATGACCAATAGCATAATGTATCTCCAACTTTTAATATTTTATTGAGCTAACAAGGCCCGGCTGTGGCATTTTAGTACGCTTGTTTCCGAGAGCAGCTCGAAAAGCATGGTGGCGTCGCCATCCCCCAGCTCGTCATGTCAGTTTCCCCGTTTTGTAATTATGTTTCATACATGAACACTAACTCTATCCGAACAAAGCTGCGGCAATGCGTCTGTTGATGACCCTGATGGTATTGCCATTTACGATCAAGTAATGACGCAGTTAGAAACAAAATATCCCCACATCATGGGCGACGTGAGCGTCATGCGCTTAGATCCATGTGATCAGCTATTGAACTGTCTCATGGCAAATGCCCATGTCGTCCTACAGCTTTCCACATACGAAGGTTTCGAAGTCAAGGTCTCTGAGGCACTCCATGCTGGTCGCCCTGTCATTGCTACATATGCTGGCGGGATACCCCTTCAGATCAAAGATAAAATTGACGGCTTCCTCGTTGAACCGGGCGATTGGAAAGCAGTCGCTGGTCATTTGATGGAGTTGTTTACAGACCTCAAATTGCACGATCGGATGTCTCAAGCCGCAAGAACCGGCGTTTCAGACGAAGTTTCGACCGTTGGGAATGCATTATCTTGGTATTATCTGGCCATGAAATGGGCACAGAAAGGACCTAAGCTTGAATTGCTGGGGAATGAACAATGGGTTAATGATATGGCCCGGAGCGAAGCTGGTCAGCCATACACGGAAGGCGAAAATCGCTTACCGCGCAGCTTCACTCCGTTGTAGTCACGCAGTATACGCAAAATTGGAATTGCTACACTTAGGTAACAGACATGATGTACGGTGACTGAGTATGCTTAATGACACTATCGGCGTTATTTATAATGTCCATGCATTGTTTAACGGTATTGTAATTCCTTTTCATGTTGCTTGTGTCAATCGCACATCCATTTCGACAAGATGGCGGCCAGAAACGGATTGAAGATGGCTACTCTGCCTGAACTACAGAGGCGGAAAGGCAAGGGTGTTGTATGATGGCGAGTGAATGCTGTATGATAGAAAGTGAATGTTATATGATGGAAAGTGATTACGTGATCTGTACGCCTTGTGTTGCTCAGACCAGGGATTTGCTTCATGTTAAATCGGCAAATTTCGCCGTGCATGAATGGGTACAATATCCTAAAGTGATGTAAGAGGTTGAGTGGGAGTTGTTTACGGAGTGTCTATGTGAGAAAGTAGGATTGAGGCCAAATTGAAAACATTTGCTCTAGTGCTGAACGTTATGTACATCATCTAGTCACTTTTTATCTACTATATACCTAGGTATTCTATCCTATCAAATGCTAGATCTTAGGTCAAACACATGTATGCTGCATCTGATGAGATGAAGGAACTCGGGCAAGTTCTATACGAGAATTGTGCCTGAGGTACATGTACTTAAAACGACTCCGGCATCCGAACGTATGCATAGGTATTTATACCCCCGACTTCTCATAGTCTCGACAGCACGGTAATCTCGATTTCGAATATTATTATTATTTATTGAGCAGCTCTGCAGTTATTCGGCTTCTTATTAGCATACGAGTACAATGACCGTAATCTTCGACTGGTATTCTTCCAGTGTTACTATTCCCCCTTCCACTTTACCTCACAAGATTCCTAAGGTGCCAAGATGTCCGGTCATTTCGTCCGGTCAGCACGCACATGCATCTTTCTCACGTAATTCCTTCGAGATAGACACAGTATTACAATATTACATACGTATCTCTCCATAGGCATGCATAAATCGATGCAACATTGCCCCCACCTACAGGCCGATACCCCTGTGGGAGGATTGAATGTCCGACCAACGCTGCTCAAGGCAGCCTTCGTAAGCACTGACAGTTGGAGGGACACAAAAAGTCCCCGAGCGCGAATTTCATCAAACACTCTACCTCGAGCGCGTTAAGAGGTGCTCCCGAACTGGTGACCTCTGTCACTACGCTGGCATGACCATTAAGATATAATAATGGAAGTCTCAGCCAGCCAGCAGCGCAGGCGACTTCGGTCTGCCTGCGATGTCTGCCATGCGTCCAAAGTTCGATGCTCAGGAGGCCAGCCGTGCAAAAAGTGCTGCAACTCGTACGTAAGAGACTTGAAAGCCTGCGATAACGGAATTCCAAGGTCGCAAACAAAGATTGGTCATGAATAACCTCATATCTAGCAATCTTTCATGTACATATAGTTACATGGCAAAGTTGGGGAAGCCGAAAGGCAGCCGGAATAAAAGAACGCTCGAAAGGCTAGGCCTCGCAATCGCCGGCGGCGCAAATTCCACCATCAATGCGTCTATTCAAGCGTCAGCAAACAACGCATTTCAAGGCGATTGGCCAGTAATGCTAAACACTCGCCAAGACCAACAAGAGAAAGACATACCAGCAACAACAATTTCGCCATCGTCTGACGCCGATGCTTCTCTACCCCAAATCTTATCCATCACAGCACCTTCATGCACCGCGTGCACACCCGTCATAAATGATCCCACTCCCGATCTAAGCATGGAGCTAAGCAGTATATTGGATTTTGAAATGCCACTATTCTTCTCTTCGCAATCTCCGACTGGTAAAGATCCTCAATTCGTGCCAGGTAAGAGTCTTCTATTTCTAGTTGGAGACTGTTTGCCAGCAATCATGTAACAACTGGTATAGATTTCCTTGATATCTTATTCACTAGCAATCATAACACCGATATCCTGTCCAATGGCCCAGACAGCGATTCAGGCGTAGGGCGTCGATCGCGGATTGGTAGCTATGAAGTGGCAGCAAATGGGTCTCCGCCGTCGTTGATGCAGCCCAATAACTCGAACTCGAACTCGAATTCTCCTAACTCTCCTCATGAGGTTCATAAAAGGCCTAAGCAATTTCCACCTATAAGAGGCGAGCAGAGACAAACGGCATCGTCACTGTCTAATTGCATTTGCTTGAAGATGCTCACCGGAATGCAATGCTCTCTCAGCGGCATTGAGCGCAAGCAAGGGAATCGGCGTCTCGACATTATATTGTCTATGGCCACAATGATTCTCGACTGCTCAAGCCGTGCCCTTGCCTGCGACCCCTGCTGGCTAGACAGCCAGGTTCTTTTCCTGATCATGGTCTTGTTGCAGACTGTTTTTAACTGGGCCATCATCAATTGCAACAATGCGAGAAGTCGGGAAGCTCATAAGCCGCCTTCTATCAACTTTGGCACATGGAATGTGTCGGAGGAAGAAGGCACTGCGGTGAAACTGTTGCTAGTAAATCGCATTATGGCAAAGAGCAAGTCCACTGTGAACATAGTCCGTCAGCGTATTGACAGCATCTCATCGACGGAGACCGAGAGTTGTTATCAGCCTATTAATTCCCAAATCTTGTATGTAACATTGAAGCGAATGGCAGATGCCCTAGCTGAGGTTCGAAGGCATGGAAAGGAAATGGGCACATGTTATGACGGGGATTCTACAATCTGATGTCACCGTTCTTTTTATAAAAGTTACATGTTGCTATGTCTACCTTGATCTATGGGGTAGCCTATTGATATTATAGAGGTGGTAACATTTGACAGATAGAATTTCTATTTGGAGAGTAAAAATTCTGCGTTGCGCCCACTCTGAATCTCACCCTCAATGTTCAATTCTAAGTTGACCCTTTCTACTTTACTGGAACATCCAGGCAATCTCTCCTAGAGAAGGCGCTCTAAGTATATCGCACAAATCTCCACGTAACCCTTTCTCACCTAATAAATAGTGAAGCCGGAGCGCTGTTATAGATGTTCCTCCCAGGTCATACAGTGTCGTCTCGGGCGTAATGCCCTCTGTATGACAACCTAGTGCCTCAGAAAAAGCCTGGCGAACCTCGTTCACCCTGTTGTGGTAAGATCGCATAGCTTCCAATGGATTATAGTCCTTCAATGGTCCAAATGAGGAGAGAATTTCAGCTGGTGCCGAGCAAGATATAAGGCCCTTGAAGACAGTCGGGATGAAGGACACAATTTCTGCCATTTGCGGCGGAGACAGAACGTTAGCATTATACTCGATGCCGCAGTGTAGTCCATCGTCCTGTTCGCTAAACTCTAGCTGCAATGTAAACTTGGCTCCTCGCGCTCGAATGCGTTTGCTGGAAACTTGAGCACCAGGTATCTTGAGGGAGTGTTCCAGTGCGTCGGACTGCCAGTGATAAATCACCACAACATCAAAGAGAGATCTTCGATCCTTTGCCAATTGTAAAATTTCAGAATAAGGTATTTGGTTTTCAACCGAAAGGTTGACTTCTGACACAATATCGTCAATGAGCAGAACAGAGTCTGCCATGTTATTATCATCGAGTTTTATGCGCACTGGTAACCTGTCGAGAAGGAGGCCCATGATGTTCGCCGCCCCAGGCTCGTCTCGATTCATATATGGAATTCCAAATACAAGGTCGCTATTCCCGAACACTGAGAAAAGTGTAATTGCGGACGCAGCTAGGGCCATACGCTGCGAAAATCCCCTACCATCCATAGTTGGGATGAGGATGGATTCGTAACCAGGTATCTCATAACCAGGCCTTCCAAGTTCACGTTTGCTTAATAACGGAACTGTCTCTATTCTTCTAACACGATCGACCCAAAACTCTCTCTTCGTCAATTTCGTTGGTGTCGCAGGTAGAGAACTGTTCTTTTGAAGCCACTGCGTCCATTCGATATAGGTGCCCTTGTGCGTATTTTCATCAACAGCTTGCCCATTGCAAACAGCGGCATCGGCTGCCGCAAAATATTTTTGGCTAATTGATTGTAGCAAAAGGGCAAGTGATGCCTTATCTGTAATGATATGATGCGTTATAAGTGAGAGCGACGTCTTTGTCGTAACATGTTTATCCGTCTCCGTACAAATAACCGCCCTAATGAGTTGGTCATGGGCTAGGTCAAAAGGTTTATCGATCAGGGTCTGTAGGCCCTTGGAGTCTGTAGATCGCCCTGCGAAAACCAAGGGTGGAGTAACTTTATCGCTGATGAGTCGGTATATGGACCCTTCTTTAAGGACATAGCGGGCTCGAAGAATTGGGTTTTCTTGGATTACAGAGATCAAACATTCATTCAACAGCTCAATGTTGACATCACCTTTAATGATGAATTGGAATGCGGTGTTGAAGAGCGATTTCGTGTTCGACAAGGTGTGCCATAAATAGAACTCTTCTTCGAGTTGCGACGGTATTTGGGCCGCCATGTTACTTGGCGGGGCGGACAGAGTGGATAGGAACGACTTGAATGTAGCAATTCCATCTTCTAGCTCATCAAGAGCTGCAAATCGATCAATCTCTTTTGCAAGACTTGATAGGACTGTTTCTCTGATGAGAAGTGGCACCGGAGTGTGATGACCCGTGCGCTCAGCGATTAAACGAGCTGCCTTGATAGCTAATAGAGAGTTTCCACCAATGGCCAAGAAATCATCATCTCGGGAAATTTTTCGGTCATTGTTATGACCTTGAAAGTCGAGAACTTTTCTCCAGATCTCTGCTATCATCTTTTCTGTCGACGTTGACGGTGCATCTCCTTGGTCCAGGTTCTCAGTAGCCAACTCCCGAAGAGCTTTGCGGTCAATTTTGAGATTAGACGACTGTGGTAAGGATTCTATCGCTATTACTTGGGCAGGACAAGCGTAGGCCGGTAAGAATTTCTTGACCATTCGTCCAACTGATAAAACATCAACGGTATTTGGCGTGACAAAGGCGACAAGACGGATACCGTCGACGACAACTGCAACAGCGCTTTGTATAGAGGAATCTACACGCATAAGAGCGCGTTCGACTTCTTCCATTTCAATTCGGTATCCCCGCAATTTTGCCTGGTTATCAATTCGTCCCACGTAGGCCACTTTCATGTCTTGTGTCCAATAACCGAGATCTCCTGTCTTATACATGACTTTGCCAGGAGAGAAAGGGTTTGGAACAAATGCATTTAAAGTTTCGGTTTGTAAATTCCAGTATCCGCCAGTAATTTGTTCCCCAGATATGTAAATCTCTCCTGTGACTCCAAGTGGAACTAAACATCGGTGATGGTCTAATAGGTAGATATCAAGATGGGGGACGGCTTTTCCGATGGTAACTTGCTCTCCAGGGCGAAGCTCAGTCCGAGTCGAGATAGGCCCACACTTTCGCCAGCAACCAGCAGTGTCAGTAGACTCTCTCATAAGTTCGTCTATATATGTCTAAAGATTGACTGTGACTCACCTCGCTCGGTCCGTAAAAATTGAACAAGCGCTTATGCGACCACCTATCTGCGAGGCTCTGGGGAACAGGTTCTCCGGCAAGACCAATCATTTCGAGGTTGGGGAATTCTTTTGGCGACAGAGCTGCTAGCAGTGATGGCGTGGAATAGGTTGCATCTACACGCTTGAGGTGTCCCAGAGGATCACTGGGGTCTTTCAAAACCAGTGTCCCTCCATAGCAGAGTGATCCGAATAACTCAACGAGCACTACGTCGAAGCCTATTCAACAAAATGGTGAGTAAATCAACGTCAGAGAGAATTCTTCTGTGGCAAGGCATATATAAATAAAACGTGTTTCACTCACCGAGAGCGTAGACTTGAGCATGTCGGCGACCAGGCCCAGAGAACATTCGGTTTACCTCATCGTCGATGACCATAAGAATACTACGGTTATGCAAAGCAACACCTATAGAAGAAGTCAATATCATATTCAAAGAATAAGATAAAGATATTGGACAGATTATTATACCTTTTGGAATACCAGTGCTTCCCGAAGTGAAAACAAGATAGATGACGTCTTTCGGCTTTGAAACAGTTCCAGGTGAAGATGATGGTGTTTTGCACGACGCGAGAAACTCGTCGGAAACTATGATACGACTTCCTTGTAAATCTTGAAGCACTCGTGCGCAATCTTTGTTGGCGGCGATAAAAATGGTGGCACCACTTTGTTGGATGATGACTTCAATCCGTGCTGCTGGAAGACTAACATCAATGGGACAGCATATACAGCCCGCTTTGAGAGCAGACAGAATAGCTATAACCCAGTGGATGGATCCATCGGTAAGAATACCAACAACATCTCCAGGTTTCTTTATGAATCGGAGATGGTTGGCCAGCTTATTAGCAGATTCATCCAACTCTCGATAAGTCATTGAACCACGGGTCGACTCCACAGCTGTTAAATCTGGCCACTTCGCTGCGGCAGCTTCAAAGGCGTCTTTGACTGTATTGTATCCGTAATAGTCGCTTCCTCGCTCTTGTTCCAATGGGCTTAAAAGCATTTCTCTTTCTTCTTCCAGAATTATACGGTTTCTAACTTGCTGCATTTGACTATTGCCGCAGTCGAGTAACCCCTCGATCGCACGCTTGAAATGGTTCAAAAGACCGACAATACTCCGCTCGGTATATAGCGAGCCATCGTACAGAATGCGGACCCGAAGACTGCCATCACTTTCATCCTCAAGCAGCAGAGTTATGCCGAATTCCATCATGTCGTCTCGTTCAATTTTCCATGGCTCTGGGATCGCCTCGCAAGACCCCGACGGTGACGGGAGATCGTACTCCACGACCACAATTGTCTGGAAAGCATTGGCTATCCTTTCGGATGGCATTTTGGCCAGAGCATTGTCAGCGCACCACTGGAACTCGAGCATTTGTAGGAGCTGACTCTGAGCTTCTGAAAGTATGTCGGCCACAGATTGGCCTTCTTTGAACTCGAGGGGAAACGGGCATGTGTTGAGCAGCGGCCCGACAACCCGATCGGCTCCCGCTGCATCGATATTCCTTCCAGAAAATACCACACCAAAGGCCACTCGGTCAGAAAAGCTATAATTTGATAATACCAATCCCCATGCTGTGTATATTGCCGTCGCTGGTGTAATACGTCGAAAGCGACTTTTGGCTTCCAGCGCTTTCGATCCAAATCCGAGGTTGACTTGCAGGCTCTTGGACCAGTCAGCCACTGGAACATCGGCCGATTGTTTCGGCAGCCTCAGCTTCGGTTGCGCCAAACCATGCCTTAGGCATTTTCCCCAAAATTCGTTGCCTTGAGGGTCTTGTTGCAGTCGCTTTTGAGCCAGAGCAAAATTGATGAATTGCGGAGGCTCTGAGAGCAGCTTGCCATCTAGTGCTTGACGGAGCTCTTCTAATATGATGCTGAATGACCAACCATCCAGTAAACTGTGATGGACCAGAGCCAAGAAAGTAGAAGCAACAGTGGGAACTATGATCAAGCGATAAGCTGAAATAGGGATAAATGTGTCTCCATCTTCCAAATATGAGATTCTCTTGCGCATTTCTTGAGAGCGAATCCGAATCACATGTTCTAGCTGATCGTGAGTTGTTTCCTCATTTTGCCAGTCAAGGTAAAGCTTCTGCCGTACATGTTGTGTTTGATCTCTGAGATTGAAGGCTGTGCAAAAGATTGAATGTCTCTCAATGACTTGTTGCCATGCGGATTGAAGTGTTTCCCCGCTAAATGCATTTTCTGAATGTGGGAGAGTTATGCGCAATAGCATATAACTCGTAGCAGGCTTTCTGAGTCCCGTTCGAATCATCTTGGTCTGAAGAGACGTCATGGGTCCTGAAGCTAGAGTCGGGTTATGGTCTGAGGTGCCATCCTCTTCTTCGGTACCATCAAATTTTGCCATAGCATCATGAATAGCAGATAGATTTGGAAGATCAAAAAGCGGTCCAAGCCGCATGTGGAATCCTTGTGTACGCAGAAAAGATAGCACTTTCAATCCTGCCAAGGAATTTCCTCCTAATTCAGCAAAAGAACAGTTGTCAGGAATATCCGATGGCGGTATAGATATGGCAAAAGAAAGCGCAGCTTTCAATATGTCCATTTTTGAGCCATGACTGGATACATCACGTAGTAGATTGTCGCCACCCAGCAGCGCTTGTAAGGCACGGTTATCGATTTTATCATTTGCAGTAAGTGGAAGGATTTCCACTGGACGAATAATATCCGGGATAATGAAAGAATCGTATTTCTCAGTCAACGTCTTCCGCAAAGCGACCCCATCAATGTCTTCAGGTGTTATAAAGGCCACAAGGCGGCCTTGATGCATAAAAGCCGTAGCTGCCATAACCTTCGGGTGGCTGCATAACATGGGAATCACTTGTCCATCAAGACTCACAAGGAATCCACGGTTCTTGACAATGTTGTCCTTGCGTCCGGCAAATTCCAACCCGTGGTCCGTCAATCGCGCAAAATCCCCAGTACGATATATCCTTTCGCCTTGCCAGTAAACAAATTTTTCAGCTGTGAGTGATTCATTCTCATAGTATCCTCTAGCTAGGCCTGGCCCAGCAATACAAATCTCACCGTAGTGAGACTCAACTTGCCCATCGAGTAACATCACACGGCTGTTTGACATTGGACGCCCCAAAGTGATTGGTTTATCAGGGTAAAGTCGAGACACCAGACACGCAAAAGTAGTTTCCGTAGGCCCATAGAAGTTATATATGGGAGAAGTCGGCAAAGATGCTGCCCACTTGCGAACAAGTGAAGCGGGTGCTGCTTCTCCTCCAATCATGATGGCTCGTAGGTTGGAGTAGCTCGCCGGATCCTGAATTGTAGCCAACACTGAAGGTGTACATGCCATGATTGTGCAGAGTGTCGCAGTGTACAAGAAATCAGCCGGAGTAGCAATCTTTAGCTCTGCGCCATTACACAATGCCGACACGGTAACAGCCGTGCACGCATCAAAAGCGGGAGAAAAGATTAAAATAACGATATCAGCTGGAGACGAGCTCAAGTTGAACGGTGTTATTTCCCCCCCTTGTTGGACATAATTTAGGACTGAACTGTGAGGAATCATGACCCCCTTTGGCGTAGAGGTTGTGCCTGACGTAAAAATGATAAAGGCAAGGTCACTAGGATCGATTCGTTTCCAGGGGCGATCCAGTTCGTTGTCCCAGTGTCGCTCGATGTTCGGTGCAAAGGCACGCTCGATTTCTTTCAGCGAAATCTCCTCATATCCGGGATATTTCTCTGTGCTGGTATTCAGAACGACACGGGCAGATACTCGCTCCAGCGTTGATTGGATGCGATCTTTGCTCCAGGATTCCACACCGATGGGCACGTACGAAGCGCCTGTTTTAAGAACGCCTAGGAAGCAAATGACCATTTCGGGGCTCCTTTGAGCCATGACAGGAATTTTATCGCTGGCCTTGATTCCTCTCTGCAATAAAAGCCATGCAATATGAGATGTAGCATTGTCAAGCTGAGCGTATGTAATCTTTCTTTCGCCAAAAGAAATGGCAACATGGTCGGGCTGCTTCTGTGACCATTCTTCAATGAGATCACATATCGTCCTAGGCTCTTTGCGAGCCTTTTCAGCAGTAATCGCCATCTCTGAACACCGTTTTGGCACTGGTATGGCAATTGATGAGGTAACGGGTTTCATGACCAAAGTGAAAGGTGTTATCGGAATCGGAGAGAGACTGGACGTATTATGTTATCCCAGCCACGAATAGTAGCCGTTCATATCTTGTAACCGAAATTTCTAGTTATTGTTGAGAGATATTTGTAGAGTTTATAGAGAACCCAAGCTCATGTCATGATGATATACTTATAGGAAAGATGCTGGAGAATACATGTAAGCTGACCCTGCTGTTGGTCCCCACAAGCGCTGAGCTTACAGCGGCAGACTTATTTGTCGACTACGAGTGGCGTCTTATGAAGAGCTCCGATCAATCATCAAGATAGTTTGTGTGGCTCTCTTTGTAAGGGTTTTGCGTCAAAATATGGCCCTCTTGTAGGCCTTTACAGGGTAAGTCAAGATGGGGATGAGGCTCGGCTCATATCGGTCTATAAACGTATGTTAGTAGTCTCGGCGAATATTTGGTTGGCCTGCGCACTTTTCCGTATCTACGGCACGGACTCGGTTCGTAAGGCTATAGCGACCGAGATACTCCATACTCTGGACAAGAACCTTAGAACCAACAGCATCTCTTCGATCCTTAGCAAACTGACTGGCCTCCCGGCACATATGGCATCTAAAGACATCTTTTCATATATTAGGTTCGATTCGAAGGCATTTAACATGGATAACAGACTCACCTGTCATCCTGTTTCTCGTAGATTTTATTACTGTTCGACTTTACTGCTATACAGCTGCAAAGACATCAGGACCTTCTCATAGGACAATTAAACGACAATGTCTGGTGGAAAAGCAGAGGCGTCTCTTGTGCCAGAACCTCTCGCTATTCGCGACGAGGAGGAATCCGAAACAACCAATCGCGTATCAAAGCCCGAGTGGAAAATGTCGAATCGCACATTCTTAGTCTTCATTACCATCTGCGTTTTGACACTCATGGTTGCTTTGGATAGCACATCGATCGGTGTAGCATTGCCAGTCAGTACAACTGACCTTCGTTGATGCATGTATTCAGCTGATTAACAATGAACTTGTAGACAATTTCAAGAGTGCTTCATAGCTCTGGCATAGAGACCTTCTGGGCTGGTACTGGATTTTTGTTGTGCGCAACAGGTATATTCCGCCCTGCGTTGCCTCTATCTTTCCGCAGTGCTAACCAACACACCAATTCACAGTCTTCCAGCCGAATTTTGTTTCCTTTTCCACCATCTTTGGCCGTCGATCTCTTTTCATTGTTGGCATAGTTTTCTTTTTCATCGGTGCCGTGGTAGCAGGTGTATCGAAGAATGTGACTCAGCTACTAGTTGGCCGATGCATACAAGGTGTCGGAGGGGGAGGCATCTCGGCCATTACTGAGGTTCTCATTGCTGACTTGGTGCCGATGCGGTATCGAGGACAGTATTACGGCCTCATGAATGCCATGTGGAGCGTGGGATCTGTCTGTGGTCCCATCATTGGAGGCGCTTTCGCAGGCAGCGCGTCATGGGTAAGAAACACAACACACTAATACAAGTTACATGTCTGCGGGTGGCTAATATCAGTGGTATCATACTGTAGCGGTGGATATTCTACATCAATTTCCCCTTCATCGGCATTGGAATTGTTTGTGTTGTCGTCTTTATGAACCTCCACTTCGTCCCAAGATCACTTTCTGACAAGCTTCGTCGAATTGATTATATCGGTTCCATCATCTTCATCGGTAGCACGACAGCATTTCTCATTCCCTTGACATGGGGTGGCGTCGTATACAGCTGGCACTCGTGGAAAACACTGGTCCCTCTCATTATTGGCAGCGCCGGGTGTGGCGTATTTGTCGTTTATGAAGCGTACTTTGCCCCTTCTCCCATCATTCCGATCGATCTCTTCAAGAATCGTACTGCCAGCATCTCGTTTGTCAGTGCCGGGCTCTCGGGGCTGCTAGTTTGGTGCATCGTCTACTACATGCCGTTGTATTTCCAGGCCGTGAAAGAATACAGTCCCGTCTTAACCGGAGTGTGTATCTTCCCTCAAACGTTCACTGTGGCACCCGCAGGTGCGATAGCTGGCATAGCCATCACAAAGACTGGCAAATACCGATGGGCAATTTGGTCGGGATGGGCTCTGGCGACTCTAGGTCTGGGTTTGCTTTGCATTCTAGAGGTCGGAACAAGCGTGCCTGGTTGGATCTTTCTGAACCTGGTCTCAGGGATCGGTCTTGGATTCCTCTTCCCATCAGTGGCTTCCGCAATACAGGCGGCCACTGCTCCAGAGCATGTTCCAATGGCTTTGGCCATGTTTAGTTTCTTCAGATCGCTCGGCCAGGCTGTAGGAGTCGCCATCGGAGGGGTGATATTCCAAAACCGGATGACCGCAAACCTCCTCGACTACCCAAATCTTGCGCCAAACGCCACGGCTTATGGCGCCGACGCCGCCGGCTTAGTCGATATCATCAAATCGATGCCCGATGGCCAGAACAAGCATGATCTTCAACAGGCATTTGTCGATAGCCTGCGCATTGTTTGGGCAGTCTGCTGTGCTCTGGCTGGTTTCGGGCTTCTCCTCAGTCTGCTCAACCAAAGCTACAGCATTGATCGAGAACTGGATAGCAGTCAAGGAATCGTTGAGAAGCATCAACTTCGTCCTCACGCGGAGAGCACCGGAGCTTGATATCATATCGGATTGCCCCAATCCGTCTTAATTGGAATAAGCTCCGATCTCCGCCAAGATCCACCTACAACAAGCGATTCAACGCTTGGAACATCTTCCGTAGTATAGTGGTCAGTATGCAAGCTTGTCACGCTTGAGACCCGGGTTCAATTCCCGGCGGGAGAGACCGCCAGCAGTTCCAAACTGTAAATTCTTTTTTTTCCCCCGAGTTGTTCTCTTTTTGTATCATCGTTTGTTGTTTTGCGTTTGTTGTTTTGCGTTTCTCGTTTATATCCGTCGTGCCCAAAGTGAAGGGCATCAAATTCGTGGCTGCAGGTAAGCAGTGCATGATGCAGTTCATCTCCGCGGCTATGTCCATAGCAAACCGCTGTGGGTCAATGGGATTAATCGCTAATGCGGCATTCTGCATGTGCGAATAGAAGGATGTCTGGAGCTTCTCATCTGTTGCGGGGATCATTGGAGTATCTATCAACCTAAGAATTGAACAAGATTGATTGGTTCGTTCTCAGTGATCACTCTGCACATGTAGTTAGTAGCAGCTGCTGCAGACATGATCCGACCGATTGCGAGCCCTTGGCTACTGATGGCGACATGAGCGCAGGTGATTTTCGGCTTAGGTAACAATATCAGTGTCCTATCATGAGAGACCAGCCTTCTCCAGCCTTCATGACGACATTCAGAGAACAGGTGTAGGTGATAACATTTAGCCGATGGTGGAGTGGTGATTTGTCAAGCCGAGCCACGTACCGATGTGAGCAAACAGAATAAATCGGGCACACTCGCGAGCAAACCATGTCCTTCTTTGTAGGCCCTGACCACGAGGCATTTCAAGATATCCTGTAATTAGATTTGTTCAAGTATTCTAAAAAGCAAATTCTATTCAATATGGCCGCCGCCGCCGTTCAAATCCCTAGACAGCCGGACATTTCATATGCCCCCGACTATGACAACTACCTCAACCGCATCAAGCGGCGCCAGGAGAGCGAGAAGCTGGAAAAGTCTCTCCCACAAGGATTTCCCGCCAAGCTTGAGTCCGATCTTGTCTGGGATGGAAGGAACTTGGCCGAGACATACGACTGGAACTACGTTTTGACCGAGAGCGATATTGCTGAGGTCGACCAAGCTCTTCGCCACTTTAAGTGTGAGATCCCTGAATTGTCTCCTGATGGGTGAGGTCATGGGCGATTATACTAACACGACGGCTCAATAGCACTCAACTTGGGTCTGGGCTACGTTACTCAAGAGACTTTTCCCCTGCCAAAACTTCATGATACTCTGCGGGACATCTCAAAAGAAGTTCACTTAGGTCACGGCTTCAAGGTCGTCAAGGGTGTTCCGGTTGATAACTACAGCCGTGAGGAGAATGTCATCATCTATGCCGGAATTGCATCTCACATTGCCCCCATCCGTGGCCGCCAAGATCATCAACTCGACGGAAAGCCAGCTGATGTTGTTCTCGCACACATCAAGGATCTCAGTCAGGAGATTGATCCTCACAAGATTGGAGCACCGGCCTACACGGCTGACAAGCAAGTTTTCCACACTGATGCTGGAGATGTGATTGCTCTCTTCGCTCTGGGAGAGCCTGAAGAGGGCGGTCAGAGCTTCCTGTCGAGCAGCTGGCATGTGTACAATGAGCTCGCAGCAACGCGGCCTGATCTTATCCGGACTTTGTCTGAGCCTTGGGTTGTCGACGAGTAAGTGAAAGAAACAAGCGTCTTTGCATCATATATACATCGGAGTTCATTGTTAATGTTTTGCTAGGTTTGGGAAGCGTGGCAAGAGTCATACCGTGCGACCTCTTCTATACTTCCAGCCCGCTACTGCAGACACCCCTCAGCGCATGATCATCCAGTATGCGCGACGTACTTTCACGGGATACTGGGGCCTTCCTCGATCGACTGATATTCCTCCGATTACTGAAGCCCAAGCTGAGGCACTGGATGCTCTGCACTTCACAGCTGAGAAGTACCGCGCGTCGCTCGACTTCCACAAGGGCGACATTCAGTTTGCCAATAACTTGAGCATTTTCCATGCTCGTGATAAATTCCGGGATTCTCCAGAGAAAAGGTATGCGTGTCTATTATACGAATAATAATTCCTCAGAGTGTACAGTTCCGCTAATGTCATCTAACAATAGGCGTCATCTTGTCCGTCTTTGGCTGCGTGACCCAGAACTGGCCTGGGAGACGCCCGAGCCGCTGACTGATACATGGAACAGGATTTACAAGGACGTTAAGCCTGAAAACTCCGTCTTCCCGCTGGAGCCAAGAGTTCGTAGCGCAAGTGACGGAAAGCCTGATGAGAGGCCTGATGAGAAGTACCAGTAGACTACATGAATCAATTGACGCGGGGAGGACTACAGTAGTATATCCAATATCCAGAAGAGCAGTTACACCACGTGCGTACTTGGGAATTCTTTGCCAAATTGAATGATTGTATCTCTGGTAGCGCATAGGCTTCACATAATTACATACAAGACAGCTGCATTCATCCTTGCTGGATCGCCACTGGTTCACAGATAAGCTCATCTCATGCGGCCTCACCCGAAAAAGGTTCTCGAACTGGTGCGATTCCTGGATTGTAGCATTCAAGCTGGGCCAACCCCAATCATATTCCTCAATTTAGTTGTAGTTGCACACATATCCTTGCCTATTCAACTCGCATGACCCGACACCAGCCTAGCGAGTCAAGGCCTGAAGATCCTGGTACCACATCGCATCACAATTACGAATATGGCGACATGGAGAAATGTGACCTATCTTCTGTCTTTGAAGATTTCTCGGGCTGGGCGATAAGGTTTCGACGGCCAATTCCATCTCGTGCTCTCCACGATGAATGAGCCCATTCTTCTACATATCCGCTACCCCCACGAGGTTGCTTATGAGTGAGAGATTGGTGTAATGTGAGACACTCAGCCGTAAAGGCATCACATGCATACATGTCACCTAATGGTATTAGAAAAGGCTCAAAGCCAAGGACTCTGTCGATAGACGAGCTTAGCGATGAATGGCAGTCTCTTTGATTGCGTTATTGCGGCCTTGTATCGTCGCAATCAATAGTATCGCATCCACCAGACGGGGAACCCCGTTGCCAAGCTCGCGCATCAATGACTGGCAGAGGGTGTAGATCATCTTTGTGTAGCATCCCTAGCAAACAGCCGGGGTTATGTGGTGCCCAAAAGCAATTAAATCCCATACATGTCTCAGTCGAACGCATTTAAGCTTCTCACCGATGCTTCATCTTGTTCATTAATCGCATAAACCAGGCCTTGTATCCAATTGTCTAAGGCTGGATACTACTCTCCAACGTTATCACCATTTACTACTAGTATAACTAAGTATTGGTGACTAGGGATATTTGGTGGCAATGCCTTCTTTCTGGCGGCGTCCCTTCCGCAGCGGCGAAGAGGCCCAACCTGCCGAAGCAGAAGAGCGCGGATCAACATCTGATAGCGATCCCTCTGAGCTCGTCGCTGGAGATACCTACTATATCGCTGGTAAGGGAGCCAACAACAAAGAGACGTCTTACCAAGATGCTTCTGGTGCACCTGTCGAAGAATCATCGCCTTTGGGGTACCATGTCGGACCCTTGACAATCTTGTTTCTCAATGTGAGCAAGATGATTGGCACAGGCATCTTTTCAACTCGTCAGTAAACTACTCTTCTCAATGTTTGAAGAGTAATAGTCTTTCTAATACGATAGGATCTACAGCTTCAACAATTCTCGCGGGCACCGGCAGCATAGGGTTGAGTCTAATATGGTGGGCTCTTGGCTTTTTGACATCGATCACAGCGTTTGCTGTGTATCTCGAATTTACCGCCTACTTTCCCTCGCGATCCGGAGCTGAGGTGGTGTATCTCGAACAAGCGTTTCCACGACCACGCTGGCTGTTCTCAACCGCATTTGCTTTCCAGTCCGTCATCTTGTCATTTAGCAGTGCAAACTCATATGGTAAGTGATTTAGCAGCATGCCCGACTAAGATGAGAATTAAAACATCTAACATCGAGTTTCACATTAGTGTTGGCTCAATATCTTTACAAAATGACGGATCATAATCCAACGGATTGGCAACTAAAGGGAGTGGCCATTGCTGGTTATACCGTCGCTCTTCTAGGTATGAGAGAATAGCCATGTTCGGAAAGATACAAGACACTCACACAGCGGTCTAGTCGTCGTCTTGCACAACAGATTTGCATATCATCTGGCCAATGGCATTGGATTTGTTAAAATCGCTACATTGGTGTTCATCTCAATAACCGGATTCGTAGTCCTCGGAGGACATACTCGCATTGAGAACCCAACAGCCAACTTTCATAATTCTTTTGAAGGAAAAGCTACTGCATACGGAATTACGAATGGTTTGTACAAGATCATTTTCTCTTACTCGGGATTCGAAAATGCTTTCAATGTCGCCAATGAAGTCAAGGTAAGCTTCCTTTGGATGGGCTTATCCACGCATTGGTTCATTTCCTTACACTGCTTCGTAGAACCCTGTGAAACAGATCCGACGGAACGGTTACATTGCCATCTGGTCTGTCAGCATTCTTTACATTCTCACCGTCATCGCTTTCTATGCTGCGAGTAAGTGCACAAAATCTCCCTGGCTGGCCACATGGGACTCTACTAACTGTACTTCATCTCAGTCCCAAAGGAAGACATCATCAAGAGCAAACTAACCGTTGCCAATCAATTCTTTATAAACGTGTTTGGAAATACCAAGCAAGTCAAGGCCCTCAACTTTCTGATTGCAATTAGTGCCTTTGGCAATCTAGTAGCAGTGTTCATCGGAACTTCGAGAATCATTCGCGAGTGTGGTCGCCAAGGCGTACTCCCGTGGACCAAGTTTTGGGTCTCAACATTTCCTCTTGGTACTGCCCTCGGGCCGTATCTGTTCAAATACGGCATCACGCTCATTATGATCCTTGCCCCTCCTGCTGGTGATGCCTTCAATTTTGGTACGTATCAAGATTATATGTTCATCCTCCATGTTGCTGCCTTCTGTTACTAACAAGTCTCACAGTCAGCGACCTTCGCATTTACCCTGGCTCTTTCTTCGACTTCTTGATGAGCGTCGGTCTCCTCATCGTGAGACACAAGCGAAAGGCTCTCAATCTCCCAAGGCCAGAGTTCAAAGCCTGGGATATCGTCATTTGGTTCAGCATCCTGAAAAACCTCTATCTCCTCGTGATGCCCTGGTATCCTCCTGCAGGGGGGGCAACAGGTGGCGACGTTAGCTTTTGGTATGGTACATATGTAGTCACTTCTATTGGCATGTAAGTTTAAAGATCCGGATACAACGACGAATAGGAATCGGTCGCTAACTCATTATAGTCTATTGGCCTGCGTCGCTTATTATTGGCTTTGGATTCACGGCATTCCTTATTTCCGAGGCTATAAGATCCGAGAGGAGGTTGTTACCCTCGATGATGGGTCAAAGAGCCATCAGTTGGTCAAAGTGCCAAATGCTGAAGTGGAAGAATGGGATAGGACACATGACCACGCTGGGCGGATAATTACAGAGGCTACGGAAGTGAGTGATAAGACAGCCAGCAACGTTGTGGTGGTCGGAAAGGATAGCGCAGTATCCAGCACACAATGAGGTCACATGCTACCTGATGCTACAAATTATTTACCGATTCCACTATCTTTCAATCCTCTTTTGAACGCCATGACCCATATGAAGTAGAGATTACTTGATAGTTTGTCTGAATAATTTCCGGGTTATCTGCAGGGAGAGTTGCCCCCACTGACTCTATGGGAGTGGCGATTGCACCTCTCAAGGTGCCATAGTTGCTATTTTCCTCACGATATCGTCTATCAGAGAGCACGGATACTTGTCGGAATTTTTTTTAGGTCACAGAATGATTATATTTCGGGCCCGTATCGGATTTCAGCCGGAATACGTAGGAAGTCTGTTGCCTTTAATGCGACCAACTCTCACCGCTTCGGCAGCCACAATTATCCCTTGCTTTAGATGCTGAACGCCGAGGGAGAGATAAAAAGTCTTGGCAGTATTACAGTTATCAAAATATGAATCACGCGCTCGATTTATGGTGATTGTATGCCATTTTTCGTCTGCGGTTAGTAAATACGCCTCCAGTTCTCCTAGTTATGAATCCAGACTTCCAACTAACCTTTCAGTTACGAAACGGTTTGCCACTATCTCAAATGAAAATGCATTTACTTAGCAAATATACTAAATGTAATTTTTCTGAATTTTCTTACTTGTGTAACAGAGACATTGGCAGCCTGCAGGGCAGCAGGGCTATCGGACAATGTGGCAGTGGCAGTGCTGCCGTTGACATTTGTTATCTCAAGGATGCCAAGAGTCGTCGTCAGCACAACTTGACATATAATTCTGCTCCTATGTATTCACAGCGTGAATCACAGCATGTTATCAACAAGCTGATAACTGCTCCATGATTCTATCACTCGGGTACTATTTGTTCCTTTTGGGGGCTATCTCATGTTGTTGATCAGCTCCTTTCCTGACATACTACCAAATTGTGGTGTATTGTCATCTTCAGGACTCGTAAATACATGTAAATCTCATGAATTACAAAACAACAACCACACGCACGAGATCTAGCCAGTGTCGCGGGTATCAGAGGCAAGGTCGAGTCTGTGCTCACTGCGCTCCCGTCAGGCTCGGAGGATCAATACATCTCATATCTCTTGTGGACTAAAAAGCCACCACGCAGTGCAAATAAGCTTAAAAATATGGAGTGCGTCAATCTCGGCCAGATCTCAATCCAACAGAGACGGCCTGATCGCCAGCAGAGGTGCGTCCAGGCCCCCCTTGAGCACACCATCAAGAATTAGGCGCCTTGGTATTTCAGCCGCTACGCTAACAATAGCAATCTAGACTGGATTCACCCACTGCCAAGGGGGTGCTCATTGCTTGCGGAGCACTCGACTTTCCGTGATATTCTCGGACCTCCGTTACATCTACCGTTCTTGTCAGCTGAGATTCGTTTGGTACTTCGGCTATTTCCAGCTTCTGCTCATCGCGTCTTGGCGCCAACGTTGGCTGAGCCAGCCGCAAACAAGGATATGGCTGTGGATAGCATGTCTTGTTACCTCAACCTCGGATGCCGCAATGACAAGTAACCGCATCCAACAAACAGGGCTACGAACATGTGCTCCGAATCACATATAGGGCTGCAGGATGTGACATATTCCTGGTGCTTGGAAAGACAATGCCCGTTTGTTAAGGGGCTCAACTGGGTCATGTTCCATCATGTAAGTCTCGAGTTTGTGTAGCAGAGGACTTCCAGAATCGGCTCGAGCTACTGTTTGAGAGCGCCAAGAATGGCCACGTTCAACAACGGCGGCAGCGAAGCTTGGACTTCGGTAGGGGCCAATCCATGGGCTGTCAGTACCCAAGGGATTGGTTTCATATTAGACAGGGTGGCGGGAATGTGTGACATGAAAAGCCATAGTTTGCACGTGTGTATCTGCCACTCACCCACCCAACACCCGCATTCCAAACGCCAAACTACAAATGGATAATGAACAACATATTCATCTATATACTATAGCAGTCATGAACCTTCTAAGTCTAACTCCATATCATAGACTGTTTAATCTTTCAGTCCATAATAAACTCAAAGGACAGACAGTTTTGCAGATATTTGCTCTTAAAATACCTCATCATTATGAGCTTCGAGTAGTTGTACTATTAACAGGAAGCATTGCTCTCCTTCAGTAACATCATCTGCCTAATACATGTGCCTTCCTGGAGCTTCATGATTCCACTCCAACTCCCGTCCCGGTCGGCAGTGCTCGCCACACGGGTCAACTTTTAAAAGTAACGAATGAATTGCGAGTATTCTGCCACACCCGTAAAAGCTATGACTCTAAGACGACTTGTTTTGCAGCCCCCAGACCCAGAAAAGCGGCACCGTCTCCTTGGTCCCGAGTGTTTGCTCCGAAGAGAAGATTGGGGGCCCGAAAACGCAGATCATCAGTCGGCAATGCCTCGAAACAGCAAGCATCTCGATTTACATGTACCTCGTCGTTTGCATGTTCTTCCGTTTTGTTCTATATTGGTATACATGGATGAGCCATCGCTTGTCACGGATGTCGGTGTGACCATGACCTGAATCCCGTTGGTTCTACCCGAGCAAGGGTACATTTATGCATGGAGTGATTAGCAGCCAACTCCCGATGGGGTAGTGTATCTAGGAGGCTGATGATTTAGAGCAAGAAATTTAGATAAAGGGAGTACATCCAAACTATTTTGCCTTGGTCTGTTCATCAGCAAAGATCTCTTTACACTGCTAGTTGGTACAGTCTGTCTCTGAATAGCATCTAAGAAGATATCATCTTGCCAACCTTTCTACCCTCTATTCCCCCATACTGCCCATTTCTTTCTTCTTTTTTTTGGATAGAATAGAAGTCATGGCCAAAGCATTTATGAGAGATGAGGATCTCTGCCAACGATACGCGCAGTTTGCATCCGAGTTGGACCGATGGCACTTCAAGATCCTCTACTGGTTCATGTTTGTGCTGAATCTCGTGATCCTGTTCATCGCATCTTGGACATACACAAGGTAGACCATCCCTCTCTTGATCTTTTAAGTAGATATGCAACGATTTTATTCTATTCATGTTAACCAAGTCTTGATACAGAACCCAAGAAACGAACGAAGAATTCAGTCACCAGCCAAAGAGGCGTTCGAGGAGCTTGATCAAATACATGCTCGTGTGTCTTGTCTGTGTTCTAGTTTCAGCTGCCGTGGTAATTATGGAAGCCTTTGCACTATTGGCTCTGCAATTCTGCGACGGAGAAAATCTCATTTCCCTTTACTGGTCAACTTGGACCATGATCCAGGTCGGGTCACTGATCGCCATGATGGGCATCATCCTTGCCATGGCACATTCATTGAGGAACAGAAGACATCCGTAAGTCTATTGATCACAGCAAAAGAAACATTGCAAAATGCTAATCATCAGTTTTAGGCCGTGGGCTCTTGCTTTGGGAACACCCGTTCTTGTCATTGCTGGCTTGTTGCATCTCATCCACGACTGTACAAAGAAGCGAGTCAAGAAGATTAGAAACGGTTCCATCATGAAGAGTAGCGTCCCTTCTATGAGCGAAGTGTAAGGCCACATGATCCCTTATTAGCTCATTCATACTAACTCTCATCATCAATTCCAGAAACACAATCCAGGGGACCTTTGAAGATGATCTCGAGAACTCAGTGTTGGGCGAGTTCATCGGATTCACAGTAGAAGGTGGCCCAATAGTCCGCTTCAACGATTCCATTCCACTGAATCTTAGCCAAAATTTCGCATTTGAAGTTTTGGGATACTGCGATGGCACTCGACCTGTGGTGGCATATCAAAAGGGCTCCATTCAGATCCTACCCACTGCAGACAAGGACAACCAAGGCACGCAGAAAGACGTTCGATCACCGCAAGAGGAGAAATCTTCTGATGGGATACAGGAGGCTCGACCGGGGGCAGCTGGCGGTACATGACGCTCGATTTGATCTTTTATATCTACAGGTATATGGAAGAATTGGAACAAGGGGGTGGAGTAAATGTGTAAGTTGGTACATGTACCTGTATTTACCTGTATCTATCTCGGCGGGCGAGCGAGGCCTCAATTATGGAGAGCCAGGGATTATTTTGACAAAAATTGGTGAAGCTGTGGACAGATTTAGTGAATTGAATTGAATTGAATTGAATTACTATTTGCGCCGGCGAAAATGGCTTCTTGTAGGTGTATGCAGAGTGCGAGCGAGTATCATGACGGGAACGATTTGAAGCTGCACTCGCCGCCTAATCGATACGGAGTCTTGGAGGGGCAATTTTTCCAATTTTGGTGAACCCAGAAAAAAATGTCAATGGCGGGGCAAAATCGGGCGCCCGAACCGCCGTCCGTTCATCGGCGCTTGCTAATCAAGCTCTGGCCGAGCGATTGCTTCATTCTTACAAATCAGCTCCAGAGACGGCTTAAAACTTGACATTTAATCGTCCTGGCCTTGTCCGGTCAAGCAGATTTACGCTGATGCTGATGCTGATGCTGAAGCGCCATCGACGCCCGGGCTAAGCAGCAGAATCGCCATGGGTTTGGAAAAGGTCAAGCATGTTGTGCTGGTACGTCAGCCAAAGACAAAGACACAGCCCGGCTCAGTTACAGTTACAGTGACAGCGTGCTAATCTGCGGCTCTCTGGCGACTACAGGTGCTCTCTGGCAAAGGAGGCGTGGGCAAATCTTCGGTGACGACACAGCTGGCCCTGTCTCTGACGCTCGCCGGCCACTCGGTGGGAATCCTCGATGTCGACCTGACTGGCCCGTCCATCCCGCGTATGCTGTCGATCGAGGCCTCCAAGGTCAAACAGGTACCGGGAGGATGGGCTCCGGTTCCTGTTTACGAGGCAGATCCTGAAACTGGCTTGGGGAGTCTACATGCCATGAGTCTAGGGTTCCTGTTGCCCCAAAGAGGCGACGCGGTGGTGTGGAGAGGCCCCAAGAAGACGGCCATGATTCGACAGTTCCTCAAGGACGTGCTGTGGGACGATACCGACTACCTCCTCATCGACACTCCTCCGGGAACCAGCGACGAGCACATATCACTAGCCGAAACGCTGCAGAAGGACGCCCGCCCAGGCCAGGTGGCTGGCGCGGTGGTTGTGACGACGCCCCAGGCAGTCGCCACGGCGGACGTGCGCAAGGAGCTCAATTTTTGCGTCAAGACGGGCATCCGCGTGCTGGGAGTGGTGGAAAACATGAGCGGCTTCGTCTGTCCGCACTGCTCCGAGTGCACCGACATCTTTGGGTCCGGTGGCGGGCGGTCCATGGCGGAGGAGTTCAAGGTGCCGTTCTTAGGATCTGTGCCCATTGACGCGCAGTTTATTGCCCTCGTCGAGGAAGGCCAGCGGCCGCATTATCCAGCGGGGACGGTGGTGAATGGCCGGGATATATCGAGCGATGAGAAGCCCGACAAGCCCCAGGACAAGGGCGAGGGAACTCTGGTGGACAAGTACAAGGACTGTTCGTTGTTCCATATATTCGTAGGCATAACCTCGCAGCTCGAGGAAAAGGTTGCTGGGGCAGAAGTTACATGACATGACGCTGCACTACCTGCATTCACTTGTGCCACAGTTGTTTTCGTGATGGCGTATTCCGTATATACCCCATCGTCGCAGTTAATGGCTGTGCTGGAGCTGTGAGACTTGCATATGTGTGGAACAGGCGCCCTTTGAAGCGGGTGCTTCCGCTGCCCACCTTGCCTGTATTTGCTCGATATTACATAGACGGAGGACTAAGCCATAGGCACTCTTTCATTCGACCGAGGCTGTTCTCATGAGAAACATTACCCAGGTAGAATTGTCCAGAGGGCTTTGAGTGAGATGTGTAGACAGGCTGGGACTATCAGTAGTAGGCAGTGTGTACGAGCAGTTTGTACAGGCAGTATCGCGAATCCATGCTTGCTTACCGCATATGCGCCATCTGCCCTACGTACATGTACTAATGCGCATATGCATGGTGGAGAGCTGATAGTAAGTCTTCCCGCGGTGCTACGTAATGAGACATTGTGAAGCACGCGACATGCATCGACATATCCCTTGCCTTGAGCTCCTGCGCTGAGTGAATGCAGCCACTCCGCCACGCTGCCTGACCGAATATTACCATCCATCCCTCAGTGCCCAACCTAATGCCCCAATACGTGCACATACCTACAGGCTACATGTGCCTGGCAGACCGGACAAGAGCTGCGTCTCTCAGCTGTCTTTGGTGATGAATGAAGTCCAAAGTGCCACCTCCTTTGTACATTAGCCAGGCGCCCAACTTCCAGCCCTGCTTTAGGCGGCCCAACCAACAAGAGCCCAAAAACCCCCCCATTTACAGCTCTGGCAGCTTCAATACGTAACAATGGATATTTTCGTCATCCAAAAGCCACAGGCAAACGGCCTCTGGCAACAAAGTTTCAAGCTGATTTCTTCTTCCGGTAGCCCCGCCGGTCCATCGCTGCCCCTCTATCCAAGCCCTGGTTTATACTGGCAGAAACTGCTGGGCTGCACTGAGCCGTTTCTGGCTGGCGGTGCGCGCCGTGGCTTATCTGGGAGTGCCTGGCCATCATAAGTGGGTACCTCCAGGAAGAAAAAAAATTACATGGAGATCGTGAGGTGATGTCAACAGATATCTCTGTTATACTGTTGGGATACTGGGAGTGCACAATGAATCTAAAGTACACAAACTTGTTAATGCTACATCTGACGCTTTATTTCTCTATTGTGGACACGAATATACAGCCTCATGTAGGGAGAAAATGGCCACGTCGTTTGCGGCTGGCTGTCTTTTGTTTGCCATCAAATTCAATTCATCCATCACTGCCTTGTACCTACAAGCTGCACTTTACGTTTTTACCCCCCTGCTTGTTAGTGGAGCCTTGTGCTGTAGCTGTAGCCGCAGGTACCTCAGCTGCATGTGGCCAGCAGCCAGGTACTGCAGGATACCCGGCGCCGGGTCCTGATTGGGCTGCATCCTCACCATCACACAAACACAAACCTCGTAGCCAAAATAAAATCTCAACCCGCACAAACAATTCCAAACTCTGTTTCCGCACCCGCTGTCTGAAAGCTCTGCGTCCCTTGACCTGATCCATCCTATCCATACTTTGTACATCCCCATAGCAGCCCATCTGCTCCGCCAGCCACCGTCTCCCGACCACTTAGCAGCGGCCTTTGTCCCTACAGATCCATCCCCGCGGGGACAGGAAAAAAACTGGAAAAAACATCGCCCTGCTGGTTTGCGCCCTCCAATTCGCGACAATAGGACGCCCACGTCACACGACCGCCTGTCGATTCGGGAAAGCTTCTTGTGGCTCTCTTGCACTGACTTTTCATCTCCTGGATATGAGAGACTAGACGTTTCCTTGTCCTCGAAAGACATCCTCAACCGGCCGCTATCTCTAGTGGCCTGACTGACACCTCTCTGGTTCTCGCTTTGGCCTTCTATGCGATCAACTGATCTCCTGCGATTCCTCTTTTCGCGACCTTCAAAGTATGTTACTGTTTGCTTCATTCTCTTCACCAGCTCGAGCAGTCCATCACTGCCATGATCCAACCACACAGACTGAGGACTGACCCATGATTCTCTCCATCTAGGCCCCGATAGCACCCCTTCAAGCAACCCAGACATTCATATATCGAACAAGTTTCAACTCAAACCCGCTTCTCCCAAGTCAACAGCCCCTGGCAAAAGTCACCAGATCCGATACCGTCCCCTGAGTATCGGACAATATATCTCCGCGCAAAATTTCGTCGCAGAAGCGGTTTTTCTACCCCCTCTGTCCCCGGCCTCCATAACGTCCTCTTGAGACGTTAGCCGTTCTTACACCATCCCCATTGCTGCTGGCTTCCGCCAGCGTCATTGGACTCACCACATTCCTGTGGGCCTACTCTCTCAAGCAGACGCCGCAAAGTCTGTTTGAGTGGCAGCTAGTGCTCCGCGGACTCATCGTCGGACGGGCATAGCAACAGCGTGCTCGAATTCATCTCGACGGTATTTCTTTTATTTGGTCTTCTACTTTGGACTGCGAGTAGCAGCAGCAAATCATCAACGAGAATGGCCAACCTTTCGGTCCCCAACAATTACACCTTTTCCCCGTCATCGGCAACTCCCCACTTGACCATCAATCATGACAATGCCGCGGAATTGGACTCGACCTATGCCTTTGAAGGTATGCATGCATTGTTCTCTGATATATCTACTCATAGAATACTTTTGCTAACAAATTATTCAAAATATTAGGCCCTGAAAAGCTCCTAGAGGTATGGTTCGCGCCGAGCGCTACGGCACTCCCCAGGGGCGCTCAACCTGCTGGCCTCAAGGCCGTGTCCTCTGAGACTTGGGAGACCATGCTTGACATGGTCAACTGCAAGATTCTCTCGGTGCTCGAATCTGACGCTGTTGACGCCTATCTTCTCTCCGAGTCGAGCATGTTTGTCTTCCCTCACAAACTCATCTTGAAGACCTGCGGCACCACCACTCTGTTGCTTGGACTTCAGCGCATGCTTCACATCGCCGCTGAGCATGCTGGTTTCCCCTTTAGCAATGCTACGTCTGCAAAGGAAATCAAGGCCATTGCCACTCCTTACCGAGTCTTTTACAGCCGCAAGAACTTTCTCTTCCCTGACAAGCAACACGGCCCCCACCGCAGCTGGAAGCAAGAGGTCAAGTACTTGGACGACATGGTTGATGGCGGCAGTGCCTACATGGTGGGAAAGATGAACGGAGACCACTGGTACCTCTACATCACGTCTCCCAACCGAGAGTTCACCCCGCCCCTGACCCCCGACTCGGAGGAGAATGAGGTGGCTCCGGCCAGCTTTTCGATTCCCGCCAGCTTCGGACATGGAGGGCATGGAGGACCTGGGAGTGACGAGACGCTCGAGATTTTGATGACGGATCTCGACCCAGAGAATGCCAAGCAGTTTTACTTGGCACACGCGAGTGCGGTCGCGTGCGACAAGCTCTCTGCCGAGACCAAGGCTCGTCAAAATGCCGTTAGCGGGACCTCGACTCCGCTCGGTGAGGTTGATGTCTTTGCCGACGGCCTCGAATCCGATTTACATGAGCCCTGCGAGAAGCTCGGGGACATCGAGGGCCTGACTACCGAAGGCCACGCCCTCGGCACTGTTGTGTCGGAGCAGTGCGGTCTCGCCGACGTCTATCCCACCTCTGTCTACCCAGATGCCCGCATTGATTCCTACCTCTTCAGCCCATGTGGATTCTCTGCCAACGGCATCATCCCCCCGCCCCCGGCCACGCAGGAGGATGGCCAGGAGAGCGGCAAGAACGCCGGACACTACTTCAGTGTTCACGTTACGCCCGAGACTGGCTTTTCGTTTGCTTCATTCGAAACCAACGTTCCAGGCGGCCAGAGCGGCCGAACCACCGCGGAGATCATCGAGCACGTTGTTGAAATCTTCAAGCCTGGCCGCTTCAGCGTCACCTTGTTCGAGGCCAAGGGCCGTGGCGACGATGCTTATGGCGTGAACAAGTCTGAAGCCAAGGGCCTTGCTGCCCAGCGATTCATCGACTCTGTGCGCGGATACCGCCGGATTGATCGCATTGTGCATGACTTTGAGGACTACGACCTCGTGTTCCGCTTCTATGAGCGTGAGGGCTGGGTTGGCGACAAGAAGGCCCGTGTGGGAGAGGAGATGTGATGGAGGTCGATTGGTAATCGTTTCTGAACGGCCAACACTGGGATACTGAAAGGGTTGTGGATATTGGATCGGGTCTGGAAAAGATCCCCCCTCAGTTTCATTCTAGACACTCCTTTTGAGCGATCTATTCGCCTCTGCCTTTACACTTGGTTGACTATTTGATGACGGTCCAACTGCCTTTTTGCATTCATAGTTTTGCATACTGTTTTCTGCTTTTACCTTTATTGATGAATAATATTTGCGCTTTGAGATGCACATGACGTGCTGTTCTGTTTCTACTGAGTGAAGTATCGTAACTGTAACTGTAATTCTTGAATCTACTTGCGATTGGGATGAATTGAAGATGACCAAGTTGGGTTTAGCTCAAGACTTTATCAGTGCGCGCCTTATCGATTGTGGAAAATCTCCAAGGCCAATTTTTCCCAGTCTCCACTTGACCAATTTTTTTCCAAAGCTACCAAAACGCATCACCAAAAACTTCATCCCATCAAATCCCACAAGTCGAAACGAACCCAATTGGCACACACCAGAGGCCATATACAAATCCAAATCTCCCATTAAACCGACTCTCTTCCGCTTTCGAACCAAAACCGCCCATCATGCATCTCATGTACACCCTCGACGCCAGCGGCAACCGCCTCTACACCCTCAAGAAGGTCGCCCACGGCCGGGTCACCAAGTCTGCGCACCCGGCTCGCTTCTCTCCCGACGACAAGTGGTCTCGCCAGCGTGTTACGCTGAAGCGCCGCTTTACCCTGCTTTTGACGCAGCAGAGTGAGTAGCAGCTGATTTCTGTTAGAGGGGAATTCATGTGTCTGACTGTGATTTGTTTCTAGAGGAGGAGGCTATGTAAACTCGCATCATGGAGATACCCTCGAACCAAAGAAATCCCAAGCGGCGTTAATTGGGAGCGGACTTCGGGCATGCTTTTTGAGGGGATAATTGATTCGTCATTGTCCTCTGTTGGCGATACGGGATAAAGAGAACGGCAAGCTCTTCTTTTGGAAAGTCACATAATCGGCCATCCGTCCCAATTCGGGTAACTGGCTGGCTTTTTTTTCTCTCTCGTGGTATCGACGGCAGAGCACACATGAGAGGATAATATTGCTTGTTTGGAGACAGCAATGAGAGACTGCTGAAGGGGGGAGTGTGCGTCTGGCGAGAGCTTGACGAGGTGGATGGATGGATGACAAGTTCACTATGTTCTGGAATTGGAATCTTTCTCAATGATTCGGGAATGGATCTGGCGTTTCTTAGGCGATTACATGTACCTGGGTTCATTTGCATACATGCAAATTAAAAAAAAAAATGAAAAATGAAAACAATTATACAAGCACAATTTGAAGTTCAACAGACATTTAGTGCTCTCTGCCGTGATCTTTTTTCTGCCATTTTTTAATATGCGTGTGTGCTATAAAGTCATACAATCATGATGGATATTCACTTCTATATCTGCTTTTTCATCTTCATAACAACCGTAGCCAGTATCTCTCGCCATCTACCGCTTCCGCCTAGAGTTCACGGCTCGTCCTGCGCCAACCTTGATCTTGCCGCCTGCTCCCGACCTGTTACCCGTCAAAAGACCAGGCAAGAAATCCTCATCCATCAAATCCTTCTTCCTCTGCCTCCGCTGGTCATCCAGCGCCTTGACGTGTTCTTTCTGATCCTCAGCCAGGATCAAGTCCCTGCCCCAGCCATTCTTGCCACCAACATTCTTGGGCAGTCTTCCGTTGGCACTGCCGTGGACTGGCTTAGGCACGCTAAACACGTTTCCGCGGGTATTCCACTGAAAGTTCTGCTTGAGGTGAATCTTGAAGTTGCCGTGCTGGTCCGTCGAGCAGCTTGTCCTCGTGAGGGTGGGTTGGCCGCACTTGGGGCAAAACTGCTTGTTCATGTCCTTTGTGATGTTGAAGCAGCCGTGGCACCGCAGAACCCACGTCTTGAGGTATGTGATGCGGGAGAAGGAGGGCGTGACGAGGTTGAGGTTGACGCGCAGGGCGACGTTTTGCATGGCATAATCGGAGGTCAGGATGGCAGCCTGTAGAATCTTGGGAGGAGCTTTGTCGTTGGTGCCGTTTGCGCCAGAGTCTATGGCTTGCTGCTTCTTGAGGTTGGACGGGGTGATCCAGCCCTCATCGTCAGACTCTTCTGAAGCCTCTTCGGGCTGCTGTACAGCTGGGGCAGAGTCTTGAGTTTCTTCAGCAGACTCTGATGACTCAGGCGTTGTAGATTGCTCTTCATTGTTGTCAGGGGTCTCCAGACTAAGGTTTTGCAAGTCGTCGTTGAGGCTGGTCTCGACATGCTGCTCAGACTGTGCATCTGTTTGCTCTTCTGCGCTTCCTGAAGCCTGTTCGGCATCTGTGGCCTGTTTAACTTCTTCTTCTTGCGCTTTCCCCTCCTGCGCTTCGTCCGTTGGCTTATCCTGCTGCGGCCTGCCGTTCAGTCCCTTCTGGTTCGGTGTGTTCCTCAGCCTCCAGTCACCTCCGTTTCTCTCGCATTCCAACTCGTATCCCAGCGCAAGCACCTCAATATCCGGTCTGCTGAGCACTCCATAATCACCGGTCTTTTTCGCAAAGTCGGCAATGAACTTTAAGCTCTCAGGCCTGGGCGACCGAAGTTCGACGAATGGCAGCAGCGTCGTTTCGACTCTTGATCTAGTCGCAACGTCGCGGATTTCGCTGATGATGTTGGGGAGTGTGTAGAGCTTTTCAGCCTTGGCAATGAGAACACTAGCAGGAGGATCGTTCTTGATCAGCGGACCAGTATCAAGAACGAGGCTGTGAATCGGTTTCGCCGTTGCGAGAGTCGGAGTCGCAGATGGCTCAGCGGGTTGAGCCAGCGGGGCGGCCATGGCGGCGTCTGTAAAGCGATCTGAGCGAGATTTTACGTCTATCGGATCCGGCTATCAAGCTTGTACAAGTTCGGAAGGCGTGATGACAAGAAATACAGTCAAAAAAGGTCAAAGATGATTTTGATAATGATTGTCCGTTCTTTGTGGTGTTTGGAGGGGCAATATTGCTGCATAAAATTTGGGCTGCCGATAAGATAAGGATTTTTTTAGATGTTGATTTCAAGCACGTGTGGCGAACAAAACATGACATAAGCTGTAAGATCGCATCGTGAAGGCAATGCATTCAACCACAAGACACGGAGCACATGTACACCAAAATAAATGTAGCATTACTGAGGTAACGATGAGTATTAAGAACACATAAGCAACGAGACATTGTGTTTTTCTCCAAGTACTTGTTCAGCATTCTTCATCATTTGATCAGTCTAGAAGTCACTTGGTGAGGAAGTATAAGTCGCCTCGATGGCCATCATCTCAAAATAGCTACCCTGTAGCCTAATACGAATTGCATTTTTGCAACTCAAAAAGCACAAAGATCAATGTCTGAATTCATTCGTAGATAAGGCATCTGACTCGCATACCTCGAACCGATTCCGACGGCCCTGTTACCCCATGATTAGTGCTTTCATATCATTTGCGGGGATTTTACGCTTGCATGGGTGATAGGGCGTGTTATACATGCTTCCAAATTCCACTGCCACCCTCCATCTTTATGGCCAGACTTGCCAGACAGAGTTGTTTGAGCCAACGCGAGCAATGATAAACTTGTAAAACAAGGACAGCATGGTTGATCATCCAAAAAAATTGGCAAGGTTACCCTGTCATTATGTCGTGTGATGATCATCTGACGAATCTCCGTTTCTCGATATCTGTGAATACATGTACGTGTATCGAACCATCGGCTATCTCCAATCCATGCAACTGATCAAGCATTGATGCTTGCTTGCATTCGACTCGGAATATGATACTCGTTTTTGGAAATAGATCATGCTAGACAGTGCCCAGTGCGTCTATCAACTTCGTATTCAAGCTTAGTTCAGGCATCAATGCGACATTATCATATTGGTTGAAGCAGGCAGCGCCAGCTCGGACCATCAGTAACTGTATGCTAAACGCCCGCTTTGCTTCTGCGCCCTTTCTTGTTCCTTATCTCTCATTTTCGTACTAATGAACTTTTGAAATCGTCTTCTCAGGGATTTAATGTTGGTAGTATGTATCTCTAGTTGCTGATGGTTCTACTGTACGCATCATCAACATCTACGATCTTGTATTAGTAAAGACATCGTGCAACGCCGAATCTATTGGGCAACCCACTGGATCAACAAGGCTTGACATGATTTGTCGTATGCGGGGGAGAATTGGATATTCTGTGTAAGAATATTCAGCTACAGTATGATTGTTTGCTACATGAAATACAGTAGTCCAATGCTTGAAAGAGAATAGATGTCTTTGGTTGGAGAAACATATCCACAAGCTCTGGACAGGGATTGGCACTGAAGCGGAAGGATATACGCTCCGTCCTTTGAAGCAACTAATTTCAAGCCTCGTGGAGAATACTTGTAACGAGGTAGAATCTCCATACAGTAGGCCGTCAAACAAGCGAATGTGAAGACGTCGATTACAGGCAGTGGGTATAGCATCTCAAGGGTCTTTCCGGGGCTCCAGACCGGGGTTCTAGACGGGGTTTTTAGGACCCCGGGGATTCTGTTGAATAACAGATTATCATCTTGAATGTCCGCAACGCGCGCTACCCCCGGTCTAGTCAGAGTAGAACGTTACGATTCGCCCAAAGAGATGATTACGGGGAAAGGGTCATCAATGTGGAGAGGCGGAATTTCTTCCATGGCAGATCACGGCTGAGCAAGGCAGGGAAAAGCAGCAGCTCGACAAGGCCTTTGCGCAGGTACGAGTATGATTTTCGTTGCCGCTCCCGTATGTAACATTGGCTAATGGATGACACCCGGACAAGATGCGGTCTGCAGGCATTCAGACGTCTATTGCATGTAAAGGTGGCATCTCAGGGAATAAACCCTGAGCGACTCGCAGACACCGCACGGCTGCTTGCGGACAAGGGGCAGGATATGTCACGGCACTTGGCTTTGATGCTACCTAGCCGGGGACCACCGGGCCAGTGCTCAAAATGGTAAGATACTGAGATGGGACGGCGGCATATGGGGGATTGAAGCGAGGAGCAAGGTATTCGGCAATACGAAGTGTGCCACTGATAGAGGGTATGGAAGCATGAAGTGAAGAGGGCGGAATTAGACAGACCAGCTTGAACCCCGTTGATGCCCGTGTTTTCCGCGGCCAGCCGTGAGAGGCACACACACACACAAAGGCTCGGATTACATCCATTGGAACTAAAGCCAGAGCTGATGGTAGGAGTGGGTGCATGTCAGCTGTTTTTAGGAGCACAGGCTATAATGCGTGACGGGCAATGAGTGGTAAGATGTAGAGGTGCGTGTGGAATCCCGAAGTTCAAACAGCCAAAGAACGAACGAAGAACGAAAAGATTACGGGCGAATTATACGGAGTTTGGCATAGCTCCGTTCTGGGTAGCTTTCGAGAAGGCGCATGGAAGTGATCGTCGGCAGTAGCGCCGTGGAGCTAGTCCTGATATGGTTACTGGGCAGAGGGGCTACTGCAGGTGACTTCCGGTGACAAAACGATGGCGAAAAATAGCAGCGATCAATCCATTGATAATGTGGCTGAGATGGTTCCAGCCGGGTTTGTACAGCGGCTCGGCCCCCGTAAGGTTCGCTAAGAGGCCCATGGAGGCCCTACAGGGGCGGGCATGAAAGAGGTTTAGGGGGGATTGCTAGGCCTGGACCTGCTGAAAGAGGCAGCACCACTTATTCGTAGCGGACAAGGACAAGGACAAGGACATGAGTTTGCATCAGGCGCTGCAACTGTTGGGCCGACTTGAGAGAAGATTCAAGCGGAACTACCTATCCATGTCTGCCCGGTAAATGGTACCCGAATTGTGCTGGTCAAGGTGGTATGTAGCAGGCTGCCTGTATGTATGTAGTCTACCAGGTCAGGTATGTACCTGTCCGGAGAATTTGTGCTCCGTCGTTACCGTAAAAGGCCGATCTGTACCTCGGGCTGGGCTAAGAACCTGGAATGTACATGTGGTCAGCCAGACATCATCAGACCGCTGACTGGCACACTGGGCGATGTGAGGCTTGCGCAGGCACGTACTTGGCGCGGCCGGCAATGAATGCCGCAGAGGTGGTGTGCAGAACTTTTGCCCGTCAAGCCATTGGATCTCATCTTGGTGCCCTCCTAGGCGGCTGGGCTGCTGCTAATCTCGGCAGTGTCAGTGGTTGACGCTTCCATTCCCTTGCCCATCAGCGACATCCGTCTGATCTTTTTGCCTTTACCAATACCAATGACTACAATTACTCGCCGTGACAGAACAAGAGTCATTCACAACCCAGCTTTGGCCACGTATCAACCCGTGCTGCTATCTACGAGTACCTCTCTGTGCCTTTTTCTGTCCCTGTACTCGTATGTACCCCCAACTTGTACTCGTACCTGTCCCTGAACAGGGCATACCTGTGAGAAAGAGAAGGCTCCGTTGGTCACAGCGTCCGCCCGACGAGGCATTATTCGAGCAAAAAGACGAAAAAACCTGGCCATCCGAGCCATCTCCGCTGGAGTCTTGACACATCAAAACTGGCACTGAGTCGCAATAGGATCCATCGTGTATGCGGCGGTGGGCTGCTTCAGCGAGGTTCGAGTGGACAGCGCCTGGCCTTCAGTGGGCTCGGTGGAGTTCCAACAGGTTGTTAGTGGGTTGCCTCAGTGGGCTTCGGTGGACCGCTGTAGGGCTCCGCTTAACGCAATGACGTTTTGGGTTCGGGGCTAGAAGAAACCAAGAACCTGAAAAAAAATCTTGAGCCGCTCGGGGGCTCCACTTGGCGGAAACTCGCCTCTCCTCTCAAACGACAACCCACCACGCACGAGAATCCATGCCTGGACGGTTTACGGAAAAGACGGCAGCCCGAAGATACATGCAGACAAAGACGCAATGCTGATTCAACCGCCATGATGTGCCTCGACAAACCGGCCACGATATTGTTTTTACGTACAAGATTGCGGAGAAGTTGCTGACGCCAGATGCTGGCGATGGTCTTTTGCGGGGGAAGGGTCTGGGGTACGGAGTAGAACCCTCAGCTAAAGAGATCAGTTGGAGAGAGGGCGTGACGTGAGAGAGAGGGAACAAGTGGAGGAGATGCTGCAGACAGACAATGGGAACATGAAGCTGAACTGGAACTGGAGGAGCAAACTCGAAATGCTGCTCCCCTGCGTCCATCGTGCTGGCCAAAGTGGAGGATCAGACCAGCCCCGAGTCTAGATGCACGAGGCTGCTTCGACCAAACCAAACCACGCCGCACCAGTCATTATCATTGGATTACCGCGCTGTTTTTCTTCCTTATCTATGTACAATGGAGCACCGAACCCGGAGCTTTCGTTCAGTTCGCCGTGGAAAGATCCGGTGGCCGGAGGCGTTCGCACACTTCGAACCTTGGGGACAGCCAGAACCCAGCCATTACGCCCACTCCATCCGTGGCGCTTCTGGCCCCGACGACGCGGCCACCCCGGCCACTCTCCTCTGGTCTCCTCTGGCTCATGCAGATGCAGCCTCTGCAACCTTATTAGCTTTGTTGCTTCGACGAGTAGGAGGAGAGTCCTCGTACTCGTACGGTAGTACTGGGCTATACTCGTACAGTACCTACCTACTCGTGCTTGCTTCTATCTGCCCATGCTCCATCTTCGGCCCTTTACCTGACCTGGTAACAGATGGCAAACCCAAAATCCGACGCTTACTTTCAAGACTTACTTTACCTTATCTATCTGCTCCGTAATTTGTCGAGGCGAGGCGCTTGGGGATCGTCCTGGATCTGCACGAACCACTTGCTTGGGGTATTAAACTGCCTCTTCCTCCACCTCCGCACTTTTCATCTCGTTTCCTCTTTCCTCTCATCCATCCACTCTGGCGGTTTAAATAAGACTTGGTTATCGGCCTTGGCTACTGGGTACCAATCAACTCGATTCCATTTCCCGTCTCTCCTTCCACTTACGGGCTATACCTAGGTATACCCTCGTCTCTTTGGGTCTTTACCCACGAGCTTCTCTTATACACACAGGACCTCGTCCCGTCCAGCCCTCCTCTCATTACTTGACCCTCCTTACCTTTTATCGATATATTATCTACACACAAGTATCCGACATGTCTGATACGTCCATCACTTCGCCGTCAGGCTCTGAAAAGGGCCGCTACGACAGCAAGAAGATCGTCAACCCCAACCTCTCCGACGAAGCGACCGGTGAGACGGGCGAGGAATTCCGCGAAGATGCCGAACGAGCCATCGCAGCGGCGGGCGAGCACAAGTTCAACCGTCTAGGATGGAAGCGTCTTACCGTCGTCCTCATCGTTGAGGCTATTGCTCTCGGTAGTTTGTCTCTGCCCAGCGCCTTTGCCACTCTCGGCATGGTTGCTGGCACCATCTGCTCTGTCGGTCTTGGTCTTCTTGCCATCTACACAAGTGATCTTGTCGGCATGGTCAAGATCAAGTTCCCCGAGGTTGCCCACTATGCCGATGCCGCCAGGTTGGTCGCTGGTCGTTTTGGATACGAGCTCGTTGGAGCCATGTTTGCCCTTCAGTTGATTCTGCTCATCGGATCTCACTGCTTGACCGGTGCCATTGCCTTGCTCGACATCTCCGACAACGCCATCTGCTCTCTGGGCTTTGCTGCAATCTCCGCCGTCATCCTCTGGCTTCTGGCGCTTCCTCCTAGTTTCACCGAGATGGCCATCCTGGGTTACATTGATTTCGCTTCAATCATCATTGCCATCGGTATCACCATGATTGCTACCGGTATCAAGGCTAGCCACGATGGTGGACTGTCGGCAGTGCCCTGGTCTGCATGGCCCAAGGAGGATTTGACCTTTGTCGATGCCTTCATTGCCATTACCAACATTGTCTTTGCCTACAGCTTTTCCATCTGCCAGTTCTCCTTCATGGACGAGATGCACACCCCCAAGGACTACAAAAAGTCCATCTGGGCTCTTGGACTCATCGAGATTGCTATTTACACCATCACCGGTGCAGTCATCTATGCCTTTGTCGGACCAGATGTCAAGTCCCCCGCTCTGCTCTCTGCCGGCCCTCTGATCTCCAAGGTTGCTTTCGGTATTGGCTTGCCCGTCATCTTCATCTCGGGATCCATCAACGGTACCGTCGTCGGACGCTTCATCTTCTCACGCGCCTTCAAGAACTCTATCATCCGATATATCAACACTCCTAGGGCCTACATCATCTGGGCTAGCATGCTCGCCGTCCTTACGATTATTGCTTGGGTCATTGCCGAGGCCATTCCCTTCTTCTCCGACCTTCTCGCCATCTCGTCCTCTCTCTTCATCTCAGGCTTCACCTACTACTTCCCCGCCATCTTCTGGTTCATGCTCCTCAAAGAGGGCAGCATGTTTGAGCGGAAAAACCTTGTCCACTTGATCTTGAGCAGTCTTTCCATGATTGTTGGTCTTGTCGTGCTGGTGGCGGGTACATATGCCAGTGTTGTTGACATTGTAAGTTTTATTCTTCTTCGCTACACTCTCCTAAACACAAGGCTAACATGCGTTTTACAGAAAAACCAATACCGCGATGGAACTGTTAGATCCCCCTTCACTTGCGCGCCTTTGGCATAGACTGCCCCAGCACGGGTTACGAAGCTGTATAACAATTTTATGAAGATATGAATTTTGTTACTGTATCGCGTTTTTTTATATTTATACCATTAGGGTTAGGCTAGTAGCGATAGCAATAGTTTTAACGAAACGTTTCTACCAACTCAACTCCAGTCTTTGCCTCTGGTGATGAATCGTACAGACACTCCATCCCCGACGATTCCGCCATCCCTTAGAGGATTCGTGTCCATCGAGATTAACTTCCCGTCGCGATAAACTTTGCGGAGAAGATGCACCCCGTACACGTACCCCGTACACGCACCCCGTATCATCGTGTAATAAAAGTCCCGCAGGATCTGCCGATGATACCCGATGACCTTGGTGGAGTTGAGCGGACCCCGATGACATCTACGATTACATAGTAACCGTTAACTTAATCTCGGTCATTACGGGGAGAAGTGCGAAGGGATGATTATCAAGTGATCGTTTTATCTTTTTTCGTAGAGCGATATTTTGGTGGCTGACTTGGTGTCGAAGAATTGACTCTGAGGGTAAAAGGTCCGAGGCGTTAGCACTACGTTTCATGATAGCTAGCCTGCGTGGCTTGCAGATATGAAGATTCGCAGGGCTGAAATGGGGGGGCTCAGATCTGGGCTCAGAAAACAGCCCAGATCTTTAGCACGCTTGGCTATGAGCCAAAAGAGAGTTTCTGTTAGATCGAATATGGCGTTGCTTAAAGAGGCAAGTAGGGAGATTGCGGGAACCCGTGACTGGGGACTTCGGCGTATTTCGAGATAAGAAGAAGACTTGTGATGAGATCTGGTGATGATTCAATGTATAAAGGAACGCCGACCGTGGAAAATGCAACGAGGAGATCTCCATCAGTATACCGGCGTGAAGAGGCCAATACTCAATAGTCTATGTGCTGCTAGAGAAAATACTGCCCCGCTTCCCCTCGTTTTTTTCGGCAATTACAAGTAAAATGGCGACATCTTCCATTCGCCGACTTGCAGCTTCAAGATGCCTTCTGCTAGTGTACGTGATTAGCTCAATGTTGCTATTACCACTACACTACAAACTCCAAATACCCGAAAGGTCTCAGAGCATTACATATTAGATATATACATATAATTGGGAGCCAGTAGAATCTGGATCTCTGTTCTTTAACAGCTGCAATCTTTTTACTGCTGCGGGAATTGTCTCATATGACGATGTTTTGGCAAATATTCACCCGGAGCAAAACACTTCATGAACTCTCAAGAATCCCATACACCTACTCTCAAACAATACCAAAAATTGCCAGCGTCATATCCCCCCGGATCCCCTCTAAATGGAGAAGCGTAACCACCGCGCGGAGTAAAGCTCTGCCGCTGGACGGCATCACCGTCGTCTCCCTAGAGCAAGCCATCGCAGCCCCCTTTTGCACTCGGCAGTTGGCCGACTTGGGCGCCAGAGTCATCAAAGTTGAGCGTCCCGATGTGGGCGACTTCGCTAGGGGATACGACTCGCGCGTGAACGGCGTATCGTCGCACTTTGTATGGACCAACCGTTCCAAGGAAAGTCTTGCGCTGGACTTGAAGACCCCCCGTGACTTGAGCATCTTGAAAAGGATTCTCCTTCGTGCGGACGTCATGGTGCAGAATCTGGCGCCGGGTGCTGCGGAAAGGCTTGGGCTCTCGCATGAGGAGCTCTGTAAAACGAACCCCGGCATTATTGTATGCGACATCTCGGGCTATGGATCGCACGGGCCTTACCGTGATAAGAAGGCGTATGACTTGCTCGTGCAGAGCGAATCGGGCATGCTTGATGTAACAGGCGGCGAGGCGGAGCCGGCCAAGACGGGTATATCTATAGCAGATATCGCGGCTGGGATGTACGCCTATTCAAACATACTGGCGGCACTTCTGGAGCGTGAAAAGTCTGCAAGAGGCCGCCGTATTGACATCTCGATGCTAGAAAGTATGGTGGAATGGATGGGGTTTCCCATGTATTACGCTTTTGATGGGCAGCCGGGGCCAGCTCGAGCGGGTGCATCTCACGCGACGATATATCCATATGGACCTTTTGAAACGGGAGCCGACGGAGCATCTGTTATGATGGGCGTGCAGAACGAGAGAGAATGGGCCATCTTGTGTCGCGATGTGCTGGGCAACGCATCATTGGCGACGGATGAGCGTTTTGCAAATAATTCTCTGAGAAGTACTAATCGGGCAGAGCTGAAGAAGATTATTTGCGCCTGCTTCTCCAGTCTCACTGCGGGTGAAGTTATTGAGAAGCTGGATAAAGCGGGCATTGCCAATGCCAGCGTAAACGACATGCAGGGAGTGTGGAATCATCCCCAGCTGCGAGCGAGAAAGCGTTGGGTCGAGGTGAAGACGCCGGGCGGAATCGTTCCTGGGCTGCTGCCGCCTGGAGCTGACGATGCTTCGCGGGCTAATATGGGACAAGTTCCAAGTGTAGGACAGCATAACAAGTCTATACTGGCGGAATTTGGTGTACAGGAAGAAGATTAAAAGGTTGCTTATGAATGAGGCAATTTATGATTGCTCGTATTGTCCATATCAGAAAGCATGGTGAGAATTTGCGTCAATGATCTGTGTCCGGCGCGAAAGCAAATCGATCTCTCCTCGTCCCTGCCCCATATCTCTGTACAAGTCTCCAGCGTTTCGAGGATTGTCTGCCTAGGCGGTATAGAAAATCCATCTGCAAGTGGTGCATCTGCTGCATCTACTAGCAGCAGATGAATACCAGCGGTCAGAGCAGCCGCAAAGAAGTCGAGCTTATACATACGGCCCAACAGGTCGCGGTTATCGGGATTTCCCATGTGCTCGCAGAAATCTCGGTGATGTACTAAGATCGCCAGACTGCACTCGAGAGAAGCCCAGTACGAAACTGGGTGCAATGTAGGAGCATTCGGGCGCAACGCGTGGCAGCGATGAAGGACCATCAGGATGCGGCGGAAGAAAATGTCGAGGACGGCACGCAAGGGGCCTCTGCAGCCGGGATGTTCCAAAGTGGTGGCCATGAGCCTTCTTATCTCGGCGTTGTGTCTGATAATCTCATCGTATGCAGGCTTTTCAGTGCTGGAATTGACTCTGGCTATAATTTTGCATATGGTAGGAAATGAATCGCTCAGAGATAGCCATGGGCCGAGCTCCTCTATATGAGACAAGTGGGCGTCTTGCATCTCATTTCTTTGGAGGATATCGTCTGAAGAAAGGAGACACGGCATGCCGGTAATCGCCGCTGTTTGTATACAGAAATAGACTATTGTTATCCATAGGATTTGACTGGATTGCCAATCAGATTGAGTCATCGCATTCTCTTCAACGGGAGTAGCAAGTGGCGGCCTATGGAGGCCTATACAGACGGCGAGTCGCACAATGATGCCGAGCAGCGTCCAACTGGCATCAAAGGACCAACATGATCCATTGGCTAGCTGCTTTGCAAGGACCATGAGGCACATGGTACGCATTACTGACATGCTTGGCCGAACCATGAACGGCGTCTTGGCCATGCAAGCCTCGGCTGCTAGACAAAGTTCGATTGTCGATGTCGCATCCCGTGTCTCGGCGAAGCAGCCCAGTGCCAGAACCATGAGAAAGCTGGATAGCCAGGAGACATCGGTATCTGAAGGATCGTTCCAGAAGCAGTTGATTTCATCGATGAAGCGAGCAGGGTCGATGATGGGATGCACAGGTTGGTATAGAGCGAAGTAGGCGTCGACAAAGGACATGTAGTTGTTACGATAGGTGCAGATGAGGCTGCGGACCTTGTCGAGGGACGAATATTTAATAGCGCCTGGGCTGTTGAAGGGAAAGTTGCTTGGAAGGAGAATGTCCGTCGCGCAGTCAACATGAACCAGGTGGATGTTTTCTGCATGATTGAATAGATGACCGATCTTGAGGGCAGAACTCTCGATCTGAATTTACCTATATTAGCAAAATGTCTCTTTATTGGATTCATGTGCGATGCATGTGATTCAAGTGTATCAACGATTCTTACTCACGCGTAGTACAAGTGCTTTCCAATGCGTTGTGCCTCGACGTCGCGCATGCCATGAAGAGTAGATGTCTCTGGGATCTTCGTTCGACTCTACGAAGCCAATGTCCGGTGCCGCATCGCTTGCTGATGCTGACGAGTCATTCTCGACTCGATGAGTGTATGTGCATTGCCGACCCCAGCCGGAACGACGGCATCGTGAACAAGGCAGCTGTTTGTCACATCCGACTTTGAGGCGATGACACCGTGTGCAGGAGAGATGCGCGCGCTGCCGCCTCCTCACTGTTTTTGAGCCCTGATCTCTCTCGTTGACGACGGTGTCAGATGAGGGCGCGGATCTGTCACTTGGGGATGGCGACTGATCGGAACTCGAACGCACAGAGGCGTTGCTGGTGGCGGTGCCCTCTGCGGTAGGGGGATTAGGTGCTGATTCTGTTTGTGCGAAGCTGTCAAAGCGAAGTGAACAGTTGGTTCCGGCCCTGATACACCTCTCGCACGACGGTTTGGTCTTGTCGCAACGGAGCTTCAGCAGGCGACACCGACTGCACGCCTTGATTTGCCTGATGTTGGGCATTTGATCGTCACGATCAAGATCCAAGGCTGAATACAATGCGTTTGAGGCCGACGAACAAGGCAGTGAATCTGGCGCCCCTAATCGTTATGGTAACAGTTTAGGGATTTGATCGGGTGTCGCTATTTCGAGTGATTACTGTTCGTCCGGCATTCGCCACATGCTTGATGCAGATTGGGTTCTATATGTACTTCGTGATTCTCTCGGGTTTTCTCCAGATAACCAGGTTGCCCGGATTTGATCTCTTTCATTTTTCGTATGCCGTGCACTTAAGAGCGAAAGGATTCGTTAATAATACGGATGGCGCTCCATCAAGCTCGCATGATTCGCCGCTTCAAAGGCATGTCCATGATGAGAAAATGCCGGACCAACTACGTATTTGAAGATATAGTAAATGATGGTCCACGATCTCTTGCAATCGTTGGTGGCAAGTGGAGTCTCACTTTGTTCGGCCGAGCTTACAACCCGCTAAAGACCGAGTGGCTGTTCAGTTTTCAGTCCAGCTTCCTCAACGGCCATGACTAATAAAGTATTACAACTACTTAATAAACATACGATGCGTTTATTACTATACACTTTCAACTATTACAAGGTACTTAAAGTTATTTCCTATTCTCTTTGTTAAGCATGTAAAACCGTTAGCTCAAGGCTTCTACCTTTAGAAACCTATCCCAATTAGGGATCCGGTATGCTTAGGTTCCCAATCCAGTGCTTCTCTTCAGTTCTTCTCGTATTTCGTATAAAGGTATGGACGCAGGATTCAGGTCGTAACATGCACCTAAAAGGCACCATACCAGTAGCAGTAGGAGGCAAGCTTAACCCAAACAGTTTAATAAACTGCGGATAGAAGCAGAAACACCGTTGCGCAATTCGCTTGATTTATAAGCCATCTGTTGAACCATCTACGGATCAGCCGTTGTTTTAGTACCGCAGCCCAAAACTCGCTATTTCTCAAAGCGCTATATAGAGTTCATACATCGCTCTTACTTCCCTTTATGGGCAGTGCTATTATCCATGCACCATGGCCGATAGCATGCAAAACTATGGTTTAGTTAGGAAAAGTGCTGGTCACGCAGTACTAAAGCCTATTCCGCTTCCACGGCTATTGGATGACTATGTGTTGATCAGAGTAGTCACTGTCGCTATTAATCCAACTGACTGGACGACTCTCGAGGCTACTGGCGATGACGGCACGCTTGTTGGTTGTGATTGGGCAGGCATCGTGGAGAGAATCGGCCCAGCTGTCACCAAAGACCTTCGGGTAGGCGATCGTGTTGCGGGATGCGCTCATGGAGGTAAGTCGGCCGGGGGCGTTTACATCTTCTCGCGTAGCAATCCGTTTTTATGAGCAGGAAGAGGGGATTGGGCAACATAAACTCACGTATAACAGGCAACGACGCCAACTCAGAGACTGGAGCATTCGCCCGGTACATCATCAGCAAGGGTGATCTTGTTGTACGCATACCTGATGCCGTGACTTGGGAAGAGGCAGCAACTGTAGGAGTTGCACTTATTACTGTGGGATTGGCGTTATACCACTTCTTGCCTTTGCCTTTGCCTGGCACAGACGAGAAGCCAACACAGGAAAGCGAGAGTGCAGCTCCAATCTTGATCTATGGAGGAAGTACAGCCACCGGCACTATTGCTATTCAATTCGCAAAGCTGTAAGTGTTGCTGGTCGATCGTTTCTCAAGCGCTACTAAGTACTTTTTTCGATAGGTCTGGAAGAAAAGTACTCACGACCTGCTCAACTAAAAACCTGAAACTCGTCAAAGACCGTGGCGCCGATATTGTCTATGACTATGTATGAGACATCTCTCTTTTGCTTTTTAGAGCTGCTCATTGCATTAAGATCCGAGTATTATCTAACATCCAGTAGCACAACCCGAAGGTCGGGGAACAAATCCGGGCTGATACTCAAAACCAACTAACACAAGTCCTTGACACGGTCGCTATAGAATCAACAGCGGCTATCTGTTCCGACGCAATCAGCACAGAGGGAGGCACTTATGTCAACCTACTTGGTATCGAAATCCCTCGACTAAACGTAGGGTCCATCTTCTTCCTGGGCTATAGTGTCTCTGGCGAGAGCTATATATTTGAAGGCGAGAGATACCCGGCAGAACCGACGTACTATGCTTTTGGCAAGGAGTTTCTTGGCATTGCAGAGAAGCTCTGGTCGGAAGGTAAATGGAAGTCACACCCAGAGCGTGTAGGGCCGGATGGTTTGCTTGGCGCCATTGCTGGGATGGAGGAGATGAAGGAGGGAAAAGTCAGTGGAGAGAAATTAGTATACCGCATTGACGATACCGTATGGCCATGAGTTAAAATAGCAATGGATAGTACTACCAATACTAGGCCTAGAAGAAAGGTGTTATAAGTCATGTCGCAAGTTGAAAGTAAGAGTGGACAGAGTACCACAGGGGCTCACGTACGCAGCTTTGACCTGACTCGACTGACACCAAACAAAACACAACAGACTTGGCTTGCGCGGCCGCTATAGGAACAACGTCGCGAACAAGTCCATGGGCTATCTGACCTGGCTGCTGCGGCCGTGATCTCCGCGGAGCATGGCCGCCGTCTTGGCTGGGTTATTTCGTCGCAATAGTCCGTCTTGATTCTTCCCTCTAGAACCGAGGAACCTTAGTCTTTTACCTTGGTATATCAAGAAATCCTGCTAAGCCAAGCTTAGTCACCATTCTTACCTACCTGTACCAAACGACCACAGCCGGTCAAATCTTATTGTCAAAGGAAAACTAGGCTTATAGCTCTTTAAGGTATCTATGAAGCTAGGTATTAGCCAGCACAAATGCATTCCCATATGAGCAAAAATAACAATGCATACTATATTCGTCTACCGTTCCATCTTCAGGTTATAAGTGCCTGCGCCTCGTCTCTCTGCCTTGCTGATAGCAGCTGAAGCAGCGCAGGGGTGAGAATGCGGGGTCGGCTTCTCGGTTCACTACCTTGGTAGTAGACGGAGATTCCGGCAATATTGTATCTGCGAGCTTCATTCGCTCCGTCCTCAAGATCTGGGGTATCTCAGCTCCGTGCCTAGGTTAGGCATCCCTTGGTAGTATTACTAAACCGGCTGCCGCTTACCGACCACCGCTTGCTTTCAACTCATAAATATCAAGTGGTTTGCTTGCCAGCACCACTCTTTCGAGCATAGCTATATACAAATCCAATTGATACCTGTTCTTAAAGCTGCTATAGACACATATCGGTCTCACCATGTCTTCACCCAAGTTTGCCCGTGCTCCCCCGGAGATAAACATTGCCAAAATATCCTTCCCAGCTCCTCGTGTGCTCCTCGTTACGATTTCGCGACCCAAGGCTCTCAATGCTATCGATATCAAGGGCAGCTGGGAGCTTCACTCGCTCTTTGACTGGTTTGATCAAGAACCCTCGCTATGGGTGGCCATCGTGACTGGAGAAGGGCGCACTTTCTCGGCGGGGGCTGACCTGAAAGGTAAGCATGAGATATACCCAACAAGCTGATGTTGCGATGTTTAACAATGAAATGTTTAAAGCGTGGAATGGCGAAATTGGATCAGGTAGTTTCGGAGAGATGCCGCCTTCTGGGTTTGCCGGCCTCTCCCGTCGCACGGGTAAAAAGCCGGTGATAGCTGCAGTCAACGGCATCGCATACGGGGGAGGCTTCGAGGCGACGGTCAACTGTGACCTCGTCATTGCAAGTGCTACCGCAAAGTTTTGCTTTCCTGAGGTGAAGCGTGGTGTAGCTCCGTTTGCAGGAGCCATGCCACGTTTGGTCCGTACGATAGGAAAGCAGCGCGCCATGGAACTGATGCTGACAGGACGAGTGCTTCCAGCCCAAGAGGCCAAGGAGTGGGCTCTTGTCAACGTAGTTTGTCCAGAGGGTCGGAATGTTGTGGATGAAGCTCTGGAGTGGGCGAAAGTGATTGCTGAGAATAGTCCCGATTCTGTTATTGTGACTCGGCAAGGAATCAACTGGGGATGGGAAGGCGTGGGCGCTGATGAAGGGACTCGTATCAGTAACAGCCTCTGGCATCCCAAGTTATTGGCTGGAGACAACATCAAAGAGGGTTTGAAGTCTTTTGTTGAGAAGAGAAATCCTAAATGGACTGATAGTAAACTCTGATGTAATCTTTGGGGGGTGAATGATATGGATTATCAAAAACTAATATACTATTCCAAACATGATATCCATAATGAACAAGTAAATGGGATATAATAACAATGCCTCGCACAAGCAGCGTCTTAAAGAAGAAGACCTAAGTGAAATCCAACTGCATGCCTAAGATGAGCGAGCAAATATACTATAATCCAGAGGCACCTTCTCTCCCATCCAAATGGCTCGTTGAGAATGGTCACGATATCCAGACTCAGCTTCCGACACTCCCTCCTCAGGAATTGTGTTGGGGTGGATCAGAGCAGAAAGGGGGCCCCGCCAGATAGCTAGCCAAGATACAAAAGCTCCGAATTGTGCTGGAGTGAAGACGTTTACTTCGAACATGGCGACCGGGTGTGGTCCGATTGGCCGGTCCCAAAAGGTGTAGACTCTGAGCTCCGGGACTTTTCATGCCAATTGCAATTAGTAAATTCTTCGCACTCGTGGGGGTTGGATATATGGACTTACACTCGCGTCGGATACGTTCCCACAGCTCGCGCGCATATTTAGTTTGCTCCTTGCTCTGTTGGAAATAGTAGATGTGTATGTCGCTTGTTGAGCACAGGTTAGTGTCGGCTATACGGCAGTACGCCCATCGCGCGGACGGTGAAGAGAGTTCAATAAGACTATTGACTTACAAGCCACCTCTTCGTCCGTTATCCAGTGGTTCAGTGAATTTGGTGTAGGCCTCGCTCAGGCTCTCGCGCTGAGGATTGACAAAGCTCTTTCCATCTTCGTTTCTCTCATCTGACAACGGCGGGGCATTCTCAAACCCGGCCAGTGGAGAAGGATATGTGTACTTTAGAGGGTTTGCCATTGCCAATTGATTGGAAGTTGAGGTTGAGGAACGTGGATAAATGAAGACAGATTAATGAGGCTGAGATTGGCGCGATTAGAATGCTATGAGGAGTAGATGGCGTGCTGTCATACGTCGGAGCACTTCGTAAACCGAGTGGGCGGATATTGTCGGTGTTTATGAGCTCAGCTATTTCGATCGTTGTCACTTGTTGTTGTAACTCTAGTTTATAACTTATAGAACCCAAGACTCGCAATCGATAAACGTCATTCAGTTGAAGAAAATTACCAACAAAGACAAGAATGAATTGATTTGTAATTCCAAGGACTCTTTATGAAGGGACATGCGTGAATGAAGCTGATGATTCCATGAATCAGCCCCACCACGGACGTGTCGGGTTGCGCATCTTCACCAGCAGTTGCCTTACTAGAGTGTGAAATATAGATCCGAGACGCTGCTGCTGCTTGTAAATGATGTATGAGAATTATTTAGTAATGAACAATTTCTGATGCTTACAAAGTTTGATTCTTAATGCTCTGCGCCGTCATTACCGATTGATTCCTACTCATCAGCAAGTTAGTTGGCAATATCCCACATTAGTTTCCGGTGGTGGGATAGGCGTGACGCGCGGTGAAGTCGTGTTAAAAATCGCTGTCTGACTTATTCGGTTTCATTCCGTTCAAGTGTCTTTAATAAAAAACGTATCAGCTACTATAGCGATATTTTCTCTATTATTTACTACTATATCGACATTTCTCCAATAATTGCTACTATATTTATATTTCTCTAGTACCTGCTACTATGGTTATATAGTAAAATTCGGGTGCTGACTGAACAGGCGTTCCTCTACGAAAGGACTACTTGATGAGCTGATTGGGCACTTATATTACTGAATATATGCACTTATTCATCTTGCGGTCTCGCTCTTTATGACTTCCACTTGGGGAGGTTAGTTGGTGTTACCAAATCGGGTACGCTACAGTAGGTGATCAGCGGAATGAAGAGGCAGTGCGGAGAGACGGAGTATATAAGCATATATCAGCGGCATTACGGAGAATCCTTCCAAGCCAGTATGCATGATATCAGAATAGAAAAAGTCTGTTTGTGATGTCTTTTGCCAATTACCTAGGCAATTAACGCTCTAGCACTGTCCAGAAACGCACCATGCTGGCCTTCACAGCAGGTCTCACGCCATGCATTGTGGCGGCAGTCGACAAAGCTTGAGCCGCCTACGAAGAACCTGCGACACGACATGTCCGGATTGTTCCGGCTCTCGCAATCAGAGACATGCTAGACTTGGCTCTCTTCCTCTACAACAGAACCACGTTCAACCCATAAACATCACGTTAGTGAACAGCGAGATACTGACCGTAAGATACAGTAGGGACACTCGCCATTCGACCGAAACGACGGCCCAGTTTCGGCTCTGGGCTACTCCGCATTTCTGTTGCGGGTCACTTTCGGTAACTCTCCGTCGGCTATTGCATGTCGGCAATTGCGCTTATTGAGACTTTTGACGCTATAACTCCTCGTATCCACGGACCAACTTTTAACGTGGATGGATGGCACTTCCCCGTAAAAGATCAAAGGCTATGCCATTCGCGTTGTGATGTGAAGGGATACCTCAATGAGAGACTCGGGAAGTCTCTTCTGCACGATAGCAGAACCAAGTAGTGCGGCAAGATTCGCCAGTGGCTACATTATAACATGTACAAAACCCCAATTCGAAATGAGTTAAAGAGTCTCACATATAGAATGCTTCCATTTGCAAAGAAGGGCTTCTTGCGGAGTAGTCTGGCATTTGCTTTCCCCAACAATGTGGAGATGCCCCTGACATGCACTTTTTTTTAGTTCGCATTTTGTCACATTCTAATGTGCTCTCGGTTAGCATCAACAAGAAGACTTTCAAGACGCCGAGCACATGTCACTTGAACGGACCTGGCAGCTATTTCTAGGTTGGCGACTGCAACCAAGGCGATACCTCTACCGAAGTTCACGTATTCGATGACAAATTATCTCACCGATTATGAGGGTTATTAATTTCCGTCTTGTTCCAGAAACGAGGCCAGTTTCTTCTCGATTCCGATAGCTATCATATGTTATCCAGCCCTGTTCTAGATAATAAAACCCACATCAATCCTTTACTCTTCTTCCTTCGGGAGCTCACACAACGGCTCGATTTGAGCCCACAATTCACGATCTAAATGGGCCTTGAGCCACAGTGCATGTTCTGGTTGCTCTCTTAGGAATTCGATGTGCCTTGGGACGAGGGGTATACCTTGGCGGAGGAAGGACCTGATAATTTCGCGTTGGACCTTTGGTTCAAATTTCCCATCTGGACCTCTGGGAAGCCGAGGGAGCTTCCTTGCTTCCCATCTGAATGGCCATTTCTTGAGCTCTTCTTGTATCCTGAGAGGAAGATTCTCGTTCATATGAACACTGGGAGCTTTATCAGCTTAGGCTAAGGGTGAGATCAGATGATTCAAAGGGTCCGACTTACAGGGACTCTCCCGTCCACTTATACCATATGACTGGTACGCTTTCCTCTTGAGCTGTGTGATCATCGCCGTGGTGATCAATCAGAAAAAAGCAATTTCTGTTCTTGAGGCCGAAGTCATCGCCGTATGGGTACATGCGCTCTTGGCTCCAGTCGAAGTCCCGTTTCCAGTGAAGTTGGCAGACGATATTTTTAATGAAGCTGAGTTTTTCGTCACGATCTCTGCCAGGCACAAGGTGAGTGACCGACTCCAGAAAAATACGCATCTTGCCTTCCGATTTTGCCATGACTTGCAGTGTTTCTGGGTTCTCTATTGTTAGGTGCTGTAGCAATAGCGCTTGTGCGGTTCCCAATAAACGTATCTTACGTACGATGAGTTTGGCAAATTACCTACATCTTCCTTTAGCAAATTGGTGGACATCTTGGTGGAAAGCAGGCCGTCTTTATATTTTATGGGAGAACTTACTTTTCTGATACACAGAACACATAAATTTCATCTGCAGCCAACCGGGAACCTTATCTTCAGCCAAATGTGGCTGAATGTGTGATTTGTGGTGGAAAACACGCTGCACTGTGTGTCCTGGAAACCTTCATGGAGGTGCCGAGCCATACAATCATTGGCTCAAGACAGCCAAAAATAAAGTTTGCGAGCTTCGACACGGTTTCAAAGCCGGCCTAAGATAATCTCATTGTCCACTCTAGGAACCGCAGGTCGAGTGGCGTGTCGGGTCGCGACTAGAATTCCTGTCGTTGATCGAAGTCTCAAACGTACCTTGCTGGATTGGCTCTCCCAGTTCGTTAGGCTTGAACTGGCACTGGAAGCGTAACACAGCACGATAAATGAAGGACTTCGTCAAGTAATGGCTCACACGAGGTCTGGTTAAATTACAACTTTGCTCTCAGGTGTGTTAATCAGATTACCATTGCTTACTCACGTTCGACTGTGATAAACTATTCCTCAACAATAGTCTGGATCACGATTACAGTTCGTACGTATTTGTAGAGCCACCAAAACCTTCTCAAAGCACCCTCTCATTATGAGCCCCAGGTCCAGCAACTGCAATCACGTCGCTCGATACGAGTGAGCAGTTCCCTCCGTATACCACTCCCCAAACACCAGCCGCAAGGACAGAAGCGCTGTGTTCTCCCAGATTCGATAAACCTCTGCTGACAACCCGCTGTATGGCCATAGATTGTGCAATGTCCCACCGCATAATCACACTGTCTCTCTCGCCAATACTGAATTTCGAGAGTATACCATCCCTTTCCTTGGCAAATCTCGCAGCCTGGGTAAGCTCCCATTGGTCCTAGAGGGCTTCCTCCATGGGAGTTGGGAGAGCCAGGCCAATTGTTCGACATCGTGAATAGAGTCTTTGTTCCAAATGTTAGTTATTTGTCGTTAAGAATTAACCCTGAGGACTGAAGCTCGGGGTTCGGGGATTTGAGTAATCATCCAAATAACTCTGATCAGAGATGATAGTCAGCTACTTACTTGATTTTGAAGCTCAGGAAAGTCCAAGAGTACTTCGAGGAGCGTCGCATGTAGCAGTCACAATGGGAGTAATGAACCTGCCAGTAGTGCGTTAAAACAATGCAGAGACTTATCAAAAGCGAAGTGAATGAGGGGAGGGTCTAGCGGAAATCTCATGGCTTTTGAATGTAATTCTGATTTTGATTCACAGCGAAATTACTGGCAATGATGAATGTTCGTGTCGAATGAGTGTCGAATGAGTGTCGAATGAGCTGGCCGTGAGCGTAGTGTGAATCAATGCACAGGTCAGCATCGCTGAAAGATCCTACCATCATTAACTGATCATGATGTAATTTGAATTCTTCGGTGAGTCCAACAGTGATACAATAATGCAATACTTGTCGTGATGAACTGAACGTACTGTAGTGTGATTTATTACGTGGGTCATGTAAGATTATTTTGTGAAAATCGCCTCTGATTAAAGTCGTGCATCATTGAACGATTCTGAATTTGTTATCGGATTGTTATGCTATTTTCCTTGTGACACTAGACATTAAAGTTGATACCCAAAATTGGAGACTTCGAGTCGTAGATGGAGTCTTGCAAAGTTTAGGAAACAAATTCATCGGTAGGGTTTGAGCTGATATTCCAACAAAAGATACCGTCTCTCCGAACGCCCGAGAGCCCTTGCAGGACCATGAGGGTCTTCAGCCCATTCTGAGAGCCTCCTTCAGCCTTCTTCAAGTGCCCAAGAAGTAACTCGATAGATAAAAGTATAAGACACGTAATTAAGGCCACCTGTGGTGAAGAATTGTCTTTGGCTATGACATGCGGTTGAAGGGGTGTAATCCCTGTTGTGTGGTCTTGCGAGGCGAAATCCTTTTCCTCATCAAGAGTGAGATCGCCCCCTCTGGCCTTCCCGACATTATGGAAGCTTGCACAATGAGCTGAGCTGATAGCAAGGACAGCTGGAGGGGTAGCCTCGTCACATATCGATGCTTGATCTAATCAGGACATCCCCTTTGCCTGCTTGGTCTACTTGCAAGACAGCAAAGGATGGCTGTGATTCTAAAATAGGCTGCCCTTGTTGACGTTCAATCCAAGAGTTGGATTTGTTGCGCCCAGCCCATATACCACAGCCGTCACAAGTGCCACTAATAGTGACACATCAAGGGCCAGCAAGGCGACCCTCATCGAATTCAGCCTTCGTATTGTAGTGAGGACGAATGGACAACAAGTAATACGGAGCATAGAGGTATTTGCATGTAGTCTAAACTCTAGGCAGTTTGTATATCTGCAGTAATAAGGCACTAGTAAATACGGACGAGTACTGTAGAAGCAGAAATGATATCTACAAGGTCGGTAATGCGCCAACAGTCAACCACGACTTGCCATAATACGGAGAGTCGTGCCGAATGCCTGCTCAGTAAATATGAAACAAAACTCTCCGGCTATTCGCCTAAATCTCTTCTAGGCATCACCAGAAAAATCTTCACCCATCGCATCCGAGTCAGCTGGATGGCATGTTTTCAGCTACTTACGGAGCACTGGCCATTAAATAATATTTTAGCAGGCTAATAGCACTTCGTACAAGGTTGAAGGGTGTGACTATGTATCTGGTGATATTTCACCCAATTCAGTGGAGACATTGAGCCTCGTATATTAGCCTAAATAGAGAATTTGCGGAGAGAGCCCATCACTCTTTTTTGTTTTGTCCCTGTTCTCAAAAACCGTCGGACGCACACACAGAAACAAAACGGGCTCCATTGACGGCATTCCATCGGCGAAATAGTGACCATGACGCCAGTGCCGGCGTGCCGGCCAAGCTAGGAATTGAATCCCCGGCTTTGGTTCGCTCTTCCGGTCAGGGATCCTTGGCCCAGAGTGAGCGTGGGGGGTAGCAAGTTTGCCCAACCAGACCAGGGGGCGGCGGGTTCACCACCAATCATGATGGCTTTGCTTGAGGCCATGGTCCGACGCCTCGCTGGTCGCTAAACCGACGGCAGGCGGTAGAGCATTTGCCGAGTCAGTGTTACTGTAGTGGTAGAAGCCAGACGATGAGATGGCTGTTGTCATGAACCAGGCTGATACTTGTAGTCCACTCAAGGTTCGTGAGAAACGTGGACGGAGAATTAGAAGCAAAGTGATCGTCAAAAGAAGGTCGGCTTAAATGTGGACTTGAAGGCTGCCGTCTCAGAAACACATGGCGTCGGTGTATGACCATGCATGATGCTCATCCAGTTCTCCAACTTTTTTTTCTTCCCTCTCGTGTTCCTCCCCGCTTCTCAACGCCACAAGAGAAAGCGACCAGGGGATCTACAATCTAGAAGGCCAAGAAAAAAAAAGGGCAGAACAACTCCACATAGGCGGCGGCTCTTGTGCTGTGGCTTGGAGAAAAAATGCCGCCCATAGTGCCCAGTGGCGTTATTCCCGTCCTCAGGAGATTTTTACACGGCGCCCAGCCTTGGCCTTCGGGAGTTTTTTATGTACATGTAGGTTTAAGAACGGCGTTTGAACCCGCGAGTCGTTGGAATTGAGCTATACCTGTATAGATACGTAATAAGAAATTAAGGTCAAGAAGAAGAAAATTCTTTTCTCGCTAGCTAACCCCATCAGCTCTCTCCAAATCTTCAAACGCCGCCAATTACCGGCGAGTTTGACTCAGGTTCGTCGAACTTACTCCACCATCATCATGCGGTCCGTCAATCACTTCTCCCAAGGCAAGCCGGGGGTGTTCCTCTTGTGGCTGGTCTACGCTGATCTAGGCTGCCTGGAAACGGGGATCTCGTTCTCCATCATCTCCATACCTCCATACCGCCGGGGAAAGTTGGGGGAGCATTGACGGGTAAGCTGAACAAAGTATGGATGTACCTGGGTTAATGGCGGGGAGACTCCGGGGACTGGATTCAATACAACGCTGCTACCACTGTTCGGGTTATTATCCCCCTTGTTCGCCACGACCATGTGACGCTTATCCGTTGGGTGTCTCAGTGCTACCCAGTTTCTGAATTCGTGCATTATATAAAAGCTCTGCCCTCGGTACTCCAGTAGCCGGACCTCCTCTGGTGGTCCTCGTCTTGGAATCGTCGTTTTGAGGCGTTGTTGATAGTCTTTGCTTCTTTTTCAGCCCGTCAATAACCTTCTTCCTTTTCACAATGACTGACGACATCTCAAGGGCCAATGACCTGACTCTCGAGGCCGAGAAGCAGAGAGTTGAGAATCTCGAGCATGCCCTCACAAACGATGTGCCGAAGCCTCATCCAGCTGCGGCCATGGATCCAGTGCGGCGAGCTGAAGTCGAGAAGAGCCTCAAGCGCAAGCTTGACATGCGCTGTTCGCTCTTCATCCTCATCTACATCATGAACTACTTGGATCGCAACAACATTGGTGCGGCGCGTCTCAAGGGTCTGCAAAAGGATCTCAACCTCACCGACACACAGTATGCGACATGTCTCAGCATTCTGTACGTTGGGTACATTCTCATGCAGGTCCCGTCCAACATGTTCATCAACCGCATCACCCGTCCGTCCATCTACATCGGCTGTGCCATGACTCTCTGGGGTCTCATTTCCACCCTGTCTGGCCTTGCCAATGATTTCAAAGACATGGTTGTCATTCGATTCTTCCTGGGCTTCGTCGAGGCCGCCTTCTTGCCAGGTGCTCTGCTCATCCTGTCCAAGTGGTACACGCGCCGCGAACTCACCACCCGAAATGCCCTCCTCTTCTGTGGTAACCTCATCTCCAACGCCTTCTCTTCGCTGGTGGCCGCTGGAGTGCTGTCAAACATGCAGGGCGTCCTGGGTCACGCTGCATGGAGATGGCTGTTCTTCATTGAAGGCGCTGCCACCATGACTATCGCAATCTCGGCAGGTTTCATCCTGCCTGATCTGCCTACCAATGCTCGCGGCTTCACTGAAGAGGAGAGGCAAGTCGCTCAGTTGCGTATGCTTGAGGATGTTGGTGAGGCGGATATGGATTCCAAGGAGCAGGGAGTGTTTGATGGTCTCATCATGTGCGCCAAGGACGTCAAGGTTTACATCATGATGCTCACACTGACGGCCTATGTCGTTGGTCTGTCATTCAATGCCTTCTTCGTAAGTTCTACCACTACTAGGTATTCAAAACTACCAAAATGGACTTTAACTAACAAGCTAATTAGCCCTCCCTGACCGGAACCCTTGGCTTTGCCTATGTTCCCACTCTCCTCATGAGCTCTCCTCCTTGGGTGTTTGCTTGTCTCGTCTCCCTCGCTGTTTCATGGAACGCCGATCGCACACAAGAAAAGGTGAGTTATCGCCGCCGACATAGAAAATATTCAGTCAGAAACTAACTCATACTGCTCTAGTTTTGGCACATCACTGGTCCCATTATCATGGGAATCATCGGTTTCGTCATCTCCATGTCCACCCTCAACGTCGCTGCCCGCTACGTCGCCCTGTTCCTGCAAGCTGGTTCATACGCCGGCTTTATTGTCTTCTACAGTTGGATTAGCTCCTCGTTCCCTCGTCCTCCCGCCAAGCGTGCTGTTGCCATCGCCATGGTCAACGCCTTCAGTCAGCTCGGTAACGTGGCTGGCTCTTACGTCTGGGCTCTGACCGAGAACGGATACCGCAAGAGCTACGGCATCGTTTTGGCCATGTTCGGCGTCACCATTGTCGGCAATGTCTTGTTCAAGATGATCCTTAACAACTTGAACAAGAAGCTCGAGGCGGGCGAGATGGCTTGGGAGGCTAAAGCAGATGTTACTGAGAAGACGGCGCAAGCCGAGCTGGAGGATTTGGACGAGGCCCTGAGGATGAGAAAGGGATTCCGATACCTTGTTTAAGTTTGTTTAATGATTATGATAAAATAGGCTGCTCAAGCCTGTAAGGAAATAGCGATGCTTGGGCAGAAACTTGTAATGTAAAATAGCATGAAACATTACCTTTTGATATGGAGAGATGTACGACTTTACGACTGATCAGAAAAGATGAGGAAATAAGAAGAATTTACACATAATTTCATTATTGATTATTCGTTAACTATAAAGAGGTATTGCAGCATACGCTTTACTGCAGCTACAGCTTAACAGTGGTAGCCTTGATATTCCTGCCACTGACCTGGATGCTGTCACCGCTTGCATCCCATCCTCCTACCTCAAGCTGCAGCTTCTCATTCGGCCACAGAGTCACATAATTGTCAGACCACGAAACGGGGTTCACATCATTGCCGCTCTTATCCACAAGAGTTAAGCGGATGAAGACAGCGGGCACAGAAGACTTGTTTTCAAGCGTGACTGTGCGAGTTTGTGTTCCCGGAACGCCAGCCGCATGCCTGGTGCTGCCAGTCGTCACAGAGACCTGAGCAGTAGAAAGCTTGGCGAGAGGAGTATAGTCGACAAAGCTGGTGACTTGAGTGTAGTACCAAGTTGAGCCATCCCAGTCGAGCTTATCGATGGAGTTGGTGATCCAGTAAACGTTGCGGCTCAAGACGTTGCCCTTGCTGTCAGAGAGAACCAGGCGCAGGAAAGCAACGCTTGACAGCTTGCTAACCTGGCTAGAGATGTCGGCGACCTTGAAACCCGAGTTGGCCTTGGTGTTGGTGTTAACAGACTGCTTGGCGATCTGCTTGCCGTTGGTGTCGATGAGCTCAATATCGACCTTGCGCGCACCCGTTTGATCCAGTGAGTGGTTGATGGCCCAGATTTCCTTCTTCTGGTAGTTGTACGCAATGTGCTCCAATCGGGAGCCAACCTTGGTGCCGAAATAAGAGCCGGCAGGGTGCAGGTAGTAATCAAACTGGTTCCAGTGAAGACTTGGCCAAGCGTTGTTTAGCATCCAGTAGATGTTGCCGGTTGCCGGGCGGCTAGCAGTCCACAAGGCACCAAAGCCCTCGTACTGAGCTCGGGTTGCTTCGTAGTCCATCATCTGGGCCTTGAGGAGGTAGTCGTCCAGGGAGGTGGGGGCACCGTAACGCTTGAAGAGACCTTGGTTGTAGATCTTTCGGTTATAGAATGAAGAGACGTTGGTGGACATGTGGAAGAGGTTCTTGTTAGGATTCTTCCACAGGTCGTCTAGATCGCTCTGATTGAGGAATCTCTTGAGGGAACCCAACTCGGGAGTACCAACACCAGATCCCAGCTCAGAGCCGAAGCCAAAAGCAGCACCCAAGCGGTCCTCGGAAGGCTCAGTGTCGTACCAGTAATTGGGCGGCACCCAATCATAGGGGCCGTCCATCTTCATGCCACCAGGACCGATAAGAGCCGGGTAACCGCGCTTGGCGGCAGACGCAATGATGGGAGTCTGCCAGCCAGCATCCTTCAAGGCGTTGACATAGAGCTCAGTCGCCTCGTCGTTGGGCCAAAAGTCACTTCCTACGAGGAACGTCAACACGCTGGGGTGCGGCTGAAGCATGGAAGCCTCGTGAATCATGCTGTAGTTGGCGGTCTGGTAGTCGTTGTCGTCCCAGACAGGGGGCGGGAAGATGGCAAGTTCATCGTTGTAAGCCCAAGCCTCCCACTTGTCACAGCATTCCCAGCCAGGCATGACCATTAATCCGTACTTGTCGCAAATCTCGTACAGCTCTGGGTGTTCCAACTTGCCCTCGAGACGGATGGTGTTCTGGTGCATGTCCAGCATATACTCGACAATGCGTGTGAAACGGTCGCTATCCCATCGCAGGAACATGTCAGCGCCGTAACCACCGCCGTTGACTTGGAAGGGATGGCCATTGACGCTGTACTGAGTGTCATTGTACGAGTTGACAAAAGAAGTAACTTTGCGAACGCCGAAGTTGGTCTGGGCTGTGTCTGAAACAGCCTTGTTGACGGAGAAAGTGACCTTTGCGTTATACAGAGGCTGGTCACCCCACTGCTTGGGCCACCAAATCTTTGGGTTCTTAATCGTCTTCGTGAACTGAACAAGCTTCTTCTCACCAGGCGCAAGCTTAACCGTCTGCTTTAGAGGCCCTCCAGAGCACGAGTTACCTGTTACAACGGCCTCGGCATCGAGAACAACTGCAGTGTTCTCCAAGTTCTGAGCTTCCGCACGGATGGTAATCTCGGCAGGGCTGCTCTCAACGGGGTCGTCAATGTCGACAATGACACTAATAGGACCCATGGAAACGGAGCCAGTCTCTTTGACTGTAATATCACGCCAGATTCCCGATCCGTTGTCGGCCGGATACGGGTTCCAGTCAACGTATCCAAGTGCGAAATCGTAGAGATAGTCTGTTGGGTAGACTTGGACGACAAAGGCGTTGTCTTTGGCGGCGAGGCTCGTGATGTCGTAGGTGCGGCCGGCATAGGCACCAGCCTGGTACTCGGAATCGGCAATTTGCTTGCCATTGAAAAAAAGATCGGCTTTGGATGTAATGCCGTTCGTCTGCAAAATAAAGTGCTTGCCCTTGGCGGGAGAGAGAGCAAACTCGTGGCGGTAGATCCAGGGTACCGAAAACTGGCCCCAGTTGAAGTGATTCAGGTTGTCCGAGTACCACAGATCCTCATCCTTGTAGATTCCGGCATTGATAAGACAACCCATGAGGGTGCATCTCGACGTGCCAGCGTGATACCATGATGAAGTGTCGACACCAGGCTTGGACAGCCCCTTGAGGTCCTTGGACACTGTCGAGGAGGAATTGATATCCCAGTCTGGAATAGCGACTTTGTCACCAGCTTTGGACGTCAACGGATGGCCAGCTGCAGAGGCAAGGCCGCTGCCCAGCAGAAGAGCTGCGACGGCTTTGGCGATCATGTTTCGTGGCCGCGGTTTGGAGTAACCTTGACCGTGTTCCCGGGTCTGCACAGAGTTCAGAGCTTCCCGGGTCGCGTTCCGGGCCCTCGGGCCTCTTTATAATAAACAATGATATCCATTCCTCTTTCCCCATGGGGGCTGCTGTGTAATTGACTTAGCAACTAGTACTACTCGTACAAACCTTTTCAGGAAAGAAGCGCTGTCTGCTGAATACGCCGTGCTCGTAGCTGCTGCTGTACCACCAATTTTCCGTTCAATATTCCTTGTCCTACATGGATGGCGATTCCCACAAGCTCTTGGGCGTCGAGCATTGCCAGGGCGTAATACAACGTTACCTTACTAACTTGGAAAAGCACAGAAGGCCTCGGCTGCCCATTGAGTGGGCGAGGTTGCACCCTGATATGAACTTAAGGCATTTTGGCAGCTTGTTCCTGACGAAGCGGGGAAAGCAAGACAAACCAAGGCAAACCAAGGCAGGGGTCTTTTTACAGCTTGTTTACCACATTTACTTGCTCTAACCGTAAATCTCGATGCAAGTAAGCATATCAGGCGGTATGGGCTGACCTTGTCTCGTATGGGGAACGGTTATCTTCTCAAAGAGGCAATTGATGTATTTGGAGCCTCACTGCGTGCAGCATCACCAGCGGCTTCACACACGTGCTTCTTGAAGCTATGGCTACAGCTCTGCCACGGAGAGGCTGAACTGTCGATGCCCAGACTGCCAAGTCACGATGCCTTGATCTCTTGTGCAGATCAGCCTGCTGTCTGTTTCTGTCTCCTCACTCTCCGCAGTGGATCCATTGATAGAGACAGGTGCGGAGTAGCTTGAGTTGACGAATTTTCCACCACTTGATAAGCTTAGTTCGGCAAACCATCGGCCGACCAGGGGGTTGAGGTAGCAATTCGGATACGAAGCTGCAAAGTCTGGGGTCAAGGTGGATCATTCTGGGAGTGATTGTCGTCTTGTAGCGCTTTGCAAGTAATGTATTGTCATTGCCAGCGGCTTGATACGTATTACACGACACGGACTGATGATTGTCCTGAGAGAAATGTAACTGTACACACATGCGAAGTAACCAATTGCCACTGATGTCAAGACTTGAGACTTGAGACGGAGGAACAGCAACAAACCAAGTGTTAAGTGTCATCGCATTCTGAGCATCCAGCCTTTCTTTAGTCATCCGCGTGCGACGGTCTCAACTCCAACCCCCCACTCATCTAAACCTCCTCTCGTGGCGTCCTGATTGAAACGGAACTTTGCGTTTCTCGGATCATGGCCCATGCCAGAGCCCCATCGCGTCGGCTCCCATTGCCGTCGATATCCTTATCGCGATGACAAGCAGCCCTCATCTGCCCAATGTTGCATCAACCATATCCATATCCATATCTCTGATTAGCCGTTTTCCCCGCCGCCATGGGACAAGATCGTTCAACCATTGTACTGTAGCAACTTGACGCGATTCGCCCACCACAGACAGCCATGGAGACCAAGCCCTCAGACACCCCACGTATCCGCAAGAAGAGGATTCCGGTAAGCAAATCCGTGCCTGTATTGGCATTAGCACTGCAGATAGGCGTACGCCGCTGTCATGAGGGGCGTTCGGGCCGCCACCATGTCACGTTTGATATCTGCTCGGAATGGTCCGTTGCTGACAGTTGGCCGACAGAAATCGTGTAACGCATGTCGTCGATCCAAGGTGAACCATACTTAGAGTTGATAGCTTATGTTTTGGAAACGATAGTTGACAGTTAGACCAAGGCTAAATGCGATGGTAAAAGACCTTGTTCACGGTAAGTTGTTCCGGCTGCATCGACTTCCACAAGAGGAGAGAGCGTGACATCTCGTGTGCCTTAACTCAGATTAACGGTTACATCAGATGCTGCGAGCTGAAAAAGATCTGCGCCTTTATCGATCCTCCAAAAGAGGTCCATCAGCTGTACGTATCCTTGATCAGTTGGCCGATAACTGCATATCCTTGCATCACTAACCATCACATCTCAACCATGTAGTCGAATAGAGGAGCTTGAACAACAGGTTGCAGCACTAAAAGACCAACTTCGAAGAGCCTCCTCCACACAAACCGGCTCTCAAATTGAGACTAGCCACACAAACCTCACTCCGCTGGGCGTCGGTTCACAGGTCTCATCAAACTTGGAGCATGGGCCCTTTGTTCCAGCAGCTCAGTTCAACTCTGATGAATTAGCCCTCATTCGCCCATCTCACACAGAATCACCGACAGATACCGTGCTATCCAACAAACAAACCAAATCCAATTTCGAGATTGGGTCTGTTACACTACCCGATTGTGTCGACGCTGGGCTGCTTAGCCTTGAGCAAGCCGAGCAGTACTTTTCCATCTTCTTTCAGGGATGTGACCATTCTGTTCCGGTCTTTGATCCCAAATATGACTCGTTTCAGAGCATTCGTGCGAGAAGCAGTCTGCTTTTCAGCGCCATTTGTACAATTGGCTGCCGTGTTGTGACCGGAACCGACACCCAACAATGGCACATGCTGGATTTCCATGTCAAGAGAATGCTAAACTGCGCATTGGCAAGACCAGCTATGGCTTCGCTGGAGACTATCCAGGCATTGCTGATCCGCTCATGCTATGCATCTGAGAGATCGCTTCTCGTCGCAGCCGCAACTCGCATGGCTCTTGATCTCAATTTCCCCGAGTCCTATGACGAGATGATCAATCGGTCTGCGGTGCTAGCAACGCGAAGGTCCTCGGCAGAAACTGATGAAGACACAATCATTTCGATGCGAAGAGTCAGGACTTGGCTCCATCTATTCGTTCTGGGCCACATCCTACACGTCGATGCTTCTGATCTACCAACCTTCAAGTTCATCGGCGATTCACGGCGAAGCCGAATCATTTTAAAAAGTTCGGCTGCAACTGAACTCGATTTGTTTTTATTCTCCCAGGTTGAGCTTAATGTAATTCGTGGCAGAATCTACGATTCACTGGCTAGCCACGTAGGCTTTGGTGATGAAGACATGCTGGATGTCGTCCGCGAAGCTAGGATTGACATATCTATATGGTTCGACGACTGGGCACACATTTTCGAGAAGCACAGCATTCAAGCACCTTGGCTCAGTGTCAACCTTCGTGTTCAGAAGTGTTGGGCTGAAAACATGGCTCTATGCCGTGCTGTAAGAGCGACCGGCGTGGAAAATGTCGACTTCATGTCGCCTGCTCAGAAGTCAGTTGTTGCCATGGCCAAAGATGCTTTGGAGGAACACCTGGATATCATGATTGAAGAACCAAGATTGTATATCCGCAACCTGCGATTCGCAATGGATTTCGTCTGGGCAAAGTGTGCATTTTGCTATTTACTGCTTCTCAAACTTTCTATTCTGCTACCTGAGAGCAAGGGACGTTCCAGCAGAGAGCTTGTTGCTCACGGCAACATCCTCGTAAGCGAACTGAGCGAGGCAAGCGGCGGTAATCACAATGGAAGCCGGAGTAATACTGGAAAGCAATATTTACAGCTTCTTCAAACCGGGATTGAGAAATTCAGCAGCGTCACTCATGAAGCTCATAACACAGCCCTGAGCATTGCAAATGATGAGAGCTTTTCATCTCGACGAACGCCTGGATATGGAACACAGAATCGGATGGAGCTAGACTCGTTTGTTCCTGAGCAGTTTATCTTTGAGTGGGACTTCCCTGGCCTCACGCTTTTCTCTTCATCCGCGATCGGCGTTGCCTGGCTCGATGATATACTTGTCGAGGCACTTAATGGGGGTGAAGACTTATTCGGGTGGCTACCGACTGATACTGAGAGCTGAAGTGTTTTACGAAATATTAATATCTATTTGTAATGATGATGTATATATCGATGTATTTTTATATCCTACGTTAATCAAAGCTCAAACCTCTTCTTTCCCTCATCATCTACGCCCAAGTCGCGAACTTGTACGCCATCAGTCGAACGAACCACTCTTGCGTCTCCAGGAGGCAGCACAACAACCAGCGTTTTCCAAGGCGCGATATATCCAGATATTTCATCTCTAGAAAATTGAACCTTAATTTCAGACCCTTCAACCGAATATGCAATGCTGTATTTGGAGATTTTGTTCTTTGCAACAGCAGATACACCATCGTCCTCGTACCACACCGTCTCATAGCGCTTGGAGTTAGATCCTTGACGGGGAGGAAAGATTTCAATCGCGCGATAGTCGTCCAGAGGAAGATTGGCGACATTTTCTTTTTCTCCAGGAGACAAGACCTGCACGTCTCTTCCGACTGGGATCGCTGTTCCGACCTTGGCAAGTACTGGAATGCCTGCGCCGTGCCACTCCGCGTCAATCGTAGCCCATTGTCCTGCTTCCAAGTACTGATAGGGAGCTTTGAGATTGATGTAGCCTTCATCCTCATCCGAAGCCTTGGGAAGATAGACTCGTGCCTGCGTGGCGCCGGGTTCGTATACACCGCCAACCAGTAGAGCGTCGCCGAGCCAATATTGCGTCTCGCCTTCTGTAATTGGTGCCGTCCATACCTCTGGATCTTCTTCGTATCCCCAGCCAGTCCAACGTTGAGGTGGAATGGCTGTTTGATGGCTCTCCAGCATCAAGGAGTAGATGTAGGGGATCATGGCGTATCTGCGCTTGATGGCTTTACGAACCAAGTGAGTAATTTCCGGGTACATCCATGGCTCGATGACGTCTCCGATGTTATTCTCGTTGAGCGTCTTGAAGCAGTTGATTGCGAAGCGCTGAGAGTATGTACCAATCTGAACCCATCGAAGGAGTAGCTCAGGGGATGGCTGCGGGCCTTCGAATCCTCCGATATCGTGACCGTAGCATTGCATCAAAGACATACCCGCGTTGAGCGCAAGAGCATTGGCACCCTTCATACTAGCCCAACTGGTGGTGTTATCTCCGCTCCATGAACTACAAGCGTATCTCATAGTGCCAGCGGTTGCACTTCGAGTAAGAACAAATGGACGTATATCTGGATCGACGTCGACGAGGGCATCGTGAGACGCTTTTCCATGAAGCTCAGTGTGCAGGCTTCGGCCCCAGAGACCAATCTGCGGCCTATCTTTGACTTCGTCCCTCACTTCGAGAGAAGGCTCGTCTAAGGCACAGATCCAGCCGTCATCAGTAACCATATACTCATTGTTGTCGTTCCAGATGCAGTCAATGCCTTCCTGTCTGAGCTTCTTGACGCCCTCGTACCACCATTTAAACCCAGCAGCAGAGGTGAAGTCAATGTGTCCACCTTCAGCGCTTTCGCCTCCGCCAGCACTCCATAGTCGAGTCACAGCCGTCTTTTTAGTGTGCGGGTCGATGAACAAAGCATTTGCAGCTTTGAGCTTTTCGTACTCTGGGTGAGTGGCAATAACATAGGGCTTCACGTTGGCGATTAGTCTCATGCCAAGCTTGTGATACTCCTTAATAAAGGCCTCTGGATCTGAAAACCGATGGCGATTCCAGGTGAAGACGTTGCGCGTTTTCGGCGGCTGCTCTGCCACTGTATAACCAGATGACATTTGATACGCCGAGCATGGAATATCCTGCTCTTTCATCTTGCGTGCAAGATCAAGCAGCGCCTCGGAAGCTGGGGGGTCGTCGAGCATGGAGTACTTCATACCACCGGAGAGGTACCCAAACGCCCATCTTGGCACAAGAAGAGGATAGCCAGCAATCTCCGCATAAGTAGTAACAATATCCCTGAGAGTTTTTCCAACAATAATGTACTCTTCCAAACCTCCATAGTCTTGTCTCAACACCTTGTAGCGACCCCACATGCCGTCCATCTCAGCTCCAATTGAGTACGAGCCTCTCGAATGAGTCGTCGAAAACAGAGCAAGACAGCCACTCGGCGTCGCATTTATGAGAAGTGGAATGTTTTTGTACAGCGGATCAGTGCGGTAAATATCATAGCCAAAACTGTCTGTCGCCGAAAGCTCGAATTTCCTCCCAGCCAGGTTCATGGGAGCCGCCTTTTCGCCCAGGCCAACGTACAGGGTATCTCTATTGTAGCGCGAATAATGGGCAATGCCCTCGCCGTCAACAACATATGAGCGATTCGGCAAATCTTCGTGAAGAGGCCCATTCTTACTGCCTTCAAGAGAGACCGAGAGCAGTGGTGAAGACTCAGTCCAGTCAATGGAAGCGGTGATTGGGCCGATTTTGATCTTCTTTGTTGTGTTGGTAGAAGAAACATTTACAGATTCAGCCTCTATCTGTTTTTTTCAAGAGGGGCACACTGGGGTGAGGAGGCAAAGGGTGAGATTTAGACGTGAAAGTTGTGCGAAATACATTGGGGCGAAGAGCGTCGAGTGTGAATTGAAAGGGAAGCTGAGAATCCGTACAGTCGAGTTGCAGCAGCTTGTCTGAAGAAGCTGTGTTTTCCGCCCAGGATGACGGGACGCGCTCCTGTTGAGGCATGTTGGAGATGCTGAATGGTGATCTATTTTAAAAATACAATCTCAATTGGAGAGAGAGGGAATAGCAAAGAAATTGACACTTGAGAAAGCCAAGATGAGGAGGGCGTTGGAGTTGATTTATATGTGATATCACACGTGTATGTATAAAGACATAGCACTGGTGGTCCCTCAATTGAGCGGATCACGCTGCGTGGGGATGAAGACCGATTTCGGGCTTCTTTATTTCCTGTTAGGCTGCAAGACACTTGATCTACTATTTACCGATTACAATCCAGTTTCCTAGACCAGAAATATACTTTAAAATTACCCCTTGTAAGCTCTATTATTCCCATCAACAGCCGCTCCATCAATACGGAACATGGCCGTCGGCTATCCAGCAAACGGGCAAAGCAGAACAATCTCCGCTGAGGGGCAATTGAGAACGGAGAAAGCTGATTGAAACCCGACGGAGAAAACTCACCATATCCGTCTAGCCTATCAGACAACGAGAATTCTTCCCCGCATTCTGCTCTTACAACCATAATGTTTGCCCCATGGGGTTCTGTGGCGCTTTCACGGCTTATGCGAGTCCTTTTGCATGTTAGACCGGGGAAGAATCAGGTGAACTGTGGGTGTTTATAAATATCATAGAGGATTGCCTGCAACTGGAGCGGTCAAGCATGGTGGTCTGGGCCACATCATCGTTCTCATCTCGTGTCGATCAGTTCGTCGTGTAAGAGCCATCATCATGGCAACTCAAAAGGACAACCCAGATATTATTCACCTTGAAACTCCCACGAATCAAGGTGACTCCAACTCCAAGAACATCACCAGCGAAATTACCCCTGTCCCGAAACCTGCTTCTCTCACGGGCAGAGACAAAGCTGCTCAGTTCCTGAAGCAAGCCAACCAAGCGAACATCATTGTCACTCCTGCCGAGAATGCTCGTGTCCTTCGCAAGATCGACCTCCACCTCCTCCCCATCATCCTTTTCGTTTACTGTCTCCAGTCGCTCGACAAGACAACTCTCTCCTATGCGTCAGTCTTTGGCCTCATCGATGACACGCACCTGGAGGGCCAGGAGTTTTCATGGCTAGGCTCCGTGGTGTATGTGGCCCAGCTGGTGTTTCAGCCACTGGTCGCCTATGCCCTGGTGAAATTGCCCGTGGGCAAATTCTGTGCCACCATGGTGTTTTGCTGGGGAGCGGTGCTGTGTGGCATGACGGCTGCGAAGAACTTTGGAGGTCTGATGGCCGCGAGATTATTGCTGGGAGCGTTTGAAGCCTCGGTTGGTAAGTAATGTAGTTTTTCTTTCTTCGAAGGGCGATGTTCATTGTCAAAGTACGTTGGCTAACTAGTGTTTAATAGCCCCGACTTTTATTGCAGTCGTACAAATGTGGTATCGCAGAAAAGAGCAGACAACTCGAAACGCCTCTTGGTATGCGATGCTGGGAGTTGTCAACATGGTAAAGCCACCACCGCGAGTGTACAACGTAAACTGAACCGCTGTTAACGATAATATAGCTCGGAAGTCTCCTTACATATGGCCTGGGCCACATCAAATCAACCCTTCACCCCTATCAAATCATCTTCCTTTTCTGTGGCTGCATTACTGTTGCTTTTTCAATAGTCATGTAGTAAGTTGAACAATACTCTCTTGTATCCAAACACAGCTCTAACAAGTACACAGCCTTTTCATGCCCGATTCTCCCATGACAGCAAAATTCCTTAAAGAAGACGAGAAACTCATTGCCATTGAGCGGCTGCGAATGAACCAGATGGGCATCGGCTCCGGCGTCTGGAAATGGGAACATGTTCGAGAAGCCATGCTGGACCCAAAGACGTGGCTCTGGACCTGTCTCATGCTTACCATCTCGTAAGTTTAATACAAATGCCACTGGACCCAACATCAACAGCTACTAATGCTAATATAACAATAGGATTCCCAGTGGCGGCATCTCTACCTTTGGTCCGCTCATCATCCAATCCTTTGGCTTCAGCTCCTTCACCACGATCCTCTTTAATATCCCATTTGGCGCAGTCCAGATGATTGCCACACTTGGTGGCGCTTGGGTATCCGACAAGATACACATGAAGTCCGCTGTTCTCTTGTTTCTCTGCCTTCCTCCCATTGCGGGCTGTGTCATCCTTCTCGTTACCGGCAGAGCTCCATCAGACCGAGCTGTTCTCCTGGTTGGCTACTACATCATCTCCGTTTATCCTGGCATTTCTCCTCTGATCTACTCCTGGTCAGGCCAGAACACTGCGGGCGATACCAAGCGTAAAGTGACCACCGGCATGCTCTTTGTTGGAGCGAGTGTCGGCAACATTATCGGCCCGCAGCTCTTCAAGCCCAGCGAGAAGCCGCGCTACGACCGCGGGTTGCGATCGAATCTTGCGCTTTTCGTGGTGCTAGCAGTCCTGATTGTTGCGGGTATGCTTTGGATCAAGGTCCTTAACACGCGGCAAGCGGCGAGACGGCGAGCGCTCGGCAAGTCAGAGGTGATCCGGGATCTGAGCATGATGGACAGGAAGCGAGGCGACAATGAATACGACGAGGAGATTTTGAACATGGGAGATGATAATGTTGGAGACAAGGCGTTTGAGGACGTGACGGATTTGCAGAATGAGGATTTCATCTATGTTTATTGATACCTGTTAACGAGTGGGTATATTTATCCTAAGAAACTACCGATATGCCAAAATCTATTTATAATGTTTGAGTTGAAAAGTATGTACAAAATCTATATGGATTATGAATGCGTAAATTGAGGCAGCATAAATGATTCCCTAAAATGAATCAAGATGAGCAGCACTCGCGGAATTCCTGATACTAGGGAAATAGTCCCAGTGATGATGCATCGGCTTCATCGCCACTCAGGGGGGTAGTGCGGGCTCTATTCGACGGCATCTTCCGAGTGCCATCTCCGGTTATGCTAGTTGCGGCACCCGTCCATTCAACCATGGTGGTGCCGCGGCGAAAGTGCGATGCCAGATGCTGGACCCTCTCGTCCCAGCTATGCATCTTGAGCTGGCAGAAGCCGCACACGCTCTCATATTTGTCTTGGCGATGCTGTAAGAGGTGAAGATTCGGCTTCCACCCGTCCCACTTTCGGCAGCGGTGGAATTTGTGCAGATGTTGCCATAAATGATCCTTGCGGGTAAACGTTCGCTCTGATACGGGACGCTCGGCGCAGGATTGGAACTCGTGAGCTTGCAGATGCTCCTCCGTTGGCGATGCCTGACCACAAAATATGCATTCGGGCTCACTGTGGTTGACACGCCAAACAAGATGTGATTGTTCTTCTGGCAGAGGAACTTTGCATATCCAAGAGTCGAGGCCAGGGAGGTGGATGGATCTCTCATGGCGCACCCAGTCATACTTCTTCTTGAAGCTCTGGCGGCAAAAGGTGCACTGAAACATGTGGGCCTTTCCACGCTCTGCCGTCGCTCCCACAGCGGCCCTTGCATTGGATGAGCCGGCTATTAAATCACTGTCGCCACCATGGATGGAGCTATGCGCCGATAGGGAGAAGATGCCCGCATCATCAGATTGATAGAAGGAGAAGGCAGACGATCCAGAGTTGGATGAACCCTCGTAGCGACCCGTAGGGTGCTGGTTGAAGATGGCCGACTCGCTGCTGGCCGAGGAAGGGGCACCATCGGTAGCATAGTTACCGTCAAAGCTGTAGAGGTAAGCATCTCCCTCATCTACATGGTTGGAAATGGCGTTTTCGATGGCTGACACCGAGACTGGCTCCTCATTCGGGGGTGAATGCCTCCAGCGCTCCATTGGTGACATGCCAGACAGGAATGTCTGTGGCATGGGAGATCCTTGCAGAAACACTTTGCTGCTGTTGTTGAAGTGTGACTGTGCGGTCAGACGATGGCGGCGCCTAGCATTGGCGAACCAATTGATCACCTGCGTCTTGCTGAGGCCGCTCTGCTCGGAAAGCATAGACTTTTCGTCTTCGGATGGGTACGGATGTTCTTGATGAGTGGCAAACCAGTTTCTCAGAACCCTCGTCTTCTTAACGGACCGAGTGCTGTTCCTCTTGTGCGAGACGGACGATGATCGAGTTGCAGTTGGAGCAGTTTCTCGCTCCATGCGCCATTGCGTTGTACCTTCACGAGTGGTGGCATCGTCGACCTCCTCGCACACACCGTGCAGATGACCAATGACGGGGAGAACGGTCTCATAGGCATTGGCATCTCTCTTGCTCCGCTCAGCAAGACTGCAATCACGGTAGAGGGCCACGCAACTGGAACAAGAGCTGACGGGGTTTGGGTTTGCCTCCGTGGTCTGGAGGATAAGGCACTGGAGCCGTTGGCGTTTACAGTAGTTGCAGGGCACAGGTGGTCGATGAGCGCCGTTTTTGATGAAGAACTCGTCGATGGCGTTGAGGGTCCTGGTGTTGTCTTGTAGTGACTGGTGCTGCTGCGGTTGAGGTTGAGCCTCCGTGCCCCAGAAATGTCCGATATCACTTAGAGGGCCCGGACCAAGCGGAACCGGAGCAGCTCCGTCAAAGGGAGAGCCGGGGCCAGGGAAGACGCCGGAGTCGGTGTGGTCGGACCCCAGCTCATACTGGAAGTCGGGGAAGCTGGAGCCTCCACCGGCCGGGCTCGCATACGGGCTGCCGGCATAGGGATCGGAGGGGGAGAAGAAGGGCGGCCCAAACTGGTCCATGGGGACGGGAGTCTGCAGCTGGCGGGGAAGCTGGTCTGAGGCCTGCTGGTGCTGGTCGAATGGGAATTGCTGCTGAGCCGGCGGTTCTGGTTGAGAGTGAGGGTGAGATTGAGGGCGAGAGATAACGTGAGGCTGGAGCTGGGGCTGGTGCTGTTGGTGCATGAGGCGGTGCTGCTGATTCTCCAATGCTATCGCCCCCATCCCCATCTCCATCCCCATCTGGCCTATCTCCATCCTCCTCTCCAAGCCGCCAACGCCAGCCATGGCGAGATTGCCGACGTTGCCCCGATGCTCGTCCTCCAGGAACAGGCCGTCTTCCATAGCCAAGATCGCGTAATCCTCCGGCGTATGTAAGCGCTCACTCACCGTCTCACGACTCGCGGTCCGGCCTCAGCGACTCGCGGTCGCCTGTCTCGGACTTTTCCAATTGAGTGTCTCACCAGCTCCACGGCCCGGATCTTGTGCAGCAGTCTCGTGTTACTGCTGCTGCTGTCACTGCTATCTGCTACTCGTACAGGGCTTCTTTCTGCAGGCTAGTGGCCCAATCCCTCGTTAGTCTGCTCGATTCAACATGGATCGACTGTTTCGCAGCGCTTCGGTGCCTCTGGCCGGTGCTCAGCTCGGAGCCAGCAACAGCATCCACGGGCTTCCAGCTTCGGCGCCTCGGTCCTTGTTGGCGGGTCTTCCGTTGGAGTCTCCGTCGGGGGTCCTTTTTTTTTCCCTTTCAGCTGCTGTCCGAGCACAGAATTGCGGTTGGCGGAGGGCGGAGAAGGCGCACGCTTGGATGGTGAAAATGTTCAGCATCTGTTTTAGTCGTAGCAGGAGGGCGCTTTTTTCCTCTTTTTTGGGGGTGCGGTATCGCGGGTAAGTGGGGGAGCACGTGCACGGTATCTGGCCAATGCGCCTTCCGCCTACAGAACACGTACAGCGCTAAAATACAGCGCTTCCTCAGGGTTCTAGAGCCGTTGGCGGCGATGTTCTACAGCGGGTGATTGCGCCTAATCGGCCGAGCGGCGCTTACAAACTCGTATGAATGGTTATGGATGCCCGATAATAGCACCCGTGGACATGGAACTTACCAGGTACCTGGGTACATGGGCATCTGGTGATTGTGACGATGCTATCATTGATCCATGCGTACATTCGACTTGTACGGGGTTACTTACGCCTTCTTCTACATCTGAAGAGGGGCAATTGTGGTCTGAGGGAACTTGTATTTGTGATCAAGCCTTAAAATTGACCTCATGAAGCGCCTTCTCATGACAGCAAACAGCAGGGAGAAGCGTGTAGACGTATTTGAAAGTACATGTCGTGTTAGGTATATGTACATCTACGTGTACATGCGCACGAACGTAGCATCTCCGCCCACTGTTCCCAGTTTTACAGTGGGCAGACACGTCTCTTTACAGCGCCTTACAGCGCCTTACAGCATCGTACAGCGGCAATGCGCCTTCTCCTCCACAATAAGAGGGGCGGCACTCGACTTTATCAGCGCACCACCACATGTACAGGTACTTATCGGGTCCGATTACAGCACAAGGGAGGGAAAAAACGACATCCAAAGCATCACCCAAAAACATCGACAAGAAGAAATTACAGCCAACCGGACAGCAGAAACTCACCAGCGCATCGGAGTTTGTTCCGCTCACTCGCCAAGATTCACTCCCTGGTCCTTACCATCTTCGGTATCTCTTGCAGACTTGTCGTCACTAGCATCGAACGTTGCCGTCCATTGGCTCACGCTTGGAGCTGAAGCCGGCGCAAATAGGAGTTGGTTCCGGCTATGAATGGAGATGGTTGACACGAGGCCAAAGAAGCAAGCTGGAGCGAGTCAAGATACCTAACGCTACATATACCAGATAAAATCCGTCCTTTTTCTGCCTTGGTTTGTTGTTTCTCGTACTTCATCTAGCCTTCTCTTGTCCATCTCACACTGCATACCTAATATCACATCTATCCCGCCCCTCACTGTATACATACAAGACCATGACTCGCCGCCCTGTCTACTTCAATCCAGCAGCCAAATCATGGACCACGCCATTAACAGATAGCCCAGAACTGGCATATCGCTTCCACTCACAACTACCGGCCTATTCGCAAACAAACTTGGTCCCTCTCAAGCATCTCGCCGAGGAGTTGGGCGTTGGTGCCGTCCATCTCAAAGATGAGACATGTCGACTTGGACTCCCCTCTTTCAAGATTTTAGGGGCCTCATGGGGCACATTTCGAGCCATCGCCCAGCGACTTGGCCTTCCTCTCGATTCTTCCCTCGACTCCGTTAAACAAGCTTTGAAAAGCACCAAAATCAATCTATACGCAGCCACAGATGGTAACCATGGCCGTGCTGTTGCACGCATGGCATCTATCCTGGGTGTCACATCGCATATACACGTACCTGTTTCCATGCATAGCGGCACCATCGATCTAATAAAGTCAGAGGGCGCTCATGTTGTTGTTTCGGATGGCTTCTATGACGCTGCTGTCGTCGACGCCCGAGTGGCAGCTGCCCAAGATGAGACCGCCATTGTGGTTCAAGACTATGCCTCCGGTGACTATGTTCAAATCCCACAGGCATGTGAACCAGCCCTCACTTATCCATTGAAGCCTGCTAATGTATCGTGTAGTGGATTGTAGATGGTTACCTCACCATGATGTTGGAAATCGACAGCCAACTGGGAGCTGCTACCCCTGACCTCGTCGTAGTACCCGTAGGCGTCGGCTCTTTTGCTCAGGCTGTAGTGACACACTTTAAAAAAGCGGGAAAGCAAACCACCGTCCTCACGGTCGAGCCTGATACATCCGCCAGCCTCTGGAAGAGCCTCAAGAGGGGTGAATCCTCTACAACCTCGGAAAAGACACCTAGCATCATGGCGGGGTTGGATTGCGGGACCCCTTCATCTATCTCGTGGGACATTCTCCGCCACGGAGTGGATGCAAGCCTAACTGTTTCGGACTTTGAGGCTCATCAATCTTGCAATTATTTAATCTCTCAAGGTGTATCCGCAGGACCCTGTGGTGCAGCACCTATTGCTGCTCTCAAGAGGCTGAGTCCTTCGGATAGAGAAAAACTTGGTCTGACCAAGGATTCAGTTGTGGTTGTGTTTTGTACAGAGGGCCCAAGGGACTATAGCATTCCTTATGATGTGGCGAGCGACGACCCTGTCGAGTTGACACAAACTTTGGTCAGGATCAACTCTGCCAATCCCTCCATGGGATCTATTCCTGGCCCTGGAGAGACTGCAGTCGCCCGGTACATCACTGCTTGGATGGAGCATCGTGATATTGAGACTCACTGGATCGAGCCAACTCCGGGTCGACCTTCTGTGGTAGGCGTCGCACGCGGATTGGGCGGTGGCAAGAGTCTTATGCTCAACGGCCACATCGACACTGTGACACTCGTGGGATATGAGGGAGATCCCCTGAATGGCGACATCATAGACGGCAAGCTCTACGGTCGTGGAGCGGCTGATATGAAATGCGGCATCGCAGCCGCCATGGTCACACTAGCCAACGCAAAACAACAAGGCCTAAATGGAGACGTGATTTTCACAGGGGTAGCAGACGAAGAGTTTGAGAGTATCGGTACGCAGCAGGTGTTGGAAGCAGGTTGGAGGGCCGATGGCGCCATTGTCAGCGAGCCGACAAACATGGATATCCTATACGCGCACAAAGGCTTCGTATGGTTCGAGGTGGATATCCATGGGCTAGCATCTCATGGCTCAAGGTACGATCTTGGTATCGATGCAATCTGCAAGGCAGGCTATTTCCTCGTTGAATTGGATAAGCATGCAAGCAATCTGACGGCACAAACCGGCGATTCTGTTCTTGGACCGGGAAGCATACATGCCTCCATCATCAACGGTGGCGAAGAAGTCTCATCCTATCCTGCACTCACCAAGATCCAGCTCGAGCGTCGGACTGTAAATGGCGAGACACCAGAAACAGTGACAAAGGAGCTAGAAACTATCCTCGACGGCCTGGTGGAGAAAATTCCAGACTTTAAATACACCCTCCGGACCACCTTTAACCGTTCCTCTTTCAAGGCTGCCCTTGACCATCCGTTCTCGCAGCTCGTTCGAAAGCACGTAAGTGTCACATTGGGCGAGGAGCCGGTCATATCAGGGGCACCCTACTGGACAGATTCTGCACTTCTGGCCGATGCTGGTATTCCGACGTTACTTTGGGGGCCAAAGGGAGAAGGACTGCATGGGAAAGTGGAATATGCAGATGTTGAATCAATAAAGCAGGTCACAGAGACACTGACTGCAATTGCCGTCGAGTTTTGCAGCTAACATTTGGTACTTGGTATATAAAGGGTAAAACACATAAAAACAATAGAAACATTCATCAATAGAATATTTGCATTATTACACCATTGATTCACTATCCTTCTTCCAACTCCCTTGTTCATCCTATAAACTTAGGCGTACTCTTCAGCCTCAGCGGTCATTGCCTCCGTCTTTTCCGGCGGAATCGATGCCGTCAAGCCCAGAGAAGCAGCAATGGCAAACAGCCTTTCCTTCTCCTGCAACGCGGTCTCATCACCAAAGACGCGATCCATATCCTCCAGCGTGCGGCCCTTAGTTTCAGGAACACAGAAGTATGTAAATACCAAGCCGATCAAGCAGAAAGCCGCAAAGAAGATATACGTGCCCCACTTGAGAGTTTCAAGCATGTCGGGAGTGACAAGTCCAATGATGAAGTTGCACATCCAAGTTGAGCTGGTGGTGATAGCCATGGCCTTGGATCTGCTGCCCAGGTTGAAGATTTCTGAAGGATACACCCATCCGATAGGAGCGAAAGAGTAGGAGAAGTTGACATCGTAGATGTAGATGAAAGCAATTGCAACCCCTCCTGGCACTTTATGGTCGCCAAGGGCGGCGCCGTATTTGCCAACAATAGCTCCAACAATGATGAGAGAAATAAACGTTCCAGTAGCACCGCACATGAGCAAAGGTCGTCTTCCAACTCGATCAATGAGAAAGAGGGCGGGTAGGGTGCTCAAGGTGTTAACAATGCCATAGACACCAGTTGCCAAAAGCGACGTAGTGTTTCCAGATAATCCCAGCTGTGCAAAGATAGTCGGGGCATAGTAGATCAAGGCGTTGCATCCCTGGAATTGTTGCAAAAACATGATGGCACTTCCAATAAACACACGCTTGAAGCTGGGCCATGTTGACAGCAGACCGTAGTATTCGGAGAAGAAGAGACTGACACCACTCTTGCCGGGGTAATTCTCTCGCGAATGAGCCTCGTCAAACATAACCTCGGCTTTAATAGAAAGATACTCTTCTCTGAGGGACTCGGAATCGGGATGGACGCGACGGAGGCGGGCCAATGAGCGAAGGGCTGCTTCTTCGTTCTTTCGCATGAGGTAGAAGCGTGGGGACTCGGGATAGAAGATCATTCCAATGCCTAGGATAAGTGCGGGTACGATTTGCAGGGCGAATGGGACTCTCCATGCAGCTTGGCTCTGTCCAGTGCAACCGTTGGGGCCAACATCGTTTCGGGGGTCGAAAGTAGGCTTATCAGGAGTGCCGCCTGAGTAGGGAATATCGGGGGCACAACGGGTACCACCAATGTACTGGGTGCCGTATTCGAGCCAGTAGCTGACGAGAATACCCAGAGTAATGCTCACTATATAAAGGATCTCTTATTAGAAACCGGAATCGCCAGATTAAGCATGTGGAGTTGGGCGTCTGAGACTTACACTGCTGTAGCACAACCAGCGTTCCTCGAATGCCAGCTGTAGAAACTTCCGACATATACATGGGCACAATCATGGTAAGCATACCAACTGCCAGACCAGCAATAGCTCGTCCTACACATATTGTTATTAAAATTCGACCCGAAACAATAAGACGTATAAGACTTACCACCAAACAACATGCCGATTGAGGTTGCGCCAGACTGCAGAGCAGATCCAAGAAGGAAAACCACAACAGCAGCCATCATTGAGCCCTTTCTGCCAAAGCGATCCGCGATAGGACCATTCATCAAGGAGCCGAACCATGCTGTCAGAAGCAGCGTAGAGACAAACCAGCCCTTGAACCCACTGTCCAGATAGATCCTTGGGAAGAGCGCACCGAAATTCTCCATTCCCAGGACACCTGAGACAACACCTTGGTCATAGCCAAAGAGGAATCCACCGAGAGAAGCAAACTAATGTGTATTAGCGATGGTGTTGTTGATTCAGCCATGATGGCATATTTCATTAACTTACAGCCGAGAGACCAAAGATGTAAGGATTTTCACGGAATTGGCGAAAAACACCCTTGGTGGGCTGCTGCTGCACCACACTGACGTCTGTTGGATTGGGCGCCATCTTGAAATTGCGCTTTACAGCAGCTGTACCACAATAACCACTGAATGAAACTGAGAATCCACAAGACACTTCAAGATATCCGGCTCAGATCCCGCCAAAGGGCAGTGGATCAGCGGGCCTTTATATCTAATCCTCTTCCTTAATCCAACCTTGCTCCCTTCTCAAGACACAATATGGGTCCCTAGCTCTATGCTGACCGCACCCAGGGTGACTGTCGCCCTGAGACCCGGTACTGACTCTCCGCATTTCCCCCCTCTCCTCGTGCAAGCTACCGAAACTAGAGTGAAGCCAAGTTGTTGCGCCGAACAAGCCCTAAACCAACTTTTCACGTTCCATGTGGGGAAGAGATCGTCGTCGAGTCCAATGGCGGGCTTTAAGATGGAGAATGCCACTGGAGAAGCGTCTTACGGAACAGTGCGATAGCGCGTAATTACCCCATAAAGATGGGTGCCGGCCCTTGCTCACGAATTGCCATGTGCCCTTTGCTTGTGGGGGAATAACACGGAGAATCGAGCCATTGAGTCAAGAAGTCGGAAGTTGCACGAGCCTACTTCTCCACATCGATGACCACGGTAGTGGAGATTAGTGCCCGCAGTAGGCAAGGATAGAATTTTGCCGTACGAGTATCACCCAAGGGAATCGTCTGGTGAGGGTCACAGTGATGCGGCCAAGGCGGCGTTGGTTGAACGGTTGACACGCGAGTCATTTCCGGGCGGCTCTACAAGCTTTTTCTTCAAGATGGAAAACGCCGTGAATAACCCGAATCAGGAAATGATGACCTTTTCTCCGAGACGAGTTGCAGTATTGATGATGGACAATGTTGGGGAATTTTGCGGAGAAGATGGCATCTTGCAGATTCCCCAGATTAGCCCTCGTGAGCGGTCCTTTACTTAGCCATTTAAGCGCGTAACCTGCAATTTGTAATCACCACCTATTGAGTTGAGCATCGTCATGAGGGGAAGATTGAGAAGATAAGTCAAGGAGACGTGCATGAAGAAGGAACCCAGAATTATAAAGCTTTTATTCTCTAGAATGCATGTATGCTGGACTGGATACGTTTCTCAAAGCTTGTTCAGTGAAAACTTTGAAGTCATACCTCCATGTAATCTTGGGATCAAATGACTGTAATCAGATTCTATTTTACACGGGCTCAGCTACAGAATTCAGAACCATGTCAGTACTTATCCTCATATTTATCGCTATAGATGTATTTTATCTCGAATTTACTCCTTCAGACTGTCTCAATTTTGGCTATCTTGTATCCGTATTATTTTTTTGTCAAACCGCCTTTCGGATCAATCATGTCCTCGGGTGGTCCAACATCCACAATCCCACCTCCGTCCAAAACACCAAAGTATTGTATTTCCGAAATGTATCGAGACGATGATCTGACGACAGCACCACATGATTCGCAAAATTTCTCTCTGGCGTCGCTAACTCAATCTCACCATCCACTGCGCTCATGGCTTCATCTAGGAGCCTTGCAACTCGGTAGCACAAGTTTGGGGTGCAGGCTGCCGGGTAGTAGTGCTGGCTGTTGCGAGGTAACAATGAAGCGGGGAAAGAAGGCCAAGATGAGCGCGTCATTGGTTTCCGGCACGGCTGTAAAACGAAGTATCAAGACTGAATATCTAAGGAGGTCTTGGCATATGAGACTCGAACAATTAACGAATTAGAGGACAGGTGTGAAGTAGGACGTTCATACATGGTGCATCGTGATAAAATCTTCTTAAACCCCGGTTATCAAATGGATATATATATGTTAGGATGAGACGTGAACTTAAAGATCCGGTCGACTCTCGTGGCTCGTTGAATTCATCTCATAAGTCTAACTGCTCGGGTCGTTGGATCAATGCATGAGTTAATGAGTTGTCTAAAAAGTGGGGAGAAGTTAATGCGGACTGAGATCTTCATGGTAAAGTCAACTATTGACGGGTTTATTTTCCCTTTTATTTTCCCTTTATTTTCCTGTCTAGTTGTCATCTGGGTCATCTGGGTTACGAGTAGCAGGTAAACTAGTATATACAGAGGCAGCAATATATTACTAAAAGCAAAGGTAAAGATTCCAATGAGAGAGTAGATTGAGTTCACATCTCAATATACCAGCTAATTGCGCCAACGACTTCGTTCTTGAAAGAATGCAGCTGTGACAGCTCGAGTAGATGATTTCTTTTGCTACCTTATTATAAAGACCTGATGAAATAGCTTTTCCATTATTGTTTTTGGAACCTTAAGTAAAATATGATGGTGCGTCTCTTAGTCGTTCATAAAGTAGCTAACCTGTCGATCTATTCATAGCATACTTATACAAAAGCTTATACGTTCGATAAACGAGCGTTTGACTAATAAGTCTGACGCCATTCTCATCTTAACTAGGTCTTGTATTGTATTGTCCGGCATAAGTCGGAGAAAACGCTCTTTATCGGTAAAGGGAGAGTTATTGGGATTTGGCTATCAACACTTTGCACTGCAAAAGTCCGCCGCAAAGAGCTGGAAGCACTCAGAGCTTAACAGAATTACTAATTGAAATACATTGATTGAAGTTCTATATTGAATCTCCGCTAAAACTCCGCCATGTCTCTGCCAAACCTTCATTTTCTCCGTCAAACTCCATCTACATAGACCTTGACGACCGTGTTAGACAGTTGCATCGCTTTTAAGATGTCGGAGTTTAATAAAGTCCTATGAGCGCCATACTTTGAGACCAAGTCCTCTCTATCTTGCATTTGTCATGTACAGCCGGAAATCTTAAGTTTGTAAAATTTTGGGAGACTGTTCCACGCATAAAAACTTGCCTTCGTCCCGCTATATATGTCAAAGTAGCATCATCACAATCTTTTCATTGAACGACATTAGGTGTGATACGATGTCACTCACATTTGAAAATAAGTATGCTATTGTCACTGGAGGTTCTAGAGGCATCGGAGCTTCAATTGCCCTGTTACTAGCAGAAAGAGGTGCCAGAGGAGTGCGTTTTTCTGGGGACTATGACAGCCTGTATTTGAAGTATACATACCTAACTTTTGCCTTTGCTAGGTGGCTATTACCTACTCGGGCAACGAAGCTGCAGCAAATGACACTGTAACCAAGATTAAAGCTCATGGGGCAAATGCAGTCGCAATACGTGCTAATATTCTCGACGTCGACATCGGAGAGACGATAGTGAACGGAGCTCTCGCAGGATTGAAGACAAATACAATCCATATTCTTATCAACAATGCTGCTCTGTGAGTTTAATCTGTGACTAAACATTGTATGATGCTGATGGTAATCTAGTGCCACATCTGAACATCTTCTTCCCATTCTAAATACTACCGTCGAAAATTTTGACAACCTTTTTCACGCCAATGTACGGGCGCCGATCTTTGCAACTCGTGCAGCGCTCCCCTATATGCCCGCAAAAGGTGGCAGAATTATTAATGTGAGCTCCGTGACAGCCAAACAGGCGGCCGACGAGCCCGGAATACTTTACGGTGCTAGTAAAGCAGCATTAAACAGTATTACTCGATCTATGGCGAGCGCGCTAGCTGCAGAGAAAGGCATCACGATCAATTCAATCAGCGTCGGGCCCACCAAGACTCCTGCCATGGAGAACGCCTTGGCCAATCTACCCAAAGAATATATGGAAGGGCTTAAGAACTATGCCACTGTTGAGAAGCGATTGGCAGAGCCAGAGGAAATTGCGGCAATTGTAGCTTTCGTGGCGAGCGATGATGCTCGTTGGATGAATGGTGCCAGTGTCCCTGCGAATGGAGGCGCGATTCTACTAGCAGAGGGTTAACTACTACTGAGATATTTCCAATTAATGCTCTGATGTTGAAATTAGTGATAACTCTGGAATCATACATGGTATCACGCGTCAATCCGCCGCCATTATCCTCAACTAGTATACTACTATAGTACTAAGTCCATCAATCTCACGCTCCCAGCAACAGTAAACGCTAATTACATAGATAAACTTATCTAAAAATCCCTTTATATTTTTTACAGTAGATATTAACTTACCTAATTGTTTTAAATGTATAGCTAGCTATTAAACCTTAAGCCATGTACATGTTGCGCATACTACAGTTGCAACAAGCAAATGAATCGACAAGAGACCAAAGCCTTTCATTGTGAATGCAATGAATAGCAATGAAACAGAACGTCCACGCAAATACCCATGACAATAGCCTCTTCGTAAGCATCTGTCAAACATGTTTCCAAGACGACATGACAGCAAAACCCCACGAATCGAGATTCAAATCTCCGAGAACAAAACACAAAGACGGACTCCAGATCGACACGAGTCTATCCGAGAATAGCCAAGCCCCAGCCTCCCCCCCCTTGAGACCGATGCCTCTCCGAGAGAGCCAAAGTAGGTCCAGCCAATTAAATGCCACCTAATTAACCTGTACCACGGTAATCATGGTCCCGTTAATCTGGATTCGACCGGGCAAATATCGAGGACACCGTAATGAGCCCCTTTGCCGCCCTGCATGCTGCCGCCCTGCATGTCTTATCGCAGCCAAGAGGGCGGCTCTCCCAAGCCCCCCAAGCGGTGGACAGTAAAAGAGGGACTCAAAAATAAATCAACGCACACAACTGAAAATAAGAACATCTTTTGCAAGGGTAAAATTAGTGTGCGTAGTGGTGATGTTGTGTGCTGATCGTTTGAATTTTCCCTGTTTTACTGTCCACCGCTTGCCCCCATTCACCTCAGCAGTAGCACCGGATAGAACAGCTTCCGGCATCAATGTCTCAGTCCATGACGCAAATCAAATTTCCACTTACGAGAAGACGGGATATTACACGATCGTTGGAGTAAGGCGAGAGGTTGATAGACAGTGTTGACGTCCGCATCACAACAATCACCCTGGACAAGACGAAGCTATATCACAGCCATGTCCCAGCACCCACGAATCACAAACTATCCTCCTCCCAGCTGTTGCTCTTTTGCCAAAGCCTTCCAACATTTCATATAGTCAAGATGAAATTCTCAAGTGTACTTCTCGCAGCGGCTGCTTCGGTGGTAAATGCCCAGCGCCCAGCCAGCGTCTCCATATGCGACTACTACACCACGGCGCTCCTCAAAGAAAACACGGCAGAGAACCAGCTGACGCTGCTCACACTCCTCGTCAACACCGTCGTGATCGGCAACTGTACGCCAATTCTCCTCGCCTCTCCACATTGCATTGACTTTCGTCTCTAACTCGTCCGTTCCCTCACTGCAGATACAGCCCCCAACGTCGGCGTCAAGGTGCCCGGCATCCTTGCCCCAGGTCAGGTCAACGGCAAGGCGGTCAATCTTTTGCCGTACTTTAATGGCCAGCTAGCTTCGACCAATACCGGTGGCTCTCATGGACAATCGGTCAACTTTCTCGATGGTGGCGGCGCAGCACCGCTCATGAAGAACAAGCCCGCCAACGACGACACCTCGAGACAATAGTATGTTGACACCTTGACCGTACATCAATCATTCGTCACAACCTGCTAACTGGGAGTGTACAGCTTCCTCCTCACGCATCTGTATCAATTCTTCGGCTCCCTCCTCTCCTGCTCGCACCAAGGAATGCCCGGCTTTCCCGCCTATGGGGGTCGAGCGTCGCTTTACCAAGTCCACAAGTTCATGGCCCTCGACAGCGCAGAACTGACATACTTCATCCAGCAGATTGCCCTAGCTGCGCAGTCGTTTGGTGTAGCCGCCTCAGACATTGAGACCGTGGGCAACGCCCTCTCCAACGGCTTCGGCATGCGTTGTGCTATGCCCGCCACGGTGATCAAGGCCCAAGGGCCGCAACTGCAGGCGATCTGTGTCGAGAGCGATTGCCCCTTGGCGAAGAACGCGTCTTGTAGCCTGTATGAAGTAGTGGTGGAGCCGTCCAAGGTTAATTCAGCCGCAGCCATGAGTTCACACAGCACAGTGATGGCGACCGCAACCCAGTCGATGACAATACCTTCGGCTGGGGCCGGGACTGCCCGTTGTTTGAATGGCGCAGCCGTTGCGGCTATTGCTGGTGTCGCTGCGTTTGCTGTCTAGGAGTTGTTCAAACCTGATTGCCCTTTGAACAATGTGTACTGGAGGTGAACACGATACCCCAGAGTACCCCGATGGATTCATTCTATAGTTGCATAAATACAACTTCTTTTTAGCACACCAGAGCAGCTTTGTACATGTTCAGCCGTGGGTATTATATATACCCCCGAGGCTGCCGGCAGGATCTTGCTCTACTGCGTAAGTAAAATATTATTTCTTACGGGCTGCCAATGTTACATGTATGTTTCTTGAATCTAGAGACAGGACACCATTACCAAGAACTCTCTTCATTGTAATCTGCAGAGCTGCTCAACTATTACAAATTTTTCTTCTATAGTCGATTGCAAATACCAGGGCCTACGAGAGGCCTTACAGTGCTTCGAATGCCTACTCAGCGCTTGAGTGACGTACGTTGTATACATCTTAGGTGGATAGACTAGGTGGACTTCGGCTTGCATCTTGGGACTTTGTGATTCTGGCTTACCAATTAGCGAGTTTAGCGACTTACAAATTGTTAACCTTGCAAAAGACGACGAAGAATGGTCAAAAACTCCAGGGGCTATGTTCGCTGCGTTATGTATATGCATTTTTCGGTTTCTTGCAGGTAAATTCCATCAAAAAGAGCAAGCATTGTGACGGGCGCACGCGGGCAAGATTGCCTATGTACCCAGAAAGAGGGTGGTCCCGTCATCAGAGCATTTCGGGGGGGGGGGGGGGCTTGGCAGCAGTCATGTTCATGCATACACGTTTGACACTATAGTTGTAGTAGAAGCTAACTTGTCTGACCGTGATTTCATAGATATTGCTGCTCCATTTGTAATGAAAAGTCTTCTACGGTGCACTGTAATGTACGTGAACGGAAGTTATGATTTGATACAGATTGCATTGATTGGACAAGATTTACAATAGCTAGAGTAAGTTAACGCGAAGAATATACAATATTTATTAAAAATAATACTATGTGAGATAATAATATGCCTTAGACAATTGGCTCAGAGACGGATGCAGTGCGCCTAGTGTTAGAGAGGTGTACTGTAAGACTTTCTTGCTTTCTTTACTATGGGCCCTAATCGCTCGCTATGAAGTAGAGATCGAGTGGAATTGTTCACCCAGATGGCATAGCTTAATATACAAATAGTGATTGTCCAGTAGATTCACCTTATGCAAACCTGTGGAAATGTGCAATCTAGGACGAATTATTAATGCAGGTACTTACGAGTAATGTACCAACTTAGAAGGTCAGCGGAAGTGATTTCCAGTGAACGGGTTTGTTAGACCAGCTTGGGAATACGCTCCGCGGACATGTTTCACGAGCCGGGCCGCTCCTAGCTTTTTCTATACTCTAGGCATGATTAATCGAATAATATGTTCTGTATGACGTATAAACGACCTCGATTCTATTCTCTCTCCACGAGCATTACAAATTAACTTCTTGTCAGTAATAGCATTGGTAGCTGTGGTTCATTTGGCTTTCTATAAAGGTCTGTATCATCCGGGACAAGTGATAGATAGAAGTACCCCAACTCCATTAGTTGTCGAATCTCAGCGACAAATTATTACGTCTACATACATCCAGCAAGCCGAATATCATTAGTTAGAATGAGGCTTCCTACTCTCATCCCATTGGCCATCGCCTACATTATCCACACCGCAACGGGTGCTCCGGCAACCACTGCCCCTTCATCCGTGATAACGACAACCAAGATCACCCCTTCATACTGGCGTGCAACATTTTCAGATCCTCCATTCAATATCCAAGGCAATGCTTTCTTCCGTGATTTCTATACCCTTGTTGATGAAATTACCAGCGACCCTAATGTCAAGGTTGTTGTTTTCGACTCGAATTCGAAATACTTCTTCTCCACACACGTGGACCTTATAAATACTCTAGACCCCGACTTGTACCCCGGTAACCCCAGATACTGGGATAGCATTACTCGCCTAGCAAAAGCTCCAGTGCTCACAGTAGCTGCCATCAGAGGCCTCACTTACAATGCTGGTGCAGAGATTGCAGCGGTTCTGGATGTTAGATTTGGGAGCAAAGAGAAAGCCGTACTTGCACAGTATGAAGTCGGGTTCGGTGAGTTTTATCTACTGATTTGACATATCTTCTTACTAATGTAAATTCTCAAGGTGTAAATCCAGGCGGTGGTGGAATCGAGTTGTTGTCCCGCTTGGCTGGACGAAGTCGAGCCCTCGAAGTTGTAATCGGTGCCGACAGCATTGACGCTGAGACTGCTGCTCTCTACGGGTGTAAGCTACTAGCCTATTAATGCTCCCATGTTCAATGTTTGAGAGCAATGCTAAATAATACTAGGGATCAATCGTGCAATCCCAGATGCTCAGTTTGAACAGTTTGTTGACAAATTTGCGCGCCGGGTAGCTGGCTGGGACCACTCTGCCATTGCCGCAACGAAGAACCTCATCAATGAACGCACCGGATTTCCTACGGCAGACGAGCAGATAGAGAGCTTCAACTCATTCTTGAAAGCTGATGCCCCAGGTGGCTTGGTAGACAGACGCCTGAAAGCCATGGCTGCCGCCGGAATGCAGACCAACCTGGACTTTGAGGAGAGCTTTGGTCAAGAGGAGTTGAAATTCATCGGCAGTGGACCGTGGAATGCTTAGATGTATATATTTCACCCTGATGTTTTAATAATGGAATACTAAATGTCTAGAAACATTTGATCTATCTCAACACTTGCATAGCCTTCAGCCCTAGGCATCATTTGTTCGTGAGCTCACTTCTTAAAGAAGTCTAGAAATCCTTTGTTATCGCATGCTACAGCAACATCGATAGCTGTTCTCTGTCGTCCATCTTCAGCGAGAGGATCAAGTCCCTTGGCAACTAAAAATTTGAACCTTGCAACGGTGATGTCGTCTTTGCTCCTTCCACCATGCCTGCCTTGGAACGATGAGCTCGCCAAGGTATGTAACAGAGTCTCTCCAGCATTATTTCGGACCATGAAATCTGCGCCTGCCTTCTCGTAGAATGCCAGCTGCTCTTGTTCAAAATCCTCGAGCTTGGTTCTATCTACTGGCTGTTGAGGCACAGGTGGAAGACCCGTGCTTGCGAGGACTGGTTGTGCCAGGAATGGTCTTTGGAAGTTTGTGTTTGGGAAGTTCATGCTTGGGGTGGCTGTAACTGTACCTGGGAGGACTGCGGTTGGGAATGGGTAGACGTTGCTTGGGTGAGGTCTCGAGAGGGCTGTGCTTGGGAAGCCAGCGTTGAAGACACCGAAATGCGAGCTCTGTAAGCCAACTCGTGGCCAGTCGAGGTTTGAAGGTTCTGAAGAAAACCAATTGAACAATGGCGTGTTACCATTCTTGGTATTGCGTATGTTGATGGGAACGCCCATGTCAAGGAAGCGCTGAAATAACGCATGCTTCGGTCGGTGACCGAGGAAATGTATGGAAAAATTGCCGTCAGCGTCCGGATGCAATGGGTCTGAACCCGCATCTAAAAGGATATCGACAATGTCTTGGCAAGGTCCTTGTCGGAAGAAACCCATAGGCGGACTGCAGAAACCTGGCTGAACGTAGTTGATTGGCAAATTACCTTTGGTATCTTCTTCATGTATGAGCTCCGGACGCTTGGATAGCATCAGTTTCACCACCTCGTTGTGTTTGCACATTTCGTTCGGTGCATGAGACTCGAAGATGTGATGTAGAGCGTTTTTGCCCTCACTATCCCGAGCTGACACATCGGCTCCCAGTTCAACGAGCTTCCTAGTGGTCACATCGGCGACGGATTTGTTCCGGCATGCTGCCAAAAGCAATGTCCTGCCTTTACCATCGCGATGTTCCAAGTCGAGGGATTTCCAGTCAATTATGTCTTGGATAAATCTGCTGCTCTCTAACAGCTCGTGAATGACGGTGCAGTCCTCATAGTGATGGCCTTGAGGGGGCTGTTTACCTGGCCTGCCATTCTCAGAACTGTTGACGGTCTCATTCGTGGATGCCATAGCCACAGGAGAAGCATTGATATCCTGAATCGTCTTGTTAAACCTGGAGTATATGTCCACACCGTGAGAAATAAGCAGCTCCATCATGCGAATGTACTTGGACTTATCATCAAGTTTCGCTGGATTTGCCATGTTATTACCGAAACCACCACCGAAAAGGGGACCGCTGTTTGGGGTAGAAGCGTGAGTTGCTTTATGGTCAACGAGTAGCAACGCGTATAACTCATCTAGTTCAATCGTGGCGCCGCCATCCCTCTTTATTGGACCAAGCTTGTCTCCTGAAGCATTGGCGTTGCACCTCTTGTTTAAATCCAAGCCGACCGATATCAGTCGCTCAAATAGCTGATCGTTGCATTCTTCGATTGCAACGAATAAAATTGAGATATCTAATGCGGTTCCCGGTGGTAAGATAATCTGTAGCATTCTGGGATTGCTATGTCTAACTGCAAGAGTCTGACAGCTTTTGCCCCCCCTGTCGCTTGCGTGAATATCTGCGCCGGCATTGACAAGTATTCGAGCTGCTTCCTCTTGGAAAGAAGGCACTCTAGGAGCGTTTCCTGGAATACTCTCCAATGCGATGTGCAGAGGCGTCCGCTTGATCTGATCTTTCACGTTGACATTGGCTCCATGACTGACGAGATAAGGAAGTGCCTGGTGAACCTGCCACCAGTGATGGCCTCTGGCCAAGATGTGAAGCGCACTCTCCCCCTCTACTATCTGTCCGTCTACCAAGTTAAAGATCTGTGTAGAGGTTTGCGCATTGACATTGGCTTTGAAGGTCTCAACGAGCACTTTGACCACCTCCATATTAGGCATTCTGCTGCTGCATGCGGCAATCAAGAGCGAGCTGATGCTTCGCGGGCCAAAAGGACCTCTTCCCTTTGAAATACCATTCAGCCACTTTGTGCACCATTTTTTGCTTTCAAAGTTTTTCACAACCGCACCAGTGCATAGCTTCTCGAGGAGTTGTCCATATCCTCCGAGGACCAAACTATGCCACGGGGTACCATTTGCGCGGCTTGCTTCCGTGAAATCCGCACCCTCTCGATGGACCTCTTGGACGTGACTGTACTCTCGTGATATTAAGAACTTGTCAGGTTCAGAGTCATGGCAATGTATATGATTGCATTGATGCTCAGGTTCTGGAGGTCCCACCATTGCCTCCGCCTGCTCCTGAAGGCTTGAAAGGGATTCAATTTCGCCTTCATATAGCTTTAGATCCAGTCTATTGACCAGAGCTAGGAAGCATCTTATGGTATAGCTCATTGTTGGGCTATTGATGAGACTAATCGCTTCTTGAATCTGATTCCGTCCGGAGGTATCTGTTGTATGAACGTCTAGTCCGTGGGCGAATAACATTTCTAGTATCTCGTCAAGGCGGCTTGAAGTATGCTCTGGTGGTATCGCTTTATCTTCCCGCATGGGTTGACTAATCTTACGCAGAAATGGTCGTGTTTCATCATTAAGCTTAAGCCCTGCGGCTTGGAGACGATTCTGTCTGTCGCCGGCCGAGCCACAGCCTCTCCAAAGCTCCAATTCGCTTTCAAATTTGGTACATTCTTGTAGTGGTGTCATACCATCCTTCGCCCGGATGTTAACATCGGCTCCTGATGCGAGTAAGAACGCTACCGCCTCTGGGCGTCCGGATCTGCATGCGTAATGAAGAGCTGTTCGTCCACTATTGTCCTGAAGATGAACGAGAGTTGAGCCATTTGAAGAACCATCTTTCTCGACTTCATCGAGAAGCATGCCAACAATGTTTGACTGACAAGCGCGAGCTGCGAGGTGCAAAGGAGTCAGACCCTCAAGAGTCACAGCCGCTACATTCGCCCCAGCTCTGAGGAGTGCGGCGACGTGATACTCGGAGATAGTCGCCGCCAAATGGAGGGGCGTTATGCCATCGCTGTCGGCTGGGCTCAGGTTCTTGCAAACACTCAACAAGTAATTGATGGGGGTCTTTTCATAGTGGCTGTCAAACGCCTCAGTCTCTATACTGCAGGCGATATGCAGGGGGGTTCTTCCCTGATTGTTTGCTTGATCGGGATCAACTCCACTCTCAGTCAGTAGATTATATATATCTGGAGCTGGTGAACCATGCCAAGAAGGCCTCTGGGCCGGGTAAGACCGAGTGTAAATTGCTTCATGCCACATGGTATTCCCTGCTTCATCCTGGGCAAGCGGACTCACCCCCAGGTCCAGGAAGTATTTAACTCGATCGTAAGCATCGCGGTGTGCCGCTTCATGGAGCAAAGTTCGGCCCTTGTCGTCGCGGCAATCGGTTTTCGCTCCCAGCTCCACAAAAGTCTTGAGAATATTCTTCATAGTCCAATCTCCCTGGTAACATTTTGCGCTTACTCTTTGAAATAAAGGCGTAAAGCCCTTGTTATCACGAGCCTCAAGATCTGCGCCGGATTCCACCAATACCTTAATCAAATCTTCTTGCTTTTGCCCATGCTCGCCCTCAATGTGCAATGCCGTTTGACCGCTGTAATTCTTCATATTTGGGTCGGCTCCCCGTGCCAAGAGAGCAAGAATGAGATCGCGATTGGCATGTCGACAGCCTACGGCAACGTGAAGAGCGCCATTGCCATCATTATCCACGGCATTGCAGTCTGGACCGAAGGATAAGAATTCCAACGAGGTTTCCGGCGACTGAGAAGAGAGAAGACATAAAAGCGGCGTTCTACCATCCGAAGTTCGTCGCTTATTGATATCTGCGCCGCCCTCCTCGATGAGTAGACGGACAGCATCTTTGCTGGTGAGATTTCCGTGCAGTGGTGTATCTCCCTTGTCGCACGTTGTATTCACGTCGGCGCCCGCCTTGACAAGTAGCCGTAGCATGGCAAAAACTGATTCAGATGACACAAAGGCTGAACCCGAGAATAAGCTGTGTAGAGCCGTCTTGCCTTCGAGGTTTGGAACCTCTAGATCGACCCCAACCTCCTGAACTAGCTCGAAACATTTTTGAATCCTGTCCACGCTTGGCCGATTGTCCCCTGCAGCACTGGTGGACAACACGTGAAGGGCTGTAAGCATGCGCTCTGAACCATTGGGATCCAGACCCTTTGCACCATGCCTTATGCTAAGATCTTGATAGAATTTCGGCTCAAGTAAGACATTCGGATTGGCTCCAGCCTTCAAAAGGACTTCTATAGTCTGAGGGTTGACTGCCTCGCAAGCATAGTATAATGCCGTGTGATGGGAAACGAAGGCGTCCACCTCAATGCCTGGGTGTCTCAGGATGCACTCCACAACTTTATCCTGGCCAGACTCAGCTGCCAAGTGCAATGCGTTATACACAACATTAGTATCATTGAGAAAGGGCAGATATATGGCCACAACTTCATCATGCCCATTCTTGCAGGCATACTGGAGCGGCGTCCGGCCAGTAGACCTGCGCTCGGCATAATGGCCAAGTTTGGCCTGAGGATCTGTCCTAGGAATGAGGGGATCAAACCCAGCAGCCAATAAGATCTGTGCTGCTGCTGCGTGGTTTCGCATTGCAGCTTCGTGTAATGGCGTCAAGCCAGTAGCGTTATATTTGTTTGACTCGGCGCCGTGCTGTAGGAGAAGCCTGATTGCTTCTTCGTGTCCACTATACGCCGCCCAGTAAATAGGAGTTTCTTCCCTCTCATTGACAACATTGGCGTTGGCGTTTGGCCTCTCCAGAAGCTCCCGCATGTAATCCGTTAGATTGAGATAAGCAGCAACATGTAGAGGAGACATGTCATCAAAGTCGCAATTCGGCCACTCTAGACTCAGCCAGACGAGAAGGCGGTTTCCTTGGAGGAAATTGTCCAGAAGTTTATACAGCTCTGGTTGACCTCTGGCCGATAAACCGGCCTTGGTTATGTGTATATGCCAATTGAAGACGGCATACTCGGCAAAAGGGTGTTCTAGCCTTGAATCTTGGTTAAGTCTCCTAGTTTTCCACCTCTGATTTCTCATTTTGCTCCTCTCCATGATCTCATAGCTGTCCAGGCACCCTACATCAAGGTAAGATAGACATGCGAGTGCTAGTCTGAGGTGAGTTGATTCTGATTCAAGCAAGCTATACTCATCGGCTAGATGACCCTGAGCAAGAGAGCGTGTTTGACCCTTTAGAAACTCGGTAAGAGAGTGATGTACAACGGAAACAGTCTCATCAGGGAGAATCTCCAAAAGCGATCCACAAATGGCACGTATGATGTCTTTGACCTCTTTGAGCTCACGTATACCATCCAGTTGACGTGTCACAGTGAGCATTTCTGACATCTCAAGGAGTCGGAGAGGGCGATTCGCGTGAGTCACCCACTGCAGAACTAGGAGCTGTACATGGTGTGGTATGCCAGACCTCTGAGAATGTTCTTTCAGAAGAGTAGTGTACATGACATTGAGATTGGCGGGTAGAGTCTCAAGAATGTGCTCTATGTTGGCATCTTGTTCCATGATTTGTTCCATGACCAGCTTAGCATAGAGGAAGATGCCGCCGGCTTTTTCAAGGACTGCTTGCTGGATCTTGTTTTGATCATCTTTAGGAATGCGAGAGCTAGCGAGCAGTCGTTGTACATAAACCGCAATGTCTTGATCCACTAACTGTTCCTGGAGGCGAATTTGTATCGTCGGGTAAGGTCTGAGTGGTGTTTCAACCGCAGGTACCGGTCTGCTAGTTATAATCATTCTCATCTTGGGCGGTTGCCAAGATGCGAATTTGGCCAACTCGTGAAGAAACTGATCATTGCCAAGGTCCATCTCATCCAGAGCGTCTATAACGCAGTAAACCTTAGGTACATATGTGCACGCTAGCCGAAGGTCTCTGAACATATCCGTAATGGACAGCGTCTCAATTTTTCGACGCTCGTCAAGGTACTCCTTGATTCTGGCTTGGAGCGGCGGACTGTAGGGTAGAATCTGGACAAGCCAGTCTCGTAGCAGAGCTGTTGGCTCATAATTGGCGCGGATGATCTGTCGGAAGAAGAAATAGAGAACTGGAACGCCTTCTTCTTGCAGTCGCTGAATTGATCTAGCGGCGAAGACAGACTTTCCTGAGCCGGGGATGCCTTTGAGCCAAAGTATCCCCTCGGCGTCCGAATCATGCCATTGCTTGTAGGCATCCGTTAAGTAGAGCCAGTCGCCCGTTCCAGCAACATGGGAACTCAGGTGCTTGTAGAATTCTCCATTGACCGCAGCATAGTCAGTTGGACAAAGCCATTGCTTGATTTTGCTGAGAGTCTCGGGCGTCTGAGGCAGGATATTCTCTTCGTTGAAATCGCTCACGTCATCACGGCTCAGCATAACAATGTCACCATTGTCCGCAGCCACGGAATCTCCGGGTGTAATAATTTCAAATGATTGATCCATAATGTATAATATGTTCTGGTAGTCATTGACGTCTAATACTGCAGATCGTTGGTTGGAACGCAGTTTATGCAGGCAGTATTTAAAGGCAATTGACAACCCTTGTCCGAACAGATTATTGGTCTTGGAGCCGGTGGTCTGTGCGCTGGAGCCTAATTTTCTAATAAGATGTGGAGTCTCAACTTTAGAGTAATAACGTGATTGGGAAGTTGGAGTCTGATATACGAGATTCACGACCAGAAACGGCTGTCGCCGAAGGTAACATCTCGACATTAACCTAAAACTCGTTGGTTTAAGAGATATTATGTGCAATAAGTTTGGTTATTATTGTGCCCATATTTCTAATCACTGCTTAAGATACAGCTCAATTCTCCCCAAGTCCTTTTGTTTCTATTTGACCTGTAATAACATGAATGTAAAACCCAACGACGCAATGGTCTGTTTCGATATCACTTATTACCTTGTCAACTATCGCATCTACCTCATCGTGAGATTTAACAATTGCCGATTCAGTCTTATCAAGTGTGCCTTTTAAAATTTGGCGTGCAGCGGCCATGAAAAGTCGTCCAGTGGTCTTGCGAAGGCTTTCCGGCAAACCAAAGCTATGATAAATGCTCTCATGACAATTGACATATCCAGATTCTTGAATTTGGCTGAGAAGTCGCATTGGGGCTCTGGAAGATGATTAGGGCTTTTGGACGGTAATGAAAACTATTTTGAGTTACTCACATAATATCTCTGCCAACAGAGCGGGCGTACTGCACTTCAGCGTTGCTCCACAGCGCAAATTCCTTTGTCACGGGCACACATGTAATTCCTGAGTGCCCATAATCCTCCCACACTAGCCAACCTCCTGGTCGCAGCAGCATCTTGATATTTCGAGCTGCTTTTGCCCATTGGTCGGCTTTGAGGCCAAGAATGAGCATTCGTACATGAATCACATCATATTGTGCCCTCAATCGTTCAGAAAACGGTTTCAGTATGTCCCCGGACAAAAGTCGAACATTATTAGGTAGCTCAGAAGCTTCAATGAACTTCGATGGGTCGTAATCGTAGCCGTCTAGACGTGCATTGCTGGGTAATTTCGCCGCAAGATCTCGAAGCCAAATACCAGTGCCAGTGGCAAGATCAGCTATAGCAGGAGGATGGTCAAGCTTCACCAGGTCACCAAAAATGTGAGGCGGCAAAAGATGTTTGGCAACTGGCATCCACATATTATAATGCTGATTATGGAGGCGCTGCTCCTCACCAGCACTGGGACCTCGATTCAACGTGTATGGGGAGTCCATGTTGGGTCGATTTCCAGAGTAGAACAGAGCAGATATCGATGCGCAGTAAGTTATTACCGTACCCTCAACAGTAAACTATGAAGATGAGAGTTGAAGAAAGACCCATGGGTCTATATTTGTAGCTGAATCGGCGGTCCCAAGTACACAGGTGTTTGAGCGAGATACTTCCCCACAGTTAAGTGACACGAACATGAAGTTGGACAAAGTGCCACTCCACACTGATCACATTAATTTGCATATATATAATACAAGATGTTAAACAGGAAAAGCTCTAGTGTCTGGCTCTATGTAGTCAAACCCCTACTGGCTAAAATATCTGGAGTATGTTACTAACTAATTAGGAATATCTCGATTTCTGTAATCTGGTAGGGCATTGATTTGTCATTCTCACTCTGATCTAGTGTAGATTGTGCCCAGGTATCGTGAGATACACAGAGAGTGATTTCAGGGCATCATAGAAACATTATCTGGATCTTCGGCTTTTCTCATCTCCACCACAGGATTTTGTCCCAGCGTTAGAAATCGAAGCGGGCGATATTATGCGATTGATGCCCGGCTGATTGACAATGAGTCGCGCTGAGAGCAGGCACAGACGTAAGCGACCCATTGTTTGTTAGCCGAGATAGCCTGGGGGTGAGCTAAAATCTCAAATACAGCACCGGTGATTATGTCCTGCAGAAGATGCGCGCAATAATGGGATAAGGAATAAGTTTGATTCCAAATCTGAAGCTTGTAATAACCTGTGAAGGTGCCATAGTTTTAGCGCTGTGGAACAACTAAAAAAATACATATATTCTCAGCTCTGGCTAGTCCGCATATTTGACGCTACTTTGACAGCTACAGAGACGTTATTGAAAGCTGGGGGAGAACTTTTGCTATGAGATTGCGTTACGCCCTTATCTGAGAGTATCTTAGCACCGAAGGGTCATACTCCCCCGATAAACAATAATTATGCCACTGGTTTTGAGGATTGTGTGCCTTAAGCTCATTGTATTATTTATTAAATTTAGCAGGCGGTCTAAAATATGCTGTTACACGGAGCTAGAGATGGGTACATTGCAAAGCTTTATATGATACAGTTTCTGTGGCAGTCAATGACAATTCCTGCTTCGTTTTGTTGCCTAAAGAGATATCCTATTTCCCGCTCTACTTCTTTTCAATAGCATTTTGAAGCTTCTGAATCCATTCAATTGTATACGCGCTATCCGCAAATTCCATAATGTCCACAATTTCTTGGCCGGTCTCATCGACCTTCATGATCCATACATATTCATTCTGATATTCTCCCAGGACCGTTTCACAGGTGGATTTGAGGTGCAAGGTGATATGACGGGAGTTTTCGTCAATTATAGGCTCATAGCCATCCATGAAAGAAAGTTTGAATCCGCTCATGACATTCTTCAGGTTGCCGACCCAGGCAGAGTATTCGCTGTTGGTGCGTGGCGGCGCGTCTAGTGATTTTGGTAGGAGGCGGTGCATGCAACTCTCGCTGCGATATCTCACAACGGATTCCGTGGTGAACTCGTTGAAAGCATTTAAGAAAGAGATGGCAAGTTCCATCATACGAGATCGTAGGTCACTCATTTTGGCAAGATTTTGGGTGGGATGTTTTCGAATGCAGCCAACGACCTGCTGACTCGAGAAATCTTAATACTTAAATAGGTGGGACAATGCATGTGGGACGTTTCAACAACATACCGCTTTCTACGGAGTATAAGCAAAGTAAAAAAAGAACTCCGAAAGTCTGGTTAAAGCGCGTGTTTTTGTAAGAGAGACGTAAGCTGTGAAGTGGGTCTATTGGACAGTTTCTGATAGATCTCATAAGACGTCGGTATTATTGTCGTTTCTGGTATGTGGAGCATAGGCAGTGCTGTCTGTTATAGATCATACCGCAGTTCTACTGGCTGTACCTAGATAGAACAGACGGCCGTTGGGGAGAGGTTGGAACAGTAATGCGGCCTCGGTGGACCAGTTAGAACCAGGAAACATGCTGACTATGCTCCTCGTTGAAGTCCAGAGGAACAGACTGCTCCGCAGTTTTATTTTGGCTGACACCTTTGGAATCGAATGACCGATGATCTCCGTTATCACCGTGACTGGTTTGCTTACATCTGGTGTTTGGGGGCCCTGCTAAAGATCGGAGTAGCGTCGATTCAGCGGGTTAGTGTCCAGCTTGTCAGCCTGCATCTCTCTCGCCCTGTTCCAGCTACCTAGTTATTGGAACCCGCATCCACACTCGACTCTTGGTCGATAGTGAAAGATATTTAATGGAAAGCCTTGCCCAATGGCAATTTGCTCTACCCCTGGCGGGTATTCGCGGTTCTATTGGATATATTCCGAGACTCCACAAGAGCCTGCCACCGGCGGGAGTTGCTAGCAAAGAGAGATATTCGATTGCGTGTAGTCAGCCTTGTCGACCTCTAGAAAGCGTTTGCTCATTGTATTACCCATATGATGTTGTGTAGATATTTCGAAATGAGGCGTTCTTGCTATATGCATGACATTATTGACATTTGCCGAATTATCTTCGCACCTCTATTGTATGTATCAAACGGTATAAGAACAACTACGAGTATCTCAGTGTGATTCCATACCTTTATTTGCACAACCACGGGCCGACTGCCAAGGATCATCAAGATTGTGGACCATGTAAGCTGTGAATAGTGCTCCGTACTCGTAAAGATTATACACTAGTGCGGAGATGATATCCATGTCATTTACTATTAGTCTTACCTGGCAGAAACTATATGAGAGCTTGGGATGCCTCTTGGTCATGAAGTCATACGCTGTTTTATAAATCTACAGTGAAAATTGAACACCACTCATTACTACGATGGGCCCGTCCAATGTGCAGATGACAAGAGACGCCGTTATTTCGACTCAAAACACGCATTCGGCAGACATTATCCGACCAGACTTGAAAAACCAGTTCTACGACGATGCTATATTTACTCACGCGTTATCATGTACGAAAACCTAGATGGAACCAGAGATTCATGACAAGATACTGATCAATTGATGAGGCTTTCTACCTTCGGACGCAATGGCAAAGGCCTCTCCAGAGTTAGCTTCACTGGGTGAGAAGATGCTGTCACGAGAATTTCTCGACATGCATTCCAACACTGAGAGCAATCCGCCATATATCCGACCTCTGGATACCTGGGGCCGTAGAGTCGATCACGTTATTACAAGTAATGGATGGAGACATTTCCGAGCATTCGCCCAATCTGAGGGGTGAGTTCCAAAGTCATGCATAGTTCAGTATATAAGGGTAGTACTAAGCCCACAGATAGACTGACTGCAGTGCCGGAGTCGAGATTCCCTGGTTACGGCAGAGTTGTGCAGTTTGCCAAGTACGTTGCCTATACGTTTGAGTTCCTTATCATCTTCACTAATACTGACTAATAGGTTTATTCTGTTTTCTTCACTCTCTGGAGGCTGGGGGTCACAGCTTGCGTTGACTCAGGGTGCTAGCACAATGCTTAAAGAACATCTTGAGAAGCCGGGCTTGAACCAAGAGACCCGAGATGCAATACAATGTGCGTATGACGGTCTAGTATCTTCAGATCCAAGCAAAGCTTGGACCTCTGGGATATGGGTGACCGAGTTACCTTCAGGCAGCGATTTCACTGGTCTGACTACGGCTGAACTCCAAACGGATGATAGTGAAAATAGGTGGGGAGAGTTGAAATTAGGTCGCTGGGCTCTCCATGGATCTAAATTCTACGCCTCCGGACCAGATGCCACGGTCACGCTTATTCTGGCAAACACCGCGAAAGGGCCTTCAGCATTTCTAGCTCCGCTTCGACTGCCAGTGCAAGACGCACACGGAAACGTCATCCATGCCCCCAATGGCATCAATATACGAGGCTTGAAGAAAAAATGCGGAAGTACTCCCGTTGCGGTGGCAGAAGTTGAACTCAGAGGGATGCGAGCCTGGCTGATTGGACAAGAAGGACGAGGCGCGCGTGAAGTACTCACGTTTTTGACAGTTGCCCGTATGTTTGCATGCGCTGGCACCCTGAGCGCTTGGGGACATAGCCTCAGAGTTGCTCGTGCGTTTGCCAAGGTCCGCCGGGTAGGGGGAAAGCCACTGAATGAGTTGCCGCTGCACATGCACAGTCTGTCCAAGTCTCACCTGGCGTACAAGGCCAGACTTATGCTGCTGCTGTATCTCTCTAGTCTTTTGCAGCTAAATGAGCAGAAGCATAGTGGTGATGAGATATTGCCTTTTTGCGTCGGCTTAGACGCGACTGCCGAGGACGTGAAATTGTTATTCCGATGGCTAGTCCCGGCTGCAAAGGCTGTGATATGCCGCGAAGCTGTGAACAATATCGGCTTGTGCATGGAATTCCTTGGAGGGGTGGGATATATGGAGAATGAAGAAGGCGAGTTCAATATTGCTCGGCTGTATCGAGACATGTCAGCTGGTCCTATTGTAGAAGGAACATCGAATGTTTTGGCAGCTTATGCCATGAATCTGATAGAGGGTAATAATGGCTCAACGACTTTGGCGGCTATCGATACAGCTATCTTTGCTCACCTCAATAGTCATCAAAATCTGGCCCTCGAAAGGAAGCTGGTCTTGGAATCCTGGAGTCGACTGAAGCTTGTACTCTCTGACAGCTCGATTGAACACATAGGAGCGGCAGAGAGCTTTGTGCGACACATTGTCGATCTTATATGCGCCGCTCTGTTGATTACGGATGCGGGGAGAGATGATGAAGAAGTGGCATGCGAGTTTGCAAAGCGATGGGTTTTGCAAGTGTGCGGCGCAACTGAGCATTACTACAAGAAAGTAGAGGCTCCGGGAAAGTTATTGTTGGACCAGAGGTTGTGCTATGGAAGCTCATACCAGCGTTAAGCCAGCAGCTGAGCTGACGAAGACACCGTTTGTTTTCGATTACAACATCTCCTACAAAATGATTGCCATAACACAATCTCTTACTATGCAGCCTAAACCAAACCGATTCTGTTTGTTTCAAGTCAAATTTATGTCTTCGATAACTCAGCACCGTTGCATGCAAAGCCCGAATAGCTCACTTCTCCTCACTGAATACGTGAAACACAACATTTCCATCCAAAGCCATTCCAAATTAAACTCCCAGCATGCTAATTGCAAAAGCCTTACTCCGATTGCGCCATGAGCGTTCATAAGCTCGGTTCTAACTCCAGCTGAATATCACTAAAAGATTCCCAAAAATTGAAGCATGACGCTTCATCCAAAAGAGTCGTAAGAATATCGTCATTGATGTTCGGTAGGGTGGCCGAGTCATCCGCAGGAGTTGCACGAGACAGAGAGGCTCCTCCAGCAGTCGAAGCAACTCCAGTCGGGCTGCCAGAATAATTCGGGTATAACTGGCGTATCGCTTCCAAGAAAACGCCCCGATACACGGAGGCTGATGTATACGTCTCCTCTAGATCTTCCATGACCATCATGCAAAGCTCCAGCTTATTCAGGCTGAGACGTCGAGAAAGAGCGTCTGTCGATTTACAGTTGAGGAGATGTACATGCATAGCCGATACTAGAAGAGAAGGACTGCAGCCGATACAGAAGCTATGATCAGCAATTGCGCGAATGTCATCGCTGAGGCCGTGGGAGAATACACTCACGTCATAGGACAAGCAAACCGAAGAAGCTTATCCCGCACGATGTTATCAACAATGGCATTGGAGCGTACAGCTGCTGAGTCCATCTTGTTTCGCATCTCATTCTGCCATTCATTCTTAATGGCTGGAGATAGGTCTTCTGGGGCCTTGGCAATGTACGGGCAATAAAATGTGATCAAAATCGCGCTGTGGCCATGTAAGAGGAAGCCGTTAAAAGATACGCGGAGAGTGGATTTAGGACTCACTGATAATGCAACTGTAAATGATATAGATAGAAGGATGCAAGGCGACTTTGTTCAATCGCATACCGATCCGGAAGCTGCATCTGCAAGAGTTTCGCTTCAAGGAGTTCAATCTGACGGAGCGTTGGACTGGGGCCGAAAGGCTGGTAGCACAAAGTGAGAACGTCGCCCAGAAGTTTGCTCAATTCGATTAGAGTAATCCAATAGTGAGCTAGCTGAGAGAAATCTTCTGGGATATATGCGCTGGCAATTGAAGCCGGTATCTGCGTCAGGTCGCTTAGCACATCGGCGGACGAGACCATCGGTGTATTGCAGTCGTTGAGATTGATCCTTAATGGTCTTCCAAGCGTCAAGCTCAACGAGCGATCCCTGAAGAAACAAGTCCACCAGAGACGACGCCAAAGATGTCGCTGGTGATTAGGAAACGAAGTATTGAACTTGACCGAATCCGGATCTCGATGCAAGCCCAGCATTTGACAGAGGCTGATTGCAACGCCTATCCAATACCACGGCTGTGAGTGTCCGTCCCATTTGGAGTGCCAGAATCCCATGAGGAGAGCTGATTGCAGGAGGACGACTTTGTCCGTCTCACCGCCATTGTCGTACAAGCACTAAGACGAATGTGAGAATTGTTTCTTATCCACAATGACGATTGACTGCATACCTTTGCACGAGAGTACATGGCAGCTTTCATCTCTTTGCGAGACGAGTAGCCTTCAAGAGTCCATACTCGAGAATCGACAAACTGCGAATGACAATTAGCTGCAGGCCAATTACTGTATAGATGAAGCAAATAAACATCGAAACGGAACAACTTACATTTGCTGCGACAAAGAACATGCTCCATAATAATAGCAAATTCCATTCACTAGCTTTTCCAGTTTCGTGGAACTTGAGCAGCACTGTCGCATCAACTATTGGCATCATGGGATGCACATGGTGAAAATATGCACGGAGGAGTTCATTGCAAGTGCTTTTCTGAGGTAGAGTGAAGACGCCCTTATACTGTAAATATTCACGATCTTGTGCAGATAATGAAATGGGTGCTTCCGGGATGAGAATATGTCTTGCGACAGGTTGCTGTGATGGCGAACAGGCATCAAGGACTGATGTGAATCCCGGCGCCTCTCCTGTTTTTAAGACGAATGTCAGCGTCATCTCATTTAATACACCCAACGTTGTTCTTTGATCTCATACCAGTATAGAAAGGTCGACCAGCCTGGTTACTCTGCCCCAAGGCTGCTGAGGAGATCTCAGCCCCAATACGCTGGTCATCTGGGCTGCCACGGCTATCAGTGCCAGCAGCGAGGCCGCTATCGTCTGCAATGTTGCTTGAGTCGTTGCCCTGAGGGGAGTAAGATGCTATAGAGCTAGGTCCCTGCTCTGCCGAGGCCTGAGGTAGTGGCTGTGGAACTGTCCTAGATGCGGTAGTTACTGGACGGTTGAGTTCAAATTGAATTGGCGAATGGTTGTGACGGAGACCAGAGGATTGCTTGTGCCGACTACAGCCGCGTTGAATAAGACCAATCAGCTTCTTTCTAAATGCAAGTCATCTCAAATCTCACCTGTTTCGGTTGCTCTCCAAGAGGACACAGCCAACACCATCTTGAGAGCAGTTTATGCAAGGAATTCCCGTCACCTGGACGCTGCAACGTACTTTACGGCGACGACAGTTTTGACACGCAACTGCCGACCGGCGGTGACGAAAAGTTGACATTGCCATGGCTTCTATCGCAGGTTCATTATACGAGTATTGGGAAGACAGGGGAGAAGCCGAGATCATTGCTGAGAAGCTTCCGAAGACCTCGGGAGGCCACATCTCGGTCATCACGTGATATGCCGAGGTTATTTACCTCGATCCGCCTTTCTTTCAACTAGAAGCATGAAGAAGCAGGGAGTTTCGGGTTGTAGAGTTTTTGGTTTTTGAGGGTCCCGAGCCTGTTTATTGATCTTAAACTGAGCCATTGGAGACATGAGCTGTCAATATGTGGATAGAGAGTAACGATACACCTTCCGTGATCAGGACAGGTAACCCGCCCGAGCTCCATAGCATGTAAGATTGAAGAGGGTGACATTCTTTACGCCTAAACTGATGCACGCCCAACTTATACAGCTCCTATCGACCTATTGGGCGAAGTACATGCGCTAGTCCGGTTGCGTGTTGGAATCCTGCGTATATACGAATATACGAACAGTGCATGAGAGATCTGCAAGGTGTCAGATATAGGATCAGAACTGGCATTAGCCTCTCTTCCTCGAATATGCTTCAACATTCTGCTCCTTCATAGCCGACAAACAAAAAGTCGAGTCTTTTATAGTTTACAAATTTAGAAAATGCAGCTGAGACCACGGTATCAGTAGGACGCAGAAGGTAGTGTAGTTTGCTGTATCTCCATACTGCAGCATGCAGCCTACACACACAAGAGAGATGAACCCAAGTAAGTGAACTGTATAATACTGCAGTCGTACGCGCAACTAACTACATAATTAACTCCTTCAATGTATCCATATGCTCACTTCATCTAATGTATACGTTGCTATTGGTCCGTATTACACCACCCCGTGAGCAGTGCAGGTGGCTCTAAGCTAGTCACTCCGCCACTTTACAACTAACAAGGCTCGGAAACAGGGACAAATATTCGTTCCGATGTCCACAAATCTGCCAGCCTAAATATCCCTTCCCTAGAGTCTTCACGGCCACTAAATACAGAGTCACCCCACGCACAAACATAGAATGAGGGCGAGGATAGAAACTCCGATTCCTGAGAGAACAAGGCTAGAACAAGCATCAAGAGCTCAATAATGTCAAATTTCGAGCAATCAATTCACTCATATGCACTATTGCCTAGTATTCAACGGCAATTGTGTTAAATTCGCAACTGTCGGGACTTGAGAGGGACTGGTGTCAACCCACCCCCTATTAAAGGGCTCCATTACAAATAATACTAAGCTAATTGCTATCTCTGCATGGCTCAATTAACCGATCTCACAGTAGCAGGGCAAAAGGAATAGGGCCCCTACTGGTTACTGTTAGAGTTGGAACCAATGCAGGAGCTTTAACCCTGCACATAGTCGGGCGAATATACAACGGAATGTAACCTGACCCAGCATGAGGTGTCACGGAAGGATCTCGTAGATTGACTCCCGAAGTGTTGGGGGTAATTTGTCGCTCAATTACTGCGTTAGTATGAAATCCGTGTCGTAGAAAGGCGTCTTTCGTCAAGATGGCTCTTCCTTCTTACGAGGCTTGCAAGGTCACAACGCCCTGGTTATATGGAAATTATCCAGCGAATGCCTTACAATTTTTGCAATAATATCTCTCGTACGATGGATGTTGAGAACAGACCATATCCTCGGAGATTTCTTGAGCGCAGCCCTTTGCATCTCCGAAGATAGGGGAGGCTAATTAAAGTATGTACCGTAGCTGCCCATAGCGCTCGGCACATAAATATGTACAGAGACACTACCTAAAATAGTGTGGTCGTACTCGCCTCGGAACAACTTTTTAACTAGCATAATACAAGTTTATAAACCGAATAACAATGCCTAGGATGTTAGAATGATTACAGGATCTAGTTGGCGATGAGGCTCGGAGTGACGAATATGCACCTGTCAAGAGTTAGTTGGCACATTAGTTGATCTTTGCGTTAATCTTTGCATAGCTTAGCCTTATCTCTCTTGTACTTAAAGAAACAGTTGGATTATCTACAACTCCCTAGCGAGCCACGCCAATCGGAACATTGGAAGAGATTCAGCTTGGTGACCCTCAATTTCTCCTAGCGAAGCCCGCCTACTTCTAGGAAAGAGCTCTTTTTGAAACAGCGCAATGACCTGTCATCTAGATCTAACCAAGGCGTATGCATGAACTGGCAAAATGTTGTGCCGAGGCTGCCCTTGCCAAATGAAGGTATTCGTAAGTCCCGGGGCCACTCCAAGCAGAAGTTGCTATCTGGTGGATCCGGTAAGGCATAATACCAATCAATGACTGTTCAATCCGCGGTCCGGTAGCCTGGATGGGTCTTGGTTACTCCATACATGCGTCGCTTACGTGCTAAAAAGGTTCATTTCCAAGTGTCTACGCTGGATCGTACCAGAGCTCATATAGGCGGGAGCGTAGGGTCAATGATTAGCTTACGAGATCCAGGGACATTAGATTGGGCCAAAAGAGCTTTGTATTCAAATCATTGATAATCAAGGTCCCTCAATTTCAACGTAGTACTAGCCGGGCGAGAAGTATGCCCATTGTGGATAAACCCTGGTGTGTGAACTTTGCCAAGAGTCACAGACATTGCGTCCCTCGACTATGTTTTCGGTCTCGGAGCTATTCAAACTACTTAGATCCAGCGATATCCGATCAACTATCACTTTTATGCTGCTTAAATATGTCAGATATTAACCATCAGGGTTAACTTTATTATCTACAACGAATAGTTAGCCTCCAAACTCTACTTCGATGATGACCAATGAAAGCCTAGTAAAGGATGAGTAGCAACAATTCAGAATATGCGCAATTCTCTATATAAGTAGTTAAGCTAGATACTCAGTTGCCTAATGCAAGTTAACTGAATGATTTATTGCCTGATCCCAAGTTATATCATCCTTACTTTACAAATGTCTCCTTCTCACTCATCTCCATGTGTCAGCGCCCAGCTCTATTCATTTAGTATACACTTAGTATGTAATACTCTTATTGTATCTTGCTTGTGGATGGTTTGTAAGTGGTGAGCACTTTTAACTATCTAGTGTCATGCTGGGTAAGAAAGTGGCTGAGGGCAGCAAAAAGCGTTTGTTCTCTACCACCAGATTAACATACGTAGTTAACACAACCTCATTCATCGATGCTGTCAGCAGCGGCGTTGCACTATCACCACTGCAATCTCATAAGTAGTATATACATGTATTTCTTTGCGAAAAACTAGGACTCTCAAAACTGTCGCCCTTTTCTGAAACCGTGAAATAGCATAAGAAATATCTCACGCTTCAAACCTTCGCTTTCATCCATGGCCGCAATTATCCCTTCAATCTTGGCTCTTTGTTCCTCCTCATATTCCCTGAAAGCCTTCGGCAAATTTAGCTCCCCAAAGACTGTTGTCACTGCATCAACTTGAGAAGGCTCCTTCTTTCCATAGTTCTGCAAAAGGCGACTTCGCTGTTCTTCGTTTGCTCGAGACAGCGCCTCAATAATGAGCCACGAGCACTTTTTGTCTTGAATATCCGTCCCATGCTTCCCGGTAACTTCATAGTCCCCATACACATCGATATAGTCGTCGTGTACTTGGAAATACTCTCCTAGTGCCACCGCAAAGGTATGAGTCTGTTCCAAGTTCTTCGGTGTCGCGAGCTGCCAATATTCCAAAGCGAGCGTGATTGGCCCTGATATACTGTATGAAGACTTCTCTTTGACTATTGACCAGTATTTTTCTTTGGTAAAGGCTCCAATATCCTCCTCTTTCGCAGCGGCAAGATCGCACAGCTGACCAAGTTCAGTGTGGAGTCCATTGTCAATGAAGAGCTCGACTATATCGATATAGGCGGGATGTTGGCGTAGAAATTTCTTGAGGAAAAAGAAGATGGCAGATTTCAGAATGCATGCGTCATTGATGGCCATGAGACCAATATGCGGCTGGCGGTACCAGCACGGTTCACCACGACGGGTTGTCGATTCGTCCATTATGTCGTCCAGAATCAGATAATGCGCTCCTAACATCTCAACAAGCCATGCTAAGACGCATAGTTGGTTTGACTGTTCCTCGTTTACTTCATCTTTCGCAAGTTGCTTTCCAATGTATAACGCTGCCAGCCCGCGATGGAGTTTACCGGTTCCAACGTTTGCAGAGAAGCACTATATGAAGTTAGGTACTGCTGGCGGGTAAGGACTCCACTGGCTTTGGCCATACTCACCTGCGCATAATGATCAATTATCGCCTTTTCAAAGCCTTGAGATTCAAGGTATTCTCTGAACGTGGCATTTAAGGCAACGTATGTTGTGCGAAGCTCGTTCTTGAGGGCGTCCATTTCTCACAGTAAAAGTACGGAAACTCCAAAGTCAGCTGTGTTGGTCAACCCCAATATGGAAGCTTTGACAAGGGGCAGCGATAGCGGAAGACCTAGCTCACTGTCTTTCCCGGATCAATATTGCCATGTGAACAGCCACCACGCGCAGTGATGAGGCCAAACAGGCTGCTGACGTGGCGACCGGGAAAACCACGCTTAATCACAGCCGCCGAAGATACGAGTTATGTTCAGGATTCATTCGTTACACCGATAAGAGAATGGAGATTATGTGACTCCATCTGACCAGTTTTGGTACAAAATAATAATAATAGGCAATTTATCCTCTCTCATTGGGATATCTTTTCGTGTTGAAGACCTTGCTTAGATGAAATGGGTTCTGTATAATTACAGGTACTTATATCGGTAAATATACAGCTAAGATATCTGCTGGCGATATTGCTTGCTTTGCTCCTCAGACCATCTCCAAAATTTCCCTTGCGATGCCAGTCGAACCTTTTACCTTAGATTTGGACACAATTTCCAAGTCAATTCTTTGGCTATGAAAGTGTACCCAAGACCATGTCCAAGTACCAGTCTGCCCCAAACTCACATCCAGCAAGAGACCAGCGAACAATTCCGGGTAAGCAGCATAAATTAGCGAATATACTACTGACTCAATTGCGAGCCTCTGCTAGCGAGGCATGCATTTTTAGAGTACAGTTTTTATTATGCCATCGTTATTGTGCAGTTTGGCAAATTATGTCGCCTGACAGTCGTTTCCGGCTTTACTACTACCATATTTGGTTCTTGCATTAACGTCTACAATGCAATTCGTGTTGTTGAGATTAACCCCACCAAGTGGTGAACGGCGGATGGCCGATGATGCCACCCACATTACTCGGACGGAGTCAGTGTGGCAGTTTTTGTTGTTAGTATAAATAAATGTTTGGAGAGCTTTGTAAAGAAAAAAGGTGCTATGCAAATGGTACCCAATTGCTGTCTGTAGAGTTGCTTCGTCTTTAAGCTTTTAGAAGACGTGATAACGCCAGTCTTATTCCCAAGTACATCTAATCCGGTCTCTTTCGAAAGAAAGTCATCAGAAGACTTCTCAATTGCTCCTAGATCATTCAAGTCAGGGTACAAGAAGACGAATTCACCTTTAGAGTTAAGAAGAGGGGCTTGAATATCTGCAGTCGTCTTGTCTACTTCTTCAGTAGATCGTGTGGTAATACACACTTTTTACTGTAAGAGTGGAGAATCCTGGCTAGATCTTTACCAACACCACTTACAGAGTCTGTTACTATTAATATCCAAGACAATTGGTTATCTTTCGACTAGTCCATGAGTTATTATGATCGAGATATACCTTTCCAAGTCGACTCTTTATTTAGTAGTTTCTCCGTAAAAGGTGGTTTTAGTAGAAAGGCATTTTTCCAAACTCGTCTTGATTTCCGTACCTATAGAAGGAATGGCGGGATAAATAGCTGATCCTCAAGAACACTTCTATAACGGCGTCAGATCCTCCCAATTGCAGATTAAGTGCGAGAATTTTGTCGTTTATCGTAATGACAGCGTAGATATTGTCTTGCTAATATCCTTAAAGCGACATTAGCCCGTCATCCCTCTGCATTAGTCGCTGGAGAATTAAACCCCCAGATGGGCTAGTTTATGCCTTGGCACTGCACGAAACACTGTAGCTTGCCGCGATCCTGTCGCTTGCCGTGATTCCGAAGATGGCCGCATGTGCGGGGGACGACCGCCGGCCGCAATAGGTGACAGGAAACCAGCCAAGTTCATTTGCCTCGAAGTGTCAATACTGTCCATTTGTCGCCTTTTACTGCCCTACACTTGAATTAAAAGTAAACTCACAATAAATAGATAAGTAGAGCGAATTCATCTTCAATTACCATGTGCGAGATCTCAAAGATTAAAGAAATAAGTAACTTGACATTAAACCATTCTATCTGTACTAGAGCTTATTTGAAGCTTTCCGCTTATATCGTGAGTCGTTAAGCCCTGGTGTTGCACTTCAAGCCTTCAGCAGCGACTGCTTGATTGCTTCAGCAAATCCTGGTGCGCTAGCTGGGTTCTGTCCGGTAATAAGACGTCCGTTGTGTGCAACAGTAACATGTGCCTTGAATGGAGCGTCTGACTTTTCGAAACGTCCTCCCATCTTGACCAACTCTGTCTCCACAAGCACTGGGCATGCATCAGTCAAGCCAACCTTGTCCTCCTCCTCATTGCTGAAGCCAGTAACGGGCGCATCGGCAACCAGGTATTGGCCGTTGGAGAGCTTAACATCCTTGAAAACAATAACACCGTGGCAAATTGCTGCAACGATCTTCCCAGCTTCATAAACCTCACTAATCAGGGTCTTCAGGTCGTTATCCTCGGCCAAATCAAACAGAGCTATGGAAATTAGTTATTTCTGCTGCTCCAGCAAACGATTGTGACATTAGACATACGTGCGTGGCCGCCTGGGTGGCAGATGACGTCAAATTCCTTTCCCCTTCCAATATAGTCGCTGATTTTTCCGGTGTTGGACCATACTGATTCGTTGTCCTTTAGGAAGGAGTGAGAGAGTGAATCAGTAGTTGCTGTGTTCTTGACGGAGCCGGGGTCAACTTGAGAGAAGCCGCCCTTTGGCGAGACAACTGTAATGTCGGCAATTTCACTCAAGACCTTGTATGGGTGAGCGAACTCGGCTGAAAGATTAAATTAGAAACCGTTTTAATATGAAGTATCCTCATTTGTAAGACTCTAGACTTACGGAGGTACCATCCTGTAGGGGCGCCAGTTGTAGTGAACTTGGCGGCCGATGAGAGGACCATCAAAACACGGAACTTGGATGCCATGGCTGGTGATGAATTGGAGGGGTAGAGTGGATCGAAGAGTAGATTGAAGAGTAGATTGGTAGATAGAATTGTTGAGATCTAATTGTTGATGAGAAAAGTGAAACCTTTCCTACATGCCGTAGAAGGCATCTTATATACTTGGAATAATCACATTTAGAACACACTATTGATTTGATTCCAGAGTATTAGAGAAATCTTACAAATACAGACATACGTATGCTGTTTTCTCGAATATAGAGCTATAATTAGTAAATCTGCTTTGGACTTCTAGGTGCAGTTGCAAGTATACAAGATCTGGTTATGTCATTTCTCAACGAGGCTACAAAGTTCAGTATCATTCCAAGCCAACTAATGTAGATGTTCCACGCACACTTCAGAACCAAGCTAGCGCCGGGCAAGTTGGAATCTGCGTACTTGGCCCACGTAAGTTTAGCGGTGTCTAAGCATCAAGCACTACGGGAGTTTAGCTCCTGGTTTGTGTCGCTAATGCGCGGACAGCGTGCTTGGTAATCACGGCCAGCCGGTTCCTATAAGAGTTGGCCGGCCGCCGCTACGGACACGGCCGCGAGTCCGAAGAATCCGCATGCAAGGTTGAGACGGCAACTCCCGCATACAAGATGCTTGCTCCCTTTGCTTGTAATAGATGCAAGCAGAGGAAGGGGAAGTGTGACAAAGCATTACCACAATGCGGACATTGCCGAAGGTATAACTTCACCACTTTCCGTGTATTCTCAGATACTCACATCCAGCAGAAACGGTGGAAAATGTGAATATCCAAGTGGTCTTCGGCCATCCAACGCGCACAGCTCCTTGATTGCCCTTCAGGCCCAGCAGCGAGTTGTGCAGCAACCGTTCCCGCCTTCTTTCTTCCTGGACATGAATATCTTTCGCCAGGCTCGACTGGAACTTCCGCGGCCTAGTCTAGCAGTTCCGGCATATGTCAGCGACTTTCTGGGTGGAGATGAGGAGGTCCGGCAGATGGTGACAACCTTCTTCAGTAATGTCTATGCATATATGCCGTGTATATCAAAGACTTGGATATACCAGCATCTCCTCAGTCCACTATCCCCAGTCCATGCAGATTCCACTCTGCTCCTTCTTTCTATGCAGTTGATAAATTGGACACCAACGGCATCTGAAAGTCCCAAATCTCCTGCGTATATTGCCGCAAAGCAGTTCTTCTTTGAGCTAGAGAATGCTGGGAATCTAAGCATCAGACTCGTACAAGCAAGCATCTTCATAGCTCTTTACGAGCTTGGACACTGCATTTATCCGGCTGCTTATATGTCTGTTGGCACATGCGCTAGACATGCAGTAGCACTAGGACTTGACAAGGACATAAAGCAGAGCAACGCAACGGGACTCCCATGGGATGATATAGAGGAGAGAAGGAGGGTATGGTGGGCGATTTTGATTCTAGACAGGTATGCACTACTTAAATGGTCTATTTTGATGGGGCTGCGCCCGCAAATTTCTTCATTTATCCAACCAGTAATCTACCTAGCTGATATGTTCTAAAGGTTCATAAACTTGGGGAATCCACCGCGTATGCTTGCTACTGCGGACCCGGCAACTGGTGACATTCTACCAGCTGACGATGCTTCATGGGAGCAGGGGGTATGTATTGGATATCGTTCAAACGTTCTGCAATCTGACGGTTATCCAGTTGTTGCATGCGACAGAATTATTCACCATAGGATCCCAGTCACAATTACGAATGGGACGATTCGCACGATTTGCTCAAGCAACATATCTTTTGGGACAAGTTATCAGACATGTCTCTGATGAGCCTAGAGACGACGCTTTCTACCTGCAAGAAGCCGCACAATTGAACCGCACTCTTCACGCTCTTATCCATCTCTCCCAATCCGAAGCAGAGTCAAGAAGCCTTGAATTCTGTACACAGACTGCAGCGTGCTACATGTAAGAATAACCCGGCGGGCTTTTCTTTTCCCCAACATATTGACGAAAGAAATAGTGCACTTTTATTGCTCGAACAATCATCATCCTCCGAAAAAATGAAAGCCCCTGTTGGCAGTCAGTCGCTTAGTTACCCAATGGTTGATCCTGGAGTAATAGCTCGAGAGTCTGCCCGCATGTCCCAAAATTTCCTGCCAGGGGGCACTATCCCTTTACCAACCGTCTCACCATTTATAATGCACTTGTTATACCAAAGTTGTATTGTACTGTCTAGTTTACCAGAAGAGCCAACAGTGGATAATGCCAGTTCACTAGCCACCTTACAAGAAGCATTAAGAGTACTAACCCAGAGATGGCTGGCGTCAGGTAAGGTACTATCAATTATCAGTGTAAAACTGCAATTAACATGTTTTTAGGGGAGTATACGTCACTATTAGCCGCTCGTAAACTCATGTCAGATATCTAAATATAAAAGGCGCAAAATGTGAGTGTATGTGTGAAAGAAGATATCTCATATAATGGTAAATGGTAAAGAATTTCCATACTTAAGTCGAACTGCATCAAGTCTAATTGAATGGCTCCAAAAGTAGACCAATTCTTCATTGTGTATAGCGTCAGTCAGCCAAGTCCACGAAATCAGCTCATTCGAATCTACCAAGGCTATCCATATGGGTAGAAATTGCAAAAGGAAATCATCATACTTGATCTAAATTCTATCTAAATTCTATGATTGAGAAACTAAGTAAATGGTGTGAACATTGAACATCAATTTTCTATAATCTTTTAATGCAAACATGAGTCAGCTCATGGCCATGGTAGCACTGAGCTTTCCAGGAAAATTTTCTCCCATGTGTCTCCCAACTTATGCGGTAGTACTCTTAGGAGAAGCGGCACCAGACTTAGGCGGCCACTTGACACGCCTTTCGGCTCGCACGTACAAGTTGTTCGGCCTGATAAGCTGGAACATGGGATCGTACTCGACTGTCGCGTCTCCTTCGCGGGTGAACTTGTATCGGTAGATCAACTTTGGTAAAAAGACTTTGATCTCTTGAAGTGCGAAGTTGAAGCCAATGCACATTCGTCCTCCCGCGGCAAACGGCATATACGACCCCTTCGGTCTGTTCTTTACCTCGTCTGTGTCCCACCTATCCGGGTCGAACTTCTCTGGGTTGCTCCATAGATCAGGGTTGTGGTGGATGTGGTGCAAAGCGGGGATCATAACAGCATCCTTAGGAATCTTATAGCCACCTGGAAGAATAAGGTCGGTTTTTGCTGTTCGTCCAGGTTGGAATGACGGGTTGTGTTTTCGCTGCATCTCCTTGATGTATTTATCTTGGAACACTAAAAGATCCGTGTAATCTGAAGTAATCTGCGTTTCTTCGGTAAAATCGTTGTCGATTAGTTCTTGAAGAAGTCTCTCCTGCATTCCTGGATAGGTGACTAATCCATAGATGAGCCATGAAAGCAGGGAGCTGGTAGTTGTGAAGCCAGCACCAGTGGCGACAACTAGAGCCCAGACGAGACTAGATTTGGGTAGTTTCTCGCCTTTGTTGTCGATAGCTCGGATCGCATAGTCTAGGTAACGGTCAGTATCGGCGTAGGGAGACCCAATGACTGGGATAGGGTGTTACTCACCAACCATGTTCGATGCCTGTATGGCAGCATCTTGCAGAGGAAGATCCTCCACGCCGCCTCTGGCAGCTCTCTGGATAGACTCCTCGACCATTTCTTCGACCCGATGCTTCACATCCTTCAAGCGCTTGGGATCACCAAAGGGTAGGCTGCTATACCAATCGCCCTTGGATGTAACTTTCTTATTTAGCGATAGCACCTCCGCAATCAGATGAACCATCTCATGGACAGGTGCATCGGGTGAAGAAAAGTGGTCAAAGTCGATGCCCAAGGTGAGCTTGCCAACAGCTTGGGAGCCAAGCTTTAGCATGTACTGATAGACATTCCACGCTTCACCCTGTTCATCCAGCGCATCAAACACTTTGGACGCGTCTTCGACAGTCTTCTGCATAGTCGGTGCATAGTGACGAACAGCTTTCGGGCCAAGAGCAGGAGGTAGGAATTTATGAGCGACCTTCCACTCTTCCGTATCGGTGTCTCCCAAGAACACACCGGCCGCTGGCGTTTTTAAGGCGTAAAGAGGATGAGACTCATTAATTTTCTTCGTGAAGAAGTCGGACTCGTTGAAAGCAATTAGAGCAATGTTCGGGTCATTTGTTTGGTACACAACACGGCCCATATTAGTTGTCTTAATCACAGGTCCGTAATGCTGAAAGAGACGCTGATGGTTGCCCAAGTGGTCTGGGTAAATCTCAAAGAAGTTGCCAAGATAGGGCAACCCTTTGGGACCGGGAGGGTCACGGACAGCATGTCCGTCGATAGAGATAGCCACTGGTCCAGTGACGGAAGTGATGTCTGAGACTTCTTGCAATGCGCTTTCCTGGACTTGGAACTCAATTCCTAGTAGATGGTTAGTAACATGTGCCAATAAATCAGGCAAGGTTGTTTGTTTCCTATGATAACATACCATTTGGCTCGACAATGGCAAAGTAAGAAGCAACTAAGTGTTTGAGTCCATCGAGATCCAAGTTCGACGAGATGTCGATTTCTCTCGCAGACGTTATCGGCTCTCCAAGGAGATAAAACTGTTGTACTGCCATGGTGTTGTAGTCGTCAGACTTAGTAACACTAGCTTTCGATGATGTGTCTGTCTTCTAGTAAACTTCATCTTGTGCGAAGCTCGAGACTTATAAGTAGGATTCAAACGGCGCGGACTTTGCAATCTCGGGATCGCGAAACTTCGCTTACAACTGCCGAGCAAATCCATCCAGTTTGTGTGGATGACGTTATTCCTGTATCTCATCGACATCTATCCTCGGCAATGGTCTCTCCTATGATGGCTACCCGAGGATCGCTTTTTCACGATCCAATCAATTGGCTCGGCAAGGGCAGCCGGAGCGCGGCGAAGACAGTGTGAACCTTTCCGCGGCAACTGTTTCGGAATGCCCGATTTAGTGGGGGCCAACTTACACGCTGGAGATGGATGCAATGTCTTAATTCCTTCAGTTGACGTGTTACACGGGCGGTTTATCATTATATATGGAAGAGAAAGTCTGTCAGCAAAAGGATTCTGCCAAGATGCATCAATAAAGCTCTACCTGTATCATCACCCTTTGCTTTGGTCAGATTGGGGACATTTCTATCGGCCAACTTCCTCTCGCTTCTTATAAAAAGACAACTTCCTCTTAATTCTCGCTTCTTCCTATAAAAAGACAACGTCTTCTTAATTCTCCTGCTTTCCTTATAATAAGACCTTCTTGAATAATATTGCAGCCATGCAAGAGTATTCTACGGAAGAAGTTGCGGTGCACAAGACCAGAGATGACTTGTGGGTTATGATTCATGGGAAGGGTAAGACATTCTCATCGAGGCAACGGCTCCTTATGCTTTCTTCTTTGCTAACTTGGCCATATTTAGTCTATGACGTCTCCAAATATGTGCGAGACCACCCCGGTGGCGCGGATGTCCTAATTGATGTTGCCGGCACTGATGCAACGGCGGCCTATGAAGAGGTTGGACATTCTGAAGATGCCGATGGGATCCTGAAAACCTATTTAATCGGCACCGCCAAGGATGCTCATGAGATTGTCCGTCCCAAGACTGTTCGACTAGTCCAGAGCACAACCGAGAGTGTAAAGTCCGTCAAGCCCTCATCGTCTATCGCCACAGTTTCATTGGCAGCTATCCCAATCGCTGGTGGTTTGTCACTATTACTTGCCTCGAATGGCCAACTGAATCTGCCGGAGGTGTTAGGAAAGGCTTCTCTCTCTCAGTTGTCACCTCGCTGGCTTCCAACCGTCCATTTGCCCCAAGGAGGATTCTCAAATGGATTCATTGCAGCCAGTCTTCTGTGTACTGCTGCTGGAGTTGTTCTTGGAACCCAGCTGTCGAAATTCACTCAAATCGAGTCCGGCTTCACAAAATATCCCCCGCATATGAAGAGCAACAGTGTCGCCAAAAGCAATCCACAGCTTGCTCGAGGCTGGCTGGAACCCAAAGAATACAAAAGCCTGCCGCTGATCAGGAAAGACACGTTGTCACCAAACGTTTTTCTCTTTGTGTTTCAGCTACCAAAGCCAACTGATGTAATTGGCATTCCTATCGGCCAACACGTCGCTATCAAAGCTGCCATTGATGGAGCAGACGTTTCCAGATCATACACACCAGTCTCAAACAACACGGATCTCGGCAGACTGGAACTCGTAATTAAGTGCTATCCAGATGGTTTATTGACTGGGAAATACCTGGCAAACTTAAAGGTGGGCGACAAAGTGCTTTTCCGTGGTCCAAAAGGCGCCATGCGATACAAGAGAGGCCTGTGCAAGAAGATTGGAATGATTGCAGGAGGAACGGGAATTACACCCATGTATCAGCTAATTCGCGCCATCTGCGAGGACGATAAAGATACCACCGAGGTCAGCCTGATCCTTGCCAACCGAACCGAAGAGGATATTCTCCTGCGCAAAGAACTTGACGCATTCGCCACAAACTACCCCAAGAACTTCAAAGTCTGGTACATGTTGGATCAGCCTCCTCAAAAATGGGCCTATGGAAAAGGATTCGTCACGCAGGCCGTCATGGCTTCGAAACTACCAGGGCCATCGTCAGACACCAAAGTTATGCTCTGCGGCCCTCCTGGAATGGTGAACGCCTCTAAGAAGGCATTGGTAGCAATGGGATTCGAAGCTCCAGGAGCCGTTGGAAAAATGACGGATCAAATCTTTTGCTTCTAGCAAGTGGGGTGGATTTCCGACCTTTACATGCAATTCCTGCAGTCATTTCACATTGCTTATAGATGTGCTATTTATTCTTCCATCATTCATAGACCAATATTTAGAGAACCCACTAGATTAGATTAAAAGTTTTATTAAAAAATCTTCTGAAAAATAATTCCAACTACTTGAAGCATTCCGTTCCAGCCAATTATCTTTAATCTTCGTCCAGGATATTCGTGTAATCTCTCAGCATAGCATTGTGCTCAAAATCCCCTGCCTGCTTCTCCACAGTTGCCGAACTTGGATCCGACGCGGCGAGGTCCAAATCTGCCATGAATGTTGCTCTGATTTCACCAAACTTCTTGCGAAAGCGATCACTCTGGAGATCTTCCAAGATTTGACGAGCCGTACTACTTGTGATGTCCCCTTTGCGTAATGCCATTGACAAAAGCGCTCGTGAAATGGACGCCGTAACTCGCCAAGATCGGCGCAGTCGTTCGTAACCATAGACACAAAGCAAAAAGTAAAAGAACCAGTCATCATCTTTTGGTGTGTTGAGAATTTCGTTGGCGAGGTATATCAGGGCTGTATGCCATAAAATGGTATATGTCGACGATGCGAAATGAAGTCTATAGTTGACGATAAGTTGCTTTAACTGAGAAATAGAGGCAGCATACACGAGTTCCGGGGAACTGATACTCTTTGGAAGGGTTCGAAGGCGAGTCATTCCGAGTTGTTGGATACATGGTTTGAAGAGGCAAAGAACAGCAGTATGGAACCAAATGCTGGGGTCGCCGACAGAGTCAGCACAATACAATATACAACAATGGAGAGGTACATAGCGCAGAGAGAGCGAAGACTTACTGTAAAACTTGGACATAATGCGGATTTTGGTTAAGTCTCAAGAGGTGGGATGGAAGAGTATTGCTCCAAGCAAGCAATTCACGGAATTTATGTTCCGCGAACTGCAGAGTCCCAAGCCCGTTCAGAGACGATTGGGTGTCGTCATAGGTCAGGCTCACCTCGTACATGATGCTCCAAAATTTGGATATATAAGGAAATACGCCTCCCATATACTGGAACTGAGGCTGTAGGCTAGGAGATCCAGCACCCGCTGCTCCATCGGCACCGTTGTCATGTTCAAATCCGGGTATAGGCAAGTGTGGGGGACATCGAGGCCCCTCTAACCCTGGCTGATGATAGAAGAGCGACATAAGACTACACGTACGTGTGAAGAGAGAATATCCTTGAGTGAGTAATCTTGGACCATTTTTTTTATCTCACCCAAAAGGGACCTAAGGAGGGGAACGTACCTGATCCAGTTGAATGAACCCCAAGCGGCGTGTAAATAGGCGCTGGCTGCTTCTGCAGTCATTTTGTCAACATCTAGTTTTGCCTTGCTATCGTCTTCAACGCCAAAGAGACCTAATCGCACGGCCATCTTGGTCGCCTGTGATATATATGACAGTACAGCATGATCTCTTCCTTGGCCTAGGTAACCCAAGCTCAAGAATAGAGCTGCAGCCAAGTTAGGGATCGCATCATGTTCTCTCTCGGTCTTCCATATACGTTCAGCCTCCGTACAGAATGCAATTGCGTGTACATCGATGGTTGGGTCTACCGCACTGTACATTTGCTATTGTATTCAACGTTAGCAGTGTAAGTTGGGAACGAAAGTAAAAGGCAAGTATTTACACAAGCCCAATAGAGCAGCGCGTTGATCAGCATTGGGGAACAGTAATCATGTTTAAGATTTACCAAGTCCGATACAAAGAGGTTGGGGTCGAAATATCCCAGCAGAGGGTGATCTGTTTCCAAATATAGGGATATGGCGCGGGCAGCCGCTTCATTTGATATCGGAACATTGGTCCAATGACTAATGTTTATTTGAAACAATCGAGAGTCGCAAAGTGATATTGGCGATGCCGTGGGATCAGTATCCCAAAACAGAGGCTGAGGAGAGGCTGAGGCAGCAGACTGCCTGCTCAGGGTGGTAAGCTGATGATACGCATCTTCCGATAATGTCTGGGGGATAATGGGAGGTAGGAAAGGATATGCATTTGGGTTCTGAGATTCAAGCTCGAGAGTTTGAAATGAATTATCCATAATCGCAACAGCATTACAAAGCTCAGATGGTCGCTGAGTCGTCGGCACTCCATCTCTCAACGTAGAATAAATCACGGCCGCGTCAGTCTCACTCCTTAGCGAATGCAATATACGTAACGTCTCTTTTTCCGGGAGCGCATTGAGAAGACGCATCACTTCAACGAGAAGCCTTTGCGATTCTGGAGTCATCAGATAGTCGTCGCGGTATGTGCACTGCGTTGCAACCCCCCGGCAGGCCAAACATGTTGGACGCATACCATCACACTGTAGCCAGCATCAGACAGAGTTCAAAAGTTATTACTCTCACTTGGTTATCCAATGAATTACTCGTATTTTCTTTCGGCGGCAAGCATTGCAAGCTACCGCCACGCCACTGCGACGTCGTTTCAATTGGTGCGAGCTCGTTCCGGTCTGATCTGTGCCTGATGAGGACCTAGAGCTAGGGAGGAGCGGCTGGTATCGCTTCGCCATGTCTACACAGCAGCCAGTTGTCAAAAATTGCAGCTCTGATCTGATGTTCTGACACACCGAATGAGAAAGGTGGTGGATGTCTGAAGCATTCTGTCACTTTGCCTTAATGCCTAAATCGCTTAATATGCCCTGCTCCCCCGCCCATGTTGCGAAATTACATAGAGTTTGTTGCCATTGAGCTTCTTGGCTAGTAATTTCGAGTGGCGATTTCTCTCCGCATCTACCAGATAGCCATGACAACACAGCTCACCAGCAGCCAATAAGATGCCTTACGGAGCATTCTCCGATGATGTCACGGATGCGTTGTATTGATTTTACATTTCATGTAGACATTAGGATTAGTCTTGTAGTAAGTATTATAGTGCAGATAAGCAAGGTTCAATTTATCACTTTTTTTTTACTCGTCTATCACGTCGCAGCTTTTAATGACATCGAGGCATTCAACGAAGATTATATAGTTAGTTGGTTAGTCTTACAGAAAAACCTTTACTATCAATCTTGTCTTTTATCACAGGCGCTTATACACAGGTACAAAACTGGTTCATTGGAGAGGCGCGTAAGGGGATGGTAACAATTATCCAGGGCAAGATAATCAAGAAGCTAAATTTTCGTGAATCTCTTCGATTGGCTTTTGATAGGGTCCGGGCTTCTATCTAAACGATGGCCTCCACCAGCATCATCTTGATGTCTGAGGCCATACCACATGTCATAACTGTAATCCCAACTGTGTCTGGGTTATATGGATAGCTTTGGGAAATAGCTCTCTCTTTCTTCTTTCGTATGCTATACGTGGCCCAAGAGCCATCCAATTATCTCAAGCTTTGATGCTATGTACCAATGCACTGGGGTACATTATTATCAGTGCATAGATAGCTGTATGGTCGATCACGAAGTGATCAACATTGATTGGTACATCTATTCACATAATTGCAACCATCACATCAACTTGCAGCTAGTCTACGTGACTACCAAATCATCCTTCTAAATCAGGGCACTCAACATTTAGATACAGAGTCAATTCGCAAGGGCCATAGCTAATCCTCTAGAAGTTTCCATGGAGAGCGTCTCATAGATGCTCATTTCATAGTATATATCTTAGCAAAATAAAACAGAGCGACCTATATGTGGGCGATTTTCTTCACATGAGAAGATGTTGCTGTGTAATTGCATCGGATCGGGGGTCCCACTTCGAGGTCATCAATAGCTTGTGGCATTTAAGAAGCATGAAACGCAAAAGATTAGCCTATCATTTGATGCCCTTTTTTTCCGAAAAAATAATGGAGATTATCTGTAAACTAGGCGATATGACGAAGTTTTTCGTAGGCGGTTCAGCGGCCCCTCTTCACGGAGATTTCTCCGGCTCACATCATTGGCCTGGCAAGCTGAATCGCAGCTAGTATATGACCCTTGTACGTTTTGCACATTTTGCCTGCTGGCAATATATATAGGGACAGATTATTGTGGGATGAGAAACCTTTCCAGACAATATTCATGTAAATTAACCATCACCATGTCATTACCCAACCATATCTCTGCTGGTGCTGGGCCGTCAGAAGCGCCACGGAAGACGCTCGAAACTCGAAAGGTGAATGTAAGGTAATCACAGATCGGTGTGCTTGTGTATCGTGTTCTAATGATAATAGATGGCCCGAAACTGGCCCACATCAACGTCGATAACCCCCGAATTTCTATCAAATCGCCTCCAAGCGCAGAATATCTCCATTTCAGATGCACATTATCCTCAAACAGCTACCAATTTTCAACAGTTACATCAGGAACCATGTGCAACAGATATGGAGCTTGACACTATCGACTATGCTACTGGTAGCGAGAGTTATATGTATTCGGTTGCTTCCCAAAATGCACCGGCCCTATTGGACCCATGGATGCCACCCTTTCATCAAGAGTCATTGATATATCCGATTGGGACATTCGATCAATATCAATATAACATAGATCAGGCGTTTCCGTGGAATAATGCACTCAACGAAGGAATCTGTGACTTTGACAGTCTAATCCCTATACAATGTCCACAAACCCAACTGGTAGAGAACCAGGAGAGCATGGACCAGGGTTTGGATGAGCATTCGGCCTCTCAGTATGCCTCTTTGGTGCCGACTAATAGTGGAGAATCCATAGAAATGATAAATGATCACAGTCAAACAGAGGAAAACACCAATATCTCTAGAGGGCGCCTTGTCGATGAAGTACTAAGGTCACTCCGTCAGATGGATTATCAGATAAGAACTATGCATCGGAAAGACATGGCCGATATAGTCTGCAGCAGCACAGTCTGAGGCACTACGGCTCTGTATTTAAAATTGAAGAGGTGAATTAATTCGCCGCGTAACTTTTTGTTTAATTGACACACTCTATTAAATGATCATTTTACATGAATACCATTTACAAAATCCTCCCCAAGAAGTGATGAAGAATAAATAAGATTGTGAGTTCAAGTTGCAGACTGACTGAACGAAGCTAGACTGAGAGAGCTCCCACTCACAACAGAGTGATTCCAGTGAAAGCTCGGTAATCATCTGAGTAGATAACAGTCTTGTTTTTGCCGTCGAGATCGCACTGGTAAATGTTGCCTCCGAGATCAGTCATGTAGATGCGACCATTCTTGGTATCTAGCTTAAGGCCAATAGCCTCCTTGAGATGCCTGGTGAGCACTTCATAATCTCCAAAAGAGAGCGACTTTTCTGTGAGGCCAAACTCATCCAGCTGAACCTTGTTCAAAGAGTTGCCAAAGGGGATTTCACCGCGATCAGTCCAGTAGAGAGTGTTGGTCTCTTCATCCACCTCAAGGTCAATTGCCTCGGGAAGATCCTTCAAAAGACACCTGATATCATCTCTTGTCTGGGCCGTCTGTCCTGCTGGGGTTTCAATATTGGCGCAGAAAATCCGGCCTTGGCTACCCTTTGAGGGACCCTTCTGACTCCAATAAAACTTGCCCAGCTTAGGAGCCACAGTGACACCGACACACCATCTCGACACATCCTGTCTATGCTCCTGGTTCTCAAGGTCGCCATTCTGGATCAACAACTCCAGATTAGAGCCATCAAAGTTGCAGCGGTAAACGGAAAGGCCCTCACGATCGCTAAAGTAGATTTTCTTGTCCAAACTTTCAACAATCAGCTGCTTGGGGGTGTTGATAAGGCCGGGAGCCACAAGAGTGCGAATGTCAGTTCCATCAGCGTTGGCAGAGTAAATGGCTCCATCAGTCTTGCCCGGAACGCCCATATTAGACCAGAAGATACGGCCACTTGGACGGTCAATATCGATGCCGTCAGGCAATGCTTGACCCTTGACCAAAACGTGTGGCTTCTTTTCACCTGGGCTAAACTGAAGAACTTCACCCGAGCTCATGCTAGGTGCAGCAGCAGAAAGACCAACATCCAGAACGAGCATTTTGGGCGCATTCGAGGTACCGTTAGTGGCGTTGGGCTTAGCTTCTGAAGGAGCATAGAGGCCACCTTTGGCGGATTTGGTCCCTAGCTTCCCATTGTCCAAGAAGTTGCTCTGTAAATAGTTGACAGTATACTCAGGGGACAAGCCGCGCTCCGCGATATAGTGGTTCTCGATGAAAGCCACCGTATCAAGGCCAACATCTGAGGAATTACTCGTTAGTCAACCGCTTCCACTAATGCTAAGCGCAAGAAATACTTACTATCCATAGCTCGGCAAGGCGCCATGCCACCTTTGATGAACATCTCCGTCCACATGGAGTCAATCTCCTCTGGAACAGATACCCCTTGAGCCATGATGGTCAAAGCCTCGCGTTTGATAGCGGCCCAGAGACGATTAAAGATGAAACCGGTGGATTCTTTCCTTGCAACATACGGTAATGTCGCTGCCTCTCGTGACCTTTCGACCATGAATGGGAAAATTTCGGGGGTTGTATAACCGTCTGTCATAAGTTCCACGATCATGCATTCCGGAGGCATATAGTAATGCATATTCAAGATCTGAGTCTTCCTAGCATCACACACCTTCTCCAGCATTTCGGATGATTTGTAAGAGGACGAATTTGAGGCGAGGATGCAGTCGGTAGGTGTGAGAATGTCGAGCTCAGCAAAGGTGTCGATCTTCAGCTGGATCTTTTCGGGTACAGCTTCGATGACAAGCCATGCATCTGAAACAGCAGCTTGCATATCTTCAAACGCCTCGGCCTTTCCAGGCGTCTTTCCAGTCTTCTGAGCGTATGAAGCTACGTTTTCCTCAACGTATGCAACACCGTCGGCACGTTGCTGTGCGCTGGGATCCCGAATCTTGACATTGTATCCTGCCGACGCCCAAATACATGCTGCGCAAAGTTGTTAGTATTTGCCCCTATCTCAGTACATGTGTTGCAAGAATTGCTTACCTATTCTACGACCAAGAACACCGGCACCTAAAACGGTAACGGGTCTGGTGAGGTAGTTCAGAGGAGGCTGCCACGCACTGCCCATTGTGTCGTAGAGTTTATGAAAACTTTGAATGCTTTGAATGGTTGGATGTTTTGAATTGTTGAATGCTTTGGATCGTTGAGCTAAGATGGATATGCTGATGAGTTCCTGATGAGTGTGGCGGATTGATACCACGGAGAGACATTCTCAGACTTAAATAACTCTAGAAAAAAACACGCACTTGACTCTAAATTACATCACAGGACACTTCTCTCTTAGTCCTGCCGCATATTGCATCACAACAACTGGGCGAGGCATCGGAAGCGCAACTCCAGCTCGGGATCGCCTACGGCCGGCAACTACCAGCGACCGGCCGAAGTTCCGGAGCTCCTTGAGTCGGATTAGGCAATTCACCAGAACAGGGAAGACCATTACCGAGCCTCGCTATGTGGATCCCGGACAGTGTTCATAGCGCACATCCTATCAAGAGCATCCTCCAGAGTTCAGAATCCTGATTGGCTAACTTGACCATAACCGAGGTGAAGCTAATCCATTCCCAGCTGCTCCCGCGGCAACCACCTTGTTTCAATGGAACTTGATAAGGAGAAAACCACCACAGCAAACCCGCAAGAAAAAATTCTCCAAGATGCACAATGACCCAATAAGCCCCTCTTAAACGACATTGAGTATTTCTGATATTGGGCGTTATCAAGAACTGAAACAAGCGGTCCGCAGAGAAATGGCTCAGAAACACTGGAAGCGAAACGTTGAAAGTTGTCGGTCTCGCCGATAACCAACACCTCGGTCGTACTAATTGAAGTATTGCATCATCCAAACAACGCGGCATTATACGCTCTCTCGCTATAAACCTATCTACCTCCTGTTCATCAAGGACCTATCACCTCTGGTATTTTTACTCGATATAGTCGATACATTCCACCTTTCGGACAGGTCGCCCATGTCGGAACCACTCCAGATAAAGTCGCCAAGTTTCCAAAGTTCAAGCTCTACTCTTAGTCTCTAGGTCTTATAAGAAAGTCAACGTTAAATAAGACTATGGCGGACATATACAATCATAACGAATTTCACGGTCGACAATACCATGCCCACTCCGGAAGCTGTGGACCGAAGCGAACACCCTTTGTCGGCAAATCCAGATACAGCACCAGAAGACTAACCGGCACATTACTTGCGAATCAAGTACAACATGTATTTAAGAAATAAAAAAGAGAATTAACCAACAGAAATACTAACAAACTCCCTCATGTTCGCCGTCATGTTCGCCACAGACGCACCCTGTTCCCTGTTTATCAGCCAGACCATCGACTCATTCCATATATACAAGCAATGGAAGAATTCGACAACACTCTCTATTTCATCATCATCATATATCATCTCACGACCCTCGCATTCTATCGCTTAAAACTTGACTGTTGGTAAATCTGACATGTGCACCTTTGCCCCTCCATACGGCACCAGCTTATACGACTTCCTCGCCCCGATACATTTCCTGTTCAGAGGCGGCACGTCAGGCGTCACTCCAAGATACAGCGGCCAGTTGATTTGGCAACCATCGACAGTCATGTAGTTCGGCGGCGCGCCCTGCTCAAAAATAGGATCCGGGAGTGTAGCGTTGCTGCTCACGCCATGATACTGAATTGTGGAGGGGTCGATTGCGACGTTCCACGGCTTAGTACTGTTGACGTAGTAATCTCGCAGCTGAGAGAAGGGCAAGCCAGAAATCCCAGCACCACTAGGATCATAATATGCGTGTGGCAGAGAGGAAGTCTGGGAGAAGCCAACATCTAACGCATAGAGCAAGTTGCCATAAAAGACGGCAACGCTGTTGTTTGGCCTTTGTTCCGTCCTTACTCCGGCAACGATGATGTATGTGATGGTAGTCTTTCCGGGGTTGACAAAGATCTTGGTCATGCCCGTCGTCGGGTCGGCATCAAGGGTGAGGCGAGACGAAGACGCGCCAGACTGAGACACGGTAGACATCCGGTTATTGGACCATTCGGGCGCGCGCAGATATAGAGTGAAAGGCTTGTCTGCATTGATAGAGTACTTGAGAACGTTGCTGAAGGGATAGTTTGTGTCGCATGTAATTGTGACCGAACCTCCGTTGACAACCGTTTTCACTGTTGATGGACCAAGAAGAGCATGCGCCAGACCACCCGCGTGCGACACCCAGCTATTGGACACAAACTTGGGATATCCTTGAGGATGATTCACTGTACAGCAGGGGTAAAGAGGCTCCATGCCAAACGTTGTAGCCACGCCGCTATTTGCCGTGGTAAAGACCTGGGGCACACTGCCGTCGCTCCTGATGATGTTGAGGGCAGACGGTTGATTCGGCTGGTCCATGTATTGGTGAGACCATTTATCGCCAGTCATCATCACGGGAAACGCGTTGAAAATGGTCCTCTCAGCACGATCGGCATACGAGTTATACCCAAGGACCTGATACATGTAGGCCAAGGAGTAAGATGTCTCAACGGCTGTGCAAAGTTCGCTTCCGATGTAAGGGGCCAAGTCGCGCTCCCTCTCGTCGGCAAGGATGGATCCAGAAGCTGAGCCGTGGTACTGAAATGTCCAGTCAACGGCATTCTGGCTTTTGGTAATCATATCATCGTCCCCTGTCACTCTGTAGATGACGGTAGATGCCTTTAAGCCTGTGCATATGGTTGGTTATAAGTGCGGCTCGCTCAATGGGGGTATAAGCGCTTTGAGAGCAACTACGTACCTTGGCCAACATTGACTCCGTGAATATATGGAAAGTTAGAGGCGTTATTAGGGTTGACCACCTCCTGGAATACGCCCTCAGTATACCAATCCGCCCACTTGTAGTTCGTCTGAGAGTAAAACAGATTCATATTGTCCCACAATAGTGAATCCTGGTCGGATGGATACTTTTCCAGCATCCACTGGATAGTGATGATGAGATCGTGCACACGCGCCTGTCCCCAAGTGCAGTCGACGTTTCCAGGGCAGCTTGCAAATCCTTGACTGTTGTTGCGGAGCATCTTGTTGGCCAGCGTCATGAAGCGCCGGAGCGCCGTTATGACTCGGGTCTCCCACGAACTATCCGCTTCGACAAGCTGCGTCAAGCCAAGAAAGAAGGGAGTGCGAGCCCAAAAGTTTCTGGCATCACCCACCTCTGGCCCGATCCATCCGTCAGTCGCCTGGAACCCCAAGACGGTGTCCGCAACTTCCTGGACTTGCGCCTTGAGCCTGTCGTCGTCGAGCTGATATGCCAGCGGCACCAGTCCGTTGAACCAGTAGGGCAGCCCCTCGTTCAAGGAGCTGTACTCGGTCCCGCCCGTGCCCGGCGTGTTGAGCCAGCTGGACTCGCTGACGTAGACGTAGAAGTCGTGCTCATGGCCTGCCATGCCATTCGCCATGGCGATCATCTCGCCGAGCAGCCATCCCCCAGGTTTAACTGATCCAAGCGGCAACGGGGCGAATGTCCATGGCCGAACTGTTTAACGGAGAAATAAGCAACATGATCGAGAACAAGGACAGCTCATCTTCGCTCTCAGCAGAGTAAAGAGTAGAGAAGTGAGGGGAGGGAGACACGCGGAAAGGCTCACGAGTTGGTGTGGCAGCACCGGCAAGCGGTATCTGCGCTGCTGCTAAGACAAAAGTCAACTTTTTGTTCAACATGTCAAAATCTCAGCCTGGCTTCTTGAACGAGAAGCAAGATAGACAAACAACTGAGAACTGAAAGAGAAGAGGGGATCGGGAGTTGCTCCTTACAGTCCCATCCAGAGTCCATACGCATCTCCATCGTTCCTTACTCTTTTATCTTAAGTCGTATTTCCTCCCTCACGTAATACGCTTTCCGCTGCCCTCTTGTCAGTCTGTTGTTGCAGATGTATTCCACCTCCTCCACTCTCGCAGCAACCCGGCTTCCTTTTGGGTCTCTGTTCCCTCTTTTGCCGCCCTCTTGTCCTCTCCTTCCCTCGGCGCCTTGAGACAGCAATCAAAAGGCAAAATGTTCCTTGCCGTCAGCAGGCTGCGTCCCCGTGACAATCCAGGCCGCCAGACGTTGTGATTGGCGACTGGAGTCTCGAGACGTACAGGCAAAGGGATGGTGGTGACATCGTGTCTCCTGTGCGACTGAGCCGCGGGGTTTCTTGGGGTCCTGAGACGCCGCCGAGGAACCTAAAGCAGGGAGGCTAGGCGCTGGCTGGGGCCAATAGCGTGTGTCTGTGAGTGCCCGAAAGGCGGTTAATTGTGTGTAGATCTGCTGGCCTCTGGGCTATTGATGATGATCTGCTGAGGACATGACAGATTCATCACATGGCGAGCGACGTCGTGCCATCAAATGCATTGTTAACATACAATTACAAAGACACTAGCTGAGGTAGGGCTTTGCTTTTGGGGTGCAAGACGGCATTAGCATCACAATCTAATTCATCCAGGGCTGCATGTGCTCTCACTCTTCGGGACTGGACACAGCAGCTGACGAATGGAAGCATTTTCCATTTGCTAGCTCCCCCGAGGTTCTAGAAGCGATTGCATTTCATGGCTGGGGAAGCCAAACTCAACTGACCAGCAATATTCTGTTCGCTGCTGGATGGCCTGGATTAGATAGCACCCAAAAGTGGTTTACAAAATAAAAAGAGGGGATCGAGAAATGATCAGCATACCTATACAGAAACTAACATGGAGACTTATTCTCTCCATGAAGAACCATATTCATTTTGCGGTCTCTATTTCTTGCAAACCGAATGACACCATCGCAGCCCGAGATGCCACTTTGGAAGGTTTAATCTTTGACGCTACGTCATGGCCATGACCCCAGATTCTCATTCCATCTCCATCTCCATCTCCATCTCCATCTCCATCTCATATCCGAGGTGCATCTACAGCATACATGTACTTACCCTGCAGCTGAAGAGGTCATCACGATAAATGCCATAGTAACACCATCTACTCCGTACTCCGTTCGCACATGCACATTCAAAGCACCCAACCCCATCCCCAGCCTTTCCATTCTCAACATCCCACATCCCAATACAGAATAGAGTCAATCCTTCCATCAACAAAATCGGGCTTTCGTTCAATATGCCCGAAAAGACAAAGATGCGGGGAAAGCGGAGCTTCAAGACAAGCCTGACATACATTCGGCGCCCCCAAAACCATCCATTCGCATTAGCATTATAGCAGCAACGCCAACAAAGGCGCTCTTACATGCTGCCCAACCTCCCAAAAAGTCATGTCACTTGCACACAAACAGCTCAAATCCCACAGATCACCCCGTCAACCAGAATGTAACCAAACGTCTTGTCCATCCCAAGGAAAGATAGATCCCGTGGCCCCCTTCGTCGCCACAACAAAAGCCCTTTGCTCGCTTTTCCTTCCGCTCCAATCCGGCCCTCCGTCACTTGATTTGCTCGGCAATTTTCTCGTTTGTAAATTTGTAACCAGTCACAATCCCCTCCCCCAAAAATTACCTTACTAGCATGCTTCCTCATAACCTGTTGTTTGCACGGTGACTCGGACATGTAACGAGCAGACAAACAGCGAGCGGGGGTCCAACAAGTGTGTTCGTACAGATCTGGAAGGTGATGACAGGCCGCCTAAGCCGACCAGCCGGAGCACCGCCGCCTTGCATTGGGATTTGCTGCGTGTTTTTTGTTGGAAAAAAACGCCCATCACTTATTCATGTCAGCACCCGGGCAGCGGTGAATTCGGGGAGCGTAGGGCGTGGATTTTTTCGTCTGTTTGTCTATATTTGGATCTGGGCCGATTATACGATCCATCTTGGTCTCCGCCCGGGCGCAAGGATAGACAAATATTCGACAGGGTAACTATCCGGTTGTGTACGAGTACAGTGCAAGTATTGTATTCCGTATTCATCACCAACAAAGGCCCCATGGAGATTTTGCGTTTTGAATCCACTCGCCGCGCAATCCGTTTCTAAACCACCGTGAACCTGCTCCCCTTCCATCCCCACCCTCGACACAGCGTACAGTACAATACATACATACATTCCATTTAAAAAGAAAAGGGAAAAAGCAAGAAAAAGACACGAAGTAGCTTTACCGAACCGAACCCTCCTCACGTCAAGCATTCAGAGTTCACCTCCTCCCCGCACGTCAACTCACTCCCACCGAAAACGGTAACTCGGCGCTCCGCCAAGGTTCCAGAACACACAAAAAGAGTTCAAATGGCGCTCTCAGTATTCCTGCAACCAATTATTCCACGGCAAGCCAAAAAGCCCATACTACCCATGTATAGACAGGCGATTCTGCGTCTCTTCCCATGTTCTCGTAGTCCCCGATTTATTAGTACCTGTGCTCGTAACTGTGACCCTCAGGTTCCCATCCCGTATCCCCTATTTTCCCTCACAACATCGTATCTGTAATCTTCACCAATAAATCGAAAACCCCAAGTCCTCGGAGTCCTCCGTACGAACAGGCTCGCTCCACTTCAAAATGGAAAAAACCCGCTCATCACGAACGTCAGAATGAGTCCACCCACGAAACAAGAAATAAGCTTCCACCCATTTTCAGCCCTTTACCTTAGAAACTTGGTAGCCACGCGTTATGGCTCGCCCGAATCTGACACGATCTGGGGCACGTTAGACGCCCAGACCGGGCTCGTAATGACCTTCCATCAGACTCAGCCGCCTCCATCATCACCCCCTATCCCGTACCGGCCATGCCTTGTCCGTCCGCTGGAGCATATGTGGACCATGGCTAAGCTTTGCTGTCTTGTTAAGCTGCACAGTATGGACATTATTATGCATGTCAACTTGTTTCAAGCATAGGAAAAGAGCAAGGCAACCGAAGCTAAAGGTTAAGCAAAGGGTACTTGTTCCGAGCCGAATATCCCGAGCCTGGGGCTGTCTTGAACCACCACACTAGTCTCACTCTTGAGTTGTACAGACCAATAGGGAAAATAACACTGCAATGAATGTGTTGTTCATTTGTTCGCTAGATACATGGCGGATTGCGCCGTATTAATCTATATTTGCAATAGACTCGACTGCGTCGAGCATGCCTGCTTAATTACCTTACTGTCAAGTCAAAATATTCACGTGTCTCTATGTTCATACATATCCCTTGCGCCTTTCAACATCTAGAAAAAAATAACAAAATATCCCGTGGAACCCAGCCGGTACTCATCGTAATGCTCTGCTGCCATCAAACATCCCTCGCATTCACATTAGAACCCTACTCCAATGTCGTGGAGCCCGAGACACGGTTGAATGTACGTGTGTCTCTGAAACCTTTCCACCGTAATGCATTTAGAAAAGGAAAGATGCGACAAATATAAGACATGTATACAGTGTCGAAAAGGTGTATTCGAACTCGAACCAAGCGGCCTGGCCACCAAAGGCAATCTTTTTGCTCTGGGTTGTCGGGTGCGCAACCTTGGTCTCGGGGTCGCGAACAAGAAGATCCTCTCGGTCGGGCATCTGGGGAGGGTCAATGGCGTAAGCGACTGGGGTCCAAAGGGAGCTGCAGATGAAGATGAACGTCAGAGGCGGCCAGAAGGCGTGCGTCACCAGGCAGAGGAGGATGTCCCTGACGCGGTTGCTCTCCTGGAAGAAGCAGCGGTACGAAACAAGGCATACGGCAACCAGGGTCAGATAAACGAATGCGAGGTGGAAGAGCGCCATGTAGTTGATGAGGATGGTCCACAGACGACGGAACATGTTCTTCTTGAGCTTGGGATCACGCTCATTCAGGGCCGAGGAGAGCGAACCGGTAGGCTTGAAGGCCTGTGCTTCTCCGCCAAGCCATTTTGGCAGGGCAAATGCTCGAATGATGCAGAGAGCAATGTAAGGCGACATCCAAAGTTGGTACCGAGAGCCTCGCTGGCCAGTGTGATAGCCGGCGGGGATAAAGAGAACAAACTCGCAGAGACGGTTGACGACGGTGTTGGCAAAGCAGGCACGGATGAGCCATCGAAGCTGTGTATCGTTGGCGTACGCGACCAGGGGTTTGCCCATGATCAGAATGATGGGAATGGCAAAGAGCGAGATGGACAGCAAAATTGTGTACAGACTAAGAGAGGCGTAGAGGAAGCCGGAGAAGCGCTGGGCAAACGTCATCTGGCGGACCTTTTCACCCCAGAGACAAAAGTTGAGCTTGAACGACGTGTCCACGGTACCAATAGCCCATCGAGTACGCTGCTTCAGGTGGCTGCCGTAATCTTCGGGAACGGTTCCAAATTGAAGAGGTTCGTGAACGTAGGCCGTCTTCCATCCTCTACCGAGCATGAGAGTCGATGTCGCCACGTCTTCGGCCAGCGAGCCCAGCGGGAAGTTTCCAATTTGCTCCAAAGCCTCTCGCCTAGCGATGTAACCGGATCCAGTGCACCATGCTACGCCCATGGCATCCTTGATGGGCTCAATGACGTGAACGAAGAAATCCAGAGACTGAGCCAGAGGGTCGGAGGGGGGCGTGTTGTAGAAGAGCTGAGGGGGGCAAACCAAGGCCATTTTGGGATCCATTACAGCGTGGGGAAGCAAAGCACGAAGCCAATCCCTCTCAGGAATCTGCGGTACATGTTAGTCCACGCAATTTGACGGCTCATAAGCAATCTTTCTCCGCCTCCTATCTTTCTCTCCTACCACGGGGGGAGAACAAAACTCACCATGTCAGCATCCAAGGCCGCCATAAACTGGGAAGCACCGCCAGGCAACAGATGAACTTGATCCAGGCCATAGTTGAGGTTTCCGGCCTTGAAATGATGGGGTTGTCCAGGAATCTTGGCACGGGCCATGTAGTACAGGTTGGGATAGGTGTGCGAGAGAATTGCGCAAGATCGCTCCAGGCCGGCAGACTTGCCGTCGTCCAGAACAATGACTCTAAACCGATCAATGGGGTAATCCTGATCACAGGCACCGCGAACCGTATCCATGACAAGCTCGTCATCCTCACCGCAGCAGGTAACAAAGCAGTCGACAGTGGGCACGTCGTTTCCAGTCAGCCTCATCTTGGGCCTGTGCCTCTTCTTCAAAGACCACATGGTCCAGATGTTGTGCATGAGCGAGGGAACGGCGACTACAAGTTCGACGGCAATGAAAACCCAGGCGGCGGCAAAGGTGGTGCCGGATGACTTTTGCGCCAGGATGACGCAGGCAATGCGAAGTCCAAGGTAGGTCAGGTACACTCCGGTGTTGAGGAGGGTGAGAAAGGGCGTCAGAGTGTAGAGATACCGCCTCCAGCCTTTCCAGATGTCGGAATCGTCTCGGTCGTGCAAAATGGCCACGCCGTTGTGGTCGTCATTGTCGCTGCTAACCTCTTTGCTCGGAGAACGGCCATTCTGTGGCAGAAGAGTGGTCAGGCTTATGTGACTTGGGTTCTGCAGTTTAAGGAAAACAGGAAGTAAAGGACGTCAGCGGCGACTTCGCGGCAAGAGTCATGGTCATGGTCACAAGTATACAGGGTATCTATATACTACCAATCTCTGACAATTGGGTCAAAAGCAGAGGATCAGGGAGAGGGGAGAAGAGGAGAGGGGTGTTATAAATACCATTGGAGTAGACGATCTTGAATCGGCATATATCAGGTGTTTTGTCGAAGACAACTGGTCGTATGGCGTTGTAGCGCCGCTCCTCAACGTCAGAGAAGGAGAGCTTCCCGTTCCTGCAATGGAAGGCGGCCATTGCGGTGGTGTGAAGTCGTCGGGATGGGCTGCACTGGAGCGGTTGGACCTCATGTTGTCAGAGAGCAATCGTGGATGAGAGTCGTCGGAGCCGGTTTGGTGGTGACGCCGGAAGTTGCCAATATCAACCATCTCCTCATACTCTTCCTGGTGACCTCTCATCATGGTGGGCGAACGGTTTTATGTGGCTCGGGCCACAAGCGAGAGAGAAGGGCCTTATCGGATTACCAAAGGGGTGAGCGAGGGGAGAAGCCGGTCAGCCCGGAGCAAAAGGGTCTTTTTTCTTGTTCTTTGCTCCTCAATGATGAATGGCGGTGATGGATGCAGTAACTGGGAAAAAGTGTATCCTTGGCCTGATCGAAAAGAGGCTGAAGATTGCACCAGATAAACGAAAGTAGCAGCACAGACAGGCCTGGCACTGGGCAAGCCGCAAGCTATCCTGGGGGTGTAACGGGGGCCGCTGCTGAAGGGGACAGAGTAGGTTTTCCCCTAAAAAATTATATGTACTAAACGAATGTGAGCAGCGAAGCTATTTTCGCCGCAGATGACAGCGGGAGAGGAGGGGAATAGCGAAGGTTGAGAGGAGAGAAGAAGAAGGTAAAAGGTAGTGAAAAAGGAAGAGGCCGAGGCGGAAGGAGATGAATGTTGGATGAGATGGAGGGTGGTGTGGTGTGGCACAAGTAAGGAAGTACCTGGTACCGCGCGAGGTACGGATTCTGGGTAGATGTGAAAGATGGAGCTAGCGCTGGTACGAGGTTGGTCGGGCTAGCAAAGTACATACGAGGGGGTCCTCGTGGAGGTTACCGTGGGTTGACTGACACCAGACACGAAGTGCGGCTGGGACAGACAGACAGCGGGAAAAAGGTGCATGTGGGGGGGACGGTAGGCAGTACTTGGAAGGTCTTGTAGTCTTGTATCAGCTACTTACTGACTGATCCATCAAAGTGCGATGCTGGCTGGGCCTTTGAGAATACTACTCGTGGTATCGACCTTAGTAGCTTTCCACATCTACATCTACATCCACATCCACGGCTTTTCTGGCTCACATCATGCTTGCAAATGTACAAGCGCCAATGCCAAACGACCCAGACCCAGGTTGACTGGAGTGACGCCAGACAGCTGAAGCCCGAACCTTGAAAGCAGCAGCTCAGCGGGAACAGCGGGTGGCAGTGGGCTGCCAGTGGGCTGCCAGTGGCCAACGCTAAGCTCCAGCAGCTCCCTAGCCCGCCATCGACAGCTGCCTGTAACGCCTGTGCGTGTAGGCGGTGCTGCTAGCCTGCGGAGCCGCCAAACGGGCTGGCAAGCTGATGCAGGTACACAGTACTTGGGTCAGCGGGCGTGCACAAGCGGCAGCTGGGCCTGTGCGGGGTTCCAGTTTTCGCATCGTATCTTGTACAGGATACGCGCGCTGCAGACAGGGTTCACACCATTTTTTCTCGTGTTCTGGCGGGCGGATAAGGCGAGCAGGGAATCGTCGTCATAGGCTAGCGACAAACGGGCTGGTTTGCAGGCTGGTCGGAAACGACCAATGCAGTATAACGCACAACGCAAGCAACGTTGACACAGGCCGGGCCAGTGTGCATGCACCCTCTTTTTTTCATTTTTTTTCTTTGTCTGTTCTGTCTGTCCTGTTTCTCTGATGTGCCCAAAGAAAATACGAGGCCCGGAGTGGCGTGACGTGGGTCGGGAATTACTACTGGGACATGTACTTGTACGAAGCGGTCCTAGCAGAGAGGAGAACTGCTGCTAGGTATATTTGGACCTTTGTCTGGCACACGCGGTTGCTTAGTAGTTGGTGTACCTGTACTTGTACAATTGATATCCATTGACACGAGGCAGAGCAATTTGACGTCGGATGCAATGAAGCTTGTCGTCAAATGTTGTTTTTGACTTGCAGCCTCAATGCGGAGCAGCAAATGCCAAGTTGCGTAGGCGCATGTGCGAGCATTACCTTGTTTGTATGCTTGAGCGCAATTCCCACTAAAACACACTCCTGTCTCGACTTTGTCCAAGCCACCTTTTTTTTTGGGTTGTGATTTCTGATCCAGACACAGACGGACAGACAAAGAGACATTCGAGCTGACGAGTACTCCATACAGTATCGCCAAAAGGGGGTGCAATAGATAAGCACAGCAATCACTTCAATCCTGCCCGGCGTGATTGGCCCAAGGCTACGAGACTATCCTATGCCTACTCAAGGTACCCGTTCCCACCATCCACTTAAAATCTCCCGGCAGCGTTTTGCTCAGCACAAGCAGCTGTGATCGGCCTGTGGTGAGACTTGAGAGACGTCGGGATGGTGTTAGTCCGATGTCAAGTGATGGTTGAACCGCCGTGATTTTCGTCCACCTTGTCCTTGCCTTGCATGTCTTTGATTCTTGTTTTCAAAGATTCCGAGGGACAAAAGAGGGGCACGCTTTGTCTCCACCATCGGGATAAGGAAACCGGATTAGATCGTGATTGGATTAGCGCTGAGAAACGCAGATTTGAGGTGTGGTTGAGAAAAAGTGGTTGGAGGAAAAAAAACAAAGAAAACAGAGAAGAGGTGAGAATAAAGAATAGATCAGTATTACCAAGTAGTACTCAGCAGCAGTAGCATTACCTAGTACTCCTCTTCCCTCACTCTCTGACACCGGCCTGATGGCCTGAGTGAGAGCCTCTTCCGCGATCATGTGCTCAACAAGTACATGCAGCAAGCAGGCAGAGAGGCAACTTCGTACTTTATGGAGCAGGGCACATAGCATCAAGTCCTGTACGAGCATGGCCCCGAAACCCGATTGGGAGCGAGTCGTGAGTGGGTTAGTTTTTTCGATGGGAGGCATCGCCGCAATCGTTGATACGGCCGAGATGCCACCAAAAGCTTCGTAGCGCTCTACTGTACATGCGTGTGTTGGTGCTGCTCTCGGCACTACAGCGGCGCATACTGTCAGTAGACAGGCAGAAACTGACAGACTTGACGCACGAATCGGTTCCGTGTGCACATGCTAGTGATGCTTGTACTACTTTCGTAGCGGCCGTCAGACATCCATTGATAACGGCAAAGCGGCTGGTGTCAAAGTGATGCCTGTCTGGGGGCTCAACGCCATTCGATTGTCAACGCCGGCACCATCGGCTTCGCTATGAGTGAGGCTGGGAGGCGGTTTGCTCAGGTTGTTTGTTGACTCGAGGCTGCACTGCACTGTTCGCTTTGTTTTTGTTTACCTCCCTATTCTTTCTTCGTTCTCACCCGGCCCCCTTTTCTGACCTGATATTATGACAGATGGATGACCAACCTCGTATGTGCTACAGCACTGTATCTGCTGTTCGTACATACGGGTACCTACTCGTAGCAATCAAACATCAACCGGATACCCGCCTTGCCGCCCTGCTGTGAATGTGAATGTGAACGTATGTAACTGTAACACTGCATCTTTGACTCCCGTCCATGTCAATGGCAGATCGCCCGTCCGTCACCCGTCTTCAGCCCCCCCTAGAAACTCTCTCTGGCTGACACGAGTGCATCATCCCCCGTCACAGACGCTCCACCGTCCCAGTTTTGACTTTTTTCTTCCTCTTCTCCCTTATCCCTCGCAATCCCCGGCGATCCACGGATACAGCTGCTGCATCGAGCACTAGAATCGTGTTTGTGGCGGCGCCCACTTGTTTCCAGCGTGAAGACGGATTTTCGGAGCAATCGAGCTGCGGCTCATCGTTGTTCCCCCCCTAGCACAGCTGCTTCAGGCGGTTCCAGCACTTCGCGGAACCGCTGAGGCGTTACCGGCCTGTGCGCTAGACCACTAAAGCCCGCCCACCGCGTCCACTAGTGCAGCGTAGTACTTGTCGCAGCCAGCAAAATTCAGCGCTGTCGCCGGGTACCGTACGAGTACATGCACTTGCACGGGCTCGGCCACGCCTCAGCTTGTACTCTTCACACCTTCGCACAGCCGAGTCCAGGCACCCGGCACATGTACATGTACATGCGCTTCGTACCTCGTAACCCGTACCTTGGACAAAGCTCCAGGTCAGGTTCTCGTATCGCTGACTCTCCTCTCACGAGAAAGTTGAGCTTCCCCCTCCATCCATTCGACAAAAGCATCTCAAAATCTCTCGACGGCCCTCAGCGACCCTCGACGACGCTCGCTCGTTGATTTCCGCAGCTTTGCGGCAACAGACGCTCGTTTTTTCTTTCTTCTCTCGCTTTTCCCGCCGCCGCCATGACAATCCGCATCCTCGTCAACGCGGCACTGCTGGCCATCCCCATCGCCGTCACTTTGGGCATCTTGTTCGGCCTCCAATCGCACCGAGCAGCAACTGGCCAGCCGCCTCTGTTTGCGCCTGAGCCTCCCCCGATTCCATCTCCCAAGCCGCCGGCACCACCAAAGAATGGTGTCACCAAAACGAGATACTGCCAGAAGTCGTTTGGAATTACGCCCGATACAGAGGGCCAGCAATATACCTGTAGGTGCCGCCTGAAATGTCCCTGGAAATGTGCTGTGGCGCAATCAACCAATTCAAGATTGCAAAGATGGATGCTGCCAAGGCGGTACACATTGGTTCTCGACTATTTCATGTTGTTCTGGCGAGGCCTGTTATGTTTCGACGCTGCGGCTCAAATCATGGACCTGTCTTGGATGTCTGCGAACCATTTATGAAGCCAAGCCAGAGCGCCATGACTTTTTTCTTGAATCCCCATCCTAAGCTTCACCTGAAAAGCTAGTTGCGGCATCTTGGGTCTTATTTTGACCTGGCACTTCTGCTTTGCATCTCCTCTCATTTTCTCTCATCCGCTCCCTGCTGCAAATGGTGACCCAACAAGCTCAACTGACACTTGCCCTCACTAGTGAATCCCAATCAATGGAACTGGAACCCGGGTGACCCGGGAGCGCTTTGTGTTAATGTATGTACCTGGAACCCAGGCTTCCTTATCCTGGTGTAACGCCTGCTGATAGACTTCAAGGTCACCACGTTTAACAACGGCACATATGCCACAAAGACTACGGCTCCCCAGTTCATGATTTCTTGGCAGTACCCCCCTGGACCGGAGGACAACCCAGTTCACGCTTTCCCCAACATCCAGGTCGACAGCGATGTATTCCCTGCGGCCATTAGCAGCATCTCCAAGGTTGATGTAGATCTCGCATGGTCCTACGGTATTGGTAACGAGACTACTGTTGCCGCGAGTCTCGCCGACCTCACAGCTGATAACCTCAACACCAACGTTGCCATCGACATGTTTATCGACAGCGACAAGACGGCTGCCCAAAACCCTTCAAAGGCCAAGTACGAACTCATGGTTTGGTTTGCTGCCATCGGCCCTGCTACTCAGCCCATCGGCTTCGCCACAGGTCCTGTTTCCACTCAGACGCTTGACGGCAACGATTTGTAAGTGTATTCTGCGTACTTCAGGAACCCCTCGCAGATGCATTGCTGACGGCCACCATTTATAGCAATCTTTATGCTGGTACCAACCAACAGAAGCAAAACGTCCTGACATGGTACACGAACACGCCGGTGGAAAAGTTCAACGGAGACATTTCTCCTCTCATCAACAGCCTATTTAAGCTCACCTCTACCACTACCGAGCTTCCAAAGTCTGGCGACTACCTAGGATACCTGGCCCTGGGCTCTGAGGCCTTTTCCGTGGACAAAACAGTCACCCTTTACGTGCCAAAACTATCGATAGATATAGAAACAGCTGCCTCAAGTAGCACCTAATAATATAGCGACCTGATTTTTTTTTTTTCTTTCACTGTATCTCGCCAAGGACCCTGCTCGATCATTACCTCATTTGACCTGCCGACACGATCTAATTGGGATATATATTGGTGAAAATTTAACCGTCCAAGATCAGATCCGGCTGAAATGACGCCGCCAAGGCCCCTCTCTCGATGCAACCTCCTGTGGCAGCCGCGATGAAAAATCTCCTAGATGACGGCACGGCAAAATAAAGCATCAATATATCGATCGAACAAGGCATGGCATTTCTCCGATTCGATCTCGACAGGCAACGATGAGATTAGCGGTCCCAGAAACTCGGGCGAATTTGCATTGCATGGCGATTGAGCCGATTGCGTCTAGGGTATTGGAGTTAGGGTGGGTTAGGCGATAATATGAATTTGGTTTTTTTAAACGTGCGCGCGTCAAGATGGCCCGGAAAGCCACGAATCATGGAATTCGAGTGACATTTTTCTTTTCGATTTTTTCTTCTCTTCTTTTCTTTTTTTACGCTACGCTCATGCCTAGTTTCAGCTTTTCCCGACAGCTCGGTGGTCAGTGGGGAGTGCGATCTTCAGGAGCGAGGCTCTCAGCTCTCATGGCAAAACTCTTCGGGTAAAAGCTGCGGATGACTTAATTAACCTGTCGCCACCGCGCCCCTGGGAGCCTTGCAATTGACCAATGAGAAATCAATGTCGGGCAATTGTATTTTTTAGAAAAAGATGTTTTAGTGCAAGTTATCGCGATGCCGGTGGCCGGGCTAGTATCGTTGGGCCCTGGCTAGAGGGGAGTTGGCTATTGTTCCTGGATGACGCATCTCTAATGTTTTTTAAATAAGTGAAGCAGAGAAGCGATTGATACTGAGAGTTACTTTTAAGATAAGACAAGGCAAGAAGCGCAAATATTAATGTCGGTTTTGGGAAGAATAAACTATTTTGTTACTATTTTACAGCCGGAAATGTTCAACTTACTCTTCCCGTGATTCCACAAGCTGTCAACCTTAATAGACACGGACTAAGAAAAAAAAAACTCTTCCAATCCACCAAGGGTCTTTTTTTCTTTTCTTTCGGCCACCCCGGAGTCCATGGAGCCCGGGTTTCAAAACCACAAACAGCGGAGACTTTTGTAGTAAGTACTGTACTTGCTTTGCTTCACTGGCAATTGGCCGCATACCGAGACCCTTTTCCGTCCAATAAGTTTGTGTTCGTTCCTGACTTGTGACAGAAAAGTGGTGCTGTGACCCACGGTTGAAAGGTGGGCTTGATGGATATGTACTTGGCTTGCTTGGCTTTCTTGTATTGATGACTTGTCAATGGTTGATGATTAAGCTGGGAGGGTGTATGTCGTTTGCCAAGAAAGGTTGGCGACTACAGGTTTGATCTGTTGGCTGGTTGAACAGCTTGGTGAATGAATGGCCGCCCTCTTTGATGCTAAACGGGCATGTTATATCTCTGAAGGGTAATAAGTCTCTTGTTCTATAAGTTTTGGACTTAACATATGCATATCCTGTTAAACTCCGGTGTTGAGAAGGAGCATGAGCGTAAGCATCATAGCTTGCATCGTATTTGATCTTCTTCCTTCAACACCGACTTCTTCCAGAAATTCCTGATGGTATCCCAATACATGTCCTCATTCCCCCGAGGCAGCGAACAGTGGTTGCCGTTTAAGAAACAAACATTGCCAACTTCGTACCCTTTCTCCTTTGCTTCTTTTATATGCAGTTCAACATCCTTGTATCCAACCACTACATCTTCTTTGGTATACAAGTAAAGCCGTCTAGCCAAGCTCCCAAAGACATTCGAATCATTGAGTTGGCGGCGATAGTCCTTTACGCCAGCAACTAACCCCGCATGTGTCAAACTTGTAGAGAGAGTTACGGCGAGAAATAGCAACGGTTTTCCGAGTAGCTGCCCCAACAGAGTAGATGGAAGAGAGACTATGGCTCCTTGGTATGTGCGCATATAGTCTGTTTGTCCGGGACAGCAGTCTATGATGATTCCCTTGAGATACGGTCTGATATCCAGTGGCTCGGCTCTTTCTTTAGTATCCCGTAGCGAAAGGATCAGATGGATAGCGGTATGAAGTCCTCCATTGGAGAATATGTGAAATAGTACAGAAGGCTTGCCTTTCACCCTGCTGGTAACATGCCGACGAATAGCATCGCGCGCCGGCTTTAAACGCGCATGGATAGCACCAGATGTTGCAGCTGCAAACTCAAATACCCGTGTAGTGACGAGGAGAATTGTTGCTGCAGGCCAGATGGCGCGGTAGCTGAGGAGATATTTCTGAATTCTCGAGGCCGTAGCTCCGCCGAGCCACGTAAAAAGAACGATGAGAGAGGGACCTTGACTCTCATCGGAAGTAGAACCGGAGGATTCATAGAGATAGAGATTATCGCCGATAGGCTGGAGAGGCTCCAAGGCATTAGGACGGCTGGACATGACTGTCGCATGCTGGAAATTTCGATCCTTCAGTGCGCAATACACGTCACACGAAGAAAATTAGAGAGCATCGCACATATATTCACAATGTCTAAGACCGCTGCCTCGGCAGGAAACTTTGACTCCGCCTTTATCACACAGCGTTGTGGCTGAATTGTATGCAGCTGAAATCCTCCGCCAGCTCCTGGTACTACACTATTGACCAATAGTCCCTCTTGTATGATGTGCTCATCCATACAGATACCCTGCATTGGATGGAACCCAATAGACCAGCTGCACACATGCCCAGGATAATCCTGCCAATCATTGTCTTCCTTTTATATCCGTCACATTTAAATTGCCGCGACAGAGCAATCATTCTCTGAGCGACAACCTGATATCAGAGGCCTGATCGACAGTTTAAAAACCAACTGCCAGTTTTGCCAAAATTTGGGAATATTATCATGATATATACAATTTTTAATTATTGTGTGATGAAATGAATTGTCTTATTTTGGTGAAGAGGATGGTCCTAATAATGACTGACTTTCAGTTCATGCTCTATCAAGTCAATAGCCTCAAGGTAAGCCCCTGTGTTCCCTGCGTCAGTATGCCGACACCATATCATGGCCAATTATAATTTTTACTCACCTGCGACGTTCCATCTCTGGTTTGCCTTTCGTAACAAGTCCATACATAAAGACACCTGCGACGGGTATCCTGAGGCCTCTACGGCTGGAGTCGTAGCCATGAGATAAACGATATTGGCCAGGCACTGGTAGATGCTATCCAAGAACCAGGGCGACAAGCTAGCGAGATTCTCGATAGTCTCTTGATCTTGCACCATTTCGCCGAGAACTTCAATGAATGACATGGCCTTGAAAATGCAATCCTTCATTATGCTTTGGCATCGGAGAGCTATTTCCCGAGCAAGGGCCATTTCGGTCACATCGAGGGCCCTATCGTTGTAAATGGCGAATGAGTCGCAAGAGTGATGATCGCATAGCTTCATCAGTGCGCTAATAGTAATTCTCTGTGTTAGTGTTTCTACTTGTCTTGAGTAGATATGATGACCGTTGAACTCACCTTAGACAAACTCCTACGGAACTATAAAAGTGCATCATGCTGGACCTGTCCTTACCGATGACTTCTAGGAAAGACCATAATACCTGGCTGAGCACCTCGACGTCGTTTTGGACAAGTGCTAGGCTTCGCGTATTATCATTGCAGTGCTTGATAACCTCTCCCTGGAGATGAGAGGCCTGAGCAAGACGAGCAAATGGGCTTGCTGATAAATGTTTAGATGAGGATAGAATGAGACGCTCTGGATACATGGCTTGCTGTAGATAAAAAGCATTAGCTTCACTGGTTTGGTATCTTCAGCAAACTAGATGTCACTTACCCCGGAGTCCCAAGAGTCATCATTGACAGGCAGATGAGATGTTGTCTTAGGATCAGCGGATAGGAGAGGCCTGTTGTCTCCAACGGAAGTGATGTACCTGCTTATTATTAGCCTTGTAACACCCGGATAATATATGCATTGAACATGCATTGAAGGGAGGGCTACCGTTCGAGAATCACAACCAACCACCAGACCCTCTGTCTCTCTTCCCAATCTATCCAAGTGCGCGGCTGCTCCAAAATTTGAGGAGCTTCCCGATTATGAATGCCAAGGACCATGGCTTGTGTTACGCAACAACCCACCGAAACATAGGCTGCAGGAAATATTCCGTGTCCCATCTCATACACCGAGATGAGTAGATTAGCCTGAAGCTTTAGCAGCGTATATACACCTGCTATTTCCAGAGAAGCTGCAAACTCCTTTGCGCAGATGTACAGCGCATCTTTCACTGCGTTGGACGAGCTTCCAGGTACATTCTGGATGAGCTTCATGGCAAGGAGCAACAAAGCGAAATCCGCTCTGGGGCGGTTACCTAGTTCCAAATCAGCCAGCGCGGTTAAACGCACTTGACTAATGATGGGAATCCATTTGTGTATTGTCTGGAAATACTGTGACATGATGGTCGCGCATTGAGCCTGCTCCCCCAAGTAGGCCCAAACAGCAGCGGGGATCATGTCACTCGAAGGCGGCGACGGAGCATCCGGGCGGGTCTGGATGTCTGTATCCAAGAACAGCTTTTGGAAGCGGAGGGCTGCTGGATAAAACGCACAGGGGGACTGCGATATTGAGAAGCTGGTTGTGTCCCTACTGGAAGCCGTCGAAGTGGATTGTGGCTGGGGAGACAGCCTGCTCACATGGTTGGCGACGAGAGACTCGAGCTCTTGGATTCGGGTTTTCAGCTCATTCTCCGACTGCCGATTGGAATAATCACATGGCCTGCGTAACCTGGGTATGTGAGCAATAGGCCAATGAGATATAAGGACTTCTACAAGAATGGAAATCTGATTCGGAGCAGGGGCCGGAGTCGACGGCCGGTGAGGCGGCCGCTCTAAATCAGTATGCGGGAAGCGGAAACTGGTAGATGCTAGGCATTCCGGTAAAGTGCAAGTATAAAAGAGACGGTAGCAAATTCATGGCTACATGAAGAAATAGGTAAAAGGAGGAAAGGCAGATGGAATATTTACCTGGTGCACAGAGAGCAGCTGGGCAAGGTCTTGTCGCACCGCCGCTTGTATTTTTGGCAGGCTGCGCAGGCACGCACAGCTTTTTGGCTGGATTGCGAAGATTTGTCACTCATATCGGAAGAGGAAAATCTAGAAGCAAGCCCAATGCGCAAAGACTGTCAGTAAGAAATTCCGTGGTGGTTGATCGATGGCGATAATCGTAGCTCCGGAAAGGTACAAGCGGCCGCTCAGGAGCTTTACAGATCCGGAGCGGGAACGAATGACGCTTTCTAACACGGAGCTCCGGTCCACTCACAGCACTTGAAACATCGGCAGCTGGTTTGGAAGACGGAAGAGGCCCGGCGACGAGTTGAGAGGTTCTGTTTACTGACGAATCTCTATTGTCCCTCTTTCTGTGTACGTATGTATTCAGTGTGTAGCGCTTCGGACAAGCGAGGATGACAATTACAATAGTAGGAGATTTGATGAAAGGCAAAAGCTTTGAGAGCCAGCTCCGTAACTCTGCCCGCAAACCTTGCTGAAAGCGGCAGGGTGGGATTTTAACAAATTGGAGCGGCCGCGCCGAGCGGGAAAAACCCGCTCGCCCTGATGGAGTCCCGGGGATAACAAATCTTGGGTTCACCTGTCGGGCCATGTCCGCCACTAGCTTGTGGTTGTACAGAGTCGCTTTTGAGCGGCGTGGAAAGCCGCACATTGAGGGGGAGGCAAGTTTGCAACTCGAATGTAGATTGCCTCCTCACGGAGTTAAGGTAGAGCAGATGGGGTGAAGATGAGGAGTTTTAAGCTCAAGATTCCCAATGTGGGTGGAAAGACAGATCTATAAAGATGAAGACGATGCCGCGTATGTTGAGAGCAGAGACAACAAGTCAACAGCATCATTCTTCACAGGTCAAAGCATTACAATAAACAATCATCACCTACTAAGATCTACACAACTTGACGATAGATACTACAAATCACTTCAACTTCACAACAATGGCCCGCATTTGGTTCGTCACTGGCTCTTCCAAGGGCCTTGGTCTCGCTATTGTCGAGGCTGCCCTCGCTGACGGCGACAACGTTGTTGCTACTGCTCGCAACCCAGCCACCGTCAACCATCTCGTTGAAAAATACGGACCAGACCGCATTCTGCCATTGGCCCTCGATGTTGCCAACAACGAACAAGTCGAGAGCACTGTCAAGGCCGCCGTTGACAAATTCGGCCGCATCGATGTTGTGGTGAACAACGCTGGCTACGCCATCCCTCGATCACTTGAAGATAGTTCCATTGACATTTACCGCGACCAAATCGACGTTAACCTGCTTGGAACCGTCTATGTCTCCAAGGCTGTGACCCCAATTCTGCGCAAACAAAAGTCCGGCCGCATCTTGCAGGTTTCGTCCGTGGGCGGCCGCATGGCGACACCCGGATTGTCGGCGTACCAGGCTGCCAAATGGGCTGTTGGCGGCTTCAGCGGCGTCCTGGCCAAGGAACTCTCACCATTCGGTATCAAGATCACCGTGTTGGAGCCTGGCGGCATGAAGACCGACTGGGCTGGCTTTGCAGACGATGAGATTGTCATCAGCGAGCCGTACCAGCAGTCTGTGGGAGAATTCCAGAAGATCCGAGAACAGTACAGGAACTACCGCTCAGAGCCTGCCAAGGTGGCCGATGTGATTGTCAAGATCTCCAAGGAGGACGACCCGCCGCTGCGATTGCTGTTGGGCCCCGAGACGTTCGGTTTGGCGAAGCAGGTTGGAGAGGAACTCGCTGCATCAGATGAGAAGTGGAAGGCTGCGACTCTTCTGGAAATTTAAACATATTGCTGCATGATTTACAAAGCATTGGAGATGTGTATGCTTGAGCGGACTACTTAGCGAGTATGCTGTTTATTTGTTATGATTACGTAGCTCAACAAGGCAATTTCAAGTGTGCGATTTATGTCAGTAATTAGTGTTATTGAGTTATCGAGGATATAAACCGTTATGGATGGCCCTTTACTTGTATTCGAAGATTCAGAGAAGGTGCCTAGATGGAGCTTGGTAGCAATAGGAACCATTTACTTTTAGATGACAATGATAAGAAATATTGGCCTGGACATCACCTGGCTTGTAGAGTACACTGTATAAATTGCATGCATCTTCTGTCTATGCCTACATGAAATAATGTCAATAAATGACTTGACTCAGAGGTAGCTATACGGAGAAGTGAGTTGCTCTATGTGCTCCATGCTCTGTATTCTGTATGTATTTCTGGATCACTGCCTACCTCCTAACGTTTGTCATATGAACACATCACTAACTCGCGATAAACACAAAAATACCGCATCGTTATTGCGCAGCTGAGACGGTCAAAAAACGTCTTGCTAAAGTACGTGGTATTTTTGGGTAGCATTCGCAGATCAAGTCAGTGGTATGACTTCATGTTATTTCCGCATTAAACACAACCTATGAACTCATTTTTCAAGGTCAGGTGCTGGTCAGCTCTGCTGGCTCGTTGCTTTCAACCGGCCAACGAAACAGTGTCTCACTGCAAATAAATGATACTGCAAATAAATAGTAGTTTAAATAAATAAACCTGCAGGTAGATAACTGAAAAATAAATGCGACTCTTATTGCGCACATGAAGAAAGTCGGTGATCCGTATGTGATTGCGAGCAACCCATCAGGTACTCACGTCTGATACTAAGCTGTGCAAGGGTATATTGCGTAAACATAGTGGCATCTGACGACAAGGTCTTACAGCGGGTGAAAGCAAGGTTTGAGCATAAAGTAAGAGAGACTGGTCTCCCCTCATCCCGAGGACGTCGCGAACTTGCGAGACTTCAAAACTTATCACATCTTGACTTGATCTCTTTTAGTGACTGCCGCCATGAAATTTACAAGCACTGCTGCTTTTCTGTCGGCTCTAGTCAGCCTTTCCGGCGCCGTTTTAACGGATAACGTCTCAGAGCCAGCCGCTCGGCCTGACTATGATGTGATAATAGTCGGAGGGGGTCCTGCAGGTCTCAGCGCAGCCAGTGGCCTGGCCCGTGTTCGCCGAAATGTTTTGTTGATTGATTCGGGGGAATACCGAAATGCTCCTACTCGACATGTGCATGATGTGATTGGGTTTGATGGTATGTCATCTCTCCACAGATAGACGTATGCATATATGCGCATATAACGCCCGTAAAAAGCACAAATACACAAACAATCTTGTATAAAAGCATACCAACCGATGGGCAGGGGTCACGCCAGCATACTTTCGTTGGGTGGCACGCAAACAGATCTCGAGATATGGCACTGCCAACTTGGTAAACGGCACCGTCACCAAGATCCAGCCAGAGGCGAATAATTCGTATTTTATAGTCTCTGCCGATTACCCCGGCGACAATAAACTCACATTCACCACACGAAAGGTCGTTCTCGCAACGGGATTACGTGATTTACTTCCGTCCACACCGGGACTCATCGAGAACTGGGGCAAGGGCATCTATTGGTGTCCCTGGTGCGACGGGCATGAACATGCGGACCAGCAATTAGGCATATTGGGGCCTTTGGAGAAAGCTACAGATGCAATTCGCGAAATCATTTCCCTTAACCGAGATATTATACTATTTGTCAACGGCACAGACACACCTGAGCAACGAGCTGCCACTGAGAAAGGGTTTCCCAAATGGGAGCAGTACTTGAAGCTGCACGATATAAAGATTGACAACCGAACTCTCACATCCATCAAGAGGCTTGCTAATGGAACGACGGGAGACGAGGACCCTAGTCTACCATCCCATCCCGAACATGATCTCTTTCAGCTTAATTTCGGGACTGGCGCGCCGGTGCTTCGGGCCGCTCTTTTGACCAACTTTGATACAGCGCAAATGTCCAACTTGGGTGAAGAGACTGGCGTGGCCCTGTATGGTGGAAGGCTTGCCACAGATCAATCTCGTGGCATGGTTACGAATATCCCTGGCATATTCGCCATTGGAGACGCAAATTCAGATAATGTCACGAACGTCCCCCATGCCATGTATAACGGCAAGAGGGCCGCAGTTTACATTCAGGGTAAGCTACATACTGAAGGAAAGTCCTAAAATATGAAACTTATCATGATGCTGATTCACTTGCTTTTTTAGTTGAAATAGAAACCGAGAATGCAGAAGTAGAAGCTGAGAATGCAGAAGTAGAAATCGAGAATGCAGAAGTAGAAACCGAAGTGGTGCTCACAAAGCGAGATATTCAGGATCACATGAGAGCTTTATGGGAGCGAATGAATGTGCCGGGTGACATACTCTATGCAGGAGAGTTTGATCAATGAACTTGCCGATGCCGAACACATTGTACATACATTTCTTAAAAAACATAGATACAGAGCCCCCAAGATAATAAAGTTCATATGTATACACCATAACTGTTCGGGGTGAGGATACAGTCTTTCCACCGCAAGTTGCCTTCCTCGGGTATAATCGAGCTATAAGATATAACCATAGCCTATCCGTTATGTAATCCGTGCCATTTTGCGTCTTATAGAACAAGACTCTCCGATTTCGTGGTCCCTGGGCTATTGGAAGATCCTTCATCATCAACATGCCATTGGTTGAGCATGCGCCGAGCTTGATCGCGCTGTGAGTCTTCTAATGCAAACTGAGCAACAATAGCTAAAGAGAAGTTCGTTCGGACAGCATCTCCGCAAAATGGATTGATCATGCTCAGATACGCCGAGGCATTGAAGACCGCTGCCGCATATGCAGAAATTGCGGCCAGATGCACATCAACATCTGATAGATTTTCGAGGCCGGTGGGGTTTGGAGGAGGCCTCGAGAGGGAAATGATGAAAAGAATTGTGTGGAGGATCATGTGAGTGGCGCTGTATATGGAAATCATACTCGATGTGAGTGTTTCGTTATTGGCAACCATCCAGGGCCCAGACATCGGGAGGACGGAAGAGGGAGAAGAGACGGTGATGTAGGCGTTTTCGGGGGTATATGAGCATTGTGGACTCAATGTGATGATTTCACAATGCTCTTGTTGAAAATCTAGCCACCAGTCTTGAAGCTGTGCTAAGAGAGTGTTTACCCTTTCTTCCATGTCTGCTTTACGAGCTGTGGAGAGGTCGTGAATCCGGTTTACTGAGTATCTCAGTGTTGCACCCCTCTGGTTCATGTATGGGAGGCGAAGCACTTTGGTCAATGAAAGGAGGATATCGATGAGCCGGTCGTAGCATATCTTGTGTTTCTGCTCAAAGGGAATAGATAGCCACTCAGGCGAGGAGAATTTGGCAGCTCGGTTGTTCATGATGGAGTAAAAGGCCTAAAGAGAAATCAGTTAGTCAACAATAACGAAAACACTCGTCAAGATGCCTGGAAATAAAACGGAAATGCTCACCTCTCTGACTCTTAACGAGCGCATCACACTATGTGCAAGTCCACTGACACATTGTTCCGGCCCTCGTTTCTCCAGCATCTCGGTGGCTGCCGCATGGTGAAGCAACTCCGCATTTGAACCCCCGCCTTGCAATGCTTCGTAAAAAGAAAACATGATTGGAACACATATTTCTGCAATTTCCGCTATACACGGTTCTTTGGGTGCCTGAGTCTCTTTCGACACTGGTGCCGGCAGTGTCTTTTTTGCTGGTGATTTGAGTATCGTAGCGCGATAGGTTTGTATTCCGGCTATGTACCACCTCACGGCAGCTATCTTGGCTCTTATATCATTGTTGGTGACGGCATGATATAATAATGCTGCAGCATGCATAGCGTATCTGAGTGAAGATGGCAAAGCATTCGTTGCAGCTAGGTGGGGGAGCTCGAGTATCCAGGATTGTGGCCTCTGAGAGGAATAGTTGCGACGGGAGCTAATTATGAGCTGAGCAAAGTTGCCGACGAAGCAATACTCATTGTAAGCTGAAGCGTCTAGCTCTGGGGGAATGTTGATGTTGTAATCGAAACCCTTGCCAAAGCAGTTGTCCTCGTCGAAATGAGAGGTATGCTCGGGGCTTGGCTGGTATGTTGTGCCGCCAAAGATAGTCTCGCTCTCATCATCGTTTGTAAGAAGATCAAGGTATGAGATTTCTTCTTCAATACCTGTTGTGCGGTTACAAGAGGCGGATGAGGCTGCGGTAGGGGTGATCTCATCGCTTTCTTCCGTACTACCTTGTCGCTTTGTTGCATCATCTGTAGGGGCAGGCTTCTCTACTTGCTCCTTGGCGGTTTCTTTCGTGTCGGCAACTCTTCTCTTCTTTTTCTTCCGCGGCCAAAGCGATTTGCAGGCAACTTTCTCCGTCATGTCAAGAAAAACTGCCCCGCGAATTGCTCCAGAGCACGGGAGTCCGAAGCGCGCGCATTTCTTACAGCATCCGGCTCTCTCATCGCACTGCATCAATCCGGTGAGTTTGAGTACTTTTCAACAGTCAAATAATGACAGAAACGCAAGGGATGTCGTAGTCACCTTGATGCGGCGTGAAATACACTGCTCACAGCCTTTGCTGCGTGGTTGGCGGCGCGCAACTCCCGTAGACATTGCGAAATGGAGCTGCTCAAAAGCTTTGGCGATATTCTTGATATGGCTGCTATGGCGTTTGCCGGTAGGAAACTCCTCAAGTGTTCTGGTCGCTCTTCGTTTCTCCTTGTTTCACTGATCCTCACAAAGGAGAGAGCACCAGATCTTATACAGCAGTGGTCTTGGGTTGTAACGCAGGTCGTAAGCGGTGTGTTGGTGGGTATAATCGTCGGTTGCACATCTTAAAGTGACAGCACACGTGTCATGACACCGCGAGCCCATTCAATTCTGGGCAAAGAGTTGCAAAGAGAAGCATTGGAAAGATTAAAGCTTCACAAGCCAGGTTCCCTGGGTGAGCTCGGTGGGGGAACACATGCTGAGTCCCTATTAACTAGCGAGACGCCACAATGCTGACGCCTCTTGGGACTTCGGCTGTCTGGGATGTTTGCCACGAGTTTCTCCGTGTCCGTATTGCGGGCTAAAGCCGAGCAGCATAACGGACTATAAGCCATGTCGAACCATCGTTTCGGTAGCGTTGAAACTAGGCAATATCCCCGCTGTAACTAATTGCTGTGCACTATAGTTGATTTATGATCACGAGCAACTCGAAAGCTACGCTTCTACAACACATGGACGGCCGACAACTGTGCTACCGTTGTCTTCATGTCTTCGTATCTGCACATGGATACGAGAAGAGTTGTGGGAGTTGGTTACGTCATGACATAGGTTGTAATTATAGTATTTGCTGACTATGGCTGATTACGCAGGGCGCATTTCCTAGTTTTGTGGATGGACGTGTGTTGATCTGGCCCCCTGCATATTCCGGAGTAAATTATCCTCCCGATGGATATATTCGGGTGGTTAAGGGGCTTTACTTGACTTCTATCCTGTGACAGAATCCATTAGGACGGTAATAAGGAAGTCCTTGAGTCATTTCCGATCCTCCCTGTCAACATTATCAAAATGAGGAACCCTAATAAGCTTATATCAACACTCAACAACCTCATTCTAGAACATCCTTAACAGGATCTCTGTCAGAGAATCAAAGTTTGTCAATAAAGTGCTCTTGCGCTTGAAACTGAGGAGGGGAAGGCAAAAAGCAAAGATATTCTTCCGATTGGCGCCAAATGAATGCACAAATTTGCCGCTTAGTAAGTTGTATGAGAGATGAACTATAACTTCGGACCCCCATGTAATGCAGTGACACTTGCCATGCTTGGATCAGCTTACGGACACTATTCTGATGGCTGTACGAGGTTAAACTGTGAGAACTGGAACCGCCAAGCCTTACCAAAGCATTATATGTAAGTGACTATAAAAGGACACTGCATATTAATGCAAGAGTTTGCGCTAGACTATCCACCAGAGTAGTCAGCGATTATAGTCAGGAGAGCCCCTGAGGTTTCCTAGATATTAGCTCAGCTGGATTTTGTCGACAACCGTAGTCATCAACATTCCGTCTCCTATTCCTTGATATACTGCCAAGCGTCGTTAGAGCCAGCGCCTCATATGGCTTCTTTATGGCAGCAGGAATCCTGAAGCATATCGTGGACAGACAATTGTGTCATGCCCATTGCTCTGGGGTATATCCTCTTGGATGTATCGGAAAGATCGCAACAGGCTTCATATTGTTGTTGATCTGAAATAGGAGAGAGGTGATAGAAAGACGCAGGGTCAGGCGCCGACAGAAATTCCGGTACGCTGCCTTCAAAGGAGATATCCATTGCCAGTCGTGTTTCGAGAGGGCCCATGGCCGTACAGCAAGGGACTGTGTGACGGCGAATAGTCCGCATCGCCATAGCCAGAAGAATAGGATAGCTCTCCCCTTGGGAAAATTTTCTGCGCCTCGCCTTTTGAATGATCAAAATCATCTGTCATATTAATGTCGTGAGGAACGTATCGATACGCGTAGCGAGATTTTCCGCAGATCATCTTATCGAATACCGAGACCGTGTCTGTGATTAGCTCTCCCTGGGATAGTTCTGTTGATACCAAACGAAAAGCTGTCGACATTTCCCATGGACAGTGTTCCGTGTACTAACAGAACCATCCGCAGTGGTTACGCTAGATTCATTGTTGATGAATACATGGATACACCCAGCAAAATAATCATTCCTTCGACTGCGATTTTATAAGTTTTTTTAAAAAATTTGTCCGCTGCTGGTTGTGGTGTTAACACGAGTAAGACAGCTCATGGCGGAGTTTCGCCACAGGGAAAATTACCCAAAGAGGAAATTATCGCGACACTTGCATTAGGTCCGGCACGGCTCTCACCAATTACCAAAGGCGGAAATCTTCCCTCGACTATCGTCTGGTCTGGATCAACTTCATTGACCAAAAGAGTAAATATCGATCTTTTCCGTCTGATTATATCATATTCCGGCGGATTTGAAAGATACGGAAAACTGTAAAAGTCCGTATTTGTGAAGAGGCGTAGCTAGGCTTTACGTGCGGCTTTCGCACTAACACGAGGTAGTGACGATGAGTATTCACGACGCGGATCTTTGACGGATGTTAACTCTCTCTAGCATGGAATCAACATGTTTAGATATGTTGTTCAGGAGTTCGGGACCGGTCTCGGCAAGCCATGGCTCAAATCTGCCAGGAGAGGCTTGCGTGGTAGTGGGCAGGATGGACAGAGCTGAAAGGAAGAAACAACATATAATATTGATGATGCCCTCTCTAGAATTCAGCTTTTCCCTCTCATTTAATACACCAGTTTAACTTTCATTCTGTTCTTTATAATACCAAATCGCCAAAATGCCAATCTCGATTACGATGCGCCAGCCGCCCAGCCTCCGGGACAAGGAAAGCGAACTGGCTATGCGTATCAAACAGCCTTTCAACGTCGTAGCGGTTGGCGATCTTATCCAAATGGTACCATTTTCGAACAGAGATGAACCGGATATCCAAGCTCTTGTCCAGTTGATGCAAAAGTCCGACATCACCTTTGCCAACAACGAGAACACCATCGTTGATCGCCTTACCTTCCGCGGCCCTATTGCCCATATGGAGGCAGACAAAGACGTTGCGGACGATTGGAAGAACATGGGCATTGATATGGTTACAAGAGCCAACAATCACACCTTTGACTGTGGTGACCCTGGCCTTGTCCAGAATCTTGAACAACTTCGCCGTGTTGGTATTGACTATGTCGGTACTGACTACAACACTGTTGAGGCACGGCTTGCTCGCTTCAAGACTACGCCCAAGGGTATTGTAGGCTTCATCGGTGCTTATTCCGAGACTGAAGATTACTCTCAACTCGTTGGCGTACCTACACGCGACCCGATTGTTGTGACGCCAGACCAGCTGGAACAGCTAAGAGCAATGCGGGATAGCATCCTCGTTCGCCGTAGTGAAGTCCCCAGGCCGCTTGGTATTCCCAAACCAGATCCAGAGGGATCTGTTCTTGTGTTTGGACGACAATTCCGAGTTGAGCACGCCAGTGCGGAAGCTGATGAAGAAGTGGCCGGCATCAAGAAGCGCTTAGAACACCATCACGGATCGAAAGGTCCCATTACCTACAAGAATAACTCCCTCCGTCTAAATGTTTCCCACAGCGTCACTGCGGAGCAAATGAAACAACTCCGAACTATCGCAGGTGTCGAGGCAAGGGATTCCGTTGATACCCTTGAGGCCTTTGATCTCCGTTTCCGAGTGGCCGACAAACCAGGAGAGTACGGCTATGAGATGGAACCCCAGGATTTGCGCGACATTCTCCGTGAAGTCCGCTCTGGAAAGCAATTTTCCGATTTCTTGAGCGTTACTATCCACTGGCACCAGAACCGTTTCTCGTTCCAACACTACTCATTCGACCATTACCCGCCCGATTATCAGGTCAAGTTTGCACACGAAGTCATCGACAACGGCGCCGATTTCTTCTTCGCACACGGCGTTCACACTCTTAAAGGAGTCGAGATATACAAGGGAAAGCCCATCTTTTACGGAGTCTCCAATTTCGTCTTCCAAAACGCCCAGTTCCGCTCGTGGCGCGATGATGCGGCTGGTCGAGTTCCTGCTTCACTAGAAGGACCTGTCGTTGGAGATGGTGAAAGTAACGAGAATCGTTGGGCTTGGTTGGATGCACCAGAGAACAAGGAAGCTCTGCTGGTATCGGCAGATTACGCTGAAGGAAAGTTGTCTCGAGTTCTCGTCTACCCGGCAGATCTGGGACAAACGTATCGCAACGGCTCTATGATTGGCACTCCCACAAGGCCTACTCCCGAAGTTGCCAACGATATTCTCAGCCGTCTGGTTGAGTACTCGCAGCCGTTTGGTACGAAGATTACGATTGAGGATGGGGTAGGAGTGGTTCACATTCCATCAGAGTAGAATAAGATCTGTGCCGCTTTTTGCACACAGAATTGAGCAGACAACTTGGACTTGCCCTTCAAAATTCCACAATTAGATAGAAATTAAGTCAATCTTCGATGTATTAAGATAGAGCCTACGCAACTATAATCTATAAATCCTAGGAAGGAAATATTCGCGATGTGGAGTGCCTGTAGATGAATACCTTGTAATCATGCATGCGCGCATTGGGGAAAGCTGATTCTGACATGCCAGGAATCCACTGTTTGAGATCGATCTTCATAGCCAATCGGGCATATGCAGGCAACTAGAGACACTAAAGCATAGACTTGTTTATAAAAAAAAAGATCTCACTGCGTCTATCTCAATGCAATTTTGACACAGTTGTTCTGAACAGTGATGAGAGAATTAAGAGACTACGAAACTAAAGCCTAAGAAAAGAGGGAGTAAAAGAGTAAAAGTGAATCAACTAGTAATAAGCCTAATTTTAACGTACACACAATGGCTGTCGTAATCGCCGTCTGATGATGCCGAGGTCGTCATCTAGATTACGAATAAAGAGGACAAGTGGTTTCAAGAGATCATATATCCAGGAACATTAGTACCACAACTAGATCTATACCAACGTCTACGTAATCTCAGGCTTGAAACCTAGACACGCTCAAATGGGCGATACATGGACGTACGTAAGAGTCATCGTGTGCGAAGGATTAAAGGAGGACTGCGTACCCGCTTTCGGAAATATAAGCTTGAACGCGCTAAGAGACTCAAAACGTGACTCTTTGGTTAGTTCAGCAGTAGTCATCAATGCCGAAAACTAAGCTCATCATGCCGCAGACCGTGAAGCATCACCTACTTCTATATTAACCACCCGTTGGGCATAGCCGGTTACTCTTACTATATAAGCTCTGTTGAGATCCAGACAACTCAACGAACATCTGGAAGGCCGATCGAGTTGAGCTCTCTTTAGTCGGAACAAAGGGAGATGAAACTCTCCGACCATCATGTCAACAGCTGACCCGGCAGAGCAACCTCATGCTCTGCAGCCACCTTCGAAGCCCAAGAAGCCCCTCTCCTGCATCTCATGCAAAGTCCGAAAACTAAAATGTGACCACCAGAGACCGGCTTGCGCTCGATGTGTGCGAATCGAGAGCGAGTGCATCTACCCAGAGGCTAGACGCAAGCCGACTCTCCAGCGAAGTAACGTCAAGGAACTGGAGGCTAGACTAGGTACGACTTGCTCATTTATGTCATTCAGGCGTCTGATTGGTTGAGACACACAACGCTCACATGTTGTAATAGCCCAAGTAGAAGGGTATCTCAAGCAGGCTGGCCAAAGCAGTCTCGATGTTGGCAAAAGCAATCTTCACGTTGACCCAGACACCGAAGATGCCAGCAAAGACCAACACAGTGACGCAGAAACAGTTGAAGATGATGACGAAGCCGGCCTTGATGACCAGATTACTCCTACTGATGATTTCTTGGCCCAGAATGACCCATTTGGGCGGGGTGAGACTGCTGACAGAACGACACAAGAATCACAGCTGCCATATGACACGCCGGGCATTGACGACCAAACCAGCAGTACTTTTGGTAATCGCCAACTGGTAGATCTGGGCATGTCGGAGTCAATACCGCCGTTTGAAGTAATAGAAGAGCTGTGAGTTGCTGTTTTACGATATTTCTTAATGACAACTCTACTCACTTAATGAAGACACAACTCTTTCTTTTCCACACAATACCACTATATGCCAGCAATACACTCTGGTAGATATTACAAAGACTTCTATGGCGCTCCTCTAAGAAAACCGCCAATGTGCTTGCAATATGCCATTTGGGCAATGGGCGCTCTGTGGCATCCCAAATACGACCGTGTCGCCGACATATTCTATAACAGAGCCAGGCAATACGCCCAGGCCGATGAAATGAAGGTAGGACACAAATACAATTCACTAACGCATCAGTTAGCTAACTAATACAAGGATGAAGGAGAACATTTCATCACGATACGACATGCTCAGGCCTGGGCACTCATCACTTGCTATGAGGCCAGAGCCATGCTTTATACCAGGGCGTCCATGAGCGCTGCTCGATGTTGCCGCCTGGTACAAATGATGACTCTTGACAGGCTCGATATGACAAATGATAATGGGACAGCAACCTTGGTCCCTCCAATTGACTGGACTGAGTTAGAAGAGCGAAGAAGGGTCTTCTGGGTGGCTTTTTCAATCGATGCTCAGGGAAGCATAGCGACTGGCTGGCCTAGCCTCATCCATGTTGAAGACGTACGTCGCCTCCATCAAGACCGATTCAATCATATGACATACTGAACATGCATAGATCATGACGCGACTTCCAGCTAGCGAAGAAGCCTTTGCGTCTGGCGAGGAAGAGCAAACGCCCTATTTGGATGAAGCTCTGAAAGGCGCACCCTATGGCGGCTTCAGTGCTTCGCTCATCCTTAACCACATATTGACGGCCATCATGTCCCATGTCCACCTGATAAAGCCATCTGATCACCCTGAAGATATTATGAACGGCACATTTTGGAAAAGACATCGTCGCCTAGATAATCAGTTGTCCTGCCTATTTATGTTCATGCCAGATAGGTTCCGCCTTCCTGATAACCTGCGAGACCCTTTGGCTACCTATATCAACTTGAACTTTCACGCATCTGTCATATGCTTGCATCACGTTGCTCTGGAGACTATTGAGAAGAATCAGCTCGATGATTCTTTGAGGAAAGACAGCCTATGTCTTTTAAAAAATGCTGCCGAGGAGATTGTCAGCATTGTTAAGATGACGTCTCACCGTTCATCGTTGTTTGTGAGAGCTTTCCTTTTCTTTGAGCCTGCCTTGACTATGCAGTTAACTAATGGAGTATATAGAGCAACCCGCTATGTGCATTCTCACTGTACTGTGCTACGACGGTATACGTGTATTTGGCCAAGCAAGACCCATTGTCTGAGATAAATCCCGCCGACTTGTCCAGCTTGGAGCTGATTATTGATGCCATGGAGGCTATGGGACGCATTCACATGATTACATGTGCATTCTTACAGCAAGCGTGTCTCGACATTGATAACAATGGTCTCTCTGGAAGCATCAAGCTCCCGATTCTCTACCAATATCGCAATCTCTTCGGAGGCCCGGCCTCAAACATCCCGCTACTAGCACGAAGCCCAATCTCAAGGCACACGCAAATGAGCTCCCCATTGCCCGGGCGGCTTCCACTAGACAAACCCTTGGGCCAGAGACGACCAATGCATCTGAGAATGACAAAATCTGTTCCGTTATTAACTGGTGTAACGGCAAGTATGAGCCGCATGGGCATTACAGACAGCTTTCGCCCTTCTCTCGGGGCCATAGCCAGGAATTTGGCACCTCAGTCCAACGACAATGCACACAAAAGAAAGCGGCAATATTCGAACTCTCAGCCATCTTCAAGTCGAGTCGGTGGTTCAGTTGGAATGTCCGCGGCCAATAGACGCACTGAAGATGGAGACTCAACTGGAAGCAATGCGATGTATCCCTCTATGGCAACAATGGGGCCACTACAAGAAACAGTGGTGGGACCTCAGGACCCCATGATAGATGGGGATTTCATGGCCCCTGGTCAGACAGATTCGCCCTCCTTTTCTTATATATCGCTTGGCCAGCCAGCGGGCAGTCTGTTGGGCTCCGGTGACAACCGTGCATTCCCCGGGACAGAACAGAACACCTTTTCTGATCATAATGAAGCCGACTTCCAGCACTATCAAAACGATACCCCCTTAAGATCATGGCAGCCTTTGGATAATGAAGCGTTGACTTTTACTGAAACGATGAGCTTTCCTACAGACGCAGATATAAGCGGCAATCCTTTGGACTTCTTTAACAATGACTTTACTTGATAACTTGGCCGGCGCATAAATAGAACTAGAAGGCTTGGATTTTGGATGGACCGAATCTTCACTCATCAACAGGAAGAGGATTATTTCTAACTTGTAGACTATATTCTTAAGAAAACCCCATTCTTCATCATGTCCGTTCTTACTTATGCATTTCTACGTTCTAGTCCGCTAATTAGATATGCTGTCGCTCTGTACTGAAGCAGTTGGTCATCAGATACGTCAACGCCATCTACCCTTGGGATAGGATCGAAAATGATATACTTCTGTTGTGCCGCATTATCATTCAATACGTCTACCAGGCTGATGGTTCCCAACTCCACCACCTTCCTTGTCTCTGGCCACTTGACCAAGGGGTCACTTGTTACGTCTCCTTCCTCCGCTATCTGCACCGTTAGCTTAAACTGAACTGGCCCTTTGCCCAGCATTTCTACTATTCCATCGGAGAGGTAGTTGGGGCCTTTGGCAGCCGCCTCCTCGGCACTCAGTTCTTGCACGCCTAATACAGGCTCGATTCGGTATCGAACAAATGTTTCCTCCCGAGAAGCGGCAACGAACTTGAAGGTATTGACTGCAAAATGTCTTTGGTGTGCAAAACTAGCTGGAAATGGCCTTGGTAGCTGTACAAAATGGGCGGCCTTGGGATGATCCTTGATATACTCGGAGATGGTGCCATTTTTCAAGGCAGTGAAGAACTCAAGCGCCTCCTCGCCGTTACTGCCAGGGGTACCATCTATACTGTGAGCTAAAACAAACAGAAAACCATGTCAACTTCCGTTCTTCTCAATTTTAGGGTCAACGTTATCGATTTAGCAGCAAAGGGGGTTCTCAGGCATACCAACGATATCAGTATGTAAACGGCGTGGCGTCTCGGCTAGTTGAAAGCGAATAGCAAGACCACGAGGATTACTGCGTGGGTCCGAGTCTGGGATATTGGGATTTCCTGTCGACGAAGAAAAACGAGCGATTACAGGAGTCGAGGATTCATTAAAGTGTTGTGCCTTTGAGAGCGTCTTTGCTTGCGCCGAGGGTATGAAAACACCTTTGAGGAGAATTCCTTTTGCATGACCTTCAATTGCTTCACGTATTAGTATAGAGGGCCAATAATTGAATAAACCTTCCATCAGAAGCCATCCATCAGCCACCATAAGAATCTTACCTGGGCGAATGCCTGGACAAGGCCCAGAAAGCGACCGTAGCGTCTCAGCAAGTTTTTTGCCAACATCTGCAACTGTGGGATCTTCTGGGAGAGGCATGATGCAATTTTACAAGAAAATTAGGCTTTTGTAATATATTGATAAGATTTCGACGGTATAAGTAACGAATTACAACAGAGTCTACAACCAACTAACACAAACTCCTGGCCTATTCATATATACTTACAACTTTAGGTATGTGGAATGTGAGACGTAATATTTTCTCTTCTGTATTTCACATTTACAATTCCCACCGAGTTTCATCAACATCAAGCGAAAACGACGCCTTCGGCCTTCGGGCTTCTCTCTTCAGCGACAATTTCATGCGGCGGCGTCGATTCGTCAGCAACTCGTCAGCGAATCATGATCGTTTATGCTCTTTCGGCTCTCGGGCTTGCGAAACAGCGAGTTTGGATCTGAAACCATCTAGACCAAAACTGTGTATAAAGAGACATTCGAAGAAATCAATTGATTCAGAAAAATGAATATATATCACTCATCAATAAGTCAAGCAAAATGGATGCACAGTTTCTATCAGGCAAAAAGATCATCATTGCAGGTGCAGGCATTTCAGGCCTCTCTTTCACTCTCGCAATTCGACAACTCTGGCCTGCTGGTCTGGAGCCTCCACATATTGTTATTTATGAGCGTGATTCCGACGCTGTGCCTCCCGGGCGAGAAGGATACAGTTTGTCTCTAGCTGGCTTCGACGAGACTGGCGGCCTCTATGCAGCTCGCGACCTTGGAATATTGGATGAGGTCCTCAACCACGCCACTCAAGGACTAGGGAATCAATTCGTCTTCAAAGTGTGGAACAACTCATGGAATGAGCTGTTAAGCATGAAATTTAAGCCGGCAGCTGGTCTTCCTACTGCAGGAATCCGAATTGCAAGGAAGAATCTCCGAAAGGTCCTAACCACTGCTGTGGGGCCCGGCCAAATTAAATGGAATACTGCATGTGTGAATGCAGAGAAACTTCCGAATGGAAAAATGCTGGTTACTCTCTCGGGAGACCATATACCGGCAGATAAGTCAACCACCGAGTGTGATCTCCTCATCGTTGCCGATGGAGCTGCCAGCAAAATTAGATCAAAACTCCGACCCGAGGACACGCTGCAGTACGCTGGAGTTATGCAGAAAGGCGGATTGGCCGTTTTCCCAAATGGCATACCACAGCCTGTTGATAAGAACTGGGGAATGTTACTTTCTGCGGGTAAAGGCATGGCATGCTTCCTGTCGCCATACGATGAAACAAGCGTGGCATGGGGCATGAGTTATCGTGCACCAACTATTGAAGAGCCCTTGAAGCTAAGCAGCCTCGAGGATGCTCAACAAGTTATAGATGATTGCAAAGAGCTTGGAAAAGAATTCCCCGAGCCGTTCCAAAGCATCCTTAACGCTACAGATCCCAGAGATGTGTCTCGTCTCGCTGCTAGAGATAAGCAACCTTTCAATCATGACCTCTCTCTGGGACCAGTCATCTTTATCGGAGACAGCAATCACGCTGTTAGCCCATTTTCTGGATATGGAGCTAGTCTTGCACTCAAAGACGGCTGGGATCTCTCAATGCAATTGTGCAAGGCCAAGTCTCTGGCAGAAGCGGTCAAGGCCTATGATGCTATTAGTGTGCCGCGGGCCAACAAAGTGCTGAAAGAATCACATCAAAGGATAGATATGGGCCATGCGACTGGTCTGAATTATCTGGTCAACAGGAGTCTTCTGGGCATTGGAGGGTTTGTTTTAGCAGTCAAGGAGGCCATAAGTTTCTCATGAAATCGAGCGAATGGTCTAGTCAAGATGTTTATAGTAAAGGATAACCGTTGGATGTTAAACTATATTGCGGATAGTCAGAGATCCTTATATACTTACTTCGTTGTCTACACTCGATGGCATAATTTGTTCAGGATCTCTCTGGTATATAGAAATATTATCTGCTGTTGTACATCTATACTAGCCTTTTTAAACCAATCGTTCACATACGAGAGCTCTCATAATATTATCGATATAGAGTCAGAAAATCTTACAGTCATCAGAGTGAGAATGTGAGATAGTATGAAATAAAGCAATAACTAAGAGAGTGACAGATGAACAAAAGCGGCACTATCTACTATAAGGGCTAGGCTACATTCAAGTATTCTGAGCAACGTCCCAAGTCGGTCTGACCAATGCTCCCTTGTCAAAATTCCCCATGGGCTGACAATGTAACCCTTTAGCAAAGCCCATTGCAGCCGCCGGTAGAGCCAACATAGTTGATGGTGAGCTCACCATGGTCGTTAATGTTGTTATCGCCGCTGTTGAAAAACACGGGAACACTTCCGCAAACAGTGCAACCGTGATTGACAATATCTTGCACAAGCTCCTTGATGAGGTCTCCAGTGATGCCACCGGTGCCCTGGAGGAAAGCGCAGATACCAGTTCCAAGGGAAGATTCCCAGCAGGCAATGTGCTCACCGTTCTGGTACGTGCGGCCGGTGTTGATGCCTTGGACAGAATTAAGGATATCCGTAGTGCGGCCTCCGGTGTTGCCACATTGCGAGCTTCCGTTACAGTTGATACCCTCTGCCGTGGCTCCAGCAGCCAAAGCTGCAATGACGATGCCCTGAGTAAGTTGCATTCTAAATATTGAATAAGTTAGACTCGTATTTTACGCCGAGACAATGTGTGATTTTGAAGAATATAACGCACTTGTGCTGGTGATTTCAAGTTGAAGAGACAAGAGATTCAAGTAAAAGGTTGGTGGTGGTAAGGTTGTGATGATGCCCAAGGCTGTTTGTTTGTGAAGACTGGCAATTTGAAGCTGGAGAAGGGGTATCAACTCTGTATTTATATCTGTTTCTTCGACTACACAACTATTGAAAGACTTGCTAGCCCGCTTGCAATTAATAATAAATGTAAGCTCCGACCGCTTTCATCCCCAAGCAGTTGCTGCCCATCTATTCGCTGACCACAACCGAGCAAGTCATACATCATAAGCATATGTACCACGTCAGACAATACCGCATGGGGCAGGAAGAGTTGTAGTATCGATTAATGATCAGAGACACATACTTGCGGTCAGAGTGTCTATATATGACATTTATGACATTTACCATCAGGGGGGTTACCGTTTTCATTACCTCATACGACGAATAGTCGAGATATGTGGGCAACTCTCCATTTATTACAAGTCTTCATAGCTTTTTGCTTTTTGGAAACTCCTGATATTTTGCAGAAGAGTTTTTCTTTTTATCAAGTCAGCTGGTTGTTTAGAACCCTATGCTTATCGTGCCATCCCTATAGCAACTCGAATGCTATATAGTCCATACCTCTGTCATATCTACCAAGTAAGTAGTAAGCCGAACAAAGAGGGTCCATGTTAGGCACTGCCGTGAGAAGACCATGCACTCAACAGCGACGACCCGAACCGGAAATAAAGACCCAAAGATACAAACCCCATTTTTTCGAGATGAGTATTTGCGGACGTAAGTCCTTGCGGGAGTGCATGATGGACACAGGGATTTCCCTCTTGGGTTGCAATGTTAAGTCAACATCGTTATCCCTTTATAAGCACTAGCACCATTACAGAAGTGAGGGAGAGTCTGATGTGGTTGTGATACTGTAGCGCAATGACATGTCGTATAATGCGGGATCTGCCCCTGAGGCTTAGATGTCGATCAAATGAGATGAAATCTAGAGTACAGTCTCTGGCCGAGCATTGAGATGCATGAGCTGCACTTGGAATCATGGTAGAAGGCCAAGGTAAGTTGTGCATCTCGTCGCTTTCGCCCACGATAGCGAGTCGCTTGAGCAGCTGTATCATCAACCTAGACTTCCTCCCCGTTCGCATACATGGCATTTAGGTCGTCTTCTGCTCATAATTGATGGTGTGAAGCGGAAGATTCGTCAGAGGAAACTATATCACGTTTTTGATGCACAAAATTGGTGTCGTACATGAAAAAGCTGCAATTGTGTATTAGTGAATGCATATGACTATAGCAGTTATTTGCATCATATGTTTCTTGTCCTGAAAGGACAATAGGCGTCTGGCTGCAGTCGATGTATATCCACTTCACTCATTCTATACCTTTCAATGGACGAACATCAAGTTGTTCAGCATTGCACAACATTTTTGATTCGCCGTCGCTCTCACTGAGCTCAAATCTCTAGTGATCGAGACCTATCGTTGTCATTTAAATTGATAGTTCACAGGCGCGCAGACTTGAGCAGGTATTATGACCCCGGAATTATTCCCTTGTGTTGCAGATTGAGAATTTATGGTTGATGACTTGTGGACTAAACTCAAAGATTACCCTATATTATTATGCAGAGAACTATTTACATATGCTCATCTGTAAGATCTATTTCGTGCACTACCTAGCAGTTCTCAATTAGGCAATTCTCTAATGCTGCCTCGAGCTTTTCTACAATACGATCCCATGATCATTACTCACATTGACCTTGGAAAATATAGTTCGCCACTTTTAGATAGATACCTTATCAATCTGGCAATTACGTTCCAAGCCTGGCGAGAAGTTCGCCCCAGAGATAGCCCTAAGGAGATCGGAGATCGGGTATAGGTATAGGTTAGATATTAGGCGCGGGGCAAGGCTGTGGCAATTATCTAAATATGTAGATATATGATATGGGCTGGTGGCCTATGGATCTTTGACATATATGTATCACTTTGTGTTGCGAAATAAGAGTATGCTATCCAAACCATGATAGATGGCCGCCGGAATGCCCAAACATCCGTTTATGATAATGGCTTCTACCTATGTGTATCAATGACATGCTTAGATAACTTCGCTTCGCTGTTATGATTGAGATGTTGGGATGTCACGTTACGGATGTCTTACGCGAGTCTCTGTGCATGCATTAACGGCCGATGCATCGGGAAGTGGAGTTATGCGCTCGGTGTGACAGACTAGATACTATAATTTATTCATAAAATCCTTTAGAATTAAAAAAAAAAGGGAATATGCGGTTACAAATGTTGAGTTTTGGTGAATTCGAGACGCCAGGCAGTTGGGTAGTTGGGCTGACACACGCTGCATACACTTACACACTCATATTATGGCCGCCCACTTTTTCGATCACGCCAATATTAATGAGTGAACCTACGCAAGAATATAAAATATTTCCTCAAACAATAGTCCAAAGGCCTCCCAAAGCCGTCATTCTAGAATTCTGGGTGTTCGTCAAAAGGCGTGCGGATGCCTGATGGGGGAGGATGGGAGCCTAGATGCTAGGCTTACTTCACACAAGGCTCACGGCTCACAATTCAGCATCAGGCCCCAAAGTGTGGCTATGACGTTGGCTTTTGGCTTCTGGAACCGATCTAATAACTATCTCTTAATTTTTCTTCCACCCACCTTATGAAATTCGCCGCCCGGGTACCTGAATGGAGGTGGAGATGAGGTCGCACTTAGCCAGGCACACATACAAACGACAGCCGGTTCAATCATCCATGACGAATTCACAGCCACACTTTTCATTGCCAGGCATAAAGCAAGCGGCAGGTGACGGGAAGACAATATTCGGACGGTACCCTTTTCATCTTCACCGCTACCCTCACCTTACACACCGACTTAAAGATCGGCAGTCAAGGCCAATGATACACCGAAATATAGTCGAGCATTGTGCTAAAAAGTATAAGCGCAGTTCCCTAGCGTTTTCGCCTCGAAAACACATAATAGTAGAGTTGCGACAAGCCACTTGCACCGCCCTAGTTCGTTCCTGTCTCTCGGTAGTATTCACTTTGCTATTGGCACACAAACGATTGAAAAGGCTTTTAAACAAATTGAAATGTATCACCTGCACTGGTCAAGTGGAAAGAATGCTCCAGGCCATGGCCATGAAGTTCGTGAGGCCTCAAGGGGGTGTAAATAGAGATCCAGATCTATAATATTAATACCATCAGTGCCTATAAAACCAGGTCTCTTGTATTACAACCGATATCAGCAGTTCTCCTCAATAACATTGCGTGTATTCCTCTGAGCCATCACCAATCGAATAAAAGCTAGGATTTGATTCGAATCTTTGATCCAACAACTGTGTTCGGCCTCTTATTGAACCAATTGTCCTAGCTGTTTAGCCTCCCATATTATTCAACACAAAGTTTCTCTACTCTTTTCAGCAATCATGTCTGGACGCCAACCTTCCAACTACGACTCGAGACAGGGCTCTAGCAGCCGGCCGGCCAACGGGTATGGCCAGGGTCAGGGCCAGGGATCGTCGAGGTAAGCTCAGAAACAACATGGGACGCTAAAAGAGCGACATCGCTAATTATGCGACCAACAGGCAGGGTCAAGGATCTTCAAGGTATGATTTAGATCAAAATACCAAGACGTGACATTTCTGATCATGAAGACAGTAGAAACGCTCAATCATACGCTATGACCCAATATTTGAACACCGCCCACAGGCACGAGACCTGGGACTGGGAGAAGAAAGCCAAGGATCGGAACGACAAGAACCAAAGGCTTTAGGAAGCTAGCTTGCGATTAATTACATGCATCCCAAACACTTTAATTCATGTAAGTCTGATCGATCATGTCGTCATATCATCTTATCATCATCATCTCAAAACATACATATACCTGCCGGGGATTGAAGCTAACAATACAACAGTCGTAAATCACCAAATGCGCCATCATACATATGCTCGGACACATATACAGATACCAACGCCAGAGTCATTGAAGCTGCAACAGATCACACCGTCTTCGGGCTCTCCGCCGCATGGCTGGACCATGCGACATGTTTCTTTCTTCTTTCTCTTTTCCATTTGTTACTTCCTCTTCTTTTCCTCTTTCATATTCTTTTTTCTTTTCTGCTTTTGTTTTTGTGTTTGTTTTTGTTTTCGGTTTCTTATGCTTCGGCCTTGAAATCAGCCCTCTGTAAGCCAAGCCAATCCCACAACTTCGTGTCTGCCTCTTCCGGAGCAGGCATGCTTCCCCAATACTCCACCCCAGGGATGGAATTCTCAGCAGACCACGACTTCTCCACTCCAAAGCATTTCTTAATAATTTGGTTTTTGATAGGCTTATGTGACACCGTCTGCGGCATCTCTTCTCCAGGGCCAAGGATCTTGACCAGCACGGGAAGCATATACTTCGGCAGCGTCTCGTTCATGTCGGCACGCAGGCGAGCGAGGTCGATGATTCGTTCGCCATGTCTGCTCTGCAGCTTCTCCTGCTCACGAGTGAGGCGTACCACGGCGGCGCATATTTGTTTCGCTTCGTGATCCGGCACGCCTAGGACGCAGGCTTCGGTCACATAAGGGAGAGCTGTAAGTGCGACCTCTACCTGGACGCTAGGAATGCGATAGTGGCGGAACAAGATGTCTAGGAAGATACTAATCAGCAACTAGGGATCCATAGGAAAAGAGGTTTGAATAGAGGAGGAATAATTTGTGGGAAAAGGTCATACAGTCGGTGTTGGCGCGGCCAGAGAAAATGTATTCCCCGTCTTTCAGCTCAGCAAAGTCTCCCGTTTTGAAATACCCCTCGTCGTCAAATGCAGCTTTTGTTTTTTCCTCGTCACCAATATAGCTTTGAAAGCATCGTTAGCAGTGTTTTTTTTTTTTCCTTTCAAAAATTAGAGAGCTTGTTTAATAAAAACTTACTGTGTTAGCATGAATGGGCTCTTGACGCAAATCTCTCCATGGTCCCCATCGGCCAGTTTGACTTTTATGCCTGGAAATGCGACACCGATTGCATCCTGTAAACTGTTAGTTAGTTTACTAACCAAATTAGAAGAGACTTCATCGTAGAGCATACCGATCGCTCTGTGCCGTCAAGGCACTTGAAGGTTGCAAGCCCTCCAACTTCTGTTGATCCGTAAACATTGTTAAAGACCAATCCCGTTCTGCTCTTCCAGAACTTCAAAACTGACGGTGAGACCATGGCGCCAGCGCAATGAATCACACCAATCCTCTTGAACGCCTTAAGATACTGTTCCTGCTCATCTTCGCTCTGAGTCTCCAACCACTCCTTCATCTCGCGCAGGACGCCAGGCGTAAATCCTGTTCCTGTAATCTGGTTGTTGCTGAGGACTTTCCAGATATTCTCTACACCGGCTCGCTCCCGAAGTATGTGAACCTGCTTGCCCGTGAGCATGGGCTCAACCAGGCTGATAGCACCACCGAGCCAGTGAGGAGGGCGGAAGCAAACAGTCTGGCAGTTTGCAGGCGCATCCGGTTGAAAGACCATGCAGATTCTAGGCAAAACAGCACCCTTTGGAGGCCCGGTGGTGCCAGATGTGAAAATCACTAGACCGGGCCCCCGAGGATCCATGTTGAGCGTCTCATCGATGGTAACGTCAATCTCTTTAACAGGCTCGGAGTCGCATACAATGGGTATGGATATGGTCTTGGAATCGGTCGGGCCGTTGGAGACGGAGGCAATTCGCTCGGCTTTCTCGTAACAATCGCTTCCCGCGAGTATACACGACGCTTTGGAGCTGTTGACGAAGTATCGGGCCTCTTCTGGGAGAATGCCAGATCCTGGAGAAAGTCATCACAATTGATTAGCTTAAGACTCTTCCCGGCAGTAATCTGAATGTTGTTTTACTACGTACCAAAGGGAATGGGAGCTCCTCCCAGCACTCGAGTCGCAAAAAAGGCAACGATAAACTCATAGCCGCTCCTTGTCAGCACTGCAACATACGGAGCCTCATCTTTGAAGACGCCTCGTTCGGTGAATGCAGACGCCGGCAATTGCTGTCGCATAAGGTCGCGCATGCGCAAAATGTCTGCGATGAGCTCCTCAAAGCTCTTTTCATACCCAAAATGGTCATGGATATAAGGTCTTTGGTTGGCGCATCTCTTGGCGGAGCGGAGGAACTGGACTAGGAGGAGGTCATTGGGGAACTTTTCCCTGGCAGATCCAACTGCCATGGCTGCAGTTTGCGGGAGAAGCCGGTGTAGTAACTTCAATGGTAGGGCAGTTTGTGTTTCGTTCCCCTGTATGTTTGTAGTTGCAGTTTGAAATAGTTATAGTCAAATATCATCCAGTGAATCCTTTTAGTATCAATGGTATAAATGAAATGGATGATGTCAACTATGCGGGACTTGGAATGAGCCCGTGAAGCAAAGACAGCGCCAGCCGCCGATATAAGTAGCAGCAGAGAGGCCAATGCATCTAGCAAACAGCCAAGCCGATGCCCTAGAATTTATCATCCAATACTCTTCTGTATCGTCAATGCTCTCTCTCTCTCTCTTCATCTCCCACCCAACAACGGCTTCTTCCAGAGCAGGGTCATCGGACAACGGAGAGCGACCGAAGGGTTGTTTGCTTTCCCTCATCCTTGCACCATGCAATGCAACTAAGGACTAAGGTAGGCTTCCATCCTGACAGGGTTGGGACTCACTGGAGCCGCCCGCGGCTCGTGTCCACAGCTTCCGCTCGTTAGCCCGGCTTCGGCCGACAGACGAATCGTTGTCGATCGCCGAGTGACACGATCCAGACGCCCCCAAGTCTCGGATGTCTCATCTTAGCCCATGGCTATTGTCTCTACAGGCTGTGGGCTCGCTTCTCCGCACAAGCTCTAGTGTCTGGATATCCTCATCAACGCCGAAAACTGTCTCAAACTCAACAACTACAAGCGTCACCATGTGGAGAGATTGCGCATTTAACCACATCACATATTGTGGCGCTCGGCCAGGCTCGAATACGGTATCGCGGCAGCCTCACAATCCCCGCATCCATGGAACGAGCAACAAGACATCCGAAGCCCCTGTTGCATGTTGCATAGCGAAAGCGTGTCAAAGCCCAGCTGAGCGCCTCAAACGTGCCCAATTCGCTTCCGATCTATCGCATCGCACAGCATCGTAGCGGACCCGTGCGTCTAAACTAGCCGGGAACCCATGACCAAACACGTGTAGACAACCGTTTTCTATCTCTACCTCTAGCCTTTATCTTGCGCTTTAATTCATTCCGGTTCATACCCTTGAGGAAACGCCCAACGCCCAGTATCAACCCGCGACCGCCATTCCGCACGTCCTAATGCCGCTTTAGCTAGCTGAAGGATCATGATGTCGCTGCCATGAGGGCCCATGATAGAGCCGGTAAACGGACGACTCTCGCTTTTATCGGTTACTCGCGAATGGTAGGATGTCTGTGCGACTGTGATGTTCATCGTCTCGTCAGTACAGCGTTGCTCAAAGGGGAAGGACGACAATGAGGGAAATGACGCCAAGGTGTTCGAGAAGAAGCTCACAGGGAATAACAAGATGCGGCAGTCCTAAAAGAGGCGCGAGGACTTCGGGGCCGATGCCGTCGATTGTGGTCGGCGGTCTAGATGGTGTTAGCTGCATGCACTGAATCCTGCAAGTAATATATAGAAACCATGTCATCAACCCACCGTGGTAAGTCATCGCGATACTGCACTGTATGAGGGCCGAAGGGGAGGACCATGATAGTCTCCGAATCCCCGAGCGTCGACATGATGTTATCGCTAAACCATTTCTTGAACACCTCGATGCGCTCGTGGTGGCTGGTGTAGTCTTGCTTCGTTTCGTTTTCGCCGACGCCCCTGATAGTCCGCTCTTTAGCATTACTTCACCCACACTCTTGACCTGCTTACTGCAGTCATGCCTGTCCAAGTCCTGGATCATGGATTTGTAGTGCATATATGCAGTGAGCTTACTACTTACCATCTAAAACGAGGTGTCGCCTCAACGTAGGGTTCGCGGCCAAACTTGTTTTTGTAATCACCGCGGAAGTCTTGATACTCATGATAAAAATCAGAGCAAAAGGAGCTAAAGGGAGCCTGCGTCATATTCAGCAGGTGACGGGAGATCGGAGAAATTAATACTTGGCAAATTTCTTACGCACCTCTTTCATATATTCTTCAAGGGTTTGCCCGTTGGCTTCCTTTGGCGGAAGCGCGTCCCAAGCATCGGATAAGCGCATCTTGTCAGCTTTGACTTCAAGAAAATGCTCCAACATGGCGACAAATTTGTCGTCTTGAGCCTGATCACTTTCAGTGGCCGAGGCAAAATCCAAAGGATATATGATGCGCTTGGGAAATGGCATATTCGCGTTTGACGTGTTCAATGTGACCTGAGCAAGACTGAACAAGTCGTGTAGGTTGCGATTCAGCAAGCCAATTGCAGCATAATTCCTACATGTATGCAGTAATATCAGGTAATTAGTCTCAACGCTCACACAAAAACGAAAGGGAAGAATATTGTCCTAAAATATCCATCGCTCAAGGCTTACTGCGAATCATTTCTCCATCCTTGCAGAGATGCAGCCTGAGCAGAGGCTCTGATGGAATATACGCCATGAACACGCGCTTGCTCACGAACTCCCTCAAAAGCTAGGCTCAGAATCAGCAAACTTCACGTATTCCCATTCACAATAAGAGCATCATAACACTCACAGTCTTTAGCAATGGCATATTCCATCCAGTCATAGCCGCCAACACTTGCTCCGGCACCAGCGCCGCTTCCACCAGAATCTTGGTAGCCATCACCTCTTGGATTCCACGGAGCCGCCACATCTACCCATTCCCTCCCGGAATCCAGTTGCGATGATTTGGTCTTGCCCACGATTACGGCGCCCATATCAATTAGTTTCTGGACAAATTCTGCCGTCTCAGAAGCTTCAGTGCCATACAGCTGAGACCAGGACCGACTCGACAAAGTTGTCTGCACGCCTTTCAGCGATGCGGCGTCCGTGATGGAAATGCGGACTCCAGATAGCGGCTTTCGAATTGACGGTGCAGCGTGATAGAGTCGAGACGGCACCGCAATCGACTTGGATGAACCATTGTCAGAGAGCGATGAGAGCGCTTCGTACCTGATATTCGCGTCAGACGCATCTACACTGGCAATTGAACTTATGGCCCTAATTGAGCAATACATACCCGTCGTCAGTACCATTTACACTATTGGGTATCACTCCAAAAGTGAATGCATCCAGGAAATCATCGTACAGTCTCCATGCCTGGTAAAGATTTGGCCCATGGAGAAAATACGGACCCGAAGGCAAATCTTCAAAAGCAGCAGCCTCAACCTCGGGCCGCTGCAAACTGAACAAAGCTCTGCTGCGGGGTGCTGGATTCTGGACAAAGCCAATCGTCTTGTTCTTCTCAGGCTTCTCTACCAGGATGCCGCCAAAGTCAGGCTGAAAGACGTCGTCTACTGTTGCAAATAACTGCAGGATGCCCTCCAGATCCGTATTGATCTCAGTTGTCGTGAGGAGAGTGACGGGAATAAGCGCATCGGGATTGATGGTCTCCTCAATCGTGCCCTAAACAATAACCATCCAATGTTAACAAAACAGTGAATTTTGACGACTTGCAATTGACGGACACGTCGGATCATACCAGTTTCTGGGGATGAAGCAAATACTGGGAGCCCGCTATGACGACGGTGAAGAGATTCTTCATGTTCAAGCCTGGCGCGGATGTCGCGTGGTTGGGCTTCAGCAGAGAGAATTGGAGAGAATCAGGAAGCTGATTCTGCAGCAAACGCCGCGCCCATCCTAGATATTTGCTCATCTCCTCTCACTCAAGACAATTGAATGCCTGTTTGCACCACTTCAGTTGTGAGAGGGAAACATGCCAGAAAATAGGAGACACGGAACACGGCAGTCACTGCAATGCATCTTCCACTGCTTAAACAGTGTCTCACTGTGGATGTCGTGATTGGTTGGCTACGCTCTGATCCCTGTTCTGTTTGCAGTAGCACTGTGACAAAATACTGAGGAATTAGCGAGGTAAGATGAGCGCTCACTCAATAACAGAATCTAGAGAACTCGGCTTCTTGAGTGCTTGGTAATTGGCTAGTGGTACTCCGTATTTCTTTTACATGCTATCAATTACATCTTCATCTCATCAATTCAAGATTCGAGATGCTTGTTTGCGCTAATACGCAAGTTCTCCTGTGTGGTTAATCACCAACTTCTTCCCATCAACAATCTCAGCTTGACGGCGCACCAGCTCATCCACAGACCAATTCGCAGTGATATATCGACCATTTAAGAAAGCTGCATCTTTGGTCGTCAGCCAGACGGACAATCCACCCACTAGTTCCGGCGCATCCTTTGCAAGTCTCTGGAGAGATGGAGTCAAGAGGTCCGTCATGACTGTTCCCGGATGAACGCTGACGGCTCGCACGTTGGGATTCTCCAGAGCAATAAATGCAGACAGCTGTGCTATCGCAAGCTTAGACAGAGTATAGCTGGCCTGTCCAGGCAGTGGCACAAATGCCATGGCTGATGACAAGTTGACAATGGTGGCCTCCTTAGTCGTGCCTACCAGATTGAGGAATTCTTGAGTCATGACAATAGTGCCCTTGATGTTGACTTCCTTTAAGTGGTGTTAGTCCATAAACTGCTTCAACCTCAAGAATATAACTTGTTTCTTACAATTCCGTGCCAAAGATTGTCAATGTTTGCATGCCTCAAATGCTTGACATCGTCTGGGATACCCGCATTGTTGACCAAAACATCGGCAGTCCCAAATGCCTCCTTGATCTGTCGAAAGACCGCCCTCACAGACGCCTCGTCCTTGATATCGCACGTAACAGGCAAGAACTTTGTGTTTGGATACTCTTTTGTCAGCGCCTCCGCCGATTCTTGCAACTGAGCAGAGTTGCGGGCAACGAGCACAATTGCTTTAGCTCCCGCCTTAGCAAAGGACGGTACGAATCCCTAAACAGCACATCAGCAACTAGGTTTCGCAATAATTGCGGTAAGACCTTTTACCCTTCGTCCTAATCCTTTGCTTGCACCGGTGATGATCACGACTTTGCCCGCTTGCGACAATGCGGGACTTGTTGGGTCTATCGAAGGGTAAACGTCCCGGTGCAGATCTTTAGTAAAGGCTTGAGCATAGAGGAGAAAGTCCTCGTCAAGTCCAGCAAGAGGGTCTTCAGCCATATTAGGATTTTTTTCTTTTCTAGACAACAGTATTAGTTTCTACCAATACGACATCAGCGAGTCTGAGAAATGTCAGACCCATCTCACCTTGAGTCTGGTTATAAGCCAATATGCGGTATACCGGCCGCGCTTATGAGTTTCTTATACTGATCGGTTACAATAAACTAAAGATAAGTCTACTCCGAAGAGTATAACAATGATGCAGTTCAGTTTCAGTTTATATATATACGAGTATATGCGTATCCTTGTATCTGCCGGATTAAGCATTATGGCCCGTTAATATCTCCGAGCTCACTAAACAACATAACTTTAGATACTCAGAAAAGAGCAAGTGTACGTAAGAGAAGCCAAGGAACGGGGTTATCTGACCAATGGCGTGAAACTACTTGGTCAATCATTTGGTGATGGGCGAGCTATTTCCCTGCTTGTCTCTTTGAGATTGTCCTGATACAACACTGCTATTGAATCTGGCGATGCAGTCATGCATGTCACCACATACCAAGCGTCAGCAGCCCTGTAAGCATATTAGAGCTATTGAACCAACTGCTGCTTTTGCATAGGAAAGCTGGCTTCTAATAGGTAGCAATACGATTTGTCAGATTATTGTCCAAGCTTGGTATATATGCATGATTACGGGCTAGCCACAGTGATTACAACTGCTAATACGATTTCAGCCAAAAATATGCATAATTACAGATTTAATCAAGAATGCACTGCTACCGCTGTTTGAAGCGGCTTTAGCAGCTAGAGACTTGGCTATAAGGTACACTATACCTACAGGTACCTACATACATTCACATAATATCGATCAATAGGCTTATGTATCAAATCTTAATGATCCTGACCCTTCGATCGATAAGTTTGATCGATTACAGCACTAGTTTCCGCTTTCCGGTTTCGCAACAGACACAGGTGTCTATTACAAGACTTAAGAATACTACTACAAATTATTTACAACGGCTAACCCTTCTGTGTATTACGATAGTTGAAATGCTGACGCTAGATGGAAAGTTGCTACTGTATTCATTTAATGATTTGAATCTGTAATACAATGTCCGATGTCTGTGATTAAGCAAGGAAGGGAAAAGGTAAGTGTAAACGGGACACCACAACGGCTGACCTCGTTATCAACACCGTTAATTCGACGACTATTCTAATGGCAAGTCAAGGTATATTTTACAAGCTACCCTACCAAGTCTCGGTTACATCACGGAATTCGAAAGATTACAACACTCTGCATACCAGTCTAGAGAGTCAAATGAATGAGGCTGCATCAGGATTCTACATGCAGTCCTATGCTATGTGTATGTGTGCGTGCAGAGGTACCTTTTCAACATGACGAGCCAGTGAATTCATGCAAAGAGATCATTGCATTGATTTCTATCTACTTTTGTGAAACCCTCATATCTTCCGCCATAACTTGTGGTTAAGAGATGGCCCCCTCGTGCCGGTGCGCTATAAGTCTCAGCGCCATTCTAACAATATGCGCTTAGGAGAAGCAACCAGCGTCAACGCAGGTCTTGTCGATATGGATCAAGTTTCCATTCGACTGTTCGAGCTGGAAGCAGTTGGTAGTGTCGAGGATGACGTGAGCTCCGCCGCATGAAAAGCCCTGACCGCAGACTCCGAACGCATGGCCGCCGTCGGGATTCTGGAGTCTAGCCGAAGAGAAACCTTCGCCCAAGGGGGATGAGACAGCATTATCGCCGAGGAATTCATCTAGCGTGAGGGTGCTTCCGGTGCAGCCTGTGCCGCGAAAGAGGACAAAGTCGGCGTGCGAATCAGCAACAGCGGGAGCGATGAGCACTGAGAGGGCAGCGACTGTGGCCGAGAAGAAAGCTGTGGTCTTCATCGTGAAGGGTTTAGATTGTTATAGAGTGATAGTGGCTTGGGATTTATTGAGGTTGATGCGTAAACGTGGTCAGTTTGACTTGGAGACAGGCCGGCACTCGACGATATTTATAATTCCTAGATTAGGGAATGAGATTTTGTGAAATTATCCTCGACCCTTATGTGAATGGAATCATGATAAGTCTCACCTTTCATGCGAATGGAATCATGACAAGTCTCACCTTTCAGTATAGAGCAAGTAACTGCTGATACGATACTGATTAAGACCTATGCTTATTCTATACGCGCGCACTAGTCTTGTACAGGGAATTCTTGTTGGTGATCTTCCCTGGATCCAAGATCAAATATTATCGGGTAGGGAGATTCCTAAGGGATAAATGCTTATATTTGTATTAGTAAATAGAATAAAATATTTTATCAAGTATTATATTAATTATATAGTTGGTATAATATATTAGATGGGGGAAAGCAGCGTGTTCTCGATTACAGCCTTCGATGGATTATAGCTGCAGTAGTCATGGACACTATCGCAGGCTCAAGCCCGAAACAATTGTTCTCTTTCTTATTTCAAAAGTCACATACATAGTCTAGACAAATAAAAGACCTAGATAACGCCGGATACTGCAATCTGATTTTACATTTATAGAGGATTATTCATACACGAAGATGAGACCATGGTCTCCGGTGACTAACTCGAATCCGCCCCATCAATTGCTACAAAGTGGAGAATCTCGAGAGCTGATGTGGTTCGGATAGCAAACTCGGCTCACAACACTCACAGAAAGACCAGCCCCAAAACCGGTCTGTCCAACTAAATATATATATACTTTGATTGATAATTGCTTATCCTTCACTTATGTGACTGACTAAGCGCAAAATTCACTTCTGGAGATGTCAAATACTGGAAAGAAAGAGGGGGAAAAGACATCTCCGGCTTGGCTAGTCAACACGAGCCGGCACCTCATGAACAATCTTGACCTCGTTTGCTTCGGAACCGGTGGCAAAGGCAAGCTACCCCATAGCGTAAAGATACTCAAACAGGAGTCAAAGAGCAGAGTGAAAAGAATTAAAAGGCCAGACAACGCTCACACTACTCCATGGAGTAAAGCAACAGTTATATATGAGTGTTACCTCATCCATTTTTTTCAAGTGAGAAGACGTCTATGAATCCTATCCTATTATTTATTTTGGAGTCAACACCACAAACAGGGGGGTCATATCACATCACCCTCTACCTACGCAGCCTCGATACAAATGACCCATATTGACTCACTGCTATACGAACGCCAAGGTATATCAATCACAACATCATCAGATTTTCTCTACTCTATCTCTATCGAATGTCTACTCCATATGCTTCACTCTAACGCTACAGGCCACAATGACTAGAATGAGTTGAGTCTATCAGTCCTTCCAACATCCCCCTCTCCTCGCTCTCCGCCATGCATCTTGCAGACATTTTCCTGCTAATGCTTGACTAACTTTTGAACAGCTTCAAAACACAGTACCCAAACAAACAAAAGCACATGAATTACAAATCTGTGAATCATTGATTTCAAAGGACCGAGATTTGATTCACCATGGGGTTAGCCGCGTCAAAGGCCTCCTTTACGGTTGCCTTGGGAGGGTAGATCACGCAAGTGTTGATCCAGTTCTTAATCTCCTTGGCCGGTCCACCTGACTTGAAGATTTTTCGATCCCATCCATCGCACACTACGGCGCCCCAGCCGCCAAGGTCGAGACACGTTCCGTACGAGGGCTGCAGGTATGGCTGGCCCTGAATCTTGAGCAGATCGGCAGCAACGTTGTGCCCGGCGGAACGGCCAAGCGGAATCGCGTGCTGGCACGACATGAGCGTACGGTTACCCTTGTCGTCGGTCAGAGCTGAAGCCGCGTCGCCGGTGGCGAAGACGTCGGGGCTCGACGGGACGCGAAGATCAGAGTCGACAAGTAGCCGTCCTTGCCTGTCCTTGTCGCCGGGAATCTGTCGAGTCAGGGGCGTGGCCTCCACTCCAGCAGTCCAGACGACCGTGAGGGCATCGATCCGCTCTCCTGAAGCCGTAACCACTCCGCGAGCATCGATCGAGGCCACGGCGTTGCCCAGTTTAGTCTCAACCTCGAGGTCGCCGAGGGCCTGAGCGATAACCGGGCGTGGATTCTCGCCCAGATCAGGCCCAATGACATCTGCTTTCTCAACAACAACGACCCTCACCTTCTCTGCCATCCCCAGAATTGCTCGTAAGCGCCGAGGGAGTTCCGTGGCGAGCTCGATGCCCGTGAACCCACCTCCACACACAACCACGGTGTTTCTCTCGGGGCTCGAGGGCAGCGCTGCCAAGCGTCCAAGATGGGCCTCGAGCTCTGCCGCATCGGTGATAGTATCGATGCTGAAGGCGTGCTCGCGCAGACCGGGGAGATTTGGCTTCACCACACGACTTCCCGCCGCCAGCACCAGCCTATCATACGAGATGCTCGATCGCTCGCCCGTAGGATCAACCACCTCCACTTGCTTGTCTTTGGTACGGATCACATCGACAACTCCTCTGATAAACCCAACGCCCGTGGCGTTCAAAAGTTCGCTCAGCGGGGCCGACATGCCAGCAGCGTTGGCTTCGTAAAGGCGCGGCCTAGTGACGAGCTTGGGCTCAGGAGCAACCATCACGACGTCGATGCCATTGCCGACACGGTCTTTGTTCTCCTCAATGAGTCGCCTGGCGGCTAAGGCGCTGTAGAGGCCCGAAAAGCCAGAGCCAATGATGACAATCTTTTGAGCCATGGCGGTTGTGCTATATTGACGAGTTGCGAAGTTGCGTCTGATGTGATGCGTTAACATCAAATGCTTGTTTTGCGTCTAAGTTTGAGAGATACGAAACGAGAAACTTCCAACTAGCCCTTTTATACACAATTGTAGACAGGCCAAACAGACCGAAAACACACGAAAACCGGTTCCAAGAAGAAAAAAAAACATACGACGCAGTTGCGCATTGCGCATCGAAAAGCCGCCATTGCCATGCCACCTTTGTCGTCTATCCCGAGTTCCCAAAACGGATACCCGGGTGGCCACCGGGGTGGCTTGATCCCGTCACGATTCCGATTTGAAACGATATGGACTCAACAACACCTTAGTCATGGATCCCCGAGACGAAGGAAGCCGTTTACAACTGTTTGACGCCGCCGCTATCGTTTCGCAAGACCGGTTCGTGGGAATTCAAATCTTCAATCTCCACCATGCAACCCGGGGATCATCGCCACTGAAAGTAGCGGTTCTGCCAAGTTGAGCATTTGACAAAGATAAGAATAACGTTAGCTTGCGGAATGAAAAATGGGGGTGGCCAACTCTGGCGTTACCGTAAACGGCATTGTGGACGAAAGGAAGGCAAGCATCTGCAGAAGGCTGCATTTACGTGTATTAGGACGAGTCAACTTGCAGCAGGTAAGTGAGACAGAGAGGAAGAGAGAGATTTCTCGCGCACGATGAGACTGTCAACTTCTCTCTTTATACTCTACAGAATAGGCGCATGTCGTACGATCTGTGATTTTACCTTTCCGGAAATGCTTTGCGTGGCTGCTTACATTTTACTCATGTAGGTAGGTACTCGCATATTGAAGCAGCAGCGGCAACTCATGTTAAAGCCCACCCAAGTTGTGCGAAAAGACACCACTTACTGTTCTCAACTTGCTCATCACGCAAAGAGACTCTATGCGGACTATTCTCTTCGTAAACCGCAACCAATCCACGTAAGCACTAGAAGGAGACTTTAAACGAGCTTAAAACCAAGTTCTTCTATTTTGTCCGAGCTGCTTCCTAGGCCAGCTTCTTCGCGTATGCTAGTGCCATGCATCACGTACAGTGTCAGAGCCCTTATACGGGGTTGATCATGCGCTATTTCGCAAGCCGGGGCCCCCGTCATTCTAAGCAAAAAAGGCCAATAATTATCCCTTCCAATCGCTTCCCAAAGGCCATTCCCACTCTTTGCAAATTTAGCCACAGAGTTTTACGAGGCAAAAAGATGCGGCGTTCGACGTGCGGGTGAGATTTTGCATCTCCGGACGGGCCTGGTATAAGCTTGAATCGAACCGGCGGGTATCCGATGTGGCGGATACCCGAGCCGGATACCCGCGGGGTCCAAAACGGTATACAACGCGCTGGGCCCCGAGCTGCAATTCACCAATTGCCCTCCTCATGCCCCCTGGAACTTCAAGAGCCTCGTGGACTCACGTATTGCCAGCGAGATTGCTGCCCGCATTGTCGTGGATATCCCCCACCGGTTTTTAGGGGTCCAGCCGATTATCAATCATCGATCAAGCGGGATCAGGTTGCCGCAGCACAGAGAGAGAGACGCTGAGACAGAGCCTGCGGGAAGCCGCTCACTCACAAGCCAACCAACTACAGACTCACAAAGCACACACACAACTCAACCCATGGATCCGGACTCTGAACTCTCGGCCGGCAAGGGCGGCTCCCCTAAACCGTCCTCCGGCAGCCGAGTGTCACTAGCCTGTCTGCCCTGTCGAACCCGGCACGTCCGCTGTGACGCAAAGAAGCCGCGGTGTGCTCGCTGCATCGAGGAGGACAAGGAATGCAGCTATGCAAAGTCGAGACGCGGCGGTCTTGATAGAGCTGCACTGGCTGCTCGCCGAAACCAAGCCGCTCTGGCTGCTGCAAGGAACAATGGCCAGCTCTCGCCCGCCGGGAGCATCGACGGAGGCTTCAGTGGTGAGGCGGTGATGAGACGCACTGAGGCTCGGTCTCATTCAGTGTCTCACCTCCACAACGTCTTACCATCTGGCCTGGTTCCGCAACAGCCGGCCATCGATCCCAGCTTGTACACGCCTCCAGACGATTCTTGGTCTACTTCCAGCGTTGTGCTGCCGTCGACGGACCTGCAATCTGTCGACATCACCAGGGACGCCTTCATCGACGTCTATTACAACTGCTTCCATCGCTATCATCCTTGTGTACTTCCTCGCCGGTTCCTAGAGCGCTATCTACAAGATCCAATCCGGCAAGATGAACTTCGGCCGCTGGTATACGTCATGCGCTTCATCGGCAGCGTCTACCTAAGCAGCAACCAGCCATCACTGCGGCCAAAATGCCTGGAGTTAGAAGAGCTCGCAGCCTCAGCCATTGCCCAAATTCCACCAACGTCGTGCAACTTCTTCATGGTTCAGTGCCACACCATCTTCTCCGCCAGCATGTACTGGCGCGGCAACACGGCCAAGTCAAGACACCACATAGACACGGCGATCCAGCTCGCGCTCGACGTGGGAATGCACCGCCGTGAATTTGCTGTAGATCACGGAGAAGGAGACGCCGTGCTGGAAGAATCATGGCGGCGCACATGGTGGCAGGTGTACATGATTGATGCGTATTACTCTGCTATCAAGCGCAACGCTGGCTTTGCCACATTTTCCGTCGACGCCACGACCGATCTTCCGTGCGAGGAAGAAGAGTATGAAGAAGGAGTAAGTAATTGCATCATTCATTTGAATATCGTTGTTCAAACATTGTTACTAACGGGCCAAAGAATATCCCACATCCAAAAACATTGGACGACTTTAACTCTCGCGAGTTCAGCTCCGAAGACACTGTCTTCTCATCCTTTGCCTACCTAATAGGCGCCGTTCGCGGCATGGCATCAGCCATGTGTAGGGCCCATTCGATACCACCAAATTCATCAGATGCGGGAGGCCCGTCGCCCAGGGTACTGGATTCTGTTGACTCCATCATTGAGGGTTGGCTTCTGCTGCTGCCAGAGTGCAAAAAAGACATCTTTTCAGCGGATGGCCAGGTAGACGAGCTAATATTCCAAGCCATGATGGCACTTCATGCGTAAGCCTCCCTAATCATGCCCCTTTTCCTCCCCTCCTCAGACTAATCTCTCCACAGAACAACTGTAGGCCTTCACCGGCCATTCTCTAACTGCGCCTTCGATGCCCTAGAATGCATCTCAAGCTGCTCAACTCCCCCTCCAGCAGGCACCCACTCCGACAATGCAGAGTTCCGCTCCATCCACACCATCAAATGCATCCGTGCCGCCGAGGCCCAAATCAGCCTCCTCGCCTTACCGACGAAGCCCTGCAGCCACACGCCCTTTGTCGTCTGCATGCTCACCACCGGCACGCTCTCCCTGCTCGCCGCCTGCCGCTACACCCTCCGCGGCCAGAAGCTCGCCGTGGCGCGCGACCAGATCCGCATGAGCATCGGCTGCCACAAGGCCATGGCCAACGTGTGGTCACAGGCCGGCAGCAATCTTCACGAGGTCCAGGCCATCGCCCGCGAGGTTCTAGGGTTGCCCATGGGAAGCGGCAGCAGCAACAGTAGCATCAACGGTAACAACAACAAGCAGCCCAGGACGCCCATTCACCAGATCCCGCCTAGTCCCGGTCCGCCTTCGATTTCAGGGCCTGATCTCGACGGATCGTGCAGCGCCGACTCGCTCAACTCATTCTCACTCGACAATATGCAGACATACTGGGGCATGGGCTCCATACAGCCCGACATGTCGTTTCCATGGTGGGCAAGCAATGAACAGGTGTGAAATACCGGTTCGAAAACAAGAAGAAAAGAAGAAAAAAACGAAAAAAGAAAAAAAAAATGAGCTCGTATTGTTCTTGGTTGGATATAATGAATGACACACCACTCGACTCCATATAGAGGCATTCTGGCGGGTTGCCTGTAACAGTAATGTTGATGCAAATTTAGCGGGAACATCCCATACTTATCGGCTACATAAATATTAATAGAACTCCATTCTTTGACACTGTCAGAGAGGCTCTGCTACTACTATTCCATATCTTGTATTCGTCCTCTGTTTGTACATCTCCATCATTGTTGCAGTGAGCTGTAAATAGACCCCGGAGTAGGTACGTACCCATCCGGCAAACCACAATGAAAAAGGCTCCACTTCCCGCCGCCCTCGATAAATTCCCGTGGCGGCTTATCGGTTATCGATTACCGGGCCAGTCTGTAAATTTCCATCCACACAAAAAAGTCCATCCACTGAACCATCTATCAACCACCAGCAACACACCCAACTCCCCCCCTCCAATTCCTCACAATGGCTCCGACACAAAAGAGAGGTTCGTCATACCAAATCCTCCTTCTCCAGCCTAGTCATATCTTCAATAAACTAACTATATACCTTCCCCACAGCGCCCTCAAAACGCTCTCGCGCCGCCCGCCGCGCAACGTCCCCCTCCATCAACACCGACAAGTCCCTCAAAGACGTCTCCCTCCCATCCACAAAATCCTCCTCCGAACCCGCCCGCCCCTCCGTCCTCGCCGCCCGCCACTCCGCCGGCGTCACAAAAAAGTCCCGACGCGGCCGCCAGCTCTCCGCAAAGGGCCGCCGGCGCCAAGAAAAGGGCCTCGAGATGGCCGAGGCCTTCGTCGAGCGCACCAGCAAGAAGCTCGAGAAGAGCCTCGGCAAGGCCAAAGTCGTGCAGGCTAGGAGCAAGAAGTGGGACGACATCAACAAGGACGCGCAGGAGACCAAAGCCAATGCGTTTGCGGTGCTGGGTCAGGACGACGACGAGGCTAATGGTGGTGAATGGGAGACGGACGACGACATGGACGGTGACGACGACATGGACGGTGACGACGGCGTAAAGGGCAAGACTGCGGCTGTAGCTGCAGCTCCTGCGCCAGCACCAGTGCTGGCTGATGACGACGACGAGATTATGTAAATGGATTTTTATGACTGGATGACGGAAAAGATCATGGCGACAACTGGGAGGGGGGGCTTGTTTGCTTTTATTCCTTCTTTCGTGGGAATTCGGCGTTGTTGGCTTCTTAAAAGAAAGGACTGGCGTGGGAATATGGCACCTATTTTACAGCCATCTAAAGCGACGTTGTTAAAAGATTGCCGCCTGACGTGGATGATTTCCATCATCAGGGGTCGGGCTATATGGGCTCTCTACCTTTGGTACACACACATATATAGTACATCTGTTTCTATTATACACGGGATACCCAAAAACAAAAAGATTCAACACCATGCCATACTCGTACATCCATCACCTCTTGATACCCTCCAAATACAGCCTCATCGTCCCCCCAACTTGTCCCTCGGCCTTCTTCGTCTCCCGCGCCCCTTGCGCCTCAATCTCCTCCTGCACCTTTTTCAAAACATCCTTCGCCTCATCCATCTCCACCGCCCTCCCCCCCTTCTTCTTCCCAATCATCAGCTCAACCTTCATCCCCTTCCCCAAGAACCCGCCCATCTGCCGTAACTTGGTCGCCAAGTCATGCCCGCCAATCGCCCACGTAAGCTCCATCTCCTTGGTCTTGGCCTTCGCCGCCACCGCCGTCTTCTTGCGCTCCTTGAGCTGCTTCTGCCTCTCATACTCATCCCGCTTATTCACAATCTTGCACACGGCAAACTTCGCCGGCGCGCCCGTCTCGCTATTAGCCGGTATATACGGCGTCATCATGCGCAGCGACTCGCCCTCCTCGAGCTTCGTCAGCACGTACCGCGTCGCCAGCGGGCCCTCGGCGCTGCCATTGTCAATCACCATGATCTGCGGATCGGTAATCTCGTGGTCCCACGGCGGGCGGTCGCGGCCCGATCGCTCAATGTCGCGCTGCGTCGTGAAGCGCCGGTCGTACCCGCGGTCCTTGTCCGGGTCTTCGTCGGAGGAGGGGGCTGCCGAAGGCTTTTTGCCGCCTTTGTAAGGGCGTGACATGCCGGCGTAGCATCTCAATTGCTGTGAAGAAGGTCGACTTCGGAAGATGGAGCGAGAAGATGGTGTTGCGGGCACGTGCTGCAGCAAGCTCTGTCTTGAGGCTTGACAGCTGATGGTCGAGGAGAGGGGCCGGGAGAAGAAGGAAGCGAATCTCGCAGAGTCGCAGACACAGCGAGTAGCAGCCATTGTGTGTTATAGGTAGCTCGTAATCATGTAGGAAAGACACAATGCCAGCAGCCACTAGAGCTGGGAATAAACAGAGATCGAGGAGCTGATATTTCTAGGTCGGCGCTAGTAGTGGTGAATCCATTTCGATGGAGGGGAAAAGAGAAAGACTGAGAGAAGCTGCATCGGAAAAATATAGCGTCACAGCTTAGTCTAGTATGGACCCTTACTGCTAGGAAAAGGCACAATCAGCCAATCACATGTGTGTATCGAGAGGACTAACAATTCCCCATGAATAATCGTGAATAGCCTCATAAATCGCAACTCTCATAACGACATCTTCTCTCAACTCAATCCCAACCTCGCCCTCAACTCACCACAATACATATTTCATCTCACATCATACAACTAATATATTCAATCTCACTCAAACCTCATACAAACCCCCTCTCACCACACAAAAAACCATGTCAACACCATTATCATCACAACAACCATCATGATCTCCCACCTCATCGGCCACCCCCTCCGCTTCACAATCTCCACCCTCAAAATCACCTGCCTCGCCCACCTCACCCTCTCTCACCTCCTCCAAGTCTCCCCCGCCCAGGGCCCCTCCATGCTGCCCACCTTCACCGTCGACGGCGACTGGATCGCCGCCGACATGCGCTACCGCCTCGGCCGCGGCGTAAAGGTCGGCGACCTCGTCCTCTACAAGATCCCCATCTTCTCCAGCCAAAACGGCGTCAAGCGCATCATTGGCATGCCGGGCGACTATGTCTCGCTGGGGACGCCGGGAGAGCCGGGCGAGGATCAGATGATTCAGGTATGCCGTCTTCACTTCTTGCTGTATTGAATGCTATATTGAGGCTCGCGTTCGTTAAATGCCACGTGTGATTATATGTAATACATATACAGAGACTAAACGGAGACAGGTTCCCGAGGGCCACTGCTGGATCGTTGGCGACAACCTCCCGGCTTCACGAGACTCAAGACAGTTTGGCCCGCTACCGCT
[truncated: 40,721,426 more chars]
