# Supplementary material for: Genomic Characterization and Establishment of a Genetic Manipulation System for Trichoderma sp. (Harzianum Clade) LZ117
Source: J Fungi (Basel). 2024 Oct 7;10(10):697. doi: 10.3390/jof10100697 (PMC11508783; doi:10.3390/jof10100697)
Supplement: Supplementary file 1 [file jof-10-00697-s001.zip › Supplementary Materials S5/LZ117_gene.xlsx]

## Sheet: LZ117_gene_Annotation
#query	seed_ortholog	evalue	score	eggNOG_OGs	max_annot_lvl	COG_category	Description	Preferred_name	GOs	EC	KEGG_ko	KEGG_Pathway	KEGG_Module	KEGG_Reaction	KEGG_rclass	BRITE	KEGG_TC	CAZy	BiGG_Reaction	PFAMs
Tha_a00001-T1	29875.EHK21135	0	935	KOG0254@1|root,KOG0254@2759|Eukaryota,3998G@33154|Opisthokonta,3NXMN@4751|Fungi,3QMEI@4890|Ascomycota,211HZ@147550|Sordariomycetes,3THEU@5125|Hypocreales	4751|Fungi	P	Belongs to the major facilitator superfamily. Sugar transporter (TC 2.A.1.1) family	-	GO:0005575,GO:0016020	-	-	-	-	-	-	-	-	-	-	Sugar_tr
Tha_a00002-T1	29875.EHK21136	0	1234	2EC0P@1|root,2SHZM@2759|Eukaryota,39U2F@33154|Opisthokonta,3NZ0T@4751|Fungi,3QNBV@4890|Ascomycota,214JE@147550|Sordariomycetes,3TFVZ@5125|Hypocreales,3TY8F@5129|Hypocreaceae	4751|Fungi	B	Fungal specific transcription factor domain	-	-	-	-	-	-	-	-	-	-	-	-	Fungal_trans,Zn_clus
Tha_a00003-T1	29875.EHK21215	0	1750	COG3250@1|root,KOG2230@2759|Eukaryota,38CZF@33154|Opisthokonta,3NYVS@4751|Fungi,3QKJB@4890|Ascomycota,21443@147550|Sordariomycetes,3TDX1@5125|Hypocreales,3U167@5129|Hypocreaceae	4751|Fungi	G	Glycosyl hydrolases family 2, sugar binding domain	-	-	3.2.1.25	ko:K01192	ko00511,ko04142,map00511,map04142	-	-	-	ko00000,ko00001,ko01000	-	-	-	Glyco_hydro_2
Tha_a00004-T1	29875.EHK21217	1.81e-178	504	2AMZ9@1|root,2RZD6@2759|Eukaryota,3A1R8@33154|Opisthokonta,3P49U@4751|Fungi,3QWYM@4890|Ascomycota,21B5K@147550|Sordariomycetes	4751|Fungi	G	Belongs to the glycosyl hydrolase 26 family	-	-	-	-	-	-	-	-	-	-	-	-	Glyco_hydro_26
Tha_a00005-T1	29875.EHK21216	3.84e-231	635	2AMZ9@1|root,2RZD6@2759|Eukaryota,3A1R8@33154|Opisthokonta,3P49U@4751|Fungi,3QWYM@4890|Ascomycota,21B5K@147550|Sordariomycetes	4751|Fungi	G	Belongs to the glycosyl hydrolase 26 family	-	-	-	-	-	-	-	-	-	-	-	-	Glyco_hydro_26
Tha_a00006-T1	5059.CADAFLAP00011415	5.48e-71	240	2D1MR@1|root,2SIM7@2759|Eukaryota,3AF95@33154|Opisthokonta,3PBMN@4751|Fungi,3R20U@4890|Ascomycota,20NKD@147545|Eurotiomycetes,3S9RT@5042|Eurotiales	4751|Fungi	-	-	-	-	-	-	-	-	-	-	-	-	-	-	-
Tha_a00008-T1	63577.G9P405	2.09e-79	263	COG3325@1|root,KOG2806@2759|Eukaryota,38HF2@33154|Opisthokonta,3NUVP@4751|Fungi,3QKFI@4890|Ascomycota,2164E@147550|Sordariomycetes,3TGVF@5125|Hypocreales,3U3JR@5129|Hypocreaceae	4751|Fungi	G	Glycoside hydrolase family 18 protein	-	-	3.2.1.14	ko:K01183	ko00520,ko01100,map00520,map01100	-	R01206,R02334	RC00467	ko00000,ko00001,ko01000	-	GH18	-	Chitin_bind_1,Glyco_hydro_18,LysM
Tha_a00009-T1	63577.G9P405	1.7e-138	426	COG3325@1|root,KOG2806@2759|Eukaryota,38HF2@33154|Opisthokonta,3NUVP@4751|Fungi,3QKFI@4890|Ascomycota,2164E@147550|Sordariomycetes,3TGVF@5125|Hypocreales,3U3JR@5129|Hypocreaceae	4751|Fungi	G	Glycoside hydrolase family 18 protein	-	-	3.2.1.14	ko:K01183	ko00520,ko01100,map00520,map01100	-	R01206,R02334	RC00467	ko00000,ko00001,ko01000	-	GH18	-	Chitin_bind_1,Glyco_hydro_18,LysM
Tha_a00010-T1	61459.XP_007781692.1	2.8e-191	546	COG2124@1|root,KOG0158@2759|Eukaryota,3AF9M@33154|Opisthokonta,3PA8U@4751|Fungi,3R11M@4890|Ascomycota,20UVP@147545|Eurotiomycetes	4751|Fungi	Q	Belongs to the cytochrome P450 family	-	-	1.14.13.12	ko:K07824	ko00362,ko00627,ko01100,ko01120,ko01220,map00362,map00627,map01100,map01120,map01220	-	R01295	RC00490	ko00000,ko00001,ko01000	-	-	-	p450
Tha_a00011-T1	1182553.XP_007741981.1	1.71e-07	56.6	2CY48@1|root,2S1X9@2759|Eukaryota,39T25@33154|Opisthokonta,3NZH7@4751|Fungi,3QNWR@4890|Ascomycota,20IK3@147545|Eurotiomycetes	4751|Fungi	L	fungal specific transcription factor	-	-	-	-	-	-	-	-	-	-	-	-	Fungal_trans
Tha_a00012-T1	63577.G9NFX1	6.74e-198	568	2D34M@1|root,2SQ6T@2759|Eukaryota,3AI12@33154|Opisthokonta,3PAQQ@4751|Fungi,3QXFB@4890|Ascomycota,2176Y@147550|Sordariomycetes,3TKYP@5125|Hypocreales	4751|Fungi	S	Fungal specific transcription factor domain	-	-	-	-	-	-	-	-	-	-	-	-	Fungal_trans_2,Zn_clus
Tha_a00013-T1	13349.G1XSS5	6.7e-207	589	KOG3098@1|root,KOG3098@2759|Eukaryota,38F3W@33154|Opisthokonta,3NVA1@4751|Fungi,3QJTX@4890|Ascomycota	4751|Fungi	S	Duf895 domain membrane protein	-	GO:0003674,GO:0005215,GO:0006810,GO:0008150,GO:0022857,GO:0051179,GO:0051234,GO:0055085	-	-	-	-	-	-	-	-	-	-	MFS_1,UNC-93
Tha_a00014-T1	5970.XP_009159279.1	2.45e-195	551	COG0673@1|root,KOG2741@2759|Eukaryota,38I4R@33154|Opisthokonta,3NVRV@4751|Fungi,3QPZ2@4890|Ascomycota,20ASG@147545|Eurotiomycetes,3MVMU@451870|Chaetothyriomycetidae	4751|Fungi	GQ	Oxidoreductase family, NAD-binding Rossmann fold	-	GO:0003674,GO:0003824,GO:0005975,GO:0005996,GO:0008150,GO:0008152,GO:0009056,GO:0016052,GO:0016491,GO:0016614,GO:0016616,GO:0019321,GO:0019323,GO:0042732,GO:0042843,GO:0044238,GO:0044281,GO:0044282,GO:0046365,GO:0047837,GO:0055114,GO:0071704,GO:1901575	-	-	-	-	-	-	-	-	-	-	GFO_IDH_MocA
Tha_a00015-T1	63577.G9NFX0	0	1186	2F7ZD@1|root,2T934@2759|Eukaryota,3AI8K@33154|Opisthokonta,3PCTK@4751|Fungi,3RJHY@4890|Ascomycota	4751|Fungi	-	-	-	-	-	-	-	-	-	-	-	-	-	-	-
Tha_a00016-T1	63577.G9NFW9	2.1e-184	516	28QPS@1|root,2QXCM@2759|Eukaryota,38G5F@33154|Opisthokonta,3NUSY@4751|Fungi,3QQET@4890|Ascomycota,214ZK@147550|Sordariomycetes,3TMD6@5125|Hypocreales,3U02A@5129|Hypocreaceae	4751|Fungi	E	Phytanoyl-CoA dioxygenase (PhyH)	-	-	-	-	-	-	-	-	-	-	-	-	PhyH
Tha_a00017-T1	63577.G9P4D1	1.72e-141	427	2D1JT@1|root,2SID0@2759|Eukaryota,39V8R@33154|Opisthokonta,3NUJM@4751|Fungi,3QQVH@4890|Ascomycota,21EQT@147550|Sordariomycetes,3TW8J@5125|Hypocreales,3U49R@5129|Hypocreaceae	4751|Fungi	B	GAL4-like Zn(II)2Cys6 (or C6 zinc) binuclear cluster DNA-binding domain	-	-	-	-	-	-	-	-	-	-	-	-	Fungal_trans,Zn_clus
Tha_a00018-T1	63577.G9P4D2	1.48e-250	701	KOG0254@1|root,KOG0254@2759|Eukaryota,39TDK@33154|Opisthokonta,3NWTD@4751|Fungi,3QM8J@4890|Ascomycota,215AX@147550|Sordariomycetes,3TF6G@5125|Hypocreales,3TY67@5129|Hypocreaceae	4751|Fungi	U	Major Facilitator Superfamily	-	-	-	-	-	-	-	-	-	-	-	-	MFS_1
Tha_a00019-T1	5059.CADAFLAP00010373	2.74e-27	122	2AJBV@1|root,2RZ6R@2759|Eukaryota,3A36K@33154|Opisthokonta,3P3EP@4751|Fungi,3QUNY@4890|Ascomycota,20SNK@147545|Eurotiomycetes	4751|Fungi	-	-	-	-	-	-	-	-	-	-	-	-	-	-	-
Tha_a00020-T1	29875.EHK20844	4.42e-61	212	2EIMG@1|root,2SP0F@2759|Eukaryota,39Z6K@33154|Opisthokonta,3P0Y8@4751|Fungi,3QTMN@4890|Ascomycota,21CCS@147550|Sordariomycetes,3TN43@5125|Hypocreales,3U2XT@5129|Hypocreaceae	4751|Fungi	S	Domain of unknown function (DUF3425)	-	-	-	-	-	-	-	-	-	-	-	-	DUF3425
Tha_a00021-T1	5970.XP_009157673.1	1.4e-139	411	COG3386@1|root,2QS0T@2759|Eukaryota,39JQX@33154|Opisthokonta,3NXD1@4751|Fungi,3RM7G@4890|Ascomycota,20UIZ@147545|Eurotiomycetes	4751|Fungi	G	Major royal jelly protein	-	-	-	-	-	-	-	-	-	-	-	-	MRJP
Tha_a00022-T1	29875.EHK27173	0	1042	COG3538@1|root,2SK90@2759|Eukaryota,38I4Z@33154|Opisthokonta,3NV9T@4751|Fungi,3QP16@4890|Ascomycota,21EJ3@147550|Sordariomycetes	4751|Fungi	S	Pfam:DUF1237	-	-	-	-	-	-	-	-	-	-	-	-	Glyco_hydro_125
Tha_a00023-T1	29875.EHK27172	2.19e-173	498	COG0477@1|root,KOG2533@2759|Eukaryota,38CJ6@33154|Opisthokonta,3NV36@4751|Fungi,3QMAH@4890|Ascomycota,2176F@147550|Sordariomycetes,3TG4U@5125|Hypocreales,3U1IA@5129|Hypocreaceae	4751|Fungi	G	Major Facilitator Superfamily	-	-	-	-	-	-	-	-	-	-	-	-	MFS_1
Tha_a00024-T1	29875.EHK27172	7.93e-58	191	COG0477@1|root,KOG2533@2759|Eukaryota,38CJ6@33154|Opisthokonta,3NV36@4751|Fungi,3QMAH@4890|Ascomycota,2176F@147550|Sordariomycetes,3TG4U@5125|Hypocreales,3U1IA@5129|Hypocreaceae	4751|Fungi	G	Major Facilitator Superfamily	-	-	-	-	-	-	-	-	-	-	-	-	MFS_1
Tha_a00025-T1	29875.EHK27171	1.92e-263	736	2EED5@1|root,2SJTR@2759|Eukaryota,39Y53@33154|Opisthokonta,3P1AP@4751|Fungi,3QS4W@4890|Ascomycota,21252@147550|Sordariomycetes,3TCUY@5125|Hypocreales,3TWMF@5129|Hypocreaceae	4751|Fungi	B	Fungal specific transcription factor domain	-	-	-	-	-	-	-	-	-	-	-	-	Fungal_trans,Zn_clus
Tha_a00026-T1	29875.EHK25890	2.95e-164	463	COG1250@1|root,KOG2304@2759|Eukaryota,38CZ8@33154|Opisthokonta,3NWD7@4751|Fungi,3QN4B@4890|Ascomycota,2146E@147550|Sordariomycetes,3TH5N@5125|Hypocreales,3U3JM@5129|Hypocreaceae	4751|Fungi	I	3-hydroxyacyl-CoA dehydrogenase, C-terminal domain	-	-	-	-	-	-	-	-	-	-	-	-	3HCDH,3HCDH_N
Tha_a00027-T1	29875.EHK25889	1.16e-298	827	COG1250@1|root,KOG2304@2759|Eukaryota,38CZ8@33154|Opisthokonta,3NWD7@4751|Fungi,3QM3R@4890|Ascomycota,2178A@147550|Sordariomycetes,3TH6H@5125|Hypocreales,3U3XN@5129|Hypocreaceae	4751|Fungi	I	3-hydroxyacyl-CoA dehydrogenase	-	-	-	-	-	-	-	-	-	-	-	-	3HCDH,3HCDH_N,Zn_clus
Tha_a00028-T1	29875.EHK25888	0	935	COG0477@1|root,KOG2533@2759|Eukaryota,38FD5@33154|Opisthokonta,3NU7U@4751|Fungi,3QK5I@4890|Ascomycota,214FC@147550|Sordariomycetes,3TDZD@5125|Hypocreales,3U4BA@5129|Hypocreaceae	4751|Fungi	G	Major Facilitator Superfamily	-	-	-	-	-	-	-	-	-	-	-	-	MFS_1
Tha_a00029-T1	29875.EHK23089	1.68e-95	281	COG0454@1|root,2RPV2@2759|Eukaryota,3AQ14@33154|Opisthokonta,3PG7R@4751|Fungi,3R4XN@4890|Ascomycota,21FM8@147550|Sordariomycetes	4751|Fungi	K	FR47-like protein	-	-	-	-	-	-	-	-	-	-	-	-	Acetyltransf_1
Tha_a00030-T1	1182553.XP_007740925.1	8.48e-92	285	2A838@1|root,2RYFN@2759|Eukaryota,38DXA@33154|Opisthokonta,3NXIR@4751|Fungi,3QX08@4890|Ascomycota	4751|Fungi	-	-	-	-	-	-	-	-	-	-	-	-	-	-	Lactamase_B_3
Tha_a00031-T1	117187.FVEG_07867T0	3.45e-25	106	COG0446@1|root,KOG1336@2759|Eukaryota,39WVE@33154|Opisthokonta,3P05M@4751|Fungi,3QTIN@4890|Ascomycota,212D9@147550|Sordariomycetes,3TF1V@5125|Hypocreales,1FS0X@110618|Nectriaceae	4751|Fungi	S	Pyridine nucleotide-disulphide oxidoreductase	-	-	-	-	-	-	-	-	-	-	-	-	Pyr_redox_2
Tha_a00032-T1	80884.CCF31727	1.86e-103	315	2EH7I@1|root,2SMYB@2759|Eukaryota,3A5AK@33154|Opisthokonta,3P4VR@4751|Fungi,3QUGJ@4890|Ascomycota,21904@147550|Sordariomycetes,1F3RT@1028384|Glomerellales	4751|Fungi	-	-	-	-	-	-	-	-	-	-	-	-	-	-	-
Tha_a00033-T1	28564.XP_002485941.1	9.89e-235	654	2D1J6@1|root,2SIAT@2759|Eukaryota,3AI7M@33154|Opisthokonta	33154|Opisthokonta	-	-	-	-	-	-	-	-	-	-	-	-	-	-	Glyco_hydro_4,Glyco_hydro_4C,PTS_EIIC
Tha_a00034-T1	28564.XP_002485945.1	1.01e-147	449	2C17K@1|root,2QTPC@2759|Eukaryota,38C8V@33154|Opisthokonta,3NUYY@4751|Fungi,3QRZ2@4890|Ascomycota,20G12@147545|Eurotiomycetes,3S806@5042|Eurotiales	4751|Fungi	K	Transcription factor	-	-	-	-	-	-	-	-	-	-	-	-	Fungal_trans,Zn_clus
Tha_a00035-T1	63577.G9NGQ1	9.57e-304	832	COG1012@1|root,KOG2450@2759|Eukaryota,39MX1@33154|Opisthokonta,3Q5V3@4751|Fungi,3RNWS@4890|Ascomycota	4751|Fungi	C	Aldehyde dehydrogenase family	-	-	-	-	-	-	-	-	-	-	-	-	Aldedh
Tha_a00036-T1	63577.G9NGQ2	5.79e-114	329	2E5R1@1|root,2SCHX@2759|Eukaryota,3AA3P@33154|Opisthokonta,3P7DT@4751|Fungi,3QZC4@4890|Ascomycota	4751|Fungi	-	-	-	-	-	-	-	-	-	-	-	-	-	-	CMD
Tha_a00037-T1	63577.G9NGQ3	7.14e-256	704	COG1064@1|root,KOG0023@2759|Eukaryota,38EJ7@33154|Opisthokonta,3NVVI@4751|Fungi,3QKI8@4890|Ascomycota,2154W@147550|Sordariomycetes,3TG0Q@5125|Hypocreales,3TWI1@5129|Hypocreaceae	4751|Fungi	Q	Alcohol dehydrogenase GroES-like domain	-	-	1.1.1.2	ko:K00002	ko00010,ko00040,ko00561,ko00930,ko01100,ko01110,ko01120,ko01130,ko01220,map00010,map00040,map00561,map00930,map01100,map01110,map01120,map01130,map01220	M00014	R00746,R01041,R01481,R05231	RC00087,RC00088,RC00099,RC00108	ko00000,ko00001,ko00002,ko01000,ko04147	-	-	-	ADH_N,ADH_zinc_N
Tha_a00038-T1	63577.G9NQK8	3.8e-279	767	COG0654@1|root,KOG2614@2759|Eukaryota,39R6R@33154|Opisthokonta,3NY33@4751|Fungi,3QMFH@4890|Ascomycota,211C8@147550|Sordariomycetes,3TSH8@5125|Hypocreales	4751|Fungi	C	FAD binding domain	-	-	1.14.13.1	ko:K00480	ko00621,ko00624,ko00626,ko01100,ko01120,ko01220,map00621,map00624,map00626,map01100,map01120,map01220	-	R00818,R05632,R06915,R06936,R06939	RC00389	ko00000,ko00001,ko01000	-	-	-	FAD_binding_3,NAD_binding_8
Tha_a00039-T1	63577.G9NK89	0	1112	COG2723@1|root,KOG0626@2759|Eukaryota,38CCU@33154|Opisthokonta,3NVIU@4751|Fungi,3QPF3@4890|Ascomycota,215R7@147550|Sordariomycetes,3TKI9@5125|Hypocreales,3U4U5@5129|Hypocreaceae	4751|Fungi	G	Glycosyl hydrolase family 1	-	-	-	-	-	-	-	-	-	-	-	-	Glyco_hydro_1
Tha_a00040-T1	29875.EHK21874	2.04e-276	759	COG1275@1|root,2QV03@2759|Eukaryota,38HKD@33154|Opisthokonta,3NYZR@4751|Fungi,3QK0A@4890|Ascomycota,2153R@147550|Sordariomycetes,3TSHH@5125|Hypocreales,3U423@5129|Hypocreaceae	4751|Fungi	P	Voltage-dependent anion channel	-	GO:0003674,GO:0005215,GO:0005310,GO:0005342,GO:0005575,GO:0006810,GO:0006811,GO:0006812,GO:0006820,GO:0006835,GO:0006855,GO:0008150,GO:0008324,GO:0008509,GO:0008514,GO:0015075,GO:0015077,GO:0015078,GO:0015140,GO:0015141,GO:0015238,GO:0015291,GO:0015293,GO:0015294,GO:0015295,GO:0015318,GO:0015366,GO:0015556,GO:0015672,GO:0015711,GO:0015740,GO:0015743,GO:0015744,GO:0015849,GO:0015893,GO:0016020,GO:…	-	-	-	-	-	-	-	-	-	-	SLAC1
Tha_a00041-T1	1048829.XP_002792234.1	9.65e-52	182	KOG0254@1|root,KOG0254@2759|Eukaryota,39YGM@33154|Opisthokonta,3P1H0@4751|Fungi,3QT0P@4890|Ascomycota,20GMC@147545|Eurotiomycetes,3B4RB@33183|Onygenales,3FPW7@34383|Onygenales incertae sedis	4751|Fungi	U	Fungal trichothecene efflux pump (TRI12)	-	-	-	-	-	-	-	-	-	-	-	-	MFS_1
Tha_a00042-T1	29875.EHK20200	5.89e-94	276	COG0288@1|root,2RR32@2759|Eukaryota,38UVM@33154|Opisthokonta,3PWFV@4751|Fungi,3RFER@4890|Ascomycota,21U1D@147550|Sordariomycetes,3TR5H@5125|Hypocreales,3U4HX@5129|Hypocreaceae	4751|Fungi	E	Carbonic anhydrase	-	-	-	-	-	-	-	-	-	-	-	-	-
Tha_a00043-T1	29875.EHK20201	2.5e-135	386	COG0625@1|root,KOG0867@2759|Eukaryota,39XP7@33154|Opisthokonta,3NVR6@4751|Fungi,3QSZQ@4890|Ascomycota,219JS@147550|Sordariomycetes,3TIEF@5125|Hypocreales,3U3S2@5129|Hypocreaceae	4751|Fungi	O	Glutathione S-transferase, C-terminal domain	-	-	2.5.1.18	ko:K00799	ko00480,ko00980,ko00982,ko00983,ko01524,ko05200,ko05204,ko05225,ko05418,map00480,map00980,map00982,map00983,map01524,map05200,map05204,map05225,map05418	-	R03522,R07002,R07003,R07004,R07023,R07024,R07025,R07026,R07069,R07070,R07083,R07084,R07091,R07092,R07093,R07094,R07100,R07113,R07116,R08280,R09409,R11905	RC00004,RC00069,RC00840,RC00948,RC01704,RC01705,RC01706,RC01758,RC01759,RC01765,RC01767,RC01769,RC02243,RC02527,RC02939,RC02940,RC02942,RC02943,RC02944	ko00000,ko00001,ko01000,ko02000	1.A.12.2.2,1.A.12.3.2	-	-	GST_C,GST_C_3,GST_N,GST_N_3
Tha_a00044-T1	29875.EHK20202	0	960	2D1I8@1|root,2SI80@2759|Eukaryota,3AEHV@33154|Opisthokonta,3PA2N@4751|Fungi,3QT6N@4890|Ascomycota,21836@147550|Sordariomycetes,3TNS8@5125|Hypocreales,3TZP1@5129|Hypocreaceae	4751|Fungi	K	Fungal specific transcription factor domain	-	-	-	-	-	-	-	-	-	-	-	-	Fungal_trans,Zn_clus
Tha_a00045-T1	29875.EHK20038	8.04e-227	627	COG0604@1|root,KOG1198@2759|Eukaryota,39UN2@33154|Opisthokonta,3P20Q@4751|Fungi,3RGXA@4890|Ascomycota,21JN0@147550|Sordariomycetes,3TQU8@5125|Hypocreales,3U3XQ@5129|Hypocreaceae	4751|Fungi	C	Alcohol dehydrogenase GroES-like domain	-	-	-	-	-	-	-	-	-	-	-	-	ADH_N,ADH_zinc_N
Tha_a00046-T1	29875.EHK23027	1.54e-217	605	2D1A3@1|root,2SHAY@2759|Eukaryota,39SPM@33154|Opisthokonta,3NZEH@4751|Fungi,3QM7V@4890|Ascomycota,218GQ@147550|Sordariomycetes,3TJSV@5125|Hypocreales,3TZ02@5129|Hypocreaceae	4751|Fungi	-	-	-	-	-	-	-	-	-	-	-	-	-	-	-
Tha_a00047-T1	63577.G9NP35	5.64e-178	499	COG1028@1|root,KOG4169@2759|Eukaryota,39KJ7@33154|Opisthokonta,3Q4YA@4751|Fungi,3RNA8@4890|Ascomycota,21S57@147550|Sordariomycetes,3TUVF@5125|Hypocreales,3TWHR@5129|Hypocreaceae	4751|Fungi	Q	Belongs to the short-chain dehydrogenases reductases (SDR) family	-	-	-	-	-	-	-	-	-	-	-	-	adh_short
Tha_a00048-T1	29875.EHK20198	5.97e-206	575	2C7T3@1|root,2S4U3@2759|Eukaryota,3A174@33154|Opisthokonta,3P1YI@4751|Fungi,3QKYE@4890|Ascomycota,212SR@147550|Sordariomycetes,3TM36@5125|Hypocreales,3U3SK@5129|Hypocreaceae	4751|Fungi	S	NmrA-like family	-	-	-	-	-	-	-	-	-	-	-	-	Epimerase
Tha_a00049-T1	29875.EHK20197	2.21e-173	486	2EDR4@1|root,2SJAJ@2759|Eukaryota,3AIZS@33154|Opisthokonta,3PB3W@4751|Fungi,3QWB3@4890|Ascomycota,21PXF@147550|Sordariomycetes,3TTNV@5125|Hypocreales	4751|Fungi	-	-	-	-	-	-	-	-	-	-	-	-	-	-	-
Tha_a00050-T1	101162.XP_007693316.1	5.11e-23	99.4	2C49G@1|root,2SUGN@2759|Eukaryota,3AR8N@33154|Opisthokonta,3PG3Z@4751|Fungi,3QZ2P@4890|Ascomycota,206N2@147541|Dothideomycetes,4KF58@92860|Pleosporales	4751|Fungi	-	-	-	-	-	-	-	-	-	-	-	-	-	-	-
Tha_a00051-T1	29875.EHK18194	4.88e-90	290	2D1JT@1|root,2SID0@2759|Eukaryota,39V8R@33154|Opisthokonta,3NUJM@4751|Fungi,3QQVH@4890|Ascomycota,21869@147550|Sordariomycetes,3TGHJ@5125|Hypocreales,3TZ3I@5129|Hypocreaceae	4751|Fungi	B	Fungal specific transcription factor domain	-	-	-	-	-	-	-	-	-	-	-	-	Fungal_trans
Tha_a00052-T1	5518.FGSG_12348P0	3.32e-39	144	2E394@1|root,2SAD9@2759|Eukaryota,3A8T4@33154|Opisthokonta,3P7KR@4751|Fungi,3RK4Q@4890|Ascomycota,21QQ0@147550|Sordariomycetes,3TU3A@5125|Hypocreales,1FYYD@110618|Nectriaceae	4751|Fungi	S	NAD(P)H-binding	-	-	-	-	-	-	-	-	-	-	-	-	NmrA
Tha_a00053-T1	29875.EHK20750	3.44e-143	415	COG0702@1|root,2SKBT@2759|Eukaryota,39Y3U@33154|Opisthokonta,3P03W@4751|Fungi,3QKRZ@4890|Ascomycota,217I7@147550|Sordariomycetes	4751|Fungi	GM	NmrA-like family	-	-	-	-	-	-	-	-	-	-	-	-	NmrA
Tha_a00054-T1	29875.EHK20193	3.7e-207	574	COG1409@1|root,2QPJI@2759|Eukaryota,39D0Y@33154|Opisthokonta,3P0HZ@4751|Fungi,3QTG6@4890|Ascomycota,21DXR@147550|Sordariomycetes,3TP1R@5125|Hypocreales,3U0I7@5129|Hypocreaceae	4751|Fungi	S	Calcineurin-like phosphoesterase	-	-	-	-	-	-	-	-	-	-	-	-	Metallophos
Tha_a00055-T1	29875.EHK20227	3.72e-240	660	COG3469@1|root,2S0WK@2759|Eukaryota,3AG0Z@33154|Opisthokonta,3PCN4@4751|Fungi,3R6GR@4890|Ascomycota,21Q5C@147550|Sordariomycetes,3TTSV@5125|Hypocreales,3U23S@5129|Hypocreaceae	4751|Fungi	G	Glycosyl hydrolases family 18	-	-	-	-	-	-	-	-	-	-	-	-	Glyco_hydro_18
Tha_a00056-T1	29875.EHK20191	4.05e-165	463	COG0412@1|root,KOG3043@2759|Eukaryota,38HXU@33154|Opisthokonta,3NUGF@4751|Fungi,3QPPG@4890|Ascomycota,215XT@147550|Sordariomycetes,3TFEU@5125|Hypocreales,3U3KF@5129|Hypocreaceae	4751|Fungi	Q	Dienelactone hydrolase family	-	-	-	-	-	-	-	-	-	-	-	-	DLH
Tha_a00057-T1	29875.EHK20190	2.27e-150	426	COG1028@1|root,KOG1611@2759|Eukaryota,3A2FQ@33154|Opisthokonta,3P800@4751|Fungi,3QUB2@4890|Ascomycota,2186G@147550|Sordariomycetes,3TTCP@5125|Hypocreales,3U111@5129|Hypocreaceae	4751|Fungi	Q	Enoyl-(Acyl carrier protein) reductase	-	-	1.1.1.349	ko:K17644	ko00254,map00254	-	R10309	RC01491	ko00000,ko00001,ko01000	-	-	-	adh_short
Tha_a00058-T1	1182553.XP_007750887.1	1.96e-93	285	COG1028@1|root,KOG1205@2759|Eukaryota,39Q5X@33154|Opisthokonta,3Q6C2@4751|Fungi,3RPBQ@4890|Ascomycota	4751|Fungi	Q	Belongs to the short-chain dehydrogenases reductases (SDR) family	-	-	-	-	-	-	-	-	-	-	-	-	adh_short
Tha_a00059-T1	29875.EHK20188	0	894	COG0688@1|root,KOG2419@2759|Eukaryota,39VNP@33154|Opisthokonta,3NYAE@4751|Fungi,3QKZR@4890|Ascomycota,211DX@147550|Sordariomycetes,3TFGS@5125|Hypocreales,3TZ70@5129|Hypocreaceae	4751|Fungi	I	Phophatidylserine decarboxylase	-	-	4.1.1.65	ko:K01613	ko00564,ko01100,ko01110,map00564,map01100,map01110	M00093	R02055	RC00299	ko00000,ko00001,ko00002,ko01000	-	-	-	PSDC,PS_Dcarbxylase
Tha_a00059-T2	29875.EHK20188	1.46e-272	748	COG0688@1|root,KOG2419@2759|Eukaryota,39VNP@33154|Opisthokonta,3NYAE@4751|Fungi,3QKZR@4890|Ascomycota,211DX@147550|Sordariomycetes,3TFGS@5125|Hypocreales,3TZ70@5129|Hypocreaceae	4751|Fungi	I	Phophatidylserine decarboxylase	-	-	4.1.1.65	ko:K01613	ko00564,ko01100,ko01110,map00564,map01100,map01110	M00093	R02055	RC00299	ko00000,ko00001,ko00002,ko01000	-	-	-	PSDC,PS_Dcarbxylase
Tha_a00060-T1	29875.EHK20187	8.86e-240	670	COG0543@1|root,COG5274@1|root,KOG0534@2759|Eukaryota,KOG0537@2759|Eukaryota,38GQ8@33154|Opisthokonta,3P12R@4751|Fungi,3QK4A@4890|Ascomycota,215BT@147550|Sordariomycetes,3THQM@5125|Hypocreales	4751|Fungi	C	Reductase	-	-	1.6.2.2	ko:K00326	ko00520,map00520	-	R00100	-	ko00000,ko00001,ko01000	-	-	-	Cyt-b5,FAD_binding_6,NAD_binding_1
Tha_a00061-T1	29875.EHK20186	1.05e-282	781	COG2124@1|root,KOG0157@2759|Eukaryota,38XXJ@33154|Opisthokonta,3NWR0@4751|Fungi,3QKCS@4890|Ascomycota,211QF@147550|Sordariomycetes,3TD6M@5125|Hypocreales	4751|Fungi	Q	Belongs to the cytochrome P450 family	-	-	-	-	-	-	-	-	-	-	-	-	p450
Tha_a00062-T1	29875.EHK20185	4.76e-270	742	2CXGU@1|root,2RXBA@2759|Eukaryota,39NTF@33154|Opisthokonta,3Q5VA@4751|Fungi,3RNX1@4890|Ascomycota,21S4E@147550|Sordariomycetes,3TUUR@5125|Hypocreales,3TY3H@5129|Hypocreaceae	4751|Fungi	S	Ecdysteroid kinase	-	-	-	-	-	-	-	-	-	-	-	-	EcKinase
Tha_a00063-T1	29875.EHK20184	5.22e-276	757	COG1404@1|root,KOG1153@2759|Eukaryota,38H6S@33154|Opisthokonta,3NU05@4751|Fungi,3QR0F@4890|Ascomycota,211EN@147550|Sordariomycetes,3TFNZ@5125|Hypocreales,3TZD2@5129|Hypocreaceae	4751|Fungi	O	Belongs to the peptidase S8 family	alp	GO:0002252,GO:0002253,GO:0002376,GO:0002682,GO:0002684,GO:0003674,GO:0003824,GO:0004175,GO:0004252,GO:0005488,GO:0005575,GO:0005576,GO:0006508,GO:0006516,GO:0006807,GO:0006955,GO:0006956,GO:0006959,GO:0008150,GO:0008152,GO:0008233,GO:0008236,GO:0009056,GO:0009057,GO:0009100,GO:0009405,GO:0009605,GO:0009607,GO:0009987,GO:0016787,GO:0017171,GO:0019538,GO:0019863,GO:0019865,GO:0020012,GO:0030163,GO:…	3.4.21.63	ko:K18549	-	-	-	-	ko00000,ko01000,ko01002	-	-	-	Inhibitor_I9,Peptidase_S8
Tha_a00064-T1	63577.G9NTW6	5.13e-52	180	COG1073@1|root,2RW1D@2759|Eukaryota,392D8@33154|Opisthokonta,3PY3S@4751|Fungi,3RQVF@4890|Ascomycota,21TWS@147550|Sordariomycetes,3TQT6@5125|Hypocreales,3U3WE@5129|Hypocreaceae	4751|Fungi	S	Acetyl xylan esterase (AXE1)	-	-	-	-	-	-	-	-	-	-	-	-	Hydrolase_4
Tha_a00065-T1	63577.G9NZ18	9.69e-85	254	COG0778@1|root,2SGC3@2759|Eukaryota,3A208@33154|Opisthokonta,3P33I@4751|Fungi,3QVR7@4890|Ascomycota,21AM5@147550|Sordariomycetes,3TR6K@5125|Hypocreales,3U4JH@5129|Hypocreaceae	4751|Fungi	C	Nitroreductase family	-	-	-	-	-	-	-	-	-	-	-	-	Nitroreductase
Tha_a00066-T1	29875.EHK20183	9.87e-188	524	COG1073@1|root,2RZEK@2759|Eukaryota,39Y4X@33154|Opisthokonta,3P1MJ@4751|Fungi,3QTH4@4890|Ascomycota,21ADG@147550|Sordariomycetes,3TIMC@5125|Hypocreales,3TX9G@5129|Hypocreaceae	4751|Fungi	S	Acetyl xylan esterase (AXE1)	-	-	-	-	-	-	-	-	-	-	-	-	Abhydrolase_6,Hydrolase_4,Peptidase_S15
Tha_a00067-T1	29875.EHK20182	2.9e-232	641	COG1028@1|root,KOG0725@2759|Eukaryota,38E85@33154|Opisthokonta,3NZWB@4751|Fungi,3RM9K@4890|Ascomycota,214GJ@147550|Sordariomycetes,3TCV4@5125|Hypocreales,3TZX8@5129|Hypocreaceae	4751|Fungi	Q	Enoyl-(Acyl carrier protein) reductase	-	-	-	-	-	-	-	-	-	-	-	-	adh_short
Tha_a00068-T1	29875.EHK20181	0	1147	COG2041@1|root,KOG0535@2759|Eukaryota,39TG7@33154|Opisthokonta,3NUSD@4751|Fungi,3QPI1@4890|Ascomycota,216JD@147550|Sordariomycetes,3TMFA@5125|Hypocreales,3U404@5129|Hypocreaceae	4751|Fungi	C	Oxidoreductase molybdopterin binding domain	-	-	1.8.3.1	ko:K00387	ko00920,ko01100,ko01120,map00920,map01100,map01120	-	R00533	RC00168	ko00000,ko00001,ko01000	-	-	-	Catalase,Mo-co_dimer,Oxidored_molyb
Tha_a00069-T1	29875.EHK20180	6.13e-208	577	COG0596@1|root,2RPUP@2759|Eukaryota,38TJS@33154|Opisthokonta,3PV8A@4751|Fungi,3RQ56@4890|Ascomycota,21EHC@147550|Sordariomycetes,3TJZV@5125|Hypocreales,3U3EP@5129|Hypocreaceae	4751|Fungi	S	Serine aminopeptidase, S33	-	-	-	-	-	-	-	-	-	-	-	-	Abhydrolase_1
Tha_a00070-T1	29875.EHK20179	1.1e-216	610	2D1JT@1|root,2SID0@2759|Eukaryota,39V8R@33154|Opisthokonta,3NUJM@4751|Fungi,3QQVH@4890|Ascomycota,21D1U@147550|Sordariomycetes,3TKY4@5125|Hypocreales,3U4BX@5129|Hypocreaceae	4751|Fungi	B	GAL4-like Zn(II)2Cys6 (or C6 zinc) binuclear cluster DNA-binding domain	-	-	-	-	-	-	-	-	-	-	-	-	Fungal_trans,Zn_clus
Tha_a00071-T1	29875.EHK20178	1.9e-91	273	COG1072@1|root,KOG2702@2759|Eukaryota,3A3HI@33154|Opisthokonta,3P476@4751|Fungi,3QUKW@4890|Ascomycota,213RV@147550|Sordariomycetes,3TMDE@5125|Hypocreales,3TXYR@5129|Hypocreaceae	4751|Fungi	FH	Phosphoribulokinase / Uridine kinase family	-	-	-	-	-	-	-	-	-	-	-	-	PRK
Tha_a00072-T1	29875.EHK20177	0	1068	28K73@1|root,2QSMN@2759|Eukaryota,39SWS@33154|Opisthokonta,3NXWI@4751|Fungi,3QNRR@4890|Ascomycota,2175W@147550|Sordariomycetes,3TM46@5125|Hypocreales,3U0P3@5129|Hypocreaceae	4751|Fungi	K	Fungal specific transcription factor domain	-	-	-	ko:K09241	-	-	-	-	ko00000,ko03000	-	-	-	Fungal_trans,Gal4_dimer,Zn_clus
Tha_a00073-T1	29875.EHK20176	3.67e-81	246	COG0625@1|root,KOG0867@2759|Eukaryota,38XHP@33154|Opisthokonta,3PX1S@4751|Fungi,3R616@4890|Ascomycota,21FK0@147550|Sordariomycetes,3TMZB@5125|Hypocreales,3U4FS@5129|Hypocreaceae	4751|Fungi	O	Glutathione S-transferase, N-terminal domain	-	-	2.5.1.18	ko:K00799	ko00480,ko00980,ko00982,ko00983,ko01524,ko05200,ko05204,ko05225,ko05418,map00480,map00980,map00982,map00983,map01524,map05200,map05204,map05225,map05418	-	R03522,R07002,R07003,R07004,R07023,R07024,R07025,R07026,R07069,R07070,R07083,R07084,R07091,R07092,R07093,R07094,R07100,R07113,R07116,R08280,R09409,R11905	RC00004,RC00069,RC00840,RC00948,RC01704,RC01705,RC01706,RC01758,RC01759,RC01765,RC01767,RC01769,RC02243,RC02527,RC02939,RC02940,RC02942,RC02943,RC02944	ko00000,ko00001,ko01000,ko02000	1.A.12.2.2,1.A.12.3.2	-	-	GST_C,GST_N,GST_N_3
Tha_a00074-T1	29875.EHK20175	0	966	COG1409@1|root,KOG1378@2759|Eukaryota,38RDT@33154|Opisthokonta,3NY25@4751|Fungi,3QN0U@4890|Ascomycota,217Z0@147550|Sordariomycetes,3TG3J@5125|Hypocreales,3U1W2@5129|Hypocreaceae	4751|Fungi	G	Fibronectin type 3 domain	-	-	-	ko:K22390	-	-	-	-	ko00000	-	-	-	Metallophos,Metallophos_C,Pur_ac_phosph_N,Ribonuclease_3
Tha_a00075-T1	63577.G9P6D1	1.13e-113	351	2EDY3@1|root,2SJFZ@2759|Eukaryota,39TCF@33154|Opisthokonta,3NXW5@4751|Fungi,3QRM9@4890|Ascomycota,216F9@147550|Sordariomycetes,3TDWS@5125|Hypocreales,3TYPY@5129|Hypocreaceae	4751|Fungi	S	Type I phosphodiesterase / nucleotide pyrophosphatase	-	-	-	-	-	-	-	-	-	-	-	-	Sulfatase
Tha_a00076-T1	29875.EHK20174	0	1045	COG0438@1|root,2QV2X@2759|Eukaryota,39K4D@33154|Opisthokonta,3Q4H9@4751|Fungi,3RMQK@4890|Ascomycota,21RBH@147550|Sordariomycetes,3TDG2@5125|Hypocreales	4751|Fungi	H	to clock-controlled gene-9 protein	-	-	2.4.1.231	ko:K22248	-	-	-	-	ko00000,ko01000	-	GT4	-	Glycos_transf_1
Tha_a00077-T1	29875.EHK20173	0	3362	COG1020@1|root,KOG1178@2759|Eukaryota,38ZBR@33154|Opisthokonta,3NXPX@4751|Fungi,3QKX6@4890|Ascomycota,21EA8@147550|Sordariomycetes,3TJZ2@5125|Hypocreales,3U0B0@5129|Hypocreaceae	4751|Fungi	Q	Pfam:HxxPF_rpt	-	-	-	ko:K22118	-	-	-	-	ko00000,ko01000	-	-	-	AMP-binding,AMP-binding_C,Condensation,PP-binding
Tha_a00078-T1	29875.EHK20172	0	992	KOG0254@1|root,KOG0254@2759|Eukaryota,3970G@33154|Opisthokonta,3NW5M@4751|Fungi,3QQGD@4890|Ascomycota,2157U@147550|Sordariomycetes,3TDZ6@5125|Hypocreales,3U3SS@5129|Hypocreaceae	4751|Fungi	U	Fungal trichothecene efflux pump (TRI12)	-	-	-	-	-	-	-	-	-	-	-	-	MFS_1
Tha_a00080-T1	29875.EHK20171	7.63e-288	787	28XSC@1|root,2R4JR@2759|Eukaryota,39E6V@33154|Opisthokonta,3P0PX@4751|Fungi,3QKJK@4890|Ascomycota,213SZ@147550|Sordariomycetes,3TFY1@5125|Hypocreales,3TWWQ@5129|Hypocreaceae	4751|Fungi	E	Taurine catabolism dioxygenase TauD, TfdA family	-	-	-	-	-	-	-	-	-	-	-	-	TauD
Tha_a00081-T1	29875.EHK20170	0	1103	COG0531@1|root,KOG1287@2759|Eukaryota,39HHE@33154|Opisthokonta,3NW90@4751|Fungi,3QRDR@4890|Ascomycota,214VV@147550|Sordariomycetes,3TH5M@5125|Hypocreales,3TXBV@5129|Hypocreaceae	4751|Fungi	E	Amino acid permease	-	-	-	-	-	-	-	-	-	-	-	-	AA_permease_2
Tha_a00082-T1	29875.EHK20169	5.54e-148	422	29C1K@1|root,2RJ54@2759|Eukaryota,3A462@33154|Opisthokonta,3P698@4751|Fungi,3QVR2@4890|Ascomycota,219F2@147550|Sordariomycetes,3TI86@5125|Hypocreales,3TZY1@5129|Hypocreaceae	4751|Fungi	-	-	-	-	-	-	-	-	-	-	-	-	-	-	-
Tha_a00083-T1	29875.EHK20168	1.02e-207	575	COG0489@1|root,KOG3022@2759|Eukaryota,38EHK@33154|Opisthokonta,3NVQZ@4751|Fungi,3QJGT@4890|Ascomycota,216Z5@147550|Sordariomycetes,3TGUQ@5125|Hypocreales,3TZSC@5129|Hypocreaceae	4751|Fungi	D	Component of the cytosolic iron-sulfur (Fe S) protein assembly (CIA) machinery. Required for maturation of extramitochondrial Fe-S proteins. The NBP35-CFD1 heterotetramer forms a Fe-S scaffold complex, mediating the de novo assembly of an Fe-S cluster and its transfer to target apoproteins	CFD1	GO:0000166,GO:0002097,GO:0002098,GO:0003674,GO:0003824,GO:0005488,GO:0005524,GO:0005575,GO:0005622,GO:0005623,GO:0005634,GO:0005737,GO:0005829,GO:0006139,GO:0006396,GO:0006399,GO:0006400,GO:0006725,GO:0006790,GO:0006807,GO:0008033,GO:0008144,GO:0008150,GO:0008152,GO:0009451,GO:0009987,GO:0010467,GO:0016043,GO:0016070,GO:0016226,GO:0016462,GO:0016787,GO:0016817,GO:0016818,GO:0016887,GO:0017076,GO:…	-	-	-	-	-	-	-	-	-	-	ParA
Tha_a00084-T1	29875.EHK20167	0	991	KOG0788@1|root,KOG0788@2759|Eukaryota,38CW7@33154|Opisthokonta,3NUFX@4751|Fungi,3QJVK@4890|Ascomycota,215WC@147550|Sordariomycetes,3TG00@5125|Hypocreales,3U08Y@5129|Hypocreaceae	4751|Fungi	T	Adenosylmethionine decarboxylase	SPE2	GO:0003674,GO:0003824,GO:0004014,GO:0005575,GO:0005622,GO:0005623,GO:0005634,GO:0005737,GO:0005829,GO:0006082,GO:0006575,GO:0006576,GO:0006595,GO:0006596,GO:0006597,GO:0006732,GO:0006766,GO:0006767,GO:0006807,GO:0008150,GO:0008152,GO:0008215,GO:0008216,GO:0008295,GO:0009058,GO:0009108,GO:0009110,GO:0009308,GO:0009309,GO:0009987,GO:0015939,GO:0015940,GO:0016053,GO:0016829,GO:0016830,GO:0016831,GO:…	4.1.1.50	ko:K01611	ko00270,ko00330,ko01100,map00270,map00330,map01100	M00034,M00133	R00178	RC00299	ko00000,ko00001,ko00002,ko01000	-	-	-	SAM_decarbox
Tha_a00085-T1	63577.G9P6C2	1.3e-36	123	COG2260@1|root,KOG3503@2759|Eukaryota,3A8CK@33154|Opisthokonta,3P6R9@4751|Fungi,3QYI5@4890|Ascomycota,21C17@147550|Sordariomycetes,3TJC8@5125|Hypocreales,3U340@5129|Hypocreaceae	4751|Fungi	A	Nucleolar RNA-binding protein, Nop10p family	NOP10	GO:0000154,GO:0000469,GO:0000723,GO:0001522,GO:0003674,GO:0003676,GO:0003723,GO:0005488,GO:0005575,GO:0005622,GO:0005623,GO:0005634,GO:0005654,GO:0005697,GO:0005730,GO:0005732,GO:0006139,GO:0006259,GO:0006278,GO:0006364,GO:0006396,GO:0006725,GO:0006807,GO:0006996,GO:0007004,GO:0008150,GO:0008152,GO:0009058,GO:0009059,GO:0009451,GO:0009987,GO:0010467,GO:0010833,GO:0015030,GO:0016043,GO:0016070,GO:…	-	ko:K11130	ko03008,map03008	M00425	-	-	ko00000,ko00001,ko00002,ko03009,ko03032	-	-	-	Nop10p
Tha_a00086-T1	29875.EHK20166	2.08e-266	736	COG1439@1|root,KOG2463@2759|Eukaryota,38YUF@33154|Opisthokonta,3NXKN@4751|Fungi,3QPKA@4890|Ascomycota,212JP@147550|Sordariomycetes,3TG2T@5125|Hypocreales,3U06Y@5129|Hypocreaceae	4751|Fungi	O	PIN domain of ribonuclease	nob1	GO:0000462,GO:0000469,GO:0000478,GO:0003674,GO:0003676,GO:0003723,GO:0003824,GO:0004518,GO:0004519,GO:0004521,GO:0004540,GO:0005488,GO:0005575,GO:0005622,GO:0005623,GO:0005634,GO:0005730,GO:0005737,GO:0006139,GO:0006364,GO:0006396,GO:0006725,GO:0006807,GO:0008150,GO:0008152,GO:0009987,GO:0010467,GO:0016043,GO:0016070,GO:0016072,GO:0016787,GO:0016788,GO:0019843,GO:0022607,GO:0022613,GO:0030490,GO:…	-	ko:K11883	ko03008,map03008	-	-	-	ko00000,ko00001,ko03009,ko03051	-	-	-	NOB1_Zn_bind,PIN_6
Tha_a00087-T1	29875.EHK20164	2.09e-305	837	28K12@1|root,2QSFH@2759|Eukaryota,38I16@33154|Opisthokonta,3NUBH@4751|Fungi,3RM6Z@4890|Ascomycota,2151D@147550|Sordariomycetes,3TDPC@5125|Hypocreales,3U1BR@5129|Hypocreaceae	4751|Fungi	S	Transmembrane amino acid transporter protein	-	-	-	-	-	-	-	-	-	-	-	-	Aa_trans
Tha_a00088-T1	29875.EHK20163	9.15e-254	701	COG1804@1|root,KOG3957@2759|Eukaryota,39UR2@33154|Opisthokonta,3NZAI@4751|Fungi,3QQM3@4890|Ascomycota,217F8@147550|Sordariomycetes,3TJPB@5125|Hypocreales,3U3BA@5129|Hypocreaceae	4751|Fungi	I	CoA-transferase family III	-	-	-	-	-	-	-	-	-	-	-	-	CoA_transf_3
Tha_a00089-T1	29875.EHK20162	0	1003	2D0DW@1|root,2SDU9@2759|Eukaryota,3A2A9@33154|Opisthokonta,3P3MF@4751|Fungi,3QU2Y@4890|Ascomycota,21DP0@147550|Sordariomycetes,3TK4I@5125|Hypocreales,3TWX5@5129|Hypocreaceae	4751|Fungi	L	Transcription factor	-	-	-	-	-	-	-	-	-	-	-	-	Fungal_trans,Zn_clus
Tha_a00090-T1	43228.XP_007731976.1	9.29e-164	468	COG0604@1|root,KOG1198@2759|Eukaryota,3AJ8Y@33154|Opisthokonta,3NXY1@4751|Fungi,3QSZK@4890|Ascomycota,20EPQ@147545|Eurotiomycetes,3MQZ8@451870|Chaetothyriomycetidae	4751|Fungi	C	Zinc-binding dehydrogenase	-	-	-	-	-	-	-	-	-	-	-	-	ADH_N,ADH_zinc_N
Tha_a00091-T1	29875.EHK20161	6.33e-189	525	COG1024@1|root,KOG1680@2759|Eukaryota,39S7T@33154|Opisthokonta,3NZ6W@4751|Fungi,3RJH8@4890|Ascomycota,21Q95@147550|Sordariomycetes,3TT1X@5125|Hypocreales,3U39G@5129|Hypocreaceae	4751|Fungi	I	Belongs to the enoyl-CoA hydratase isomerase family	-	-	-	-	-	-	-	-	-	-	-	-	ECH_1
Tha_a00092-T1	29875.EHK20160	7.16e-127	360	COG3805@1|root,2S93P@2759|Eukaryota,3A039@33154|Opisthokonta,3P24Z@4751|Fungi,3QUBE@4890|Ascomycota,2199Z@147550|Sordariomycetes,3TIJ5@5125|Hypocreales,3TYB8@5129|Hypocreaceae	4751|Fungi	E	Dopa 4,5-dioxygenase family	-	-	-	ko:K10253	-	-	-	-	ko00000,ko01000	-	-	-	DOPA_dioxygen
Tha_a00093-T1	29875.EHK26893	6.78e-114	329	292I1@1|root,2R9EM@2759|Eukaryota,3AU23@33154|Opisthokonta,3PGS0@4751|Fungi,3R0JY@4890|Ascomycota,21C61@147550|Sordariomycetes,3TJFU@5125|Hypocreales	4751|Fungi	-	-	-	-	-	-	-	-	-	-	-	-	-	-	-
Tha_a00094-T1	29875.EHK20159	0	886	COG0477@1|root,KOG2533@2759|Eukaryota,38FD5@33154|Opisthokonta,3NU7U@4751|Fungi,3QN8W@4890|Ascomycota,215TS@147550|Sordariomycetes,3TD79@5125|Hypocreales,3U40K@5129|Hypocreaceae	4751|Fungi	G	Major Facilitator Superfamily	-	-	-	-	-	-	-	-	-	-	-	-	MFS_1
Tha_a00095-T1	29875.EHK20158	0	1730	COG3250@1|root,KOG2230@2759|Eukaryota,38JCQ@33154|Opisthokonta,3NZKS@4751|Fungi,3QM51@4890|Ascomycota,212R4@147550|Sordariomycetes,3TGHC@5125|Hypocreales,3TZNZ@5129|Hypocreaceae	4751|Fungi	G	Glycosyl hydrolases family 2, sugar binding domain	-	-	3.2.1.165	ko:K15855	ko00520,ko01100,map00520,map01100	-	R01966	RC00049	ko00000,ko00001,ko01000	-	-	-	Glyco_hydro_2,Glyco_hydro_2_C,Glyco_hydro_2_N
Tha_a00096-T1	29875.EHK20157	0	1097	2D24G@1|root,2SKEK@2759|Eukaryota,38GEE@33154|Opisthokonta,3NX65@4751|Fungi,3QSX7@4890|Ascomycota,211VT@147550|Sordariomycetes,3THFT@5125|Hypocreales,3TXAZ@5129|Hypocreaceae	4751|Fungi	S	C6 zinc finger domain protein	-	-	-	-	-	-	-	-	-	-	-	-	Fungal_trans,Zn_clus
Tha_a00097-T1	29875.EHK20156	0	1615	COG1501@1|root,KOG1066@2759|Eukaryota,38BK6@33154|Opisthokonta,3NXTH@4751|Fungi,3QRXM@4890|Ascomycota,21285@147550|Sordariomycetes,3TF0E@5125|Hypocreales,3U252@5129|Hypocreaceae	4751|Fungi	G	Belongs to the glycosyl hydrolase 31 family	-	-	-	-	-	-	-	-	-	-	-	-	Gal_mutarotas_2,Glyco_hydro_31
Tha_a00098-T1	63577.G9P5Z9	0	994	COG0477@1|root,KOG2533@2759|Eukaryota,39UKJ@33154|Opisthokonta,3NX4R@4751|Fungi,3QM72@4890|Ascomycota,2115Z@147550|Sordariomycetes,3TD47@5125|Hypocreales,3U1D4@5129|Hypocreaceae	4751|Fungi	G	Major Facilitator Superfamily	-	-	-	-	-	-	-	-	-	-	-	-	MFS_1
Tha_a00099-T1	29875.EHK20154	0	1142	KOG0773@1|root,KOG0773@2759|Eukaryota,38CFI@33154|Opisthokonta,3NZZD@4751|Fungi,3QRMZ@4890|Ascomycota,214E5@147550|Sordariomycetes,3TEGN@5125|Hypocreales,3TX40@5129|Hypocreaceae	4751|Fungi	K	zinc finger	-	-	-	-	-	-	-	-	-	-	-	-	Homeobox_KN,zf-C2H2
Tha_a00100-T1	29875.EHK20153	0	1318	COG0624@1|root,KOG2275@2759|Eukaryota,39T71@33154|Opisthokonta,3NVSF@4751|Fungi,3QNVN@4890|Ascomycota,2180N@147550|Sordariomycetes,3TGX3@5125|Hypocreales,3U07X@5129|Hypocreaceae	4751|Fungi	E	Peptidase dimerisation domain	-	-	4.3.1.15	ko:K01751	-	-	-	-	ko00000,ko01000	-	-	-	M20_dimer,PALP,Peptidase_M20,Peptidase_M28
Tha_a00101-T1	29875.EHK20152	0	1093	KOG0254@1|root,KOG0254@2759|Eukaryota,38BKC@33154|Opisthokonta,3NUJH@4751|Fungi,3QJND@4890|Ascomycota,211U4@147550|Sordariomycetes,3THJ0@5125|Hypocreales,3TYCF@5129|Hypocreaceae	4751|Fungi	P	Belongs to the major facilitator superfamily. Sugar transporter (TC 2.A.1.1) family	-	-	-	ko:K08139	ko04113,map04113	-	-	-	ko00000,ko00001,ko02000	2.A.1.1	-	-	Sugar_tr
Tha_a00102-T1	63577.G9P4K4	3.68e-64	202	COG1028@1|root,KOG0725@2759|Eukaryota,3AGXU@33154|Opisthokonta,3PAPK@4751|Fungi,3R0YW@4890|Ascomycota,2192G@147550|Sordariomycetes,3TIE7@5125|Hypocreales	4751|Fungi	Q	Enoyl-(Acyl carrier protein) reductase	-	-	-	-	-	-	-	-	-	-	-	-	adh_short_C2
Tha_a00103-T1	29875.EHK15246	9.24e-183	512	29RZ0@1|root,2RXCG@2759|Eukaryota,39SJ1@33154|Opisthokonta,3P0SJ@4751|Fungi,3QRDJ@4890|Ascomycota,212DJ@147550|Sordariomycetes,3TF3W@5125|Hypocreales,3U3YI@5129|Hypocreaceae	4751|Fungi	-	-	-	-	-	-	-	-	-	-	-	-	-	-	-
Tha_a00104-T1	5180.EDO03130	1.03e-127	374	COG1024@1|root,KOG1680@2759|Eukaryota,3AIVE@33154|Opisthokonta,3PBMJ@4751|Fungi,3R3QS@4890|Ascomycota	4751|Fungi	I	Enoyl-CoA hydratase/isomerase	-	-	-	-	-	-	-	-	-	-	-	-	ECH_1
Tha_a00105-T1	29875.EHK17693	0	2708	COG0666@1|root,KOG4177@2759|Eukaryota,39SBV@33154|Opisthokonta,3NYMI@4751|Fungi,3QQ1K@4890|Ascomycota,216R1@147550|Sordariomycetes,3TSZ0@5125|Hypocreales	4751|Fungi	M	Ankyrin repeats (many copies)	-	-	-	ko:K15503	-	-	-	-	ko00000,ko01009,ko03400	-	-	-	Ank,Ank_2,Ank_4,NACHT
Tha_a00106-T1	97096.XP_007798372.1	1.49e-40	151	COG0021@1|root,KOG0523@2759|Eukaryota,39RBK@33154|Opisthokonta,3NX4E@4751|Fungi,3R145@4890|Ascomycota,21DRI@147550|Sordariomycetes	4751|Fungi	G	Dihydroxyacetone synthase	-	-	2.2.1.3	ko:K17100	ko00680,ko01120,ko01200,map00680,map01120,map01200	M00344	R01440	RC00032,RC00130	ko00000,ko00001,ko00002,ko01000	-	-	-	Transket_pyr,Transketolase_C,Transketolase_N
Tha_a00107-T1	37727.XP_002146316.1	2.53e-105	338	COG1960@1|root,KOG0137@2759|Eukaryota,38HSX@33154|Opisthokonta,3NY24@4751|Fungi,3QPRY@4890|Ascomycota,20AN1@147545|Eurotiomycetes,3SEK3@5042|Eurotiales	4751|Fungi	E	Encoded by	-	-	-	-	-	-	-	-	-	-	-	-	Acyl-CoA_dh_1,Acyl-CoA_dh_M
Tha_a00108-T1	29875.EHK20148	0	1212	2EC4N@1|root,2SI2M@2759|Eukaryota,3AG6B@33154|Opisthokonta,3PAK9@4751|Fungi,3RJH7@4890|Ascomycota,21PPH@147550|Sordariomycetes,3TTIU@5125|Hypocreales,3U3C1@5129|Hypocreaceae	4751|Fungi	B	Fungal specific transcription factor domain	-	-	-	-	-	-	-	-	-	-	-	-	Fungal_trans,Zn_clus
Tha_a00109-T1	568076.XP_007824896.1	1.71e-192	541	COG0142@1|root,KOG0711@2759|Eukaryota,38DEA@33154|Opisthokonta,3NXTX@4751|Fungi,3QKJ6@4890|Ascomycota,214CZ@147550|Sordariomycetes,3TG0H@5125|Hypocreales,3G5ZF@34397|Clavicipitaceae	4751|Fungi	H	Farnesyl pyrophosphate synthetase 1	-	-	2.5.1.1,2.5.1.10	ko:K00787	ko00900,ko01100,ko01110,ko01130,ko05164,ko05166,map00900,map01100,map01110,map01130,map05164,map05166	M00366,M00367	R01658,R02003	RC00279	ko00000,ko00001,ko00002,ko01000,ko01006	-	-	-	polyprenyl_synt
Tha_a00110-T1	1182553.XP_007743299.1	1.13e-73	230	COG0693@1|root,2RZ3Y@2759|Eukaryota,39ZF9@33154|Opisthokonta,3P1HD@4751|Fungi,3QTFH@4890|Ascomycota,20TZC@147545|Eurotiomycetes,3MXA3@451870|Chaetothyriomycetidae	4751|Fungi	S	ThiJ PfpI family protein	-	-	-	-	-	-	-	-	-	-	-	-	DJ-1_PfpI
Tha_a00111-T1	29875.EHK20147	0	1080	COG2124@1|root,KOG0157@2759|Eukaryota,38XXJ@33154|Opisthokonta,3NWR0@4751|Fungi,3QKCS@4890|Ascomycota,211QF@147550|Sordariomycetes,3TCNX@5125|Hypocreales,3U4A2@5129|Hypocreaceae	4751|Fungi	IQ	Cytochrome P450	-	-	-	-	-	-	-	-	-	-	-	-	p450
Tha_a00112-T1	29875.EHK20146	4.42e-307	840	COG0543@1|root,COG5274@1|root,KOG0534@2759|Eukaryota,KOG0537@2759|Eukaryota,38GQ8@33154|Opisthokonta,3P12R@4751|Fungi,3QK4A@4890|Ascomycota,215BT@147550|Sordariomycetes,3TJJP@5125|Hypocreales,3U3Q9@5129|Hypocreaceae	4751|Fungi	C	Oxidoreductase FAD-binding domain	-	-	1.6.2.2	ko:K00326	ko00520,map00520	-	R00100	-	ko00000,ko00001,ko01000	-	-	-	Cyt-b5,FAD_binding_6,NAD_binding_1
Tha_a00113-T1	29875.EHK20145	0	1110	COG1250@1|root,KOG2304@2759|Eukaryota,38CZ8@33154|Opisthokonta,3NWD7@4751|Fungi,3QN4B@4890|Ascomycota,2146E@147550|Sordariomycetes,3TH5N@5125|Hypocreales,3TZAK@5129|Hypocreaceae	4751|Fungi	I	Low-density lipoprotein-receptor YWTD domain	-	-	-	-	-	-	-	-	-	-	-	-	3HCDH,3HCDH_N
Tha_a00114-T1	29875.EHK20144	0	1303	28P00@1|root,2QVKK@2759|Eukaryota,396VE@33154|Opisthokonta,3NV88@4751|Fungi,3QQYN@4890|Ascomycota,214CW@147550|Sordariomycetes,3TERJ@5125|Hypocreales,3TZNH@5129|Hypocreaceae	4751|Fungi	S	Beta-L-arabinofuranosidase, GH127	-	-	-	-	-	-	-	-	-	-	-	-	Glyco_hydro_127
Tha_a00114-T2	29875.EHK20144	0	1316	28P00@1|root,2QVKK@2759|Eukaryota,396VE@33154|Opisthokonta,3NV88@4751|Fungi,3QQYN@4890|Ascomycota,214CW@147550|Sordariomycetes,3TERJ@5125|Hypocreales,3TZNH@5129|Hypocreaceae	4751|Fungi	S	Beta-L-arabinofuranosidase, GH127	-	-	-	-	-	-	-	-	-	-	-	-	Glyco_hydro_127
Tha_a00115-T1	29875.EHK20143	0	1298	COG1215@1|root,2QVIM@2759|Eukaryota,39VBT@33154|Opisthokonta,3NZ6Q@4751|Fungi,3QNF4@4890|Ascomycota,21839@147550|Sordariomycetes,3TDWX@5125|Hypocreales,3TY7X@5129|Hypocreaceae	4751|Fungi	I	Cellulose synthase	-	-	-	-	-	-	-	-	-	-	-	-	Glyco_tranf_2_3,Glyco_trans_2_3
Tha_a00115-T2	29875.EHK20143	0	1099	COG1215@1|root,2QVIM@2759|Eukaryota,39VBT@33154|Opisthokonta,3NZ6Q@4751|Fungi,3QNF4@4890|Ascomycota,21839@147550|Sordariomycetes,3TDWX@5125|Hypocreales,3TY7X@5129|Hypocreaceae	4751|Fungi	I	Cellulose synthase	-	-	-	-	-	-	-	-	-	-	-	-	Glyco_tranf_2_3,Glyco_trans_2_3
Tha_a00116-T1	29875.EHK20142	2.51e-213	592	2EAYU@1|root,2SH4Y@2759|Eukaryota,3A02N@33154|Opisthokonta,3P0S3@4751|Fungi,3QQZY@4890|Ascomycota,2158I@147550|Sordariomycetes,3TDMT@5125|Hypocreales,3U1HF@5129|Hypocreaceae	4751|Fungi	G	Belongs to the glycosyl hydrolase 12 (cellulase H) family	-	-	-	-	-	-	-	-	-	-	-	-	Glyco_hydro_12
Tha_a00117-T1	51453.EGR49658	1.14e-298	827	2D1JT@1|root,2SID0@2759|Eukaryota,39V8R@33154|Opisthokonta,3NUJM@4751|Fungi,3QQVH@4890|Ascomycota,21869@147550|Sordariomycetes,3TW3B@5125|Hypocreales,3TXJG@5129|Hypocreaceae	4751|Fungi	L	Fungal specific transcription factor domain	-	-	-	-	-	-	-	-	-	-	-	-	Fungal_trans,Zn_clus
Tha_a00118-T1	29875.EHK20138	2.48e-169	476	COG1028@1|root,KOG1205@2759|Eukaryota,39UZ3@33154|Opisthokonta,3NZV9@4751|Fungi,3QQPX@4890|Ascomycota,214BS@147550|Sordariomycetes,3TM8P@5125|Hypocreales,3U0AJ@5129|Hypocreaceae	4751|Fungi	Q	Belongs to the short-chain dehydrogenases reductases (SDR) family	-	-	-	-	-	-	-	-	-	-	-	-	adh_short
Tha_a00119-T1	63577.G9P5X7	6.72e-219	613	COG0492@1|root,2S1DJ@2759|Eukaryota,39TIJ@33154|Opisthokonta,3NZ23@4751|Fungi,3QMTH@4890|Ascomycota,217F3@147550|Sordariomycetes,3TD41@5125|Hypocreales,3U06P@5129|Hypocreaceae	4751|Fungi	O	FAD binding domain	-	-	-	-	-	-	-	-	-	-	-	-	Pyr_redox_2
Tha_a00120-T1	29875.EHK20136	0	912	2CZ3Z@1|root,2S89Y@2759|Eukaryota,3AB89@33154|Opisthokonta,3P83R@4751|Fungi,3R4NT@4890|Ascomycota,21SVC@147550|Sordariomycetes,3TVPW@5125|Hypocreales,3U0VT@5129|Hypocreaceae	4751|Fungi	-	-	-	-	-	-	-	-	-	-	-	-	-	-	Zn_clus
Tha_a00121-T1	29875.EHK20135	0	980	2EE1W@1|root,2SJIQ@2759|Eukaryota,3AJ1B@33154|Opisthokonta,3PD02@4751|Fungi,3RJ36@4890|Ascomycota,21CUR@147550|Sordariomycetes,3TQF4@5125|Hypocreales,3U3DP@5129|Hypocreaceae	4751|Fungi	S	Bacterial capsule synthesis protein PGA_cap	-	-	-	-	-	-	-	-	-	-	-	-	PGA_cap
Tha_a00122-T1	29875.EHK20134	0	990	KOG1591@1|root,KOG1591@2759|Eukaryota,3AERE@33154|Opisthokonta,3PA8H@4751|Fungi,3QSN1@4890|Ascomycota,214GV@147550|Sordariomycetes,3TDSB@5125|Hypocreales,3U3PJ@5129|Hypocreaceae	4751|Fungi	L	Fungal specific transcription factor domain	-	-	-	-	-	-	-	-	-	-	-	-	2OG-FeII_Oxy_3,Fungal_trans,Zn_clus
Tha_a00123-T1	29875.EHK20133	1.4e-189	530	COG0753@1|root,KOG0047@2759|Eukaryota,39RQ3@33154|Opisthokonta,3NYGS@4751|Fungi,3QR86@4890|Ascomycota,218WP@147550|Sordariomycetes,3TK15@5125|Hypocreales,3TY30@5129|Hypocreaceae	4751|Fungi	P	Catalase	-	-	1.11.1.6	ko:K03781	ko00380,ko00630,ko01110,ko01130,ko01200,ko04011,ko04016,ko04068,ko04146,ko04211,ko04212,ko04213,ko05014,map00380,map00630,map01110,map01130,map01200,map04011,map04016,map04068,map04146,map04211,map04212,map04213,map05014	M00532	R00009,R00602,R02670	RC00034,RC00767,RC02141,RC02755	ko00000,ko00001,ko00002,ko01000	-	-	-	Catalase
Tha_a00124-T1	29875.EHK20132	4.25e-268	737	COG0654@1|root,KOG2614@2759|Eukaryota,3A125@33154|Opisthokonta,3P2H5@4751|Fungi,3QQUM@4890|Ascomycota,217WG@147550|Sordariomycetes,3TKSR@5125|Hypocreales,3U41K@5129|Hypocreaceae	4751|Fungi	C	FAD binding domain containing protein	-	-	-	-	-	-	-	-	-	-	-	-	FAD_binding_3
Tha_a00125-T1	5127.CCT72676	3.27e-46	153	2ER7N@1|root,2SU2G@2759|Eukaryota,3ARG9@33154|Opisthokonta,3PG4C@4751|Fungi,3R4XF@4890|Ascomycota,21FNG@147550|Sordariomycetes,3TNMC@5125|Hypocreales	4751|Fungi	S	Kp4	-	-	-	-	-	-	-	-	-	-	-	-	Kp4
Tha_a00127-T1	29875.EHK20129	0	1128	COG0318@1|root,KOG1176@2759|Eukaryota,3AHSH@33154|Opisthokonta,3PBWH@4751|Fungi,3R1VG@4890|Ascomycota,217K3@147550|Sordariomycetes,3TE84@5125|Hypocreales,3TXV4@5129|Hypocreaceae	4751|Fungi	I	AMP-binding enzyme C-terminal domain	-	-	-	ko:K18660	ko00280,map00280	-	R03383	RC00004,RC00137	ko00000,ko00001,ko01000	-	-	-	AMP-binding,AMP-binding_C
Tha_a00127-T2	29875.EHK20129	7.9e-294	816	COG0318@1|root,KOG1176@2759|Eukaryota,3AHSH@33154|Opisthokonta,3PBWH@4751|Fungi,3R1VG@4890|Ascomycota,217K3@147550|Sordariomycetes,3TE84@5125|Hypocreales,3TXV4@5129|Hypocreaceae	4751|Fungi	I	AMP-binding enzyme C-terminal domain	-	-	-	ko:K18660	ko00280,map00280	-	R03383	RC00004,RC00137	ko00000,ko00001,ko01000	-	-	-	AMP-binding,AMP-binding_C
Tha_a00128-T1	29875.EHK20128	0	1056	COG0154@1|root,KOG1211@2759|Eukaryota,39S5R@33154|Opisthokonta,3NVR9@4751|Fungi,3RMYG@4890|Ascomycota,21R3N@147550|Sordariomycetes,3TUB3@5125|Hypocreales,3TZQM@5129|Hypocreaceae	4751|Fungi	J	Amidase	-	-	-	-	-	-	-	-	-	-	-	-	Amidase
Tha_a00128-T2	29875.EHK20128	0	965	COG0154@1|root,KOG1211@2759|Eukaryota,39S5R@33154|Opisthokonta,3NVR9@4751|Fungi,3RMYG@4890|Ascomycota,21R3N@147550|Sordariomycetes,3TUB3@5125|Hypocreales,3TZQM@5129|Hypocreaceae	4751|Fungi	J	Amidase	-	-	-	-	-	-	-	-	-	-	-	-	Amidase
Tha_a00128-T3	29875.EHK20128	0	915	COG0154@1|root,KOG1211@2759|Eukaryota,39S5R@33154|Opisthokonta,3NVR9@4751|Fungi,3RMYG@4890|Ascomycota,21R3N@147550|Sordariomycetes,3TUB3@5125|Hypocreales,3TZQM@5129|Hypocreaceae	4751|Fungi	J	Amidase	-	-	-	-	-	-	-	-	-	-	-	-	Amidase
Tha_a00129-T1	63577.G9P5W6	2.99e-135	392	COG1028@1|root,KOG1205@2759|Eukaryota	2759|Eukaryota	IQ	oxidation-reduction process	-	-	-	-	-	-	-	-	-	-	-	-	adh_short
Tha_a00131-T1	29875.EHK20127	5.03e-277	759	COG1252@1|root,KOG2495@2759|Eukaryota,39XYA@33154|Opisthokonta,3NVUQ@4751|Fungi,3QRU9@4890|Ascomycota,212Z7@147550|Sordariomycetes,3TEZT@5125|Hypocreales,3TYQM@5129|Hypocreaceae	4751|Fungi	C	Pyridine nucleotide-disulphide oxidoreductase	-	-	-	-	-	-	-	-	-	-	-	-	Pyr_redox_2
Tha_a00132-T1	29875.EHK20126	0	1105	29882@1|root,2RF8N@2759|Eukaryota,39VID@33154|Opisthokonta,3NY4J@4751|Fungi,3QJX4@4890|Ascomycota,2147Y@147550|Sordariomycetes,3THDG@5125|Hypocreales,3U1HM@5129|Hypocreaceae	4751|Fungi	B	zinc finger domain protein	-	-	-	-	-	-	-	-	-	-	-	-	Fungal_trans,Zn_clus
Tha_a00133-T1	29875.EHK20125	4.04e-62	197	2CZY4@1|root,2SC3P@2759|Eukaryota,3A866@33154|Opisthokonta,3P74S@4751|Fungi,3QX6Y@4890|Ascomycota,21BBZ@147550|Sordariomycetes,3TJ6Q@5125|Hypocreales,3U2K2@5129|Hypocreaceae	4751|Fungi	S	Alb1	-	-	-	-	-	-	-	-	-	-	-	-	Alb1
Tha_a00134-T1	29875.EHK20124	1.14e-175	493	COG0290@1|root,2QWD8@2759|Eukaryota,3A9G3@33154|Opisthokonta,3P5DX@4751|Fungi,3QXYV@4890|Ascomycota,21BA0@147550|Sordariomycetes,3TIBI@5125|Hypocreales,3TWRK@5129|Hypocreaceae	4751|Fungi	J	Translation initiation factor IF-3, C-terminal domain	-	-	-	ko:K02520	-	-	-	-	ko00000,ko03012,ko03029	-	-	-	IF3_C,IF3_N
Tha_a00135-T1	29875.EHK20123	8.56e-119	339	COG0681@1|root,KOG0171@2759|Eukaryota,395CK@33154|Opisthokonta,3P57G@4751|Fungi,3RJY3@4890|Ascomycota,21QK4@147550|Sordariomycetes,3TU1G@5125|Hypocreales,3TYZI@5129|Hypocreaceae	4751|Fungi	O	Peptidase S24-like	-	-	-	ko:K09647	ko03060,map03060	-	-	-	ko00000,ko00001,ko01000,ko01002,ko03029	-	-	-	Peptidase_S24,Peptidase_S26
Tha_a00136-T1	29875.EHK20122	2.15e-199	575	KOG4224@1|root,KOG4224@2759|Eukaryota,3ATTB@33154|Opisthokonta,3NU9V@4751|Fungi,3QKFU@4890|Ascomycota,212HQ@147550|Sordariomycetes,3THA4@5125|Hypocreales,3U0PQ@5129|Hypocreaceae	4751|Fungi	U	Armadillo-like	VAC8	GO:0000011,GO:0000322,GO:0000323,GO:0000324,GO:0000329,GO:0003674,GO:0005488,GO:0005515,GO:0005575,GO:0005622,GO:0005623,GO:0005634,GO:0005737,GO:0005773,GO:0005774,GO:0005829,GO:0006914,GO:0006996,GO:0007033,GO:0008104,GO:0008150,GO:0008152,GO:0009056,GO:0009607,GO:0009987,GO:0016020,GO:0016043,GO:0016050,GO:0016236,GO:0016237,GO:0022406,GO:0022607,GO:0030447,GO:0030448,GO:0031090,GO:0032258,GO:…	-	ko:K08332	-	-	-	-	ko00000,ko03029,ko04131	-	-	-	Arm
Tha_a00137-T1	29875.EHK20121	8.53e-224	627	COG0517@1|root,KOG1764@2759|Eukaryota,38BHA@33154|Opisthokonta,3NXN4@4751|Fungi,3QPMJ@4890|Ascomycota,211QA@147550|Sordariomycetes,3TCZX@5125|Hypocreales,3TYP0@5129|Hypocreaceae	4751|Fungi	C	Domain in cystathionine beta-synthase and other proteins.	SNF4	GO:0000166,GO:0001302,GO:0001932,GO:0001934,GO:0003674,GO:0005488,GO:0005524,GO:0005575,GO:0005622,GO:0005623,GO:0005634,GO:0005635,GO:0005641,GO:0005737,GO:0005829,GO:0005886,GO:0006109,GO:0006111,GO:0006355,GO:0006357,GO:0006464,GO:0006468,GO:0006793,GO:0006796,GO:0006807,GO:0006996,GO:0007031,GO:0007154,GO:0007165,GO:0007568,GO:0007569,GO:0008047,GO:0008144,GO:0008150,GO:0008152,GO:0009889,GO:…	-	ko:K07200	ko04068,ko04152,ko04211,ko04213,ko04371,ko04530,ko04710,ko04714,ko04910,ko04920,ko04921,ko04922,ko04931,ko04932,ko05410,map04068,map04152,map04211,map04213,map04371,map04530,map04710,map04714,map04910,map04920,map04921,map04922,map04931,map04932,map05410	-	-	-	ko00000,ko00001	-	-	-	CBS
Tha_a00138-T1	51453.EGR49648	4.93e-123	379	2E3ZK@1|root,2SAYM@2759|Eukaryota,39Z8U@33154|Opisthokonta,3NZ46@4751|Fungi,3QQG4@4890|Ascomycota,218AZ@147550|Sordariomycetes,3TH3Y@5125|Hypocreales,3U2T4@5129|Hypocreaceae	4751|Fungi	S	GTPase-activator protein for Rho-like GTPases	-	GO:0003674,GO:0005096,GO:0005575,GO:0005622,GO:0005623,GO:0005737,GO:0008047,GO:0008150,GO:0030234,GO:0030695,GO:0043085,GO:0043087,GO:0043547,GO:0044093,GO:0044424,GO:0044464,GO:0050790,GO:0051336,GO:0051345,GO:0060589,GO:0065007,GO:0065009,GO:0098772	-	-	-	-	-	-	-	-	-	-	RhoGAP
Tha_a00139-T1	63577.G9P5V7	2.31e-10	70.5	2E3ZK@1|root,2SAYM@2759|Eukaryota,39Z8U@33154|Opisthokonta,3NZ46@4751|Fungi,3QQG4@4890|Ascomycota,218AZ@147550|Sordariomycetes,3TH3Y@5125|Hypocreales,3U2T4@5129|Hypocreaceae	4751|Fungi	S	GTPase-activator protein for Rho-like GTPases	-	GO:0003674,GO:0005096,GO:0005575,GO:0005622,GO:0005623,GO:0005737,GO:0008047,GO:0008150,GO:0030234,GO:0030695,GO:0043085,GO:0043087,GO:0043547,GO:0044093,GO:0044424,GO:0044464,GO:0050790,GO:0051336,GO:0051345,GO:0060589,GO:0065007,GO:0065009,GO:0098772	-	-	-	-	-	-	-	-	-	-	RhoGAP
Tha_a00140-T1	29875.EHK20118	4.44e-74	232	2CKY1@1|root,2RM3G@2759|Eukaryota,38QSI@33154|Opisthokonta,3PSJI@4751|Fungi,3RQRC@4890|Ascomycota,21U1Q@147550|Sordariomycetes,3TR7E@5125|Hypocreales,3U4KR@5129|Hypocreaceae	4751|Fungi	-	-	-	-	-	-	-	-	-	-	-	-	-	-	-
Tha_a00141-T1	29875.EHK20117	4.68e-64	196	2CZSS@1|root,2SBIR@2759|Eukaryota,3A7BU@33154|Opisthokonta,3P5DR@4751|Fungi,3QXRY@4890|Ascomycota,21BKP@147550|Sordariomycetes,3TIPU@5125|Hypocreales,3U2Q7@5129|Hypocreaceae	4751|Fungi	S	Replication factor A protein 3	-	GO:0000228,GO:0000278,GO:0000723,GO:0000781,GO:0000784,GO:0005575,GO:0005622,GO:0005623,GO:0005634,GO:0005657,GO:0005662,GO:0005694,GO:0006139,GO:0006259,GO:0006260,GO:0006261,GO:0006269,GO:0006281,GO:0006310,GO:0006725,GO:0006807,GO:0006950,GO:0006974,GO:0006996,GO:0007049,GO:0008150,GO:0008152,GO:0009058,GO:0009059,GO:0009987,GO:0016043,GO:0016070,GO:0018130,GO:0019438,GO:0022402,GO:0030894,GO:…	-	ko:K10740	ko03030,ko03420,ko03430,ko03440,ko03460,map03030,map03420,map03430,map03440,map03460	M00288	-	-	ko00000,ko00001,ko00002,ko03032,ko03400	-	-	-	Rep_fac-A_3
Tha_a00142-T1	29875.EHK20115	1.12e-91	277	KOG1414@1|root,KOG1414@2759|Eukaryota,3A9HT@33154|Opisthokonta,3P7HQ@4751|Fungi,3QYS6@4890|Ascomycota,21C91@147550|Sordariomycetes,3TJEE@5125|Hypocreales,3U4E7@5129|Hypocreaceae	4751|Fungi	K	Basic region leucine zipper	-	GO:0000003,GO:0000976,GO:0000977,GO:0000978,GO:0000981,GO:0000982,GO:0000987,GO:0001012,GO:0001067,GO:0003674,GO:0003676,GO:0003677,GO:0003690,GO:0003700,GO:0005488,GO:0006355,GO:0006357,GO:0007049,GO:0008150,GO:0009889,GO:0009987,GO:0010468,GO:0010556,GO:0010672,GO:0019219,GO:0019222,GO:0022414,GO:0031323,GO:0031326,GO:0043565,GO:0044212,GO:0050789,GO:0050794,GO:0051037,GO:0051171,GO:0051252,GO:…	-	ko:K04450,ko:K09047	ko04010,ko04013,ko04022,ko04024,ko04151,ko04152,ko04211,ko04261,ko04624,ko04668,ko04714,ko04725,ko04728,ko04911,ko04915,ko04918,ko04922,ko04925,ko04926,ko04927,ko04931,ko04934,ko04962,ko05016,ko05030,ko05031,ko05034,ko05161,ko05164,ko05165,ko05166,ko05169,ko05203,ko05215,map04010,map04013,map04022,map04024,map04151,map04152,map04211,map04261,map04624,map04668,map04714,map04725,map04728,map04911,m…	-	-	-	ko00000,ko00001,ko03000	-	-	-	bZIP_1
Tha_a00143-T1	29875.EHK20114	3.13e-291	799	COG1881@1|root,KOG3346@2759|Eukaryota,39SR7@33154|Opisthokonta,3NXRG@4751|Fungi,3QJFS@4890|Ascomycota,21541@147550|Sordariomycetes,3TEZJ@5125|Hypocreales,3TYA1@5129|Hypocreaceae	4751|Fungi	S	Phosphatidylethanolamine-binding protein	MRPL35	GO:0000313,GO:0000315,GO:0003674,GO:0003735,GO:0005198,GO:0005575,GO:0005622,GO:0005623,GO:0005737,GO:0005739,GO:0005759,GO:0005761,GO:0005762,GO:0005840,GO:0006412,GO:0006518,GO:0006807,GO:0008150,GO:0008152,GO:0009058,GO:0009059,GO:0009987,GO:0010467,GO:0015934,GO:0019538,GO:0031974,GO:0032543,GO:0032991,GO:0034641,GO:0034645,GO:0043043,GO:0043170,GO:0043226,GO:0043227,GO:0043228,GO:0043229,GO:…	-	ko:K17439	-	-	-	-	br01610,ko00000,ko03011	-	-	-	PBP
Tha_a00144-T1	29875.EHK20113	1.6e-220	609	COG0088@1|root,KOG1624@2759|Eukaryota,38BG5@33154|Opisthokonta,3NXR2@4751|Fungi,3QRD0@4890|Ascomycota,216Q8@147550|Sordariomycetes,3TFT7@5125|Hypocreales,3TZCS@5129|Hypocreaceae	4751|Fungi	J	Ribosomal protein L4/L1 family	yml6	GO:0000313,GO:0000315,GO:0003674,GO:0003676,GO:0003723,GO:0003735,GO:0005198,GO:0005488,GO:0005575,GO:0005622,GO:0005623,GO:0005737,GO:0005739,GO:0005759,GO:0005761,GO:0005762,GO:0005829,GO:0005840,GO:0006412,GO:0006518,GO:0006807,GO:0008150,GO:0008152,GO:0009058,GO:0009059,GO:0009987,GO:0010467,GO:0015934,GO:0019538,GO:0022626,GO:0031974,GO:0032543,GO:0032991,GO:0034641,GO:0034645,GO:0043043,GO:…	-	ko:K02926	ko03010,map03010	M00178	-	-	br01610,ko00000,ko00001,ko00002,ko03011	-	-	-	Ribosomal_L4
Tha_a00145-T1	29875.EHK20112	1.41e-107	315	COG1958@1|root,KOG3168@2759|Eukaryota,38FC8@33154|Opisthokonta,3P2BK@4751|Fungi,3QQ68@4890|Ascomycota,214CC@147550|Sordariomycetes,3TGDG@5125|Hypocreales,3TXVF@5129|Hypocreaceae	4751|Fungi	A	snRNP Sm proteins	smb1	GO:0000245,GO:0000375,GO:0000377,GO:0000395,GO:0000398,GO:0003674,GO:0003676,GO:0003723,GO:0005488,GO:0005575,GO:0005622,GO:0005623,GO:0005634,GO:0005681,GO:0005682,GO:0005684,GO:0005685,GO:0005686,GO:0005687,GO:0005737,GO:0006139,GO:0006376,GO:0006396,GO:0006397,GO:0006725,GO:0006807,GO:0008150,GO:0008152,GO:0008380,GO:0009987,GO:0010467,GO:0016043,GO:0016070,GO:0016071,GO:0022607,GO:0022613,GO:…	-	ko:K11086,ko:K22138	ko03040,ko05322,map03040,map05322	M00351,M00352,M00354,M00355,M00398	-	-	ko00000,ko00001,ko00002,ko02000,ko03029,ko03032,ko03041	2.A.105.1	-	-	LSM
Tha_a00146-T1	63577.G9P5U9	4.53e-311	853	KOG0254@1|root,KOG0254@2759|Eukaryota,38Y7Y@33154|Opisthokonta,3NY2N@4751|Fungi,3QNIY@4890|Ascomycota,213A0@147550|Sordariomycetes,3TCZE@5125|Hypocreales,3TX1V@5129|Hypocreaceae	4751|Fungi	P	Belongs to the major facilitator superfamily. Sugar transporter (TC 2.A.1.1) family	-	-	-	-	-	-	-	-	-	-	-	-	Sugar_tr
Tha_a00146-T2	51453.EGR49437	7.45e-298	816	KOG0254@1|root,KOG0254@2759|Eukaryota,38Y7Y@33154|Opisthokonta,3NY2N@4751|Fungi,3QNIY@4890|Ascomycota,213A0@147550|Sordariomycetes,3TCZE@5125|Hypocreales,3TX1V@5129|Hypocreaceae	4751|Fungi	P	Belongs to the major facilitator superfamily. Sugar transporter (TC 2.A.1.1) family	-	-	-	-	-	-	-	-	-	-	-	-	Sugar_tr
Tha_a00148-T1	29875.EHK20110	5.22e-171	496	2EBQ6@1|root,2SHRF@2759|Eukaryota,39RCU@33154|Opisthokonta,3P1F4@4751|Fungi,3QRDG@4890|Ascomycota,217AK@147550|Sordariomycetes,3TMNR@5125|Hypocreales,3U3IC@5129|Hypocreaceae	4751|Fungi	-	-	-	-	-	-	-	-	-	-	-	-	-	-	-
Tha_a00149-T1	29875.EHK20110	2.98e-129	386	2EBQ6@1|root,2SHRF@2759|Eukaryota,39RCU@33154|Opisthokonta,3P1F4@4751|Fungi,3QRDG@4890|Ascomycota,217AK@147550|Sordariomycetes,3TMNR@5125|Hypocreales,3U3IC@5129|Hypocreaceae	4751|Fungi	-	-	-	-	-	-	-	-	-	-	-	-	-	-	-
Tha_a00150-T1	29875.EHK20109	0	1599	COG1223@1|root,KOG0742@2759|Eukaryota,39TW4@33154|Opisthokonta,3NVI6@4751|Fungi,3QM79@4890|Ascomycota,214G1@147550|Sordariomycetes,3TKZB@5125|Hypocreales,3U3V6@5129|Hypocreaceae	4751|Fungi	O	ATPase family associated with various cellular activities (AAA)	-	-	-	-	-	-	-	-	-	-	-	-	AAA
Tha_a00151-T1	29875.EHK20107	1.35e-42	176	COG2110@1|root,2SINU@2759|Eukaryota,39RIS@33154|Opisthokonta,3Q4S6@4751|Fungi,3RN24@4890|Ascomycota,21R98@147550|Sordariomycetes,3TMQX@5125|Hypocreales	4751|Fungi	S	zinc finger	-	-	-	-	-	-	-	-	-	-	-	-	-
Tha_a00152-T1	29875.EHK20107	6.39e-160	475	COG2110@1|root,2SINU@2759|Eukaryota,39RIS@33154|Opisthokonta,3Q4S6@4751|Fungi,3RN24@4890|Ascomycota,21R98@147550|Sordariomycetes,3TMQX@5125|Hypocreales	4751|Fungi	S	zinc finger	-	-	-	-	-	-	-	-	-	-	-	-	-
Tha_a00153-T1	29875.EHK20106	4.43e-75	242	2B8VH@1|root,2S0SK@2759|Eukaryota,3911G@33154|Opisthokonta,3P1AK@4751|Fungi,3QSY8@4890|Ascomycota,218YH@147550|Sordariomycetes,3TP0T@5125|Hypocreales,3U0GC@5129|Hypocreaceae	4751|Fungi	-	-	-	-	-	-	-	-	-	-	-	-	-	-	-
Tha_a00154-T1	29875.EHK20105	1.94e-210	585	2CXVQ@1|root,2S039@2759|Eukaryota,39XRR@33154|Opisthokonta,3NWXS@4751|Fungi,3QNDG@4890|Ascomycota,211UP@147550|Sordariomycetes,3TW0B@5125|Hypocreales,3TX51@5129|Hypocreaceae	4751|Fungi	O	Glutathione S-transferase, C-terminal domain	-	-	-	-	-	-	-	-	-	-	-	-	GST_C,GST_C_2,GST_N_3
Tha_a00155-T1	63577.G9P5J3	0	947	COG1502@1|root,KOG3964@2759|Eukaryota,38DGE@33154|Opisthokonta,3NTXX@4751|Fungi,3QJYG@4890|Ascomycota,213C6@147550|Sordariomycetes,3TDMB@5125|Hypocreales,3TZNR@5129|Hypocreaceae	4751|Fungi	I	Phospholipase D. Active site motifs.	PGS1	GO:0003674,GO:0003824,GO:0005575,GO:0005622,GO:0005623,GO:0005737,GO:0005739,GO:0005740,GO:0006139,GO:0006220,GO:0006221,GO:0006629,GO:0006644,GO:0006650,GO:0006655,GO:0006725,GO:0006753,GO:0006793,GO:0006796,GO:0006807,GO:0006996,GO:0007005,GO:0007006,GO:0008150,GO:0008152,GO:0008444,GO:0008610,GO:0008654,GO:0009058,GO:0009117,GO:0009165,GO:0009987,GO:0016020,GO:0016024,GO:0016043,GO:0016740,GO:…	2.7.8.5	ko:K00995	ko00564,ko01100,map00564,map01100	-	R01801	RC00002,RC00017,RC02795	ko00000,ko00001,ko01000	-	-	iMM904.YCL004W,iND750.YCL004W	PLDc,PLDc_2
Tha_a00155-T2	29875.EHK20104	4.51e-283	778	COG1502@1|root,KOG3964@2759|Eukaryota,38DGE@33154|Opisthokonta,3NTXX@4751|Fungi,3QJYG@4890|Ascomycota,213C6@147550|Sordariomycetes,3TDMB@5125|Hypocreales,3TZNR@5129|Hypocreaceae	4751|Fungi	I	Phospholipase D. Active site motifs.	PGS1	GO:0003674,GO:0003824,GO:0005575,GO:0005622,GO:0005623,GO:0005737,GO:0005739,GO:0005740,GO:0006139,GO:0006220,GO:0006221,GO:0006629,GO:0006644,GO:0006650,GO:0006655,GO:0006725,GO:0006753,GO:0006793,GO:0006796,GO:0006807,GO:0006996,GO:0007005,GO:0007006,GO:0008150,GO:0008152,GO:0008444,GO:0008610,GO:0008654,GO:0009058,GO:0009117,GO:0009165,GO:0009987,GO:0016020,GO:0016024,GO:0016043,GO:0016740,GO:…	2.7.8.5	ko:K00995	ko00564,ko01100,map00564,map01100	-	R01801	RC00002,RC00017,RC02795	ko00000,ko00001,ko01000	-	-	iMM904.YCL004W,iND750.YCL004W	PLDc,PLDc_2
Tha_a00156-T1	63577.G9P5J2	4.03e-85	251	KOG3382@1|root,KOG3382@2759|Eukaryota,3A5JT@33154|Opisthokonta,3P3TS@4751|Fungi,3QVXZ@4890|Ascomycota,21A2G@147550|Sordariomycetes,3TIEA@5125|Hypocreales,3U2V0@5129|Hypocreaceae	4751|Fungi	C	Accessory subunit of the mitochondrial membrane respiratory chain NADH dehydrogenase (Complex I), that is believed not to be involved in catalysis. Complex I functions in the transfer of electrons from NADH to the respiratory chain. The immediate electron acceptor for the enzyme is believed to be ubiquinone	-	GO:0005575,GO:0005622,GO:0005623,GO:0005737,GO:0005739,GO:0005740,GO:0005743,GO:0005746,GO:0005747,GO:0006950,GO:0006979,GO:0008150,GO:0016020,GO:0019866,GO:0030964,GO:0031090,GO:0031966,GO:0031967,GO:0031975,GO:0032991,GO:0043226,GO:0043227,GO:0043229,GO:0043231,GO:0044422,GO:0044424,GO:0044425,GO:0044429,GO:0044444,GO:0044446,GO:0044455,GO:0044464,GO:0045271,GO:0050896,GO:0070469,GO:0098796,GO:…	-	ko:K11352,ko:K18160	ko00190,ko01100,ko04714,ko04723,ko04932,ko05010,ko05012,ko05016,map00190,map01100,map04714,map04723,map04932,map05010,map05012,map05016	M00146	-	-	ko00000,ko00001,ko00002,ko03029	3.D.1.6	-	-	NDUFA12
Tha_a00157-T1	29875.EHK20102	0	2001	COG1282@1|root,2QQ0A@2759|Eukaryota,38CB0@33154|Opisthokonta,3NYXQ@4751|Fungi,3QKYV@4890|Ascomycota,21582@147550|Sordariomycetes,3TDAT@5125|Hypocreales,3TZ3Q@5129|Hypocreaceae	4751|Fungi	C	NAD(P) transhydrogenase beta subunit	-	-	1.6.1.2	ko:K00323	ko00760,ko01100,map00760,map01100	-	R00112	RC00001	ko00000,ko00001,ko01000	-	-	-	AlaDh_PNT_C,AlaDh_PNT_N,PNTB,PNTB_4TM
Tha_a00158-T1	29875.EHK20101	3.87e-87	260	28MJ0@1|root,2QU2K@2759|Eukaryota,38V44@33154|Opisthokonta,3PWRT@4751|Fungi,3R0ET@4890|Ascomycota,21ASF@147550|Sordariomycetes,3TIQ6@5125|Hypocreales,3U2JI@5129|Hypocreaceae	4751|Fungi	S	Glioma tumor suppressor candidate region gene 1	-	-	-	-	-	-	-	-	-	-	-	-	-
Tha_a00159-T1	29875.EHK20100	2.57e-228	630	COG0181@1|root,KOG2892@2759|Eukaryota,38D6W@33154|Opisthokonta,3NU7D@4751|Fungi,3QR3W@4890|Ascomycota,217JP@147550|Sordariomycetes,3TH4J@5125|Hypocreales,3U1SX@5129|Hypocreaceae	4751|Fungi	H	Porphobilinogen deaminase, dipyromethane cofactor binding domain	HEM3	GO:0003674,GO:0003824,GO:0004418,GO:0005575,GO:0005622,GO:0005623,GO:0005634,GO:0005737,GO:0006725,GO:0006778,GO:0006779,GO:0006783,GO:0006807,GO:0008150,GO:0008152,GO:0009058,GO:0009405,GO:0009987,GO:0016740,GO:0016765,GO:0018130,GO:0019438,GO:0033013,GO:0033014,GO:0034641,GO:0042168,GO:0042440,GO:0043226,GO:0043227,GO:0043229,GO:0043231,GO:0044237,GO:0044249,GO:0044271,GO:0044419,GO:0044424,GO:…	2.5.1.61	ko:K01749	ko00860,ko01100,ko01110,ko01120,map00860,map01100,map01110,map01120	M00121	R00084	RC02317	ko00000,ko00001,ko00002,ko01000	-	-	-	Porphobil_deam,Porphobil_deamC
Tha_a00160-T1	29875.EHK20099	6.65e-110	317	COG0509@1|root,KOG3373@2759|Eukaryota,3A5U5@33154|Opisthokonta,3P4M7@4751|Fungi,3QWK6@4890|Ascomycota,219UZ@147550|Sordariomycetes,3TIDP@5125|Hypocreales,3TWW3@5129|Hypocreaceae	4751|Fungi	E	The H protein shuttles the methylamine group of glycine from the P protein to the T protein	GCV3	GO:0001505,GO:0005575,GO:0005622,GO:0005623,GO:0005737,GO:0005739,GO:0005960,GO:0006082,GO:0006464,GO:0006520,GO:0006544,GO:0006546,GO:0006730,GO:0006807,GO:0008150,GO:0008152,GO:0009056,GO:0009063,GO:0009069,GO:0009071,GO:0009249,GO:0009987,GO:0010467,GO:0016054,GO:0017144,GO:0018065,GO:0018193,GO:0018205,GO:0019464,GO:0019538,GO:0019752,GO:0032991,GO:0036211,GO:0042133,GO:0042135,GO:0042737,GO:…	-	ko:K02437	ko00260,ko00630,ko01100,ko01110,ko01130,ko01200,map00260,map00630,map01100,map01110,map01130,map01200	M00532	R01221	RC00022,RC02834	ko00000,ko00001,ko00002	-	-	-	GCV_H
Tha_a00162-T1	29875.EHK20098	3.38e-179	500	COG0125@1|root,KOG3327@2759|Eukaryota,39U2H@33154|Opisthokonta,3P2YY@4751|Fungi,3QUEI@4890|Ascomycota,2143K@147550|Sordariomycetes,3THKP@5125|Hypocreales,3U0IW@5129|Hypocreaceae	4751|Fungi	F	Thymidylate kinase	CDC8	GO:0003674,GO:0003824,GO:0004550,GO:0004798,GO:0005575,GO:0005622,GO:0005623,GO:0005634,GO:0005737,GO:0006139,GO:0006165,GO:0006220,GO:0006221,GO:0006227,GO:0006233,GO:0006235,GO:0006725,GO:0006753,GO:0006793,GO:0006796,GO:0006807,GO:0008150,GO:0008152,GO:0009041,GO:0009058,GO:0009117,GO:0009123,GO:0009132,GO:0009133,GO:0009138,GO:0009139,GO:0009141,GO:0009142,GO:0009147,GO:0009148,GO:0009165,GO:…	2.7.4.9	ko:K00943	ko00240,ko01100,map00240,map01100	M00053	R02094,R02098	RC00002	ko00000,ko00001,ko00002,ko01000	-	-	-	Thymidylate_kin
Tha_a00163-T1	29875.EHK20097	2.12e-228	634	2E56B@1|root,2SC0Q@2759|Eukaryota,3A10B@33154|Opisthokonta,3NZNJ@4751|Fungi,3QNR5@4890|Ascomycota,215WI@147550|Sordariomycetes,3TI20@5125|Hypocreales,3U0DU@5129|Hypocreaceae	4751|Fungi	-	-	-	-	-	-	-	-	-	-	-	-	-	-	-
Tha_a00164-T1	29875.EHK20096	2.13e-211	587	COG0451@1|root,KOG1502@2759|Eukaryota,39XVI@33154|Opisthokonta,3NX3N@4751|Fungi,3QTHN@4890|Ascomycota,219BR@147550|Sordariomycetes,3TQVM@5125|Hypocreales,3U3ZG@5129|Hypocreaceae	4751|Fungi	V	GDP-mannose 4,6 dehydratase	-	-	-	-	-	-	-	-	-	-	-	-	3Beta_HSD,Epimerase
Tha_a00165-T1	29875.EHK20095	1.43e-96	281	2EHNA@1|root,2SN9D@2759|Eukaryota,3A3ES@33154|Opisthokonta,3P4ED@4751|Fungi,3QWXR@4890|Ascomycota,21AZD@147550|Sordariomycetes,3TJIK@5125|Hypocreales,3U4GU@5129|Hypocreaceae	4751|Fungi	S	Putative oxalocrotonate tautomerase enzyme	-	-	-	-	-	-	-	-	-	-	-	-	Tautomerase_3
Tha_a00166-T1	51453.EGR49640	1.33e-315	870	2CMDV@1|root,2QQ2D@2759|Eukaryota,39X9R@33154|Opisthokonta,3P0GU@4751|Fungi,3QTUT@4890|Ascomycota,217YR@147550|Sordariomycetes,3TJX3@5125|Hypocreales,3U0NB@5129|Hypocreaceae	4751|Fungi	S	Heterokaryon incompatibility protein (HET)	-	-	-	-	-	-	-	-	-	-	-	-	HET
Tha_a00167-T1	29875.EHK20093	7.58e-95	287	2CUX6@1|root,2RPJ1@2759|Eukaryota,38T9K@33154|Opisthokonta,3PUYZ@4751|Fungi,3RE6Q@4890|Ascomycota,21GH1@147550|Sordariomycetes,3TNJM@5125|Hypocreales,3U32Z@5129|Hypocreaceae	4751|Fungi	-	-	-	-	-	-	-	-	-	-	-	-	-	-	-
Tha_a00168-T1	29875.EHK20092	0	1061	KOG2029@1|root,KOG2029@2759|Eukaryota,39WTP@33154|Opisthokonta,3Q31Q@4751|Fungi,3RK3Y@4890|Ascomycota,21QNM@147550|Sordariomycetes,3TJMR@5125|Hypocreales,3TWZH@5129|Hypocreaceae	4751|Fungi	S	phosphatidylglycerol acyl-chain remodeling	-	-	-	-	-	-	-	-	-	-	-	-	NACHT
Tha_a00169-T1	63577.G9P1U2	1.17e-139	413	2EMI1@1|root,2SR67@2759|Eukaryota,3A7JY@33154|Opisthokonta,3P64U@4751|Fungi,3QYKB@4890|Ascomycota,21PR2@147550|Sordariomycetes	4751|Fungi	-	-	-	-	-	-	-	-	-	-	-	-	-	-	HNH_2
Tha_a00170-T1	29875.EHK20091	1.79e-98	287	2E9VW@1|root,2SG6B@2759|Eukaryota,3A6IP@33154|Opisthokonta,3P6EW@4751|Fungi,3QXYH@4890|Ascomycota,21B9G@147550|Sordariomycetes,3TJ32@5125|Hypocreales,3U2KZ@5129|Hypocreaceae	4751|Fungi	-	-	-	-	-	-	-	-	-	-	-	-	-	-	-
Tha_a00171-T1	29875.EHK20090	2.7e-132	381	29D6M@1|root,2RKAF@2759|Eukaryota,38PZG@33154|Opisthokonta,3PRTS@4751|Fungi,3RB9T@4890|Ascomycota,21HMT@147550|Sordariomycetes,3TQ7N@5125|Hypocreales,3U31Q@5129|Hypocreaceae	4751|Fungi	-	-	-	-	-	-	-	-	-	-	-	-	-	-	-
Tha_a00172-T1	63577.G9P5H8	6.88e-177	496	COG1100@1|root,KOG1673@2759|Eukaryota,38E17@33154|Opisthokonta,3NYD0@4751|Fungi,3QK2D@4890|Ascomycota,212YQ@147550|Sordariomycetes,3TH1P@5125|Hypocreales,3U08P@5129|Hypocreaceae	4751|Fungi	U	Ras of Complex, Roc, domain of DAPkinase	TEM1	GO:0000075,GO:0000166,GO:0000226,GO:0000278,GO:0000280,GO:0000910,GO:0001100,GO:0001882,GO:0001883,GO:0003674,GO:0003824,GO:0003924,GO:0005488,GO:0005515,GO:0005525,GO:0005575,GO:0005622,GO:0005623,GO:0005815,GO:0005816,GO:0005856,GO:0006996,GO:0007010,GO:0007017,GO:0007049,GO:0007088,GO:0007093,GO:0007096,GO:0007154,GO:0007165,GO:0007264,GO:0007265,GO:0007346,GO:0008104,GO:0008150,GO:0009987,GO:…	-	ko:K06682	ko04111,map04111	-	-	-	ko00000,ko00001	-	-	-	Ras
Tha_a00173-T1	29875.EHK20088	4.54e-156	441	2CXJP@1|root,2RY15@2759|Eukaryota,3A0YS@33154|Opisthokonta,3P2EY@4751|Fungi,3QURR@4890|Ascomycota,21A9E@147550|Sordariomycetes,3TMNV@5125|Hypocreales,3U2DF@5129|Hypocreaceae	4751|Fungi	S	NAD dependent epimerase dehydratase	-	-	-	-	-	-	-	-	-	-	-	-	Sulfotransfer_1,Sulfotransfer_3
Tha_a00174-T1	29875.EHK20087	1.84e-203	563	COG0299@1|root,KOG3076@2759|Eukaryota,38GB0@33154|Opisthokonta,3NZTK@4751|Fungi,3QRTU@4890|Ascomycota,212RJ@147550|Sordariomycetes,3TE87@5125|Hypocreales,3U0YA@5129|Hypocreaceae	4751|Fungi	G	Formyl transferase	-	-	3.5.1.10	ko:K01433	ko00630,ko00670,map00630,map00670	-	R00944	RC00026,RC00111	ko00000,ko00001,ko01000	-	-	-	ACT,Formyl_trans_N
Tha_a00175-T1	29875.EHK20086	3.1e-217	605	COG0671@1|root,KOG3030@2759|Eukaryota,39E85@33154|Opisthokonta,3NXEH@4751|Fungi,3QMKN@4890|Ascomycota,217V9@147550|Sordariomycetes,3TF22@5125|Hypocreales,3U0Z4@5129|Hypocreaceae	4751|Fungi	I	Acid phosphatase homologues	-	-	3.1.3.4,3.1.3.81	ko:K18693	ko00561,ko00564,ko01110,map00561,map00564,map01110	-	R02239	RC00017	ko00000,ko00001,ko01000	-	-	-	PAP2
Tha_a00176-T1	29875.EHK20085	0	1253	KOG1041@1|root,KOG1041@2759|Eukaryota,38CFV@33154|Opisthokonta,3NU0D@4751|Fungi,3QKH9@4890|Ascomycota,21667@147550|Sordariomycetes,3THJH@5125|Hypocreales,3TY88@5129|Hypocreaceae	4751|Fungi	J	DUF1785	-	-	-	ko:K11593	-	-	-	-	ko00000,ko03019,ko03036	-	-	-	ArgoL1,ArgoL2,ArgoN,PAZ,Piwi
Tha_a00177-T1	51453.EGR49420	0	849	COG0541@1|root,KOG0780@2759|Eukaryota,38BX4@33154|Opisthokonta,3NU4T@4751|Fungi,3QMSR@4890|Ascomycota,217PE@147550|Sordariomycetes,3THKZ@5125|Hypocreales,3TYUC@5129|Hypocreaceae	4751|Fungi	U	Binds to the signal sequence of presecretory protein when they emerge from the ribosomes and transfers them to TRAM (translocating chain-associating membrane protein)	SRP54	GO:0003674,GO:0003676,GO:0003723,GO:0003824,GO:0003924,GO:0005048,GO:0005488,GO:0005575,GO:0005622,GO:0005623,GO:0005737,GO:0005783,GO:0005786,GO:0006605,GO:0006612,GO:0006613,GO:0006614,GO:0006616,GO:0006810,GO:0006886,GO:0008104,GO:0008150,GO:0008312,GO:0012505,GO:0015031,GO:0015833,GO:0016462,GO:0016787,GO:0016817,GO:0016818,GO:0017111,GO:0030942,GO:0032991,GO:0033036,GO:0033218,GO:0033365,GO:…	3.6.5.4	ko:K03106	ko02024,ko03060,ko03070,map02024,map03060,map03070	M00335	-	-	ko00000,ko00001,ko00002,ko01000,ko02044	3.A.5.1,3.A.5.2,3.A.5.7,3.A.5.8,3.A.5.9	-	-	SRP54,SRP54_N,SRP_SPB
Tha_a00178-T1	29875.EHK20083	0	1118	2BVPB@1|root,2SMBZ@2759|Eukaryota,39ZE8@33154|Opisthokonta,3P11U@4751|Fungi,3QSQN@4890|Ascomycota,217EN@147550|Sordariomycetes,3TG5T@5125|Hypocreales,3U1M1@5129|Hypocreaceae	4751|Fungi	K	Fungal specific transcription factor domain	-	-	-	ko:K21451	-	-	-	-	ko00000,ko03000	-	-	-	Fungal_trans,Zn_clus
Tha_a00178-T2	29875.EHK20083	0	1118	2BVPB@1|root,2SMBZ@2759|Eukaryota,39ZE8@33154|Opisthokonta,3P11U@4751|Fungi,3QSQN@4890|Ascomycota,217EN@147550|Sordariomycetes,3TG5T@5125|Hypocreales,3U1M1@5129|Hypocreaceae	4751|Fungi	K	Fungal specific transcription factor domain	-	-	-	ko:K21451	-	-	-	-	ko00000,ko03000	-	-	-	Fungal_trans,Zn_clus
Tha_a00179-T1	29875.EHK20082	7.09e-188	524	COG1028@1|root,KOG0725@2759|Eukaryota,39VJQ@33154|Opisthokonta,3P1A6@4751|Fungi,3QSB6@4890|Ascomycota,214DE@147550|Sordariomycetes,3TGJ4@5125|Hypocreales,3U02Z@5129|Hypocreaceae	4751|Fungi	Q	Enoyl-(Acyl carrier protein) reductase	-	-	-	-	-	-	-	-	-	-	-	-	adh_short_C2
Tha_a00180-T1	29875.EHK20081	4.5e-167	469	2CXJP@1|root,2RY15@2759|Eukaryota,3A0YS@33154|Opisthokonta,3P2EY@4751|Fungi,3QURR@4890|Ascomycota,219E7@147550|Sordariomycetes,3TMF1@5125|Hypocreales	4751|Fungi	S	NAD dependent epimerase dehydratase	-	-	-	-	-	-	-	-	-	-	-	-	Sulfotransfer_3
Tha_a00181-T1	29875.EHK20080	1.33e-59	185	2937S@1|root,2RA4Q@2759|Eukaryota,3AWIA@33154|Opisthokonta,3PWQS@4751|Fungi,3RFQ6@4890|Ascomycota,21CM5@147550|Sordariomycetes,3TJGS@5125|Hypocreales,3U30I@5129|Hypocreaceae	4751|Fungi	-	-	-	-	-	-	-	-	-	-	-	-	-	-	-
Tha_a00182-T1	29875.EHK20079	0	1013	COG0277@1|root,KOG1262@2759|Eukaryota,38BVQ@33154|Opisthokonta,3NV7Z@4751|Fungi,3QJJW@4890|Ascomycota,218DZ@147550|Sordariomycetes,3TD6U@5125|Hypocreales,3U020@5129|Hypocreaceae	4751|Fungi	C	FAD binding domain	-	-	-	-	-	-	-	-	-	-	-	-	FAD_binding_4
Tha_a00183-T1	176275.XP_008602523.1	1.9e-163	466	KOG0266@1|root,KOG0266@2759|Eukaryota,38B6D@33154|Opisthokonta,3NZ4C@4751|Fungi,3QPCR@4890|Ascomycota,211RN@147550|Sordariomycetes,3TDS1@5125|Hypocreales	4751|Fungi	D	Vegetative incompatibility protein het-e-1	-	-	-	-	-	-	-	-	-	-	-	-	ANAPC4_WD40,NACHT,PNP_UDP_1,PQQ_2,WD40
Tha_a00185-T1	92637.XP_007814834.1	2.43e-17	95.1	KOG4155@1|root,KOG4155@2759|Eukaryota,3AWNT@33154|Opisthokonta,3PWT8@4751|Fungi,3RFST@4890|Ascomycota,21KAI@147550|Sordariomycetes,3TVZV@5125|Hypocreales,3G5B7@34397|Clavicipitaceae	4751|Fungi	S	Pfs, NACHT and WD domain protein	-	-	-	-	-	-	-	-	-	-	-	-	NACHT_N,WD40
Tha_a00186-T1	29875.EHK20071	0	988	COG0513@1|root,KOG0342@2759|Eukaryota,38D7H@33154|Opisthokonta,3NUXT@4751|Fungi,3QJK8@4890|Ascomycota,213IP@147550|Sordariomycetes,3TE2Q@5125|Hypocreales,3TXSD@5129|Hypocreaceae	4751|Fungi	A	DUF4217	HAS1	GO:0000462,GO:0000463,GO:0000470,GO:0003674,GO:0003676,GO:0003723,GO:0003724,GO:0003824,GO:0004004,GO:0004386,GO:0005488,GO:0005575,GO:0005622,GO:0005623,GO:0005634,GO:0005635,GO:0005730,GO:0005737,GO:0006139,GO:0006364,GO:0006396,GO:0006725,GO:0006807,GO:0008026,GO:0008150,GO:0008152,GO:0008186,GO:0009987,GO:0010467,GO:0010501,GO:0012505,GO:0016070,GO:0016072,GO:0016074,GO:0016462,GO:0016787,GO:…	3.6.4.13	ko:K13179	-	-	-	-	ko00000,ko01000,ko03009,ko03041	-	-	-	DEAD,DUF4217,Helicase_C
Tha_a00187-T1	29875.EHK20070	5.56e-226	624	COG2070@1|root,2QSZT@2759|Eukaryota,3AF9F@33154|Opisthokonta,3PA43@4751|Fungi,3QJMS@4890|Ascomycota,2132S@147550|Sordariomycetes,3TG81@5125|Hypocreales,3TZQS@5129|Hypocreaceae	4751|Fungi	E	Nitronate monooxygenase	-	-	1.13.12.16	ko:K00459	ko00910,map00910	-	R00025	RC02541,RC02759	ko00000,ko00001,ko01000	-	-	-	NMO
Tha_a00188-T1	29875.EHK20069	2.69e-279	767	29BZH@1|root,2RJ2Z@2759|Eukaryota,39SM7@33154|Opisthokonta,3NZH0@4751|Fungi,3QQDC@4890|Ascomycota,2147B@147550|Sordariomycetes,3TGJM@5125|Hypocreales,3U19G@5129|Hypocreaceae	4751|Fungi	-	-	-	-	-	-	-	-	-	-	-	-	-	-	-
Tha_a00189-T1	29875.EHK20068	1.21e-130	371	2D2N2@1|root,2SNCW@2759|Eukaryota,3A35J@33154|Opisthokonta,3PDZU@4751|Fungi,3QXTT@4890|Ascomycota,21PN0@147550|Sordariomycetes	4751|Fungi	E	Glyoxalase/Bleomycin resistance protein/Dioxygenase superfamily	-	-	-	-	-	-	-	-	-	-	-	-	Glyoxalase
Tha_a00190-T1	63577.G9P591	8.2e-52	177	2D7FR@1|root,2T600@2759|Eukaryota,38ZY5@33154|Opisthokonta,3PZIF@4751|Fungi,3RIPA@4890|Ascomycota,21NNU@147550|Sordariomycetes,3TR6P@5125|Hypocreales,3U4JP@5129|Hypocreaceae	4751|Fungi	-	-	-	-	-	-	-	-	-	-	-	-	-	-	-
Tha_a00192-T1	29875.EHK20066	0	993	COG4282@1|root,2QTAZ@2759|Eukaryota,38EZ3@33154|Opisthokonta,3NV8B@4751|Fungi,3QKJR@4890|Ascomycota,215NW@147550|Sordariomycetes,3TDYM@5125|Hypocreales,3U1BH@5129|Hypocreaceae	4751|Fungi	G	SMI1 / KNR4 family	SMI1	GO:0008150,GO:0032995,GO:0044087,GO:0050789,GO:0050794,GO:0065007,GO:1903338	-	-	-	-	-	-	-	-	-	-	SMI1_KNR4
Tha_a00194-T1	29875.EHK20064	1.32e-108	326	29E0X@1|root,2RM5F@2759|Eukaryota,38QUF@33154|Opisthokonta,3PSMC@4751|Fungi,3RQTB@4890|Ascomycota,21U2F@147550|Sordariomycetes,3TRAK@5125|Hypocreales,3U4QU@5129|Hypocreaceae	4751|Fungi	-	-	-	-	-	-	-	-	-	-	-	-	-	-	-
Tha_a00195-T1	29875.EHK20064	8.55e-180	513	29E0X@1|root,2RM5F@2759|Eukaryota,38QUF@33154|Opisthokonta,3PSMC@4751|Fungi,3RQTB@4890|Ascomycota,21U2F@147550|Sordariomycetes,3TRAK@5125|Hypocreales,3U4QU@5129|Hypocreaceae	4751|Fungi	-	-	-	-	-	-	-	-	-	-	-	-	-	-	-
Tha_a00196-T1	51453.EGR49633	0	1785	29RJH@1|root,2RXBF@2759|Eukaryota,39XJB@33154|Opisthokonta,3NZDR@4751|Fungi,3QRNP@4890|Ascomycota,215BC@147550|Sordariomycetes,3TJQP@5125|Hypocreales,3TY7Z@5129|Hypocreaceae	4751|Fungi	S	Protein of unknown function (DUF3433)	-	-	-	-	-	-	-	-	-	-	-	-	DUF3433
Tha_a00197-T1	51453.EGR49412	2.08e-164	474	2AX57@1|root,2S005@2759|Eukaryota,38DPS@33154|Opisthokonta,3P0B9@4751|Fungi,3QT24@4890|Ascomycota,216RH@147550|Sordariomycetes,3TGRK@5125|Hypocreales,3TYIJ@5129|Hypocreaceae	4751|Fungi	-	-	-	-	-	-	-	-	-	-	-	-	-	-	-
Tha_a00199-T1	29875.EHK20061	5.07e-105	304	2CZ1E@1|root,2S7T1@2759|Eukaryota,3A3ZM@33154|Opisthokonta,3P4JR@4751|Fungi,3QWZM@4890|Ascomycota,21AIP@147550|Sordariomycetes,3TIIU@5125|Hypocreales,3U2GM@5129|Hypocreaceae	4751|Fungi	S	Gamma-glutamyl cyclotransferase, AIG2-like	-	-	-	-	-	-	-	-	-	-	-	-	GGACT
Tha_a00200-T1	29875.EHK20060	0	7453	COG5032@1|root,KOG0889@2759|Eukaryota,38FEI@33154|Opisthokonta,3NWQJ@4751|Fungi,3QNRK@4890|Ascomycota,2120V@147550|Sordariomycetes,3TFJU@5125|Hypocreales,3TWXS@5129|Hypocreaceae	4751|Fungi	BDLT	Belongs to the PI3 PI4-kinase family	TRA1	GO:0000003,GO:0000122,GO:0000123,GO:0000124,GO:0000228,GO:0000785,GO:0000790,GO:0003674,GO:0003824,GO:0005575,GO:0005622,GO:0005623,GO:0005634,GO:0005654,GO:0005694,GO:0006139,GO:0006259,GO:0006281,GO:0006325,GO:0006338,GO:0006355,GO:0006357,GO:0006464,GO:0006473,GO:0006475,GO:0006725,GO:0006793,GO:0006796,GO:0006807,GO:0006950,GO:0006974,GO:0006996,GO:0007049,GO:0008150,GO:0008152,GO:0009889,GO:…	-	ko:K08874	ko05166,map05166	-	-	-	ko00000,ko00001,ko01001,ko03021,ko03036	-	-	-	FAT,FATC,PI3_PI4_kinase
Tha_a00201-T1	29875.EHK20059	0	1291	COG0365@1|root,KOG1175@2759|Eukaryota,38DH9@33154|Opisthokonta,3NU7T@4751|Fungi,3QKBW@4890|Ascomycota,218CJ@147550|Sordariomycetes,3TG3C@5125|Hypocreales,3TWSM@5129|Hypocreaceae	4751|Fungi	I	AMP-binding enzyme C-terminal domain	-	-	6.2.1.16	ko:K01907	ko00280,ko00650,map00280,map00650	-	R01357	RC00004,RC00014	ko00000,ko00001,ko01000,ko01004	-	-	-	ACAS_N,AMP-binding
Tha_a00202-T1	29875.EHK20058	1.22e-114	330	2DIHS@1|root,2S5YS@2759|Eukaryota,3A79C@33154|Opisthokonta,3P5JV@4751|Fungi,3RJ80@4890|Ascomycota,21Q44@147550|Sordariomycetes,3TTS6@5125|Hypocreales,3U2EA@5129|Hypocreaceae	4751|Fungi	-	-	-	-	-	-	-	-	-	-	-	-	-	-	DUF1757
Tha_a00203-T1	29875.EHK20057	0	1037	28PCU@1|root,2QW09@2759|Eukaryota,39V3B@33154|Opisthokonta,3NYJ2@4751|Fungi,3QP6W@4890|Ascomycota,214VE@147550|Sordariomycetes,3TSMS@5125|Hypocreales,3TWMB@5129|Hypocreaceae	4751|Fungi	G	Glycosyl hydrolase family 79 C-terminal beta domain	-	-	-	-	-	-	-	-	-	-	-	-	Glyco_hydro_79C
Tha_a00206-T1	29875.EHK20056	1.08e-90	266	2CQ4E@1|root,2S447@2759|Eukaryota,3A601@33154|Opisthokonta,3P6F2@4751|Fungi,3QX6V@4890|Ascomycota,21AHW@147550|Sordariomycetes,3TIF3@5125|Hypocreales,3U2CV@5129|Hypocreaceae	4751|Fungi	-	-	-	-	-	ko:K11877	-	-	-	-	ko00000,ko03051	-	-	-	PAC3
Tha_a00207-T1	29875.EHK20055	0	2018	COG1643@1|root,KOG0926@2759|Eukaryota,38F2Y@33154|Opisthokonta,3NVZR@4751|Fungi,3QKMX@4890|Ascomycota,2182A@147550|Sordariomycetes,3TEIU@5125|Hypocreales,3TXZP@5129|Hypocreaceae	4751|Fungi	A	Helicase associated domain (HA2) Add an annotation	ECM16	GO:0000166,GO:0000462,GO:0003674,GO:0003676,GO:0003723,GO:0003724,GO:0003824,GO:0004004,GO:0004386,GO:0005488,GO:0005524,GO:0005575,GO:0005622,GO:0005623,GO:0005634,GO:0005730,GO:0005737,GO:0005739,GO:0006139,GO:0006364,GO:0006396,GO:0006725,GO:0006807,GO:0008026,GO:0008144,GO:0008150,GO:0008152,GO:0008186,GO:0009987,GO:0010467,GO:0016070,GO:0016072,GO:0016462,GO:0016787,GO:0016817,GO:0016818,GO:…	3.6.4.13	ko:K14780	-	-	-	-	ko00000,ko01000,ko03009	-	-	-	DEAD,HA2,Helicase_C,OB_NTP_bind
Tha_a00208-T1	29875.EHK20054	1.02e-195	546	COG5097@1|root,KOG3169@2759|Eukaryota,39SM4@33154|Opisthokonta,3P0AP@4751|Fungi,3QKDZ@4890|Ascomycota,214UT@147550|Sordariomycetes,3TCNT@5125|Hypocreales,3U1QB@5129|Hypocreaceae	4751|Fungi	K	MED6 mediator sub complex component	MED6	GO:0000428,GO:0001128,GO:0003674,GO:0003712,GO:0003713,GO:0005575,GO:0005622,GO:0005623,GO:0005634,GO:0005654,GO:0005667,GO:0006139,GO:0006351,GO:0006352,GO:0006355,GO:0006357,GO:0006366,GO:0006367,GO:0006725,GO:0006807,GO:0008150,GO:0008152,GO:0009058,GO:0009059,GO:0009889,GO:0009891,GO:0009893,GO:0009987,GO:0010467,GO:0010468,GO:0010556,GO:0010557,GO:0010604,GO:0010628,GO:0016043,GO:0016070,GO:…	-	ko:K15128	-	-	-	-	ko00000,ko03021	-	-	-	Med6
Tha_a00209-T1	92637.XP_007808406.1	1.84e-52	177	KOG4520@1|root,KOG4520@2759|Eukaryota,38HYJ@33154|Opisthokonta,3P48Q@4751|Fungi,3QVW2@4890|Ascomycota,21ADJ@147550|Sordariomycetes,3TIFM@5125|Hypocreales,3G48W@34397|Clavicipitaceae	4751|Fungi	S	Kinase phosphorylation protein	-	-	-	-	-	-	-	-	-	-	-	-	MMtag
Tha_a00210-T1	29875.EHK20051	0	3150	28H8J@1|root,2QPMA@2759|Eukaryota,39W7T@33154|Opisthokonta,3NVQY@4751|Fungi,3QNYI@4890|Ascomycota,211RR@147550|Sordariomycetes,3TDQ3@5125|Hypocreales,3TZK9@5129|Hypocreaceae	4751|Fungi	S	Protein of unknown function (DUF3684)	-	-	-	-	-	-	-	-	-	-	-	-	DUF3684,HATPase_c_3
Tha_a00211-T1	29875.EHK20050	2.7e-53	170	2C7TQ@1|root,2SC0I@2759|Eukaryota,3A63A@33154|Opisthokonta,3P5I6@4751|Fungi,3QXYQ@4890|Ascomycota,21BB0@147550|Sordariomycetes,3TJ5A@5125|Hypocreales,3U4M6@5129|Hypocreaceae	4751|Fungi	S	NADH2 dehydrogenase	-	-	-	-	-	-	-	-	-	-	-	-	-
Tha_a00212-T1	29875.EHK20049	1.02e-256	710	COG1184@1|root,KOG1467@2759|Eukaryota,38CIH@33154|Opisthokonta,3NV2M@4751|Fungi,3QPPP@4890|Ascomycota,2118D@147550|Sordariomycetes,3TCUD@5125|Hypocreales,3U1Y4@5129|Hypocreaceae	4751|Fungi	J	Belongs to the eIF-2B alpha beta delta subunits family	tif224	GO:0002181,GO:0002183,GO:0003674,GO:0003676,GO:0003723,GO:0003743,GO:0005085,GO:0005488,GO:0005515,GO:0005575,GO:0005622,GO:0005623,GO:0005737,GO:0005829,GO:0005851,GO:0006412,GO:0006413,GO:0006417,GO:0006446,GO:0006518,GO:0006807,GO:0008135,GO:0008150,GO:0008152,GO:0009058,GO:0009059,GO:0009889,GO:0009987,GO:0010467,GO:0010468,GO:0010556,GO:0010608,GO:0019222,GO:0019538,GO:0019899,GO:0030234,GO:…	-	ko:K03680	ko03013,map03013	-	-	-	ko00000,ko00001,ko03012	-	-	-	IF-2B
Tha_a00213-T1	29875.EHK20048	5.67e-313	853	COG1364@1|root,KOG2786@2759|Eukaryota,38H79@33154|Opisthokonta,3NVW6@4751|Fungi,3QNW2@4890|Ascomycota,21359@147550|Sordariomycetes,3THA9@5125|Hypocreales,3TZ85@5129|Hypocreaceae	4751|Fungi	E	Catalyzes two activities which are involved in the cyclic version of arginine biosynthesis the synthesis of acetylglutamate from glutamate and acetyl-CoA, and of ornithine by transacetylation between acetylornithine and glutamate	ECM42	GO:0003674,GO:0003824,GO:0004042,GO:0004358,GO:0005575,GO:0005622,GO:0005623,GO:0005737,GO:0005739,GO:0005759,GO:0006082,GO:0006520,GO:0006525,GO:0006526,GO:0006536,GO:0006591,GO:0006592,GO:0006807,GO:0008080,GO:0008150,GO:0008152,GO:0008652,GO:0009058,GO:0009064,GO:0009084,GO:0009987,GO:0016053,GO:0016407,GO:0016410,GO:0016740,GO:0016746,GO:0016747,GO:0019752,GO:0031974,GO:0043226,GO:0043227,GO:…	2.3.1.1,2.3.1.35	ko:K00620	ko00220,ko01100,ko01110,ko01130,ko01210,ko01230,map00220,map01100,map01110,map01130,map01210,map01230	M00028	R00259,R02282	RC00004,RC00064	ko00000,ko00001,ko00002,ko01000	-	-	-	ArgJ
Tha_a00214-T1	51453.EGR49405	8.13e-141	400	COG0131@1|root,KOG3143@2759|Eukaryota,38GFB@33154|Opisthokonta,3NV4T@4751|Fungi,3QKTV@4890|Ascomycota,213UN@147550|Sordariomycetes,3TFVV@5125|Hypocreales,3U057@5129|Hypocreaceae	4751|Fungi	E	Belongs to the imidazoleglycerol-phosphate dehydratase family	HIS3	GO:0000105,GO:0003674,GO:0003824,GO:0004424,GO:0006082,GO:0006520,GO:0006547,GO:0006725,GO:0006807,GO:0008150,GO:0008152,GO:0008652,GO:0009058,GO:0009987,GO:0016053,GO:0016829,GO:0016835,GO:0016836,GO:0018130,GO:0019438,GO:0019752,GO:0034641,GO:0043436,GO:0044237,GO:0044238,GO:0044249,GO:0044281,GO:0044283,GO:0046394,GO:0046483,GO:0052803,GO:0071704,GO:1901360,GO:1901362,GO:1901564,GO:1901566,GO:…	4.2.1.19	ko:K01693	ko00340,ko01100,ko01110,ko01230,map00340,map01100,map01110,map01230	M00026	R03457	RC00932	ko00000,ko00001,ko00002,ko01000	-	-	-	IGPD
Tha_a00215-T1	29875.EHK20046	0	1142	KOG1173@1|root,KOG1173@2759|Eukaryota,38DIV@33154|Opisthokonta,3NU9B@4751|Fungi,3QRT3@4890|Ascomycota,217FQ@147550|Sordariomycetes,3TEQD@5125|Hypocreales,3TY1D@5129|Hypocreaceae	4751|Fungi	DO	Anaphase-promoting complex, cyclosome, subunit 3	cut9	GO:0000151,GO:0000152,GO:0000228,GO:0000775,GO:0000785,GO:0000790,GO:0000792,GO:0003674,GO:0005488,GO:0005515,GO:0005575,GO:0005622,GO:0005623,GO:0005634,GO:0005680,GO:0005694,GO:0005720,GO:0005721,GO:0005737,GO:0005829,GO:0006275,GO:0006464,GO:0006508,GO:0006511,GO:0006807,GO:0007088,GO:0007346,GO:0008150,GO:0008152,GO:0008156,GO:0009056,GO:0009057,GO:0009889,GO:0009890,GO:0009892,GO:0009896,GO:…	-	ko:K03353	ko04110,ko04111,ko04113,ko04114,ko04120,ko04914,ko05166,map04110,map04111,map04113,map04114,map04120,map04914,map05166	M00389	-	-	ko00000,ko00001,ko00002,ko01009,ko03036,ko04121	-	-	-	ANAPC3,TPR_1,TPR_10,TPR_12,TPR_16,TPR_2,TPR_8
Tha_a00216-T1	29875.EHK20045	0	996	2CQ8T@1|root,2S44G@2759|Eukaryota,3A7KC@33154|Opisthokonta,3P6FM@4751|Fungi,3QU8I@4890|Ascomycota,217NJ@147550|Sordariomycetes,3TFRN@5125|Hypocreales,3U191@5129|Hypocreaceae	4751|Fungi	-	-	-	-	-	-	-	-	-	-	-	-	-	-	-
Tha_a00217-T1	29875.EHK20044	2.53e-248	682	29WUB@1|root,2RXQC@2759|Eukaryota,39WMB@33154|Opisthokonta,3NTXN@4751|Fungi,3QQAH@4890|Ascomycota,211EI@147550|Sordariomycetes,3TKRA@5125|Hypocreales,3U0RC@5129|Hypocreaceae	4751|Fungi	-	-	-	-	-	-	-	-	-	-	-	-	-	-	PrpF
Tha_a00218-T1	29875.EHK20043	8.78e-206	570	COG0656@1|root,KOG1577@2759|Eukaryota,38CPJ@33154|Opisthokonta,3NXGZ@4751|Fungi,3RJJZ@4890|Ascomycota,21QBW@147550|Sordariomycetes,3TTWU@5125|Hypocreales,3U459@5129|Hypocreaceae	4751|Fungi	S	Aldo/keto reductase family	-	GO:0003674,GO:0003824,GO:0004032,GO:0004033,GO:0005575,GO:0005622,GO:0005623,GO:0005634,GO:0005737,GO:0005975,GO:0005996,GO:0006950,GO:0006979,GO:0008106,GO:0008150,GO:0008152,GO:0009056,GO:0009987,GO:0016052,GO:0016491,GO:0016614,GO:0016616,GO:0019321,GO:0019323,GO:0019566,GO:0019568,GO:0033554,GO:0034599,GO:0042221,GO:0042732,GO:0042843,GO:0043226,GO:0043227,GO:0043229,GO:0043231,GO:0044238,GO:…	-	-	-	-	-	-	-	-	-	-	Aldo_ket_red
Tha_a00219-T1	29875.EHK20042	0	961	COG0154@1|root,KOG1212@2759|Eukaryota,38CWX@33154|Opisthokonta,3NTYP@4751|Fungi,3QKVY@4890|Ascomycota,215VQ@147550|Sordariomycetes,3THFX@5125|Hypocreales,3U3CZ@5129|Hypocreaceae	4751|Fungi	IJT	Amidase	-	-	3.5.1.4	ko:K01426	ko00330,ko00360,ko00380,ko00627,ko00643,ko01120,map00330,map00360,map00380,map00627,map00643,map01120	-	R02540,R03096,R03180,R03909,R05551,R05590	RC00010,RC00100,RC00950,RC01025	ko00000,ko00001,ko01000	-	-	-	Amidase
Tha_a00220-T1	568076.XP_007824118.1	2.95e-279	776	KOG0255@1|root,KOG0255@2759|Eukaryota,38BW7@33154|Opisthokonta,3NXQA@4751|Fungi,3QKT9@4890|Ascomycota,214TM@147550|Sordariomycetes	4751|Fungi	S	transporter protein	-	-	-	-	-	-	-	-	-	-	-	-	MFS_1
Tha_a00221-T1	29875.EHK20037	1.36e-247	683	COG1304@1|root,KOG0538@2759|Eukaryota,39GQM@33154|Opisthokonta,3NVIS@4751|Fungi,3QTG1@4890|Ascomycota,21NT3@147550|Sordariomycetes,3TMEN@5125|Hypocreales,3TYCY@5129|Hypocreaceae	4751|Fungi	C	FMN-dependent dehydrogenase	-	-	-	-	-	-	-	-	-	-	-	-	FMN_dh
Tha_a00221-T2	29875.EHK20037	1.95e-310	845	COG1304@1|root,KOG0538@2759|Eukaryota,39GQM@33154|Opisthokonta,3NVIS@4751|Fungi,3QTG1@4890|Ascomycota,21NT3@147550|Sordariomycetes,3TMEN@5125|Hypocreales,3TYCY@5129|Hypocreaceae	4751|Fungi	C	FMN-dependent dehydrogenase	-	-	-	-	-	-	-	-	-	-	-	-	FMN_dh
Tha_a00221-T3	63577.G9P562	6.09e-180	508	COG1304@1|root,KOG0538@2759|Eukaryota,39GQM@33154|Opisthokonta,3NVIS@4751|Fungi,3QTG1@4890|Ascomycota,21NT3@147550|Sordariomycetes,3TMEN@5125|Hypocreales,3TYCY@5129|Hypocreaceae	4751|Fungi	C	FMN-dependent dehydrogenase	-	-	-	-	-	-	-	-	-	-	-	-	FMN_dh
Tha_a00222-T1	29875.EHK20036	4.2e-302	830	KOG0254@1|root,KOG0254@2759|Eukaryota,38BKC@33154|Opisthokonta,3NU51@4751|Fungi,3QMFA@4890|Ascomycota,217FB@147550|Sordariomycetes,3TDP4@5125|Hypocreales,3U19A@5129|Hypocreaceae	4751|Fungi	P	Belongs to the major facilitator superfamily. Sugar transporter (TC 2.A.1.1) family	HXT5	GO:0000322,GO:0000323,GO:0000324,GO:0003674,GO:0005215,GO:0005342,GO:0005351,GO:0005353,GO:0005354,GO:0005355,GO:0005356,GO:0005358,GO:0005402,GO:0005575,GO:0005622,GO:0005623,GO:0005737,GO:0005739,GO:0005773,GO:0005783,GO:0005886,GO:0005887,GO:0005975,GO:0005996,GO:0006012,GO:0006810,GO:0006811,GO:0006812,GO:0006820,GO:0006950,GO:0007154,GO:0008028,GO:0008150,GO:0008152,GO:0008324,GO:0008509,GO:…	-	ko:K08139	ko04113,map04113	-	-	-	ko00000,ko00001,ko02000	2.A.1.1	-	iMM904.YJL214W,iMM904.YNR072W,iND750.YJL214W,iND750.YNR072W	Sugar_tr
Tha_a00223-T1	29875.EHK20035	2.14e-171	483	COG1482@1|root,2SHAT@2759|Eukaryota,39018@33154|Opisthokonta,3PZMI@4751|Fungi,3R4CG@4890|Ascomycota,21CRM@147550|Sordariomycetes,3TKXE@5125|Hypocreales,3U45I@5129|Hypocreaceae	4751|Fungi	G	mannose-6-phosphate isomerase activity	-	-	-	-	-	-	-	-	-	-	-	-	-
Tha_a00224-T1	29875.EHK20224	3.18e-149	426	29JB2@1|root,2RSJA@2759|Eukaryota,39UPS@33154|Opisthokonta,3P0KW@4751|Fungi,3QQII@4890|Ascomycota,211N5@147550|Sordariomycetes,3TEWQ@5125|Hypocreales,3TZ1T@5129|Hypocreaceae	4751|Fungi	-	-	-	-	-	-	-	-	-	-	-	-	-	-	-
Tha_a00224-T2	29875.EHK20224	1.66e-226	626	29JB2@1|root,2RSJA@2759|Eukaryota,39UPS@33154|Opisthokonta,3P0KW@4751|Fungi,3QQII@4890|Ascomycota,211N5@147550|Sordariomycetes,3TEWQ@5125|Hypocreales,3TZ1T@5129|Hypocreaceae	4751|Fungi	-	-	-	-	-	-	-	-	-	-	-	-	-	-	-
Tha_a00225-T1	29875.EHK20034	2.12e-220	610	2EBI2@1|root,2SHKM@2759|Eukaryota,39Z2C@33154|Opisthokonta,3NW8W@4751|Fungi,3QMFR@4890|Ascomycota,217KV@147550|Sordariomycetes	4751|Fungi	S	phenylacetaldoxime dehydratase	-	-	-	-	-	-	-	-	-	-	-	-	Dehydratase_hem
Tha_a00226-T1	29875.EHK20033	2.99e-168	473	COG2513@1|root,2RZTD@2759|Eukaryota,3A07J@33154|Opisthokonta,3P2BN@4751|Fungi,3QUKY@4890|Ascomycota,21PFR@147550|Sordariomycetes,3TTEB@5125|Hypocreales,3TZNX@5129|Hypocreaceae	4751|Fungi	G	Phosphoenolpyruvate phosphomutase	-	-	-	-	-	-	-	-	-	-	-	-	PEP_mutase
Tha_a00227-T1	5507.FOXG_13310P0	2.61e-129	375	COG1028@1|root,KOG1205@2759|Eukaryota,39Y3W@33154|Opisthokonta,3P0Z5@4751|Fungi,3QRVK@4890|Ascomycota,21CZ3@147550|Sordariomycetes,3TK1G@5125|Hypocreales	4751|Fungi	Q	Enoyl-(Acyl carrier protein) reductase	-	-	-	-	-	-	-	-	-	-	-	-	adh_short
Tha_a00228-T1	101028.EKJ71008	8.58e-78	251	29NH0@1|root,2RVTU@2759|Eukaryota,3AGGW@33154|Opisthokonta,3PC9G@4751|Fungi,3R22P@4890|Ascomycota,21DDY@147550|Sordariomycetes,3TK3D@5125|Hypocreales,1FTN6@110618|Nectriaceae	4751|Fungi	K	Fungal specific transcription factor domain	-	-	-	-	-	-	-	-	-	-	-	-	Fungal_trans,Zn_clus
Tha_a00229-T1	264951.V5FPF0	1.04e-166	474	COG0702@1|root,2SK6T@2759|Eukaryota,3A1H9@33154|Opisthokonta,3P3C2@4751|Fungi,3QPE7@4890|Ascomycota,20K58@147545|Eurotiomycetes,3S8ID@5042|Eurotiales	4751|Fungi	GM	NmrA-like family	-	-	-	-	-	-	-	-	-	-	-	-	NmrA
Tha_a00230-T1	1144343.PMI41_02457	1.46e-52	176	COG2085@1|root,COG2085@2|Bacteria,1NI54@1224|Proteobacteria,2UAX3@28211|Alphaproteobacteria	28211|Alphaproteobacteria	S	NADP oxidoreductase coenzyme F420-dependent	-	-	1.5.1.40	ko:K06988	-	-	-	-	ko00000,ko01000	-	-	-	F420_oxidored
Tha_a00232-T1	29875.EHK20032	0	1084	COG4188@1|root,KOG3847@2759|Eukaryota,39RRW@33154|Opisthokonta,3NX8X@4751|Fungi,3QNZK@4890|Ascomycota,215JM@147550|Sordariomycetes,3TCR3@5125|Hypocreales,3TXUV@5129|Hypocreaceae	4751|Fungi	I	Platelet-activating factor acetylhydrolase, isoform II	-	GO:0003674,GO:0003824,GO:0003847,GO:0006629,GO:0006644,GO:0006793,GO:0006796,GO:0006950,GO:0006979,GO:0008150,GO:0008152,GO:0009056,GO:0009395,GO:0009987,GO:0016042,GO:0016787,GO:0016788,GO:0019637,GO:0033554,GO:0034599,GO:0042221,GO:0044237,GO:0044238,GO:0044242,GO:0044248,GO:0044255,GO:0046434,GO:0050896,GO:0051716,GO:0052689,GO:0070887,GO:0071704,GO:1901575	3.1.1.47	ko:K01062	ko00565,ko01100,ko01110,ko01130,map00565,map01100,map01110,map01130	-	R04452	RC00037,RC00094	ko00000,ko00001,ko01000	-	-	-	PAF-AH_p_II
Tha_a00233-T1	29875.EHK20031	1.46e-24	112	29HFC@1|root,2RQMZ@2759|Eukaryota,38UE6@33154|Opisthokonta,3PW10@4751|Fungi,3RQEI@4890|Ascomycota,21GKK@147550|Sordariomycetes,3TRCX@5125|Hypocreales,3U4TD@5129|Hypocreaceae	4751|Fungi	-	-	-	-	-	-	-	-	-	-	-	-	-	-	-
Tha_a00234-T1	29875.EHK20030	0	1659	KOG1721@1|root,KOG1721@2759|Eukaryota,38CCE@33154|Opisthokonta,3NV77@4751|Fungi,3QPTY@4890|Ascomycota,211SZ@147550|Sordariomycetes,3TCZS@5125|Hypocreales,3TYSI@5129|Hypocreaceae	4751|Fungi	S	Fungal specific transcription factor domain	-	-	-	-	-	-	-	-	-	-	-	-	Fungal_trans,zf-C2H2
Tha_a00235-T1	29875.EHK20029	1.04e-102	300	COG0666@1|root,KOG0504@2759|Eukaryota,3A8BU@33154|Opisthokonta,3P7TZ@4751|Fungi,3QX9M@4890|Ascomycota,2198J@147550|Sordariomycetes,3TI6B@5125|Hypocreales,3U452@5129|Hypocreaceae	4751|Fungi	S	Ankyrin repeats (many copies)	YAR1	GO:0000054,GO:0000056,GO:0003674,GO:0005488,GO:0005515,GO:0005575,GO:0005622,GO:0005623,GO:0005634,GO:0005737,GO:0006403,GO:0006405,GO:0006611,GO:0006810,GO:0006886,GO:0006913,GO:0006950,GO:0006970,GO:0006979,GO:0008104,GO:0008150,GO:0009628,GO:0009987,GO:0015031,GO:0015833,GO:0015931,GO:0022613,GO:0030684,GO:0030688,GO:0031503,GO:0032879,GO:0032880,GO:0032991,GO:0033036,GO:0033554,GO:0033750,GO:…	-	ko:K06867	-	-	-	-	ko00000	-	-	-	Ank_2,Ank_3,Ank_4,Ank_5
Tha_a00236-T1	29875.EHK20028	1.02e-184	522	COG1697@1|root,KOG2795@2759|Eukaryota,39SHI@33154|Opisthokonta,3NZYJ@4751|Fungi,3QJER@4890|Ascomycota,21765@147550|Sordariomycetes,3TH5I@5125|Hypocreales,3U3ID@5129|Hypocreaceae	4751|Fungi	L	Type IIB DNA topoisomerase	SPO11	GO:0000003,GO:0000166,GO:0000228,GO:0000280,GO:0000706,GO:0000729,GO:0003674,GO:0003676,GO:0003677,GO:0003682,GO:0003824,GO:0003916,GO:0003918,GO:0004518,GO:0004519,GO:0004520,GO:0004536,GO:0005488,GO:0005524,GO:0005575,GO:0005622,GO:0005623,GO:0005634,GO:0005694,GO:0006139,GO:0006259,GO:0006281,GO:0006302,GO:0006310,GO:0006725,GO:0006807,GO:0006950,GO:0006974,GO:0006996,GO:0007049,GO:0007059,GO:…	-	ko:K10878	ko04113,map04113	-	-	-	ko00000,ko00001,ko03400	-	-	-	TP6A_N
Tha_a00237-T1	51453.EGR49618	0	1249	COG1657@1|root,KOG0497@2759|Eukaryota,38CDP@33154|Opisthokonta,3NX15@4751|Fungi,3QJEM@4890|Ascomycota,211VX@147550|Sordariomycetes,3TF2C@5125|Hypocreales,3TXSK@5129|Hypocreaceae	4751|Fungi	I	Belongs to the terpene cyclase mutase family	-	-	5.4.99.7	ko:K01852	ko00100,ko01100,ko01110,ko01130,map00100,map01100,map01110,map01130	M00101	R03199	RC00874	ko00000,ko00001,ko00002,ko01000	-	-	-	SQHop_cyclase_C,SQHop_cyclase_N
Tha_a00238-T1	29875.EHK20026	5.36e-166	478	COG5091@1|root,KOG1309@2759|Eukaryota,38TPS@33154|Opisthokonta,3P0UK@4751|Fungi,3QM8C@4890|Ascomycota,2128J@147550|Sordariomycetes,3THIR@5125|Hypocreales,3U0WP@5129|Hypocreaceae	4751|Fungi	T	SGS domain	SGT1	GO:0000151,GO:0003674,GO:0005488,GO:0005515,GO:0005575,GO:0005622,GO:0005623,GO:0005634,GO:0005737,GO:0006457,GO:0006996,GO:0007154,GO:0007165,GO:0008150,GO:0009987,GO:0016043,GO:0019932,GO:0019933,GO:0019935,GO:0022607,GO:0023052,GO:0030674,GO:0032991,GO:0034508,GO:0034622,GO:0035556,GO:0043226,GO:0043227,GO:0043229,GO:0043231,GO:0043933,GO:0044085,GO:0044424,GO:0044464,GO:0050789,GO:0050794,GO:…	-	ko:K12795	ko04621,ko04626,map04621,map04626	-	-	-	ko00000,ko00001	-	-	-	CS,SGS
Tha_a00239-T1	29875.EHK20025	0	948	COG2175@1|root,KOG3889@2759|Eukaryota,39K0H@33154|Opisthokonta,3Q4D9@4751|Fungi,3RMJF@4890|Ascomycota,217T5@147550|Sordariomycetes,3TUUQ@5125|Hypocreales,3TZPH@5129|Hypocreaceae	4751|Fungi	I	Protein of unknown function (DUF971)	-	-	-	-	-	-	-	-	-	-	-	-	DUF971,TauD
Tha_a00240-T1	29875.EHK20024	0	964	COG1676@1|root,KOG4685@2759|Eukaryota,39U47@33154|Opisthokonta,3NXNS@4751|Fungi,3QNGP@4890|Ascomycota,212BH@147550|Sordariomycetes,3TECF@5125|Hypocreales,3TZ46@5129|Hypocreaceae	4751|Fungi	J	tRNA intron endonuclease, catalytic C-terminal domain	SEN2	GO:0000213,GO:0000214,GO:0000379,GO:0000394,GO:0003674,GO:0003824,GO:0004518,GO:0004519,GO:0004521,GO:0004540,GO:0004549,GO:0005575,GO:0005622,GO:0005623,GO:0005634,GO:0005737,GO:0005739,GO:0005740,GO:0005741,GO:0006139,GO:0006379,GO:0006388,GO:0006396,GO:0006399,GO:0006725,GO:0006807,GO:0008033,GO:0008150,GO:0008152,GO:0008380,GO:0009987,GO:0010467,GO:0016020,GO:0016070,GO:0016071,GO:0016787,GO:…	3.1.27.9	ko:K15322	-	-	-	-	ko00000,ko03016	-	-	-	tRNA_int_endo
Tha_a00242-T1	29875.EHK20023	0	1015	COG1171@1|root,KOG2547@2759|Eukaryota,38DAM@33154|Opisthokonta,3NX2E@4751|Fungi,3QR56@4890|Ascomycota,2164N@147550|Sordariomycetes,3TDHK@5125|Hypocreales,3U02H@5129|Hypocreaceae	4751|Fungi	I	Glycosyltransferase like family 2	HSX11	GO:0003674,GO:0003824,GO:0006629,GO:0006643,GO:0006664,GO:0006665,GO:0006672,GO:0006677,GO:0006678,GO:0006679,GO:0006687,GO:0006688,GO:0006807,GO:0008120,GO:0008150,GO:0008152,GO:0008194,GO:0008610,GO:0009058,GO:0009247,GO:0009405,GO:0009987,GO:0016740,GO:0016757,GO:0016758,GO:0030148,GO:0030447,GO:0034641,GO:0035251,GO:0040007,GO:0043603,GO:0043604,GO:0044237,GO:0044238,GO:0044249,GO:0044255,GO:…	2.4.1.80	ko:K00720	ko00600,ko01100,map00600,map01100	M00066	R01497	RC00005,RC00059	ko00000,ko00001,ko00002,ko01000,ko01003,ko02000	4.D.1.4	GT21	-	Glyco_transf_21
Tha_a00243-T1	29875.EHK20022	0	4363	COG3321@1|root,KOG1202@2759|Eukaryota,38D6P@33154|Opisthokonta,3NWJ7@4751|Fungi,3QPHI@4890|Ascomycota,212HS@147550|Sordariomycetes,3TF74@5125|Hypocreales,3U1SC@5129|Hypocreaceae	4751|Fungi	H	Enoylreductase	-	-	-	-	-	-	-	-	-	-	-	-	ADH_N,ADH_zinc_N,ADH_zinc_N_2,Acyl_transf_1,Carn_acyltransf,KAsynt_C_assoc,KR,Ketoacyl-synt_C,Methyltransf_12,PP-binding,PS-DH,ketoacyl-synt
Tha_a00244-T1	29875.EHK20021	0	896	29IUV@1|root,2RS2N@2759|Eukaryota,3A91D@33154|Opisthokonta,3P8AA@4751|Fungi,3R7D3@4890|Ascomycota,21SR7@147550|Sordariomycetes,3TW7N@5125|Hypocreales,3TY7G@5129|Hypocreaceae	4751|Fungi	E	Transferase family	-	-	-	-	-	-	-	-	-	-	-	-	Transferase
Tha_a00246-T1	29875.EHK20020	3.65e-49	158	2ES87@1|root,2RQR1@2759|Eukaryota,38UH9@33154|Opisthokonta,3PW3Z@4751|Fungi,3RF57@4890|Ascomycota,21JY3@147550|Sordariomycetes,3TQ6N@5125|Hypocreales,3U2ZS@5129|Hypocreaceae	4751|Fungi	S	Fungal hydrophobin	-	-	-	-	-	-	-	-	-	-	-	-	Hydrophobin_2
Tha_a00247-T1	29875.EHK20018	0	985	COG0477@1|root,2QPK1@2759|Eukaryota,38CZY@33154|Opisthokonta,3NXDP@4751|Fungi,3QMFM@4890|Ascomycota,2185A@147550|Sordariomycetes,3TD03@5125|Hypocreales,3U1AE@5129|Hypocreaceae	4751|Fungi	EGP	Sugar (and other) transporter	-	-	-	ko:K08178	-	-	-	-	ko00000,ko02000	2.A.1.12	-	-	MFS_1,Sugar_tr
Tha_a00248-T1	29875.EHK20017	5.94e-119	347	2CG2H@1|root,2S5EQ@2759|Eukaryota,3A58Y@33154|Opisthokonta,3P31V@4751|Fungi,3QV94@4890|Ascomycota,21BQ8@147550|Sordariomycetes,3TN28@5125|Hypocreales,3U2HD@5129|Hypocreaceae	4751|Fungi	S	Cell surface protein	-	-	-	-	-	-	-	-	-	-	-	-	-
Tha_a00249-T1	29875.EHK20016	7.36e-178	496	COG5080@1|root,KOG3103@2759|Eukaryota,38BJ4@33154|Opisthokonta,3NVNA@4751|Fungi,3QPHX@4890|Ascomycota,211U2@147550|Sordariomycetes,3TDH0@5125|Hypocreales,3TZMN@5129|Hypocreaceae	4751|Fungi	U	golgi membrane protein	-	GO:0000139,GO:0003674,GO:0005488,GO:0005515,GO:0005575,GO:0005622,GO:0005623,GO:0005737,GO:0005783,GO:0005789,GO:0005794,GO:0005798,GO:0006810,GO:0006888,GO:0006906,GO:0006996,GO:0008150,GO:0009987,GO:0012505,GO:0016020,GO:0016021,GO:0016043,GO:0016050,GO:0016192,GO:0017016,GO:0017137,GO:0019899,GO:0030134,GO:0030135,GO:0030173,GO:0031090,GO:0031224,GO:0031228,GO:0031267,GO:0031300,GO:0031301,GO:…	-	ko:K20363	-	-	-	-	ko00000,ko04131	-	-	-	Yip1
Tha_a00250-T1	29875.EHK20015	6.19e-243	669	KOG3886@1|root,KOG3886@2759|Eukaryota,38EME@33154|Opisthokonta,3NWKP@4751|Fungi,3QPDB@4890|Ascomycota,212YJ@147550|Sordariomycetes,3TH0S@5125|Hypocreales,3U1CS@5129|Hypocreaceae	4751|Fungi	U	Gtr1/RagA G protein conserved region	GTR1	GO:0000166,GO:0000322,GO:0000323,GO:0000324,GO:0000329,GO:0001101,GO:0001882,GO:0001883,GO:0003674,GO:0003824,GO:0003924,GO:0005488,GO:0005525,GO:0005575,GO:0005622,GO:0005623,GO:0005634,GO:0005737,GO:0005764,GO:0005768,GO:0005770,GO:0005773,GO:0005774,GO:0006139,GO:0006325,GO:0006342,GO:0006348,GO:0006351,GO:0006355,GO:0006360,GO:0006383,GO:0006725,GO:0006807,GO:0006810,GO:0006811,GO:0006817,GO:…	-	ko:K16185	ko04140,ko04150,map04140,map04150	-	-	-	ko00000,ko00001	-	-	-	Gtr1_RagA
Tha_a00251-T1	29875.EHK20014	7.33e-255	703	KOG2086@1|root,KOG2086@2759|Eukaryota,38GGJ@33154|Opisthokonta,3NW1D@4751|Fungi,3QKYX@4890|Ascomycota,215G3@147550|Sordariomycetes,3TE93@5125|Hypocreales,3U05X@5129|Hypocreaceae	4751|Fungi	Y	Domain present in Saccharomyces cerevisiae Shp1, Drosophila melanogaster eyes closed gene (eyc), and vertebrate p47.	SHP1	GO:0000003,GO:0000045,GO:0000819,GO:0003006,GO:0003674,GO:0005488,GO:0005515,GO:0005575,GO:0005622,GO:0005623,GO:0005634,GO:0005737,GO:0005829,GO:0005975,GO:0005976,GO:0005977,GO:0006073,GO:0006091,GO:0006112,GO:0006508,GO:0006511,GO:0006807,GO:0006914,GO:0006950,GO:0006996,GO:0006997,GO:0006998,GO:0007030,GO:0007033,GO:0007049,GO:0007059,GO:0008150,GO:0008152,GO:0008608,GO:0009056,GO:0009057,GO:…	-	ko:K14012	ko04141,map04141	-	-	-	ko00000,ko00001	-	-	-	SEP,UBA_4,UBX
Tha_a00252-T1	51453.EGR49610	2e-82	244	2E4MV@1|root,2SBHA@2759|Eukaryota,3A62J@33154|Opisthokonta,3P53A@4751|Fungi,3QW2S@4890|Ascomycota,21AKQ@147550|Sordariomycetes,3TIAB@5125|Hypocreales,3U2Q1@5129|Hypocreaceae	4751|Fungi	S	Outer membrane protein TOM13	-	GO:0005575,GO:0005622,GO:0005623,GO:0005737,GO:0005739,GO:0005740,GO:0005741,GO:0006605,GO:0006626,GO:0006810,GO:0006839,GO:0006886,GO:0006996,GO:0007005,GO:0007006,GO:0007008,GO:0008104,GO:0008150,GO:0009987,GO:0015031,GO:0015833,GO:0016020,GO:0016021,GO:0016043,GO:0017038,GO:0019867,GO:0022607,GO:0031090,GO:0031224,GO:0031300,GO:0031301,GO:0031306,GO:0031307,GO:0031966,GO:0031967,GO:0031968,GO:…	-	-	-	-	-	-	-	-	-	-	TOM13
Tha_a00253-T1	29875.EHK20012	2.68e-280	775	COG0706@1|root,KOG1239@2759|Eukaryota,38GVP@33154|Opisthokonta,3NWMC@4751|Fungi,3QMIJ@4890|Ascomycota,2143Q@147550|Sordariomycetes,3TGZG@5125|Hypocreales,3TYRP@5129|Hypocreaceae	4751|Fungi	U	60Kd inner membrane protein	-	GO:0000002,GO:0003674,GO:0005215,GO:0005216,GO:0005488,GO:0005575,GO:0005622,GO:0005623,GO:0005737,GO:0005739,GO:0005740,GO:0005743,GO:0006605,GO:0006626,GO:0006810,GO:0006811,GO:0006839,GO:0006886,GO:0006996,GO:0007005,GO:0007006,GO:0007007,GO:0008104,GO:0008150,GO:0008535,GO:0008565,GO:0009987,GO:0015031,GO:0015075,GO:0015267,GO:0015318,GO:0015833,GO:0016020,GO:0016021,GO:0016043,GO:0017004,GO:…	-	ko:K03217	ko02024,ko03060,ko03070,map02024,map03060,map03070	M00335	-	-	ko00000,ko00001,ko00002,ko02044,ko03029	2.A.9	-	-	60KD_IMP
Tha_a00254-T1	29875.EHK20011	0	894	28IT5@1|root,2QR4F@2759|Eukaryota,38H7X@33154|Opisthokonta,3NX9C@4751|Fungi,3QN5K@4890|Ascomycota,2160X@147550|Sordariomycetes,3THW2@5125|Hypocreales,3U1GE@5129|Hypocreaceae	4751|Fungi	S	Protein of unknown function (DUF1688)	-	GO:0003674,GO:0003824	-	-	-	-	-	-	-	-	-	-	DUF1688
Tha_a00255-T1	29875.EHK20010	2.88e-290	792	COG0513@1|root,KOG0328@2759|Eukaryota,39J7A@33154|Opisthokonta,3NWJ1@4751|Fungi,3QKPE@4890|Ascomycota,212JS@147550|Sordariomycetes,3TGRV@5125|Hypocreales,3TX4J@5129|Hypocreaceae	4751|Fungi	J	Belongs to the DEAD box helicase family	FAL1	GO:0000462,GO:0003674,GO:0003724,GO:0003824,GO:0004004,GO:0004386,GO:0005575,GO:0005622,GO:0005623,GO:0005634,GO:0005681,GO:0005730,GO:0005737,GO:0006139,GO:0006364,GO:0006396,GO:0006725,GO:0006807,GO:0008026,GO:0008150,GO:0008152,GO:0008186,GO:0008380,GO:0009987,GO:0010467,GO:0010468,GO:0010501,GO:0016070,GO:0016072,GO:0016462,GO:0016787,GO:0016817,GO:0016818,GO:0016887,GO:0017111,GO:0019222,GO:…	3.6.4.13	ko:K13025	ko03013,ko03015,ko03040,map03013,map03015,map03040	M00430	-	-	ko00000,ko00001,ko00002,ko01000,ko03009,ko03012,ko03019,ko03041	-	-	-	DEAD,Helicase_C
Tha_a00256-T1	29875.EHK20009	0	969	COG5188@1|root,KOG2636@2759|Eukaryota,38G63@33154|Opisthokonta,3NU4F@4751|Fungi,3QKUZ@4890|Ascomycota,213HP@147550|Sordariomycetes,3TDVT@5125|Hypocreales,3U2AE@5129|Hypocreaceae	4751|Fungi	A	Domain of unknown function (DUF3449)	sap61	GO:0000245,GO:0000375,GO:0000377,GO:0000395,GO:0000398,GO:0003674,GO:0003676,GO:0003723,GO:0005488,GO:0005575,GO:0005622,GO:0005623,GO:0005634,GO:0005681,GO:0005684,GO:0005686,GO:0006139,GO:0006376,GO:0006396,GO:0006397,GO:0006725,GO:0006807,GO:0008150,GO:0008152,GO:0008380,GO:0009987,GO:0010467,GO:0016043,GO:0016070,GO:0016071,GO:0022607,GO:0022613,GO:0022618,GO:0030532,GO:0032991,GO:0034622,GO:…	6.5.1.1	ko:K10777,ko:K12827	ko03040,ko03450,map03040,map03450	M00352	R00381	RC00005	ko00000,ko00001,ko00002,ko01000,ko03041,ko03400	-	-	-	DUF3449,PRP9_N,SF3A3,SF3a60_bindingd,zf-C2H2_jaz,zf-met
Tha_a00257-T1	29875.EHK20008	5.22e-203	563	KOG3005@1|root,KOG3005@2759|Eukaryota,39TYN@33154|Opisthokonta,3NZP6@4751|Fungi,3QPDE@4890|Ascomycota,216F2@147550|Sordariomycetes,3TGTI@5125|Hypocreales,3TZRZ@5129|Hypocreaceae	4751|Fungi	L	Catalytic subunit of the SLX1-SLX4 structure-specific endonuclease that resolves DNA secondary structures generated during DNA repair and recombination. Has endonuclease activity towards branched DNA substrates, introducing single-strand cuts in duplex DNA close to junctions with ss-DNA	SLX1	GO:0000228,GO:0000724,GO:0000725,GO:0000785,GO:0000790,GO:0003674,GO:0003824,GO:0004518,GO:0004519,GO:0004520,GO:0004536,GO:0005575,GO:0005622,GO:0005623,GO:0005634,GO:0005694,GO:0005730,GO:0006139,GO:0006259,GO:0006260,GO:0006261,GO:0006281,GO:0006302,GO:0006310,GO:0006725,GO:0006807,GO:0006950,GO:0006974,GO:0006996,GO:0008150,GO:0008152,GO:0009058,GO:0009059,GO:0009987,GO:0016043,GO:0016787,GO:…	-	ko:K15078	ko03460,map03460	-	-	-	ko00000,ko00001,ko01000,ko03400	-	-	-	FANCL_C,GIY-YIG
Tha_a00258-T1	29875.EHK20007	0	3056	COG0055@1|root,KOG1246@2759|Eukaryota,38D5X@33154|Opisthokonta,3NTX1@4751|Fungi,3QJKY@4890|Ascomycota,214H1@147550|Sordariomycetes,3TEMQ@5125|Hypocreales,3U0PK@5129|Hypocreaceae	4751|Fungi	K	PLU-1-like protein	-	GO:0000122,GO:0000183,GO:0000228,GO:0000775,GO:0000785,GO:0000790,GO:0000792,GO:0003674,GO:0003676,GO:0003677,GO:0003824,GO:0005488,GO:0005575,GO:0005622,GO:0005623,GO:0005634,GO:0005694,GO:0005720,GO:0005721,GO:0005737,GO:0006139,GO:0006323,GO:0006325,GO:0006333,GO:0006338,GO:0006342,GO:0006355,GO:0006357,GO:0006401,GO:0006464,GO:0006479,GO:0006482,GO:0006725,GO:0006807,GO:0006996,GO:0008104,GO:…	-	ko:K11446	-	-	-	-	ko00000,ko01000,ko01009,ko03036	-	-	-	ARID,JmjC,JmjN,PHD,PLU-1,zf-C5HC2
Tha_a00259-T1	29875.EHK20006	3.22e-173	498	COG5251@1|root,KOG3219@2759|Eukaryota,3A2AU@33154|Opisthokonta,3P2XI@4751|Fungi,3QRNQ@4890|Ascomycota,217Y4@147550|Sordariomycetes,3TDUX@5125|Hypocreales,3TWYR@5129|Hypocreaceae	4751|Fungi	K	hTAFII28-like protein conserved region	-	-	-	ko:K03135	ko03022,map03022	-	-	-	ko00000,ko00001,ko03021	-	-	-	TAFII28
Tha_a00260-T1	29875.EHK20004	0	1006	COG0666@1|root,KOG4177@2759|Eukaryota,39VF6@33154|Opisthokonta,3P2E2@4751|Fungi,3QTGU@4890|Ascomycota,217P0@147550|Sordariomycetes,3TR21@5125|Hypocreales,3U4BB@5129|Hypocreaceae	4751|Fungi	M	Ankyrin repeats (many copies)	-	-	-	-	-	-	-	-	-	-	-	-	Ank,Ank_2,HET
Tha_a00261-T1	29875.EHK20002	0	996	2CYHF@1|root,2S4EJ@2759|Eukaryota,3A364@33154|Opisthokonta,3P3JJ@4751|Fungi,3QV5V@4890|Ascomycota,21A8Y@147550|Sordariomycetes,3TKA0@5125|Hypocreales	4751|Fungi	-	-	-	-	-	-	-	-	-	-	-	-	-	-	-
Tha_a00262-T1	29875.EHK20001	0	1318	2EEYF@1|root,2SK8P@2759|Eukaryota,38UVV@33154|Opisthokonta,3NVZC@4751|Fungi,3QTHR@4890|Ascomycota,21572@147550|Sordariomycetes,3TDWM@5125|Hypocreales,3TZ1W@5129|Hypocreaceae	4751|Fungi	B	GAL4-like Zn(II)2Cys6 (or C6 zinc) binuclear cluster DNA-binding domain	-	-	-	-	-	-	-	-	-	-	-	-	Fungal_trans,Zn_clus
Tha_a00263-T1	29875.EHK20000	0	1624	COG5498@1|root,KOG2254@2759|Eukaryota,38G7A@33154|Opisthokonta,3P0I9@4751|Fungi,3R2VR@4890|Ascomycota,2193S@147550|Sordariomycetes,3TM5V@5125|Hypocreales,3TWTY@5129|Hypocreaceae	4751|Fungi	G	Glycosyl hydrolase family 81	-	-	3.2.1.6	ko:K01180	-	-	-	-	ko00000,ko01000	-	-	-	Glyco_hydro_81
Tha_a00264-T1	318829.MGG_02992T0	4.28e-64	234	2AYMY@1|root,2S03K@2759|Eukaryota,3A1YX@33154|Opisthokonta,3P3D0@4751|Fungi,3QV4S@4890|Ascomycota,219QU@147550|Sordariomycetes,41KRH@639021|Magnaporthales	4751|Fungi	S	50S ribosome-binding GTPase	-	-	-	-	-	-	-	-	-	-	-	-	MMR_HSR1
Tha_a00264-T2	318829.MGG_02992T0	2.29e-64	234	2AYMY@1|root,2S03K@2759|Eukaryota,3A1YX@33154|Opisthokonta,3P3D0@4751|Fungi,3QV4S@4890|Ascomycota,219QU@147550|Sordariomycetes,41KRH@639021|Magnaporthales	4751|Fungi	S	50S ribosome-binding GTPase	-	-	-	-	-	-	-	-	-	-	-	-	MMR_HSR1
Tha_a00264-T3	72228.T5AHY6	7.66e-117	409	KOG0266@1|root,KOG0272@1|root,KOG0266@2759|Eukaryota,KOG0272@2759|Eukaryota,38B6D@33154|Opisthokonta,3NYUK@4751|Fungi,3QKYQ@4890|Ascomycota,21RM6@147550|Sordariomycetes,3TUQU@5125|Hypocreales	4751|Fungi	S	NACHT domain	-	-	-	-	-	-	-	-	-	-	-	-	NACHT,PNP_UDP_1,WD40
Tha_a00265-T1	29875.EHK19999	1.1e-182	511	COG1028@1|root,KOG0725@2759|Eukaryota,39W2U@33154|Opisthokonta,3P0G5@4751|Fungi,3QKN9@4890|Ascomycota,214NM@147550|Sordariomycetes,3TCNU@5125|Hypocreales,3U0AZ@5129|Hypocreaceae	4751|Fungi	Q	Enoyl-(Acyl carrier protein) reductase	-	-	-	-	-	-	-	-	-	-	-	-	adh_short,adh_short_C2
Tha_a00266-T1	29875.EHK19998	1.06e-75	231	2CP8W@1|root,2R0WH@2759|Eukaryota,38MQ4@33154|Opisthokonta,3PPKF@4751|Fungi,3R8XG@4890|Ascomycota,21KTG@147550|Sordariomycetes,3TRD9@5125|Hypocreales,3U4TU@5129|Hypocreaceae	4751|Fungi	S	Protein of unknown function (DUF3237)	-	-	-	-	-	-	-	-	-	-	-	-	DUF3237
Tha_a00267-T1	72228.T5AJ56	1.48e-120	353	2EQST@1|root,2STR3@2759|Eukaryota,39Z60@33154|Opisthokonta,3P0GK@4751|Fungi,3QUGM@4890|Ascomycota,219XM@147550|Sordariomycetes,3TJEX@5125|Hypocreales	4751|Fungi	-	-	-	-	-	-	-	-	-	-	-	-	-	-	-
Tha_a00268-T1	63577.G9P4T8	1.73e-197	549	COG1028@1|root,KOG0725@2759|Eukaryota,38FP8@33154|Opisthokonta,3NVM2@4751|Fungi,3QKT5@4890|Ascomycota,21819@147550|Sordariomycetes,3TDSN@5125|Hypocreales,3TYSN@5129|Hypocreaceae	4751|Fungi	Q	Enoyl-(Acyl carrier protein) reductase	-	-	-	-	-	-	-	-	-	-	-	-	adh_short,adh_short_C2
Tha_a00269-T1	29875.EHK19996	0	1132	KOG1037@1|root,KOG1037@2759|Eukaryota,38B7U@33154|Opisthokonta,3NV42@4751|Fungi,3QP9G@4890|Ascomycota,214S1@147550|Sordariomycetes,3TFYC@5125|Hypocreales,3TYG4@5129|Hypocreaceae	4751|Fungi	H	Proposed nucleic acid binding domain	-	-	2.4.2.30	ko:K10798	ko03410,ko04210,ko04212,ko04214,ko04217,map03410,map04210,map04212,map04214,map04217	M00296	-	-	ko00000,ko00001,ko00002,ko01000,ko03032,ko03036,ko03400	-	-	-	BRCT,PARP,PARP_reg,WGR
Tha_a00270-T1	29875.EHK19995	7.96e-24	97.4	2F2A7@1|root,2T38B@2759|Eukaryota,38X2F@33154|Opisthokonta,3PWNM@4751|Fungi,3RFN0@4890|Ascomycota,21I6D@147550|Sordariomycetes,3TRAH@5125|Hypocreales,3U4QR@5129|Hypocreaceae	4751|Fungi	-	-	-	-	-	-	-	-	-	-	-	-	-	-	-
Tha_a00271-T1	29875.EHK19994	3.18e-195	563	2ECRZ@1|root,2SIJ0@2759|Eukaryota,3A0YR@33154|Opisthokonta,3P2C4@4751|Fungi,3QU4K@4890|Ascomycota,218K5@147550|Sordariomycetes,3TI5R@5125|Hypocreales,3TYA2@5129|Hypocreaceae	4751|Fungi	S	F-box domain-containing protein	-	-	-	-	-	-	-	-	-	-	-	-	F-box
Tha_a00272-T1	29875.EHK19993	0	3097	28NTQ@1|root,2QVDP@2759|Eukaryota,39VAU@33154|Opisthokonta,3NXQ3@4751|Fungi,3QQIY@4890|Ascomycota,214E4@147550|Sordariomycetes,3TFRC@5125|Hypocreales,3U0NE@5129|Hypocreaceae	4751|Fungi	-	-	-	-	-	-	-	-	-	-	-	-	-	-	-
Tha_a00273-T1	29875.EHK19992	4.56e-208	583	2DB4G@1|root,2S5H8@2759|Eukaryota,39ZHB@33154|Opisthokonta,3NX8Q@4751|Fungi,3QT9M@4890|Ascomycota,211PF@147550|Sordariomycetes,3TJJI@5125|Hypocreales,3TXIS@5129|Hypocreaceae	4751|Fungi	S	FtsJ-like methyltransferase	-	-	-	-	-	-	-	-	-	-	-	-	FtsJ
Tha_a00274-T1	29875.EHK19991	0	1047	28MVV@1|root,2QUE5@2759|Eukaryota,38FMH@33154|Opisthokonta,3NYAH@4751|Fungi,3QN0J@4890|Ascomycota,2135E@147550|Sordariomycetes,3TD1P@5125|Hypocreales,3TWUF@5129|Hypocreaceae	4751|Fungi	K	Minimal binding motif of Hap4 for binding to Hap2/3/5	-	GO:0000122,GO:0000228,GO:0000785,GO:0000790,GO:0000981,GO:0003674,GO:0003700,GO:0005575,GO:0005622,GO:0005623,GO:0005634,GO:0005694,GO:0006082,GO:0006355,GO:0006357,GO:0006518,GO:0006807,GO:0006873,GO:0006875,GO:0006879,GO:0006950,GO:0007154,GO:0008150,GO:0008152,GO:0009058,GO:0009237,GO:0009267,GO:0009405,GO:0009605,GO:0009889,GO:0009890,GO:0009891,GO:0009892,GO:0009893,GO:0009987,GO:0009991,GO:…	-	ko:K09043	-	-	-	-	ko00000,ko03000	-	-	-	Hap4_Hap_bind,bZIP_1
Tha_a00275-T1	29875.EHK19990	1.25e-174	491	2E5J1@1|root,2SCC7@2759|Eukaryota,39JC1@33154|Opisthokonta,3P9BB@4751|Fungi,3QZUQ@4890|Ascomycota,211G9@147550|Sordariomycetes,3TUUP@5125|Hypocreales,3TZAU@5129|Hypocreaceae	4751|Fungi	S	COG (conserved oligomeric Golgi) complex component, COG2	-	-	-	ko:K20289	-	-	-	-	ko00000,ko04131	-	-	-	COG2
Tha_a00276-T1	29875.EHK19989	3.55e-203	563	COG0081@1|root,KOG1569@2759|Eukaryota,39TTB@33154|Opisthokonta,3NZ88@4751|Fungi,3QN7I@4890|Ascomycota,2157D@147550|Sordariomycetes,3TGHT@5125|Hypocreales,3TXCS@5129|Hypocreaceae	4751|Fungi	J	Ribosomal protein L1p/L10e family	-	GO:0000313,GO:0000315,GO:0003674,GO:0003735,GO:0005198,GO:0005575,GO:0005622,GO:0005623,GO:0005737,GO:0005739,GO:0005759,GO:0005761,GO:0005762,GO:0005840,GO:0006412,GO:0006518,GO:0006807,GO:0008150,GO:0008152,GO:0009058,GO:0009059,GO:0009987,GO:0010467,GO:0015934,GO:0019538,GO:0031974,GO:0032543,GO:0032991,GO:0034641,GO:0034645,GO:0043043,GO:0043170,GO:0043226,GO:0043227,GO:0043228,GO:0043229,GO:…	-	ko:K02863	ko03010,map03010	M00178,M00179	-	-	br01610,ko00000,ko00001,ko00002,ko03011	-	-	-	Ribosomal_L1
Tha_a00277-T1	29875.EHK19988	0	1243	COG0008@1|root,KOG1147@2759|Eukaryota,38B44@33154|Opisthokonta,3NUH3@4751|Fungi,3QPFK@4890|Ascomycota,216FF@147550|Sordariomycetes,3TDSI@5125|Hypocreales,3U05B@5129|Hypocreaceae	4751|Fungi	J	Belongs to the class-I aminoacyl-tRNA synthetase family	-	-	6.1.1.17	ko:K01885	ko00860,ko00970,ko01100,ko01110,ko01120,map00860,map00970,map01100,map01110,map01120	M00121,M00359,M00360	R05578	RC00055,RC00523	ko00000,ko00001,ko00002,ko01000,ko01007,ko02048,ko03016	-	-	-	tRNA-synt_1c,tRNA-synt_1c_C
Tha_a00278-T1	51453.EGR49598	5.67e-159	467	COG0775@1|root,2RUFC@2759|Eukaryota,39PIH@33154|Opisthokonta,3Q5V9@4751|Fungi,3RNX0@4890|Ascomycota,21S4D@147550|Sordariomycetes,3TUUN@5125|Hypocreales,3U3W3@5129|Hypocreaceae	4751|Fungi	F	Phosphorylase superfamily	-	-	-	-	-	-	-	-	-	-	-	-	PNP_UDP_1
Tha_a00279-T1	29875.EHK19984	5.87e-195	543	29XMJ@1|root,2RXS5@2759|Eukaryota,39S7X@33154|Opisthokonta,3P1CK@4751|Fungi,3QJQ3@4890|Ascomycota,211JQ@147550|Sordariomycetes,3TEXT@5125|Hypocreales,3U0TU@5129|Hypocreaceae	4751|Fungi	S	Survival protein SurE	-	-	3.1.3.5	ko:K03787	ko00230,ko00240,ko00760,ko01100,ko01110,map00230,map00240,map00760,map01100,map01110	-	R00183,R00511,R00963,R01126,R01227,R01569,R01664,R01968,R02088,R02102,R02323,R02719,R03346	RC00017	ko00000,ko00001,ko01000	-	-	-	SurE
Tha_a00280-T1	29875.EHK19982	2.51e-141	410	2C3Y5@1|root,2R122@2759|Eukaryota,3AUK3@33154|Opisthokonta,3PFFF@4751|Fungi,3R5N2@4890|Ascomycota,21C9F@147550|Sordariomycetes,3TJEF@5125|Hypocreales,3U4GD@5129|Hypocreaceae	4751|Fungi	-	-	-	-	-	-	-	-	-	-	-	-	-	-	F-box,F-box-like
Tha_a00281-T1	29875.EHK26247	1.9e-159	451	2EHPF@1|root,2SNAB@2759|Eukaryota,3A4SS@33154|Opisthokonta,3P75D@4751|Fungi,3QUC4@4890|Ascomycota,21PPR@147550|Sordariomycetes,3TTIY@5125|Hypocreales	4751|Fungi	S	Methyltransferase domain	-	-	-	-	-	-	-	-	-	-	-	-	Methyltransf_23,Methyltransf_25
Tha_a00282-T1	29875.EHK26246	7.84e-207	572	2C4CM@1|root,2QPY1@2759|Eukaryota,38U7J@33154|Opisthokonta,3NYZS@4751|Fungi,3QQGX@4890|Ascomycota,213IJ@147550|Sordariomycetes,3TWAG@5125|Hypocreales,3U3GJ@5129|Hypocreaceae	4751|Fungi	-	-	-	-	-	-	-	-	-	-	-	-	-	-	-
Tha_a00283-T1	29875.EHK26245	2.4e-175	510	2D2KS@1|root,2SN86@2759|Eukaryota,39RJD@33154|Opisthokonta,3P108@4751|Fungi,3QMVC@4890|Ascomycota,211WY@147550|Sordariomycetes,3TKPU@5125|Hypocreales	4751|Fungi	S	Heterokaryon incompatibility protein (HET)	-	-	-	-	-	-	-	-	-	-	-	-	HET
Tha_a00284-T1	37727.XP_002151170.1	9.06e-162	463	COG0673@1|root,KOG2741@2759|Eukaryota,38SYR@33154|Opisthokonta,3PUNR@4751|Fungi,3RPYU@4890|Ascomycota,20MAJ@147545|Eurotiomycetes,3SBXA@5042|Eurotiales	4751|Fungi	GQ	D-xylose 1-dehydrogenase (NADP+) activity	-	-	-	-	-	-	-	-	-	-	-	-	GFO_IDH_MocA
Tha_a00285-T1	29875.EHK26243	8.46e-244	671	COG0484@1|root,KOG0713@2759|Eukaryota,39KKZ@33154|Opisthokonta,3Q508@4751|Fungi,3RNNW@4890|Ascomycota	4751|Fungi	O	DnaJ molecular chaperone homology domain	-	-	-	-	-	-	-	-	-	-	-	-	DnaJ
Tha_a00286-T1	29875.EHK26242	0	1123	KOG0253@1|root,KOG0253@2759|Eukaryota,38BRT@33154|Opisthokonta,3NUH8@4751|Fungi,3QK8T@4890|Ascomycota,214W5@147550|Sordariomycetes,3TE9U@5125|Hypocreales,3U1UU@5129|Hypocreaceae	4751|Fungi	S	Sugar (and other) transporter	-	-	-	-	-	-	-	-	-	-	-	-	MFS_1,Sugar_tr
Tha_a00287-T1	29875.EHK26241	8.75e-75	226	KOG2712@1|root,KOG2712@2759|Eukaryota,3A88C@33154|Opisthokonta,3P6X1@4751|Fungi,3QYRJ@4890|Ascomycota,21BAJ@147550|Sordariomycetes,3TIMY@5125|Hypocreales,3U3CE@5129|Hypocreaceae	4751|Fungi	K	Transcriptional Coactivator p15 (PC4)	-	GO:0003674,GO:0003712,GO:0003713,GO:0005575,GO:0005622,GO:0005623,GO:0005634,GO:0005667,GO:0006355,GO:0006357,GO:0008150,GO:0009889,GO:0009891,GO:0009893,GO:0010468,GO:0010556,GO:0010557,GO:0010604,GO:0010628,GO:0019219,GO:0019222,GO:0031323,GO:0031325,GO:0031326,GO:0031328,GO:0031334,GO:0032991,GO:0043226,GO:0043227,GO:0043229,GO:0043231,GO:0043254,GO:0044087,GO:0044089,GO:0044424,GO:0044464,GO:…	-	-	-	-	-	-	-	-	-	-	PC4
Tha_a00288-T1	29875.EHK26240	0	1784	29E2N@1|root,2RM76@2759|Eukaryota,399NB@33154|Opisthokonta,3NYKQ@4751|Fungi,3QQJB@4890|Ascomycota,213EZ@147550|Sordariomycetes,3TGU6@5125|Hypocreales,3TYC4@5129|Hypocreaceae	4751|Fungi	U	Sorting nexin C terminal	-	GO:0003674,GO:0005488,GO:0005543,GO:0008289,GO:0035091,GO:0043167,GO:0043168	-	-	-	-	-	-	-	-	-	-	Nexin_C,PX,PXA
Tha_a00289-T1	29875.EHK26239	0	1030	2CBGP@1|root,2S13H@2759|Eukaryota,39S9H@33154|Opisthokonta,3P2JZ@4751|Fungi,3QT53@4890|Ascomycota,21197@147550|Sordariomycetes,3TG7D@5125|Hypocreales,3TWPJ@5129|Hypocreaceae	4751|Fungi	S	Up-regulated During Septation	-	-	-	-	-	-	-	-	-	-	-	-	Uds1
Tha_a00290-T1	29875.EHK26238	0	1244	COG0308@1|root,KOG1047@2759|Eukaryota,38DQ5@33154|Opisthokonta,3NV5N@4751|Fungi,3QJFF@4890|Ascomycota,217V6@147550|Sordariomycetes,3TF2Y@5125|Hypocreales,3TWTT@5129|Hypocreaceae	4751|Fungi	EIOV	Belongs to the peptidase M1 family	LAP2	GO:0000322,GO:0000323,GO:0000324,GO:0000328,GO:0003674,GO:0003824,GO:0004177,GO:0004301,GO:0005488,GO:0005575,GO:0005622,GO:0005623,GO:0005634,GO:0005737,GO:0005768,GO:0005770,GO:0005771,GO:0005773,GO:0005775,GO:0006508,GO:0006518,GO:0006629,GO:0006807,GO:0008104,GO:0008150,GO:0008152,GO:0008233,GO:0008235,GO:0008237,GO:0008238,GO:0008270,GO:0009056,GO:0009057,GO:0009987,GO:0012505,GO:0016787,GO:…	3.3.2.6	ko:K01254	ko00590,ko01100,map00590,map01100	-	R03057	RC00838	ko00000,ko00001,ko01000,ko01002	-	-	-	Leuk-A4-hydro_C,Peptidase_M1
Tha_a00290-T2	29875.EHK26238	0	1016	COG0308@1|root,KOG1047@2759|Eukaryota,38DQ5@33154|Opisthokonta,3NV5N@4751|Fungi,3QJFF@4890|Ascomycota,217V6@147550|Sordariomycetes,3TF2Y@5125|Hypocreales,3TWTT@5129|Hypocreaceae	4751|Fungi	EIOV	Belongs to the peptidase M1 family	LAP2	GO:0000322,GO:0000323,GO:0000324,GO:0000328,GO:0003674,GO:0003824,GO:0004177,GO:0004301,GO:0005488,GO:0005575,GO:0005622,GO:0005623,GO:0005634,GO:0005737,GO:0005768,GO:0005770,GO:0005771,GO:0005773,GO:0005775,GO:0006508,GO:0006518,GO:0006629,GO:0006807,GO:0008104,GO:0008150,GO:0008152,GO:0008233,GO:0008235,GO:0008237,GO:0008238,GO:0008270,GO:0009056,GO:0009057,GO:0009987,GO:0012505,GO:0016787,GO:…	3.3.2.6	ko:K01254	ko00590,ko01100,map00590,map01100	-	R03057	RC00838	ko00000,ko00001,ko01000,ko01002	-	-	-	Leuk-A4-hydro_C,Peptidase_M1
Tha_a00291-T1	29875.EHK26237	3.79e-70	212	2C23T@1|root,2SBXH@2759|Eukaryota,3A6BJ@33154|Opisthokonta,3P5HT@4751|Fungi,3QY75@4890|Ascomycota,21BBK@147550|Sordariomycetes,3TIZG@5125|Hypocreales,3U2YW@5129|Hypocreaceae	4751|Fungi	S	Protein of unknown function (DUF952)	-	-	-	-	-	-	-	-	-	-	-	-	DUF952
Tha_a00292-T1	29875.EHK18131	6.25e-92	285	COG0457@1|root,KOG1840@2759|Eukaryota,39V92@33154|Opisthokonta,3NX9U@4751|Fungi,3QN5U@4890|Ascomycota,215BQ@147550|Sordariomycetes,3TQYY@5125|Hypocreales,3U433@5129|Hypocreaceae	4751|Fungi	S	Phosphorylase superfamily	-	-	-	-	-	-	-	-	-	-	-	-	NB-ARC,PNP_UDP_1,TPR_12
Tha_a00293-T1	29875.EHK26236	1.96e-73	221	2E89D@1|root,2SESG@2759|Eukaryota,3AA7Y@33154|Opisthokonta,3P7AW@4751|Fungi,3QYHW@4890|Ascomycota,21B9S@147550|Sordariomycetes,3TJ1P@5125|Hypocreales,3U2VC@5129|Hypocreaceae	4751|Fungi	S	Telomere capping, CST complex subunit	-	-	-	-	-	-	-	-	-	-	-	-	Ten1
Tha_a00294-T1	29875.EHK26235	0	3184	COG5059@1|root,KOG0245@2759|Eukaryota,38BIX@33154|Opisthokonta,3NUHP@4751|Fungi,3QMU2@4890|Ascomycota,212TI@147550|Sordariomycetes,3TF1F@5125|Hypocreales,3U1P8@5129|Hypocreaceae	4751|Fungi	Z	Belongs to the TRAFAC class myosin-kinesin ATPase superfamily. Kinesin family	-	-	-	ko:K10392	-	-	-	-	ko00000,ko04812	-	-	-	DUF3694,FHA,KIF1B,Kinesin,Kinesin_assoc,PH
Tha_a00295-T1	29875.EHK26234	5.56e-215	598	28PR9@1|root,2QWDP@2759|Eukaryota,39YG8@33154|Opisthokonta,3NYDB@4751|Fungi,3QKWS@4890|Ascomycota,213SG@147550|Sordariomycetes,3TDPG@5125|Hypocreales,3TZHH@5129|Hypocreaceae	4751|Fungi	S	Methyltransferase domain	-	-	-	-	-	-	-	-	-	-	-	-	Methyltransf_23,Methyltransf_25,Methyltransf_31
Tha_a00296-T1	29875.EHK26233	2.51e-130	372	COG3542@1|root,2RCWJ@2759|Eukaryota,3A25K@33154|Opisthokonta,3P2Y2@4751|Fungi,3QUSP@4890|Ascomycota,219KV@147550|Sordariomycetes,3TI2U@5125|Hypocreales,3TX9X@5129|Hypocreaceae	4751|Fungi	S	Cupin superfamily (DUF985)	-	GO:0005575,GO:0005622,GO:0005623,GO:0005634,GO:0005737,GO:0043226,GO:0043227,GO:0043229,GO:0043231,GO:0044424,GO:0044464	-	ko:K09705	-	-	-	-	ko00000	-	-	-	Cupin_5
Tha_a00297-T1	29875.EHK26232	6.55e-254	699	COG0501@1|root,KOG2661@2759|Eukaryota,39RBA@33154|Opisthokonta,3NX2W@4751|Fungi,3QKX2@4890|Ascomycota,215MQ@147550|Sordariomycetes,3TETZ@5125|Hypocreales,3U0Q6@5129|Hypocreaceae	4751|Fungi	O	Peptidase family M48	OMA1	GO:0003674,GO:0003824,GO:0004175,GO:0004222,GO:0005575,GO:0005622,GO:0005623,GO:0005737,GO:0005739,GO:0005740,GO:0005743,GO:0006508,GO:0006515,GO:0006807,GO:0006996,GO:0007005,GO:0007154,GO:0007165,GO:0008150,GO:0008152,GO:0008233,GO:0008237,GO:0009056,GO:0009057,GO:0009987,GO:0016020,GO:0016043,GO:0016787,GO:0019538,GO:0019866,GO:0023052,GO:0030163,GO:0031090,GO:0031929,GO:0031966,GO:0031967,GO:…	-	-	-	-	-	-	-	-	-	-	Peptidase_M48
Tha_a00298-T1	29875.EHK26231	8.86e-56	173	COG5274@1|root,KOG0537@2759|Eukaryota,3A6SA@33154|Opisthokonta,3P5EJ@4751|Fungi,3QXAQ@4890|Ascomycota,21BGV@147550|Sordariomycetes,3TJ0T@5125|Hypocreales,3U31W@5129|Hypocreaceae	4751|Fungi	C	Belongs to the cytochrome b5 family	-	-	-	-	-	-	-	-	-	-	-	-	Cyt-b5
Tha_a00299-T1	29875.EHK26230	0	931	COG0076@1|root,KOG0628@2759|Eukaryota,38PG7@33154|Opisthokonta,3NX97@4751|Fungi,3QKW7@4890|Ascomycota,216I0@147550|Sordariomycetes,3TFDU@5125|Hypocreales,3TZEV@5129|Hypocreaceae	4751|Fungi	E	Pyridoxal-dependent decarboxylase conserved domain	-	-	-	-	-	-	-	-	-	-	-	-	Pyridoxal_deC
Tha_a00300-T1	29875.EHK26229	1.99e-40	151	KOG1243@1|root,KOG1243@2759|Eukaryota,38BPK@33154|Opisthokonta,3NV55@4751|Fungi,3QPU9@4890|Ascomycota,214N5@147550|Sordariomycetes,3TH7N@5125|Hypocreales,3TWSH@5129|Hypocreaceae	4751|Fungi	T	Protein kinase domain	CEX1	GO:0000049,GO:0003674,GO:0003676,GO:0003723,GO:0005488,GO:0005575,GO:0005622,GO:0005623,GO:0005737,GO:0006403,GO:0006405,GO:0006409,GO:0006611,GO:0006810,GO:0006886,GO:0006913,GO:0008104,GO:0008150,GO:0015031,GO:0015833,GO:0015931,GO:0031503,GO:0033036,GO:0034613,GO:0042886,GO:0044424,GO:0044464,GO:0045184,GO:0046907,GO:0050657,GO:0050658,GO:0051031,GO:0051168,GO:0051169,GO:0051179,GO:0051234,GO:…	-	ko:K08876	-	-	-	-	ko00000,ko01001,ko03016	-	-	-	Cnd1,Pkinase,Pkinase_Tyr
Tha_a00301-T1	29875.EHK26229	0	1278	KOG1243@1|root,KOG1243@2759|Eukaryota,38BPK@33154|Opisthokonta,3NV55@4751|Fungi,3QPU9@4890|Ascomycota,214N5@147550|Sordariomycetes,3TH7N@5125|Hypocreales,3TWSH@5129|Hypocreaceae	4751|Fungi	T	Protein kinase domain	CEX1	GO:0000049,GO:0003674,GO:0003676,GO:0003723,GO:0005488,GO:0005575,GO:0005622,GO:0005623,GO:0005737,GO:0006403,GO:0006405,GO:0006409,GO:0006611,GO:0006810,GO:0006886,GO:0006913,GO:0008104,GO:0008150,GO:0015031,GO:0015833,GO:0015931,GO:0031503,GO:0033036,GO:0034613,GO:0042886,GO:0044424,GO:0044464,GO:0045184,GO:0046907,GO:0050657,GO:0050658,GO:0051031,GO:0051168,GO:0051169,GO:0051179,GO:0051234,GO:…	-	ko:K08876	-	-	-	-	ko00000,ko01001,ko03016	-	-	-	Cnd1,Pkinase,Pkinase_Tyr
Tha_a00302-T1	29875.EHK26228	1.74e-237	677	2F2WX@1|root,2T3VP@2759|Eukaryota,3AE9F@33154|Opisthokonta,3P8YY@4751|Fungi,3R0IE@4890|Ascomycota,21AKS@147550|Sordariomycetes,3TIRU@5125|Hypocreales,3U3J1@5129|Hypocreaceae	4751|Fungi	-	-	-	-	-	-	-	-	-	-	-	-	-	-	-
Tha_a00303-T1	29875.EHK26227	0	1566	COG1048@1|root,KOG0453@2759|Eukaryota,38DMZ@33154|Opisthokonta,3NV5K@4751|Fungi,3QJGH@4890|Ascomycota,21561@147550|Sordariomycetes,3TG09@5125|Hypocreales,3TXI8@5129|Hypocreaceae	4751|Fungi	CE	Belongs to the aconitase IPM isomerase family	ACO2	GO:0000313,GO:0000315,GO:0003674,GO:0003735,GO:0003824,GO:0003994,GO:0005198,GO:0005575,GO:0005622,GO:0005623,GO:0005634,GO:0005737,GO:0005739,GO:0005759,GO:0005761,GO:0005762,GO:0005840,GO:0006082,GO:0006091,GO:0006099,GO:0006101,GO:0006412,GO:0006518,GO:0006520,GO:0006536,GO:0006807,GO:0008150,GO:0008152,GO:0009058,GO:0009059,GO:0009060,GO:0009064,GO:0009987,GO:0010467,GO:0015934,GO:0015980,GO:…	-	ko:K17450	ko00300,ko01100,ko01120,ko01130,ko01210,ko01230,map00300,map01100,map01120,map01130,map01210,map01230	M00030,M00433	R03444	RC00498	br01601,ko00000,ko00001,ko00002,ko01000	-	-	-	Aconitase,Aconitase_C
Tha_a00304-T1	29875.EHK26226	0	1900	2ECEF@1|root,2SIA5@2759|Eukaryota,38GSN@33154|Opisthokonta,3NX43@4751|Fungi,3QM94@4890|Ascomycota,213ZS@147550|Sordariomycetes,3TEYV@5125|Hypocreales,3TZAN@5129|Hypocreaceae	4751|Fungi	S	Nup85 Nucleoporin	-	-	-	-	-	-	-	-	-	-	-	-	Nucleopor_Nup85
Tha_a00305-T1	63577.G9NVQ3	1.14e-274	751	COG1062@1|root,KOG0022@2759|Eukaryota,38BN7@33154|Opisthokonta,3NVMR@4751|Fungi,3QMD3@4890|Ascomycota,2137H@147550|Sordariomycetes,3TD0B@5125|Hypocreales,3TZF8@5129|Hypocreaceae	4751|Fungi	Q	Belongs to the zinc-containing alcohol dehydrogenase family. Class-III subfamily	FDH1	GO:0000947,GO:0000955,GO:0003674,GO:0003824,GO:0004022,GO:0005575,GO:0005622,GO:0005623,GO:0005737,GO:0005739,GO:0006066,GO:0006081,GO:0006082,GO:0006520,GO:0006807,GO:0008150,GO:0008152,GO:0009056,GO:0009058,GO:0009063,GO:0009636,GO:0009987,GO:0010033,GO:0016054,GO:0016491,GO:0016614,GO:0016616,GO:0016999,GO:0017001,GO:0017144,GO:0019752,GO:0033833,GO:0033859,GO:0042221,GO:0043226,GO:0043227,GO:…	1.1.1.1,1.1.1.284	ko:K00121	ko00010,ko00071,ko00350,ko00625,ko00626,ko00680,ko00830,ko00980,ko00982,ko01100,ko01110,ko01120,ko01130,ko01200,ko01220,ko05204,map00010,map00071,map00350,map00625,map00626,map00680,map00830,map00980,map00982,map01100,map01110,map01120,map01130,map01200,map01220,map05204	-	R00623,R00754,R02124,R04880,R05233,R05234,R06917,R06927,R06983,R07105,R08281,R08306,R08310	RC00050,RC00087,RC00088,RC00099,RC00116,RC00649,RC01715,RC01734,RC02273	ko00000,ko00001,ko01000	-	-	-	ADH_N,ADH_zinc_N
Tha_a00307-T1	63577.G9NVQ1	7.16e-47	150	COG3582@1|root,2SA79@2759|Eukaryota,3A8B9@33154|Opisthokonta,3P2J7@4751|Fungi,3QYJI@4890|Ascomycota,21B9T@147550|Sordariomycetes,3TU99@5125|Hypocreales	4751|Fungi	S	AN1-like Zinc finger	-	-	-	ko:K07059	-	-	-	-	ko00000	-	-	-	Rad60-SLD,ubiquitin,zf-AN1
Tha_a00308-T1	63577.G9NVQ0	3.04e-229	639	COG0177@1|root,KOG1921@2759|Eukaryota,38GGU@33154|Opisthokonta,3NXI5@4751|Fungi,3QPV8@4890|Ascomycota,214PJ@147550|Sordariomycetes,3TCPH@5125|Hypocreales,3TX31@5129|Hypocreaceae	4751|Fungi	L	Helix-hairpin-helix motif	NTH1	GO:0000702,GO:0000703,GO:0003674,GO:0003676,GO:0003677,GO:0003824,GO:0003906,GO:0005488,GO:0005575,GO:0005622,GO:0005623,GO:0005634,GO:0005737,GO:0005739,GO:0005759,GO:0006139,GO:0006259,GO:0006275,GO:0006281,GO:0006284,GO:0006285,GO:0006289,GO:0006296,GO:0006725,GO:0006807,GO:0006950,GO:0006974,GO:0006979,GO:0008150,GO:0008152,GO:0008534,GO:0009889,GO:0009891,GO:0009893,GO:0009987,GO:0010556,GO:…	4.2.99.18	ko:K10773	ko03410,map03410	-	-	-	ko00000,ko00001,ko01000,ko03400	-	-	-	HhH-GPD
Tha_a00309-T1	29875.EHK26219	0	1197	COG1960@1|root,KOG0137@2759|Eukaryota,38HSX@33154|Opisthokonta,3NY24@4751|Fungi,3QPRY@4890|Ascomycota,212R9@147550|Sordariomycetes,3TG6V@5125|Hypocreales,3U1FS@5129|Hypocreaceae	4751|Fungi	E	Acyl-CoA dehydrogenase, middle domain	-	-	-	-	-	-	-	-	-	-	-	-	Acyl-CoA_dh_1,Acyl-CoA_dh_M
Tha_a00310-T1	29875.EHK26218	2.25e-97	285	29CWZ@1|root,2RK0U@2759|Eukaryota,38PPT@33154|Opisthokonta,3PRII@4751|Fungi,3RB0I@4890|Ascomycota,21C7C@147550|Sordariomycetes,3TJD8@5125|Hypocreales,3U2MJ@5129|Hypocreaceae	4751|Fungi	-	-	-	-	-	-	-	-	-	-	-	-	-	-	-
Tha_a00311-T1	29875.EHK26217	0	1148	COG1816@1|root,KOG1097@2759|Eukaryota,38N9N@33154|Opisthokonta,3NWDH@4751|Fungi,3QPTS@4890|Ascomycota,211V4@147550|Sordariomycetes,3TCXR@5125|Hypocreales,3TZYH@5129|Hypocreaceae	4751|Fungi	F	Adenosine/AMP deaminase	-	-	3.5.4.4	ko:K19572	ko00230,ko01100,map00230,map01100	-	R01560	RC00477	ko00000,ko00001,ko01000	-	-	-	A_deaminase
Tha_a00312-T1	29875.EHK26216	7.95e-221	610	2D2J7@1|root,2S4YF@2759|Eukaryota,39VCU@33154|Opisthokonta,3P2BG@4751|Fungi,3QRZV@4890|Ascomycota,211KV@147550|Sordariomycetes,3TDPS@5125|Hypocreales,3U1JH@5129|Hypocreaceae	4751|Fungi	S	NmrA-like family	-	-	-	-	-	-	-	-	-	-	-	-	NAD_binding_10,NmrA
Tha_a00313-T1	29875.EHK26215	0	2648	COG0145@1|root,KOG1939@2759|Eukaryota,38C8D@33154|Opisthokonta,3NU0K@4751|Fungi,3QPUZ@4890|Ascomycota,212UP@147550|Sordariomycetes,3TE8H@5125|Hypocreales,3TWKB@5129|Hypocreaceae	4751|Fungi	E	Hydantoinase B/oxoprolinase	-	GO:0003674,GO:0003824,GO:0005575,GO:0005622,GO:0005623,GO:0005737,GO:0005829,GO:0006518,GO:0006575,GO:0006749,GO:0006790,GO:0006807,GO:0008150,GO:0008152,GO:0009636,GO:0009987,GO:0016787,GO:0016810,GO:0016812,GO:0017168,GO:0034641,GO:0042221,GO:0043603,GO:0044237,GO:0044424,GO:0044444,GO:0044464,GO:0050896,GO:0051186,GO:0051716,GO:0070887,GO:0071704,GO:0097237,GO:0098754,GO:1901564,GO:1990748	3.5.2.9	ko:K01469	ko00480,map00480	-	R00251	RC00553	ko00000,ko00001,ko01000	-	-	-	Hydant_A_N,Hydantoinase_A,Hydantoinase_B
Tha_a00315-T1	51453.EGR47841	1.73e-174	504	2CVKU@1|root,2RS92@2759|Eukaryota,3AHK4@33154|Opisthokonta,3PAJX@4751|Fungi,3QRJP@4890|Ascomycota,217BT@147550|Sordariomycetes,3TJ2U@5125|Hypocreales,3U2TJ@5129|Hypocreaceae	4751|Fungi	-	-	-	-	-	-	-	-	-	-	-	-	-	-	-
Tha_a00316-T1	29875.EHK26213	3.15e-232	686	COG0666@1|root,KOG0504@2759|Eukaryota,39YNX@33154|Opisthokonta,3P0DM@4751|Fungi,3QV70@4890|Ascomycota	4751|Fungi	S	ankyrin repeat	-	-	-	-	-	-	-	-	-	-	-	-	Ank,Ank_2,Ank_4,Ank_5,HET,NACHT,PNP_UDP_1
Tha_a00317-T1	29875.EHK26206	0	1883	28KPP@1|root,2QT5J@2759|Eukaryota,396MS@33154|Opisthokonta,3NXI1@4751|Fungi,3QPRZ@4890|Ascomycota,214HP@147550|Sordariomycetes,3TFQW@5125|Hypocreales,3TZVU@5129|Hypocreaceae	4751|Fungi	S	GAL4-like Zn(II)2Cys6 (or C6 zinc) binuclear cluster DNA-binding domain	-	-	-	-	-	-	-	-	-	-	-	-	Zn_clus
Tha_a00319-T1	29875.EHK26208	8.37e-147	416	2D0SA@1|root,2SF7D@2759|Eukaryota,3ADFF@33154|Opisthokonta,3P66C@4751|Fungi,3RPQE@4890|Ascomycota,21SNI@147550|Sordariomycetes,3TIU6@5125|Hypocreales,3U38J@5129|Hypocreaceae	4751|Fungi	-	-	-	-	-	-	-	-	-	-	-	-	-	-	UAF_Rrn10
Tha_a00320-T1	29875.EHK26209	0	917	KOG4283@1|root,KOG4283@2759|Eukaryota,38CFN@33154|Opisthokonta,3NYXV@4751|Fungi,3QQ00@4890|Ascomycota,213WC@147550|Sordariomycetes,3TFZ0@5125|Hypocreales,3U28Y@5129|Hypocreaceae	4751|Fungi	KL	WD domain, G-beta repeat	-	GO:0000109,GO:0005575,GO:0005622,GO:0005623,GO:0005634,GO:0006139,GO:0006259,GO:0006281,GO:0006283,GO:0006289,GO:0006725,GO:0006807,GO:0006950,GO:0006974,GO:0008150,GO:0008152,GO:0009987,GO:0032991,GO:0033554,GO:0034641,GO:0043170,GO:0043226,GO:0043227,GO:0043229,GO:0043231,GO:0044237,GO:0044238,GO:0044260,GO:0044422,GO:0044424,GO:0044428,GO:0044446,GO:0044464,GO:0046483,GO:0050896,GO:0051716,GO:…	-	ko:K10570	ko03420,ko04120,map03420,map04120	M00386	-	-	ko00000,ko00001,ko00002,ko03400,ko04121	-	-	-	WD40
Tha_a00321-T1	29875.EHK26210	1.62e-185	516	KOG2976@1|root,KOG2976@2759|Eukaryota,38FYV@33154|Opisthokonta,3NYKU@4751|Fungi,3QRDP@4890|Ascomycota,216S7@147550|Sordariomycetes,3TTX7@5125|Hypocreales,3TZ3Y@5129|Hypocreaceae	4751|Fungi	C	Involved in cytoplasm to vacuole transport (Cvt) and autophagic vesicle formation	atg5	GO:0000045,GO:0000407,GO:0000422,GO:0000423,GO:0003674,GO:0005575,GO:0005622,GO:0005623,GO:0005634,GO:0005737,GO:0005773,GO:0005776,GO:0005829,GO:0006464,GO:0006497,GO:0006501,GO:0006807,GO:0006914,GO:0006950,GO:0006995,GO:0006996,GO:0007005,GO:0007033,GO:0007154,GO:0008047,GO:0008104,GO:0008150,GO:0008152,GO:0009056,GO:0009058,GO:0009059,GO:0009267,GO:0009605,GO:0009987,GO:0009991,GO:0016020,GO:…	-	ko:K08339	ko04136,ko04137,ko04138,ko04140,ko04211,ko04213,ko04216,ko04621,ko04622,ko05131,map04136,map04137,map04138,map04140,map04211,map04213,map04216,map04621,map04622,map05131	-	-	-	ko00000,ko00001,ko03029,ko04131	-	-	-	APG5
Tha_a00322-T1	29875.EHK26211	3.77e-92	290	2CG2H@1|root,2S5EQ@2759|Eukaryota,3A58Y@33154|Opisthokonta,3P31V@4751|Fungi,3QV94@4890|Ascomycota,217SE@147550|Sordariomycetes,3TID9@5125|Hypocreales,3U0XY@5129|Hypocreaceae	4751|Fungi	S	Cell surface protein	-	-	-	-	-	-	-	-	-	-	-	-	-
Tha_a00323-T1	29875.EHK26212	6.99e-113	324	2EP86@1|root,2SSGF@2759|Eukaryota,3A4UY@33154|Opisthokonta,3P5FK@4751|Fungi,3QVCS@4890|Ascomycota,21ABB@147550|Sordariomycetes,3TIDR@5125|Hypocreales,3TYI3@5129|Hypocreaceae	4751|Fungi	S	Membrane-associating domain	-	-	-	-	-	-	-	-	-	-	-	-	MARVEL
Tha_a00324-T1	51453.EGR47843	0	2226	COG4581@1|root,KOG0949@2759|Eukaryota,38FA1@33154|Opisthokonta,3NY3E@4751|Fungi,3QKC1@4890|Ascomycota,215YT@147550|Sordariomycetes,3TGBA@5125|Hypocreales,3TWPP@5129|Hypocreaceae	4751|Fungi	A	DEAD DEAH box helicase	-	GO:0000724,GO:0000725,GO:0003674,GO:0003676,GO:0003677,GO:0003678,GO:0003824,GO:0004003,GO:0004386,GO:0005488,GO:0005575,GO:0005622,GO:0005623,GO:0005634,GO:0005694,GO:0005737,GO:0006139,GO:0006259,GO:0006281,GO:0006302,GO:0006310,GO:0006725,GO:0006807,GO:0006950,GO:0006974,GO:0006996,GO:0008026,GO:0008094,GO:0008150,GO:0008152,GO:0009378,GO:0009987,GO:0016043,GO:0016462,GO:0016787,GO:0016817,GO:…	3.6.4.13	ko:K20103	-	-	-	-	ko00000,ko01000,ko03019	-	-	-	DEAD,Helicase_C
Tha_a00326-T1	29875.EHK26204	0	985	KOG0310@1|root,KOG0310@2759|Eukaryota,3926I@33154|Opisthokonta,3NXEF@4751|Fungi,3QQKU@4890|Ascomycota,2123J@147550|Sordariomycetes,3TGUH@5125|Hypocreales,3U08H@5129|Hypocreaceae	4751|Fungi	S	UTP15 C terminal	utp15	GO:0000462,GO:0000785,GO:0000792,GO:0003674,GO:0003676,GO:0003723,GO:0005488,GO:0005575,GO:0005622,GO:0005623,GO:0005634,GO:0005694,GO:0005730,GO:0006139,GO:0006355,GO:0006356,GO:0006364,GO:0006396,GO:0006725,GO:0006807,GO:0008150,GO:0008152,GO:0009889,GO:0009891,GO:0009893,GO:0009987,GO:0010467,GO:0010468,GO:0010556,GO:0010557,GO:0010604,GO:0010628,GO:0016070,GO:0016072,GO:0019219,GO:0019222,GO:…	-	ko:K14549	ko03008,map03008	-	-	-	ko00000,ko00001,ko03009	-	-	-	UTP15_C,WD40
Tha_a00327-T1	29875.EHK26203	0	1574	296JY@1|root,2RDJ2@2759|Eukaryota,38GS6@33154|Opisthokonta,3P04J@4751|Fungi,3QNJD@4890|Ascomycota,2117D@147550|Sordariomycetes,3TEBM@5125|Hypocreales,3TWYZ@5129|Hypocreaceae	4751|Fungi	S	Protein kinase C conserved region 2 (CalB)	-	GO:0000278,GO:0000281,GO:0000910,GO:0003674,GO:0005488,GO:0005543,GO:0005575,GO:0005622,GO:0005623,GO:0005634,GO:0005737,GO:0005783,GO:0005826,GO:0005856,GO:0005938,GO:0006996,GO:0007010,GO:0007016,GO:0007049,GO:0008104,GO:0008150,GO:0008289,GO:0009987,GO:0012505,GO:0015629,GO:0016043,GO:0022402,GO:0030029,GO:0030036,GO:0030863,GO:0030864,GO:0030865,GO:0030866,GO:0031032,GO:0031566,GO:0032153,GO:…	-	-	-	-	-	-	-	-	-	-	C2
Tha_a00328-T1	29875.EHK26202	2.8e-70	216	COG1956@1|root,2RXXR@2759|Eukaryota,3A0D1@33154|Opisthokonta,3P1WW@4751|Fungi,3QU2E@4890|Ascomycota,219IF@147550|Sordariomycetes,3TEC6@5125|Hypocreales,3TWIP@5129|Hypocreaceae	4751|Fungi	T	GAF domain	YKL069W	GO:0003674,GO:0003824,GO:0005575,GO:0005622,GO:0005623,GO:0005634,GO:0005737,GO:0005829,GO:0006950,GO:0006979,GO:0008150,GO:0008152,GO:0009987,GO:0016491,GO:0016667,GO:0016671,GO:0033554,GO:0034599,GO:0042221,GO:0043226,GO:0043227,GO:0043229,GO:0043231,GO:0044424,GO:0044444,GO:0044464,GO:0050896,GO:0051716,GO:0055114,GO:0070191,GO:0070887	1.8.4.14	ko:K08968	ko00270,map00270	-	R02025	RC00639	ko00000,ko00001,ko01000	-	-	-	GAF_2
Tha_a00329-T1	29875.EHK26201	1.21e-195	548	2D07D@1|root,2SD35@2759|Eukaryota,3AADQ@33154|Opisthokonta,3P5ZK@4751|Fungi,3RMT1@4890|Ascomycota,21S5Z@147550|Sordariomycetes,3TUWG@5125|Hypocreales,3U1MR@5129|Hypocreaceae	4751|Fungi	S	LETM1-like protein	-	-	-	-	-	-	-	-	-	-	-	-	LETM1
Tha_a00330-T1	29875.EHK26200	2.32e-77	231	KOG4170@1|root,KOG4170@2759|Eukaryota,3A5TP@33154|Opisthokonta,3P46E@4751|Fungi,3QV0G@4890|Ascomycota,219ZR@147550|Sordariomycetes,3TIPR@5125|Hypocreales,3U2SR@5129|Hypocreaceae	4751|Fungi	I	SCP-2 sterol transfer family	-	-	-	-	-	-	-	-	-	-	-	-	SCP2
Tha_a00331-T1	29875.EHK26199	9.97e-217	602	COG2070@1|root,2RHJM@2759|Eukaryota,39XJR@33154|Opisthokonta,3P1V4@4751|Fungi,3QSR2@4890|Ascomycota,2123N@147550|Sordariomycetes,3TEJ4@5125|Hypocreales,3U1WG@5129|Hypocreaceae	4751|Fungi	E	Nitronate monooxygenase	-	GO:0003674,GO:0003700,GO:0005575,GO:0005622,GO:0005623,GO:0005634,GO:0006355,GO:0008150,GO:0009410,GO:0009889,GO:0010468,GO:0010556,GO:0019219,GO:0019222,GO:0031323,GO:0031326,GO:0042221,GO:0043226,GO:0043227,GO:0043229,GO:0043231,GO:0044424,GO:0044464,GO:0050789,GO:0050794,GO:0050896,GO:0051171,GO:0051252,GO:0060255,GO:0065007,GO:0080090,GO:0140110,GO:1903506,GO:2000112,GO:2001141	1.13.12.16	ko:K00459	ko00910,map00910	-	R00025	RC02541,RC02759	ko00000,ko00001,ko01000	-	-	-	NMO
Tha_a00332-T1	29875.EHK26198	2.04e-254	697	COG0667@1|root,KOG1575@2759|Eukaryota,38D0J@33154|Opisthokonta,3NW10@4751|Fungi,3QNQJ@4890|Ascomycota,2139S@147550|Sordariomycetes,3TEEE@5125|Hypocreales,3U0GK@5129|Hypocreaceae	4751|Fungi	C	Aldo/keto reductase family	-	GO:0006810,GO:0006811,GO:0006812,GO:0006813,GO:0008150,GO:0009987,GO:0015672,GO:0030001,GO:0034220,GO:0051179,GO:0051234,GO:0055085,GO:0071804,GO:0071805,GO:0098655,GO:0098660,GO:0098662	-	-	-	-	-	-	-	-	-	-	Aldo_ket_red
Tha_a00332-T2	29875.EHK26198	4.35e-216	598	COG0667@1|root,KOG1575@2759|Eukaryota,38D0J@33154|Opisthokonta,3NW10@4751|Fungi,3QNQJ@4890|Ascomycota,2139S@147550|Sordariomycetes,3TEEE@5125|Hypocreales,3U0GK@5129|Hypocreaceae	4751|Fungi	C	Aldo/keto reductase family	-	GO:0006810,GO:0006811,GO:0006812,GO:0006813,GO:0008150,GO:0009987,GO:0015672,GO:0030001,GO:0034220,GO:0051179,GO:0051234,GO:0055085,GO:0071804,GO:0071805,GO:0098655,GO:0098660,GO:0098662	-	-	-	-	-	-	-	-	-	-	Aldo_ket_red
Tha_a00334-T1	29875.EHK26196	4.73e-160	458	KOG1164@1|root,KOG1165@2759|Eukaryota,38BTT@33154|Opisthokonta,3NV9M@4751|Fungi,3QJVM@4890|Ascomycota,21175@147550|Sordariomycetes,3TDKP@5125|Hypocreales,3TX87@5129|Hypocreaceae	4751|Fungi	T	Belongs to the protein kinase superfamily	YCK2	GO:0000166,GO:0000287,GO:0000322,GO:0000323,GO:0000324,GO:0000902,GO:0001678,GO:0003674,GO:0003824,GO:0004672,GO:0004674,GO:0004713,GO:0005488,GO:0005524,GO:0005575,GO:0005622,GO:0005623,GO:0005634,GO:0005737,GO:0005739,GO:0005773,GO:0005783,GO:0005886,GO:0005933,GO:0005935,GO:0005937,GO:0006464,GO:0006468,GO:0006793,GO:0006796,GO:0006807,GO:0006810,GO:0006897,GO:0007154,GO:0007165,GO:0008144,GO:…	2.7.11.1	ko:K02218	ko04011,ko04392,map04011,map04392	-	-	-	ko00000,ko00001,ko01000,ko01001	-	-	-	Pkinase
Tha_a00335-T1	29875.EHK26195	3.84e-153	430	KOG1690@1|root,KOG1690@2759|Eukaryota,38HEZ@33154|Opisthokonta,3NVYE@4751|Fungi,3QP5Z@4890|Ascomycota,211VC@147550|Sordariomycetes,3TGNR@5125|Hypocreales,3U1PN@5129|Hypocreaceae	4751|Fungi	U	emp24/gp25L/p24 family/GOLD	ERP1	GO:0005575,GO:0005622,GO:0005623,GO:0005737,GO:0005739,GO:0005783,GO:0005798,GO:0006621,GO:0006810,GO:0006888,GO:0008104,GO:0008150,GO:0009987,GO:0012505,GO:0016020,GO:0016021,GO:0016192,GO:0030134,GO:0030135,GO:0031224,GO:0031410,GO:0031982,GO:0032507,GO:0033036,GO:0033365,GO:0034613,GO:0035437,GO:0043226,GO:0043227,GO:0043229,GO:0043231,GO:0044424,GO:0044425,GO:0044444,GO:0044464,GO:0045185,GO:…	-	ko:K20346	-	-	-	-	ko00000,ko02000,ko04131	9.B.188	-	-	EMP24_GP25L
Tha_a00336-T1	29875.EHK26194	0	904	KOG2656@1|root,KOG2656@2759|Eukaryota,38KYC@33154|Opisthokonta,3P02A@4751|Fungi,3QRND@4890|Ascomycota,21392@147550|Sordariomycetes,3TGKE@5125|Hypocreales,3TYE5@5129|Hypocreaceae	4751|Fungi	BK	SANT/Myb-like domain of DAMP1	SWC4	GO:0000123,GO:0000228,GO:0000785,GO:0000790,GO:0000812,GO:0003674,GO:0003676,GO:0003677,GO:0003712,GO:0003714,GO:0005488,GO:0005575,GO:0005622,GO:0005623,GO:0005634,GO:0005654,GO:0005694,GO:0006139,GO:0006259,GO:0006281,GO:0006325,GO:0006338,GO:0006464,GO:0006473,GO:0006475,GO:0006725,GO:0006807,GO:0006950,GO:0006974,GO:0006996,GO:0008150,GO:0008152,GO:0009889,GO:0009890,GO:0009892,GO:0009987,GO:…	-	ko:K11324	-	-	-	-	ko00000,ko03036	-	-	-	DMAP1,SANT_DAMP1_like
Tha_a00338-T1	29875.EHK26193	0	1212	COG0110@1|root,KOG4750@2759|Eukaryota,38GNA@33154|Opisthokonta,3P05H@4751|Fungi,3QMM6@4890|Ascomycota,212I5@147550|Sordariomycetes,3TDFM@5125|Hypocreales,3U4BU@5129|Hypocreaceae	4751|Fungi	E	Maltose acetyltransferase	-	-	-	ko:K21632	-	-	-	-	ko00000,ko03000	-	-	-	Hexapep,Hexapep_2,Mac,Mac_assoc,Zn_clus
Tha_a00339-T1	29875.EHK26192	0	1088	2D1EV@1|root,2SHVI@2759|Eukaryota,39S1G@33154|Opisthokonta,3NYVM@4751|Fungi,3QQ1E@4890|Ascomycota,2178E@147550|Sordariomycetes,3TJR6@5125|Hypocreales,3TZN9@5129|Hypocreaceae	4751|Fungi	B	Fungal specific transcription factor domain	-	-	-	-	-	-	-	-	-	-	-	-	Fungal_trans,Zn_clus
Tha_a00340-T1	29875.EHK26191	0	1274	KOG4197@1|root,KOG4197@2759|Eukaryota,3A48R@33154|Opisthokonta,3P4GM@4751|Fungi,3QTQQ@4890|Ascomycota,21367@147550|Sordariomycetes,3TF3I@5125|Hypocreales,3TWQT@5129|Hypocreaceae	4751|Fungi	S	Pentatricopeptide repeat domain	-	-	-	-	-	-	-	-	-	-	-	-	PPR,PPR_2,PPR_3
Tha_a00341-T1	63577.G9NVL9	8.95e-77	243	2E0EZ@1|root,2S7VK@2759|Eukaryota,3A63F@33154|Opisthokonta,3P5HF@4751|Fungi,3QXZQ@4890|Ascomycota,21B4Y@147550|Sordariomycetes,3TJ6W@5125|Hypocreales,3U3G9@5129|Hypocreaceae	4751|Fungi	S	Zinc knuckle	-	-	-	ko:K13172	-	-	-	-	ko00000,ko03041	-	-	-	zf-CCHC_3
Tha_a00342-T1	29875.EHK26190	1.76e-118	342	KOG3407@1|root,KOG3407@2759|Eukaryota,3A2NE@33154|Opisthokonta,3P3SN@4751|Fungi,3QVRR@4890|Ascomycota,2185I@147550|Sordariomycetes,3TI5C@5125|Hypocreales,3U1EF@5129|Hypocreaceae	4751|Fungi	S	cwf18 pre-mRNA splicing factor	-	GO:0000375,GO:0000377,GO:0000398,GO:0005575,GO:0005622,GO:0005623,GO:0005634,GO:0005681,GO:0005684,GO:0006139,GO:0006396,GO:0006397,GO:0006725,GO:0006807,GO:0008150,GO:0008152,GO:0008380,GO:0009987,GO:0010467,GO:0016070,GO:0016071,GO:0032991,GO:0034641,GO:0043170,GO:0043226,GO:0043227,GO:0043229,GO:0043231,GO:0044237,GO:0044238,GO:0044422,GO:0044424,GO:0044428,GO:0044446,GO:0044464,GO:0045292,GO:…	-	ko:K12871	ko03040,map03040	M00355	-	-	ko00000,ko00001,ko00002,ko03041	-	-	-	cwf18
Tha_a00343-T1	29875.EHK26188	0	1210	KOG2953@1|root,KOG2953@2759|Eukaryota,38CA1@33154|Opisthokonta,3NW1R@4751|Fungi,3QQYQ@4890|Ascomycota,211Z8@147550|Sordariomycetes,3TG3R@5125|Hypocreales,3TX3Z@5129|Hypocreaceae	4751|Fungi	A	SUZ domain	-	-	-	-	-	-	-	-	-	-	-	-	R3H,SUZ
Tha_a00344-T1	29875.EHK26187	6.26e-126	360	COG1670@1|root,2RXXF@2759|Eukaryota,3A6DQ@33154|Opisthokonta,3P5F2@4751|Fungi,3QVB9@4890|Ascomycota,21EQQ@147550|Sordariomycetes,3TTAG@5125|Hypocreales,3TZBT@5129|Hypocreaceae	4751|Fungi	J	Acetyltransferase (GNAT) domain	-	-	-	-	-	-	-	-	-	-	-	-	Acetyltransf_3
Tha_a00345-T1	29875.EHK26186	0	1397	COG1241@1|root,KOG0481@2759|Eukaryota,38CHZ@33154|Opisthokonta,3NUIB@4751|Fungi,3QN9B@4890|Ascomycota,215TK@147550|Sordariomycetes,3TFG6@5125|Hypocreales,3TXPN@5129|Hypocreaceae	4751|Fungi	L	MCM OB domain	MCM5	GO:0000228,GO:0000278,GO:0000724,GO:0000725,GO:0000727,GO:0000781,GO:0000784,GO:0003674,GO:0003676,GO:0003677,GO:0003682,GO:0003688,GO:0003690,GO:0005488,GO:0005575,GO:0005622,GO:0005623,GO:0005634,GO:0005654,GO:0005656,GO:0005657,GO:0005694,GO:0005737,GO:0006139,GO:0006259,GO:0006260,GO:0006261,GO:0006267,GO:0006270,GO:0006275,GO:0006281,GO:0006302,GO:0006310,GO:0006325,GO:0006342,GO:0006343,GO:…	3.6.4.12	ko:K02209	ko03030,ko04110,ko04111,ko04113,map03030,map04110,map04111,map04113	M00285	-	-	ko00000,ko00001,ko00002,ko01000,ko03032,ko03036	-	-	-	MCM,MCM_N,MCM_OB
Tha_a00346-T1	29875.EHK26185	0	1708	KOG2115@1|root,KOG2115@2759|Eukaryota,38B61@33154|Opisthokonta,3NXI4@4751|Fungi,3QJI4@4890|Ascomycota,214CS@147550|Sordariomycetes,3TE1T@5125|Hypocreales,3U030@5129|Hypocreaceae	4751|Fungi	U	Vps54-like protein	-	GO:0000003,GO:0000149,GO:0000938,GO:0003006,GO:0003674,GO:0005488,GO:0005515,GO:0005575,GO:0005622,GO:0005623,GO:0005737,GO:0005739,GO:0005794,GO:0006810,GO:0006886,GO:0006892,GO:0006896,GO:0007034,GO:0007049,GO:0008104,GO:0008150,GO:0009272,GO:0009653,GO:0009987,GO:0010927,GO:0012505,GO:0015031,GO:0015833,GO:0016043,GO:0016192,GO:0016197,GO:0016482,GO:0019725,GO:0019905,GO:0019953,GO:0022402,GO:…	-	ko:K17600	-	-	-	-	ko00000,ko01009,ko04131	-	-	-	Vps54,Vps54_N
Tha_a00347-T1	29875.EHK26184	1.94e-109	319	29C6I@1|root,2RJA7@2759|Eukaryota,3A4HK@33154|Opisthokonta,3P40E@4751|Fungi,3QWKF@4890|Ascomycota,21AKW@147550|Sordariomycetes,3TIMX@5125|Hypocreales,3U2E3@5129|Hypocreaceae	4751|Fungi	O	Dnase1 protein	-	-	-	-	-	-	-	-	-	-	-	-	-
Tha_a00348-T1	29875.EHK26183	9.32e-09	67	2E0H8@1|root,2S7XK@2759|Eukaryota,3A61N@33154|Opisthokonta,3P5CV@4751|Fungi,3QXUT@4890|Ascomycota,21CPW@147550|Sordariomycetes,3TJES@5125|Hypocreales,3U2IU@5129|Hypocreaceae	4751|Fungi	S	mmc protein	-	GO:0000002,GO:0003674,GO:0005198,GO:0005199,GO:0005575,GO:0005618,GO:0005622,GO:0005623,GO:0005737,GO:0005739,GO:0005840,GO:0006996,GO:0007005,GO:0008150,GO:0009277,GO:0009987,GO:0016043,GO:0030312,GO:0031505,GO:0032991,GO:0043226,GO:0043227,GO:0043228,GO:0043229,GO:0043231,GO:0043232,GO:0044424,GO:0044444,GO:0044464,GO:0045229,GO:0071554,GO:0071555,GO:0071840,GO:0071852,GO:0071944,GO:1990904	-	ko:K05747	ko04062,ko04144,ko04520,ko04530,ko04666,ko04810,ko05100,ko05130,ko05131,ko05132,ko05231,map04062,map04144,map04520,map04530,map04666,map04810,map05100,map05130,map05131,map05132,map05231	-	-	-	ko00000,ko00001,ko04131,ko04812	-	-	-	-
Tha_a00349-T1	29875.EHK26182	0	1016	COG0013@1|root,KOG1155@2759|Eukaryota,38EMD@33154|Opisthokonta,3NU5Y@4751|Fungi,3QJQQ@4890|Ascomycota,2130R@147550|Sordariomycetes,3TFR9@5125|Hypocreales,3TZPM@5129|Hypocreaceae	4751|Fungi	DO	Anaphase promoting complex subunit 8 / Cdc23	cut23	GO:0000151,GO:0000152,GO:0003674,GO:0005488,GO:0005515,GO:0005575,GO:0005622,GO:0005623,GO:0005634,GO:0005680,GO:0006464,GO:0006508,GO:0006511,GO:0006807,GO:0007088,GO:0007346,GO:0008150,GO:0008152,GO:0009056,GO:0009057,GO:0009896,GO:0009987,GO:0010498,GO:0010564,GO:0010638,GO:0010965,GO:0016567,GO:0019538,GO:0019941,GO:0030071,GO:0030163,GO:0030332,GO:0031145,GO:0031331,GO:0031461,GO:0032270,GO:…	-	ko:K03355	ko04110,ko04111,ko04113,ko04114,ko04120,ko04914,ko05166,map04110,map04111,map04113,map04114,map04120,map04914,map05166	M00389	-	-	ko00000,ko00001,ko00002,ko03036,ko04121	-	-	-	ANAPC8,TPR_1,TPR_8
Tha_a00349-T2	29875.EHK26182	0	952	COG0013@1|root,KOG1155@2759|Eukaryota,38EMD@33154|Opisthokonta,3NU5Y@4751|Fungi,3QJQQ@4890|Ascomycota,2130R@147550|Sordariomycetes,3TFR9@5125|Hypocreales,3TZPM@5129|Hypocreaceae	4751|Fungi	DO	Anaphase promoting complex subunit 8 / Cdc23	cut23	GO:0000151,GO:0000152,GO:0003674,GO:0005488,GO:0005515,GO:0005575,GO:0005622,GO:0005623,GO:0005634,GO:0005680,GO:0006464,GO:0006508,GO:0006511,GO:0006807,GO:0007088,GO:0007346,GO:0008150,GO:0008152,GO:0009056,GO:0009057,GO:0009896,GO:0009987,GO:0010498,GO:0010564,GO:0010638,GO:0010965,GO:0016567,GO:0019538,GO:0019941,GO:0030071,GO:0030163,GO:0030332,GO:0031145,GO:0031331,GO:0031461,GO:0032270,GO:…	-	ko:K03355	ko04110,ko04111,ko04113,ko04114,ko04120,ko04914,ko05166,map04110,map04111,map04113,map04114,map04120,map04914,map05166	M00389	-	-	ko00000,ko00001,ko00002,ko03036,ko04121	-	-	-	ANAPC8,TPR_1,TPR_8
Tha_a00349-T3	29875.EHK26182	2.23e-268	751	COG0013@1|root,KOG1155@2759|Eukaryota,38EMD@33154|Opisthokonta,3NU5Y@4751|Fungi,3QJQQ@4890|Ascomycota,2130R@147550|Sordariomycetes,3TFR9@5125|Hypocreales,3TZPM@5129|Hypocreaceae	4751|Fungi	DO	Anaphase promoting complex subunit 8 / Cdc23	cut23	GO:0000151,GO:0000152,GO:0003674,GO:0005488,GO:0005515,GO:0005575,GO:0005622,GO:0005623,GO:0005634,GO:0005680,GO:0006464,GO:0006508,GO:0006511,GO:0006807,GO:0007088,GO:0007346,GO:0008150,GO:0008152,GO:0009056,GO:0009057,GO:0009896,GO:0009987,GO:0010498,GO:0010564,GO:0010638,GO:0010965,GO:0016567,GO:0019538,GO:0019941,GO:0030071,GO:0030163,GO:0030332,GO:0031145,GO:0031331,GO:0031461,GO:0032270,GO:…	-	ko:K03355	ko04110,ko04111,ko04113,ko04114,ko04120,ko04914,ko05166,map04110,map04111,map04113,map04114,map04120,map04914,map05166	M00389	-	-	ko00000,ko00001,ko00002,ko03036,ko04121	-	-	-	ANAPC8,TPR_1,TPR_8
Tha_a00350-T1	29875.EHK26181	3.5e-229	633	COG0142@1|root,KOG0711@2759|Eukaryota,38DEA@33154|Opisthokonta,3NXTX@4751|Fungi,3QKJ6@4890|Ascomycota,214CZ@147550|Sordariomycetes,3TG0H@5125|Hypocreales,3U23U@5129|Hypocreaceae	4751|Fungi	H	Belongs to the FPP GGPP synthase family	-	GO:0003674,GO:0003824,GO:0004161,GO:0004337,GO:0004659,GO:0005575,GO:0005622,GO:0005623,GO:0005737,GO:0006629,GO:0006644,GO:0006720,GO:0006721,GO:0006793,GO:0006796,GO:0008150,GO:0008152,GO:0008299,GO:0008610,GO:0008654,GO:0009058,GO:0009987,GO:0016114,GO:0016740,GO:0016765,GO:0019637,GO:0044237,GO:0044238,GO:0044249,GO:0044255,GO:0044424,GO:0044464,GO:0045337,GO:0045338,GO:0071704,GO:0090407,GO:…	2.5.1.1,2.5.1.10	ko:K00787	ko00900,ko01100,ko01110,ko01130,ko05164,ko05166,map00900,map01100,map01110,map01130,map05164,map05166	M00366,M00367	R01658,R02003	RC00279	ko00000,ko00001,ko00002,ko01000,ko01006	-	-	-	polyprenyl_synt
Tha_a00351-T1	29875.EHK26180	0	1491	2C0N7@1|root,2S3MD@2759|Eukaryota,3A5MQ@33154|Opisthokonta,3Q4AK@4751|Fungi,3RMGS@4890|Ascomycota,21RF9@147550|Sordariomycetes,3TUWF@5125|Hypocreales,3TXEI@5129|Hypocreaceae	4751|Fungi	-	-	-	-	-	-	-	-	-	-	-	-	-	-	PH,RA
Tha_a00352-T1	29875.EHK26179	1.42e-218	604	COG0451@1|root,KOG1430@2759|Eukaryota,38QKQ@33154|Opisthokonta,3NYA1@4751|Fungi,3QNV5@4890|Ascomycota,216CA@147550|Sordariomycetes,3TE96@5125|Hypocreales,3TXCK@5129|Hypocreaceae	4751|Fungi	EI	RmlD substrate binding domain	-	-	1.1.1.133,2.5.1.6,2.7.7.1,2.7.7.18	ko:K00067,ko:K00789,ko:K06210	ko00270,ko00521,ko00523,ko00760,ko01100,ko01110,ko01130,ko01230,map00270,map00521,map00523,map00760,map01100,map01110,map01130,map01230	M00034,M00035,M00115,M00368,M00609,M00793	R00137,R00177,R02777,R03005,R04771	RC00002,RC00021,RC00182,RC01211	ko00000,ko00001,ko00002,ko01000	-	-	-	RmlD_sub_bind
Tha_a00353-T1	29875.EHK26178	3.97e-182	518	KOG1425@1|root,KOG1425@2759|Eukaryota,38SMH@33154|Opisthokonta,3NZ8S@4751|Fungi,3QNAF@4890|Ascomycota,2143S@147550|Sordariomycetes,3TGHI@5125|Hypocreales,3TY29@5129|Hypocreaceae	4751|Fungi	Z	Microfibril-associated/Pre-mRNA processing	-	GO:0000375,GO:0000377,GO:0000398,GO:0005575,GO:0005622,GO:0005623,GO:0005634,GO:0005681,GO:0005684,GO:0006139,GO:0006396,GO:0006397,GO:0006725,GO:0006807,GO:0008150,GO:0008152,GO:0008380,GO:0009987,GO:0010467,GO:0016070,GO:0016071,GO:0032991,GO:0034641,GO:0043170,GO:0043226,GO:0043227,GO:0043229,GO:0043231,GO:0044237,GO:0044238,GO:0044422,GO:0044424,GO:0044428,GO:0044446,GO:0044464,GO:0045292,GO:…	-	ko:K13110	-	-	-	-	ko00000,ko03041	-	-	-	MFAP1
Tha_a00354-T1	63577.G9P817	0	1131	COG5214@1|root,KOG1625@2759|Eukaryota,38GQH@33154|Opisthokonta,3NW80@4751|Fungi,3QPGW@4890|Ascomycota,214CM@147550|Sordariomycetes,3TEGC@5125|Hypocreales,3TXZ8@5129|Hypocreaceae	4751|Fungi	L	May play an essential role at the early stage of chromosomal DNA replication by coupling the polymerase alpha primase complex to the cellular replication machinery	POL12	GO:0000228,GO:0000278,GO:0000428,GO:0000723,GO:0000785,GO:0000790,GO:0003674,GO:0005488,GO:0005515,GO:0005575,GO:0005622,GO:0005623,GO:0005634,GO:0005635,GO:0005657,GO:0005658,GO:0005694,GO:0006139,GO:0006259,GO:0006260,GO:0006261,GO:0006269,GO:0006270,GO:0006271,GO:0006273,GO:0006725,GO:0006807,GO:0006996,GO:0007049,GO:0008150,GO:0008152,GO:0009058,GO:0009059,GO:0009987,GO:0012505,GO:0016043,GO:…	-	ko:K02321	ko00230,ko00240,ko01100,ko03030,map00230,map00240,map01100,map03030	M00261	R00375,R00376,R00377,R00378	RC02795	ko00000,ko00001,ko00002,ko03032	-	-	-	DNA_pol_E_B,Pol_alpha_B_N
Tha_a00355-T1	29875.EHK26176	0	2073	28MJN@1|root,2QU3A@2759|Eukaryota,39QXH@33154|Opisthokonta,3Q6XE@4751|Fungi,3RPQQ@4890|Ascomycota,21SNT@147550|Sordariomycetes,3TV3G@5125|Hypocreales,3U0KA@5129|Hypocreaceae	4751|Fungi	S	DNA binding domain with preference for A/T rich regions	-	GO:0000183,GO:0005575,GO:0005622,GO:0005623,GO:0005634,GO:0006325,GO:0006342,GO:0006348,GO:0006355,GO:0006357,GO:0006996,GO:0008150,GO:0009889,GO:0009890,GO:0009892,GO:0009987,GO:0010468,GO:0010556,GO:0010558,GO:0010605,GO:0010629,GO:0016043,GO:0016458,GO:0019219,GO:0019222,GO:0030466,GO:0031323,GO:0031324,GO:0031326,GO:0031327,GO:0040029,GO:0043226,GO:0043227,GO:0043229,GO:0043231,GO:0044424,GO:…	-	-	-	-	-	-	-	-	-	-	-
Tha_a00356-T1	29875.EHK26175	0	916	COG1024@1|root,KOG1684@2759|Eukaryota,38EBG@33154|Opisthokonta,3NV3G@4751|Fungi,3QN91@4890|Ascomycota,215YZ@147550|Sordariomycetes,3TDY9@5125|Hypocreales,3TZA7@5129|Hypocreaceae	4751|Fungi	I	Belongs to the enoyl-CoA hydratase isomerase family	EHD3	GO:0003674,GO:0003824,GO:0003860,GO:0005575,GO:0005622,GO:0005623,GO:0005737,GO:0005739,GO:0016289,GO:0016787,GO:0016788,GO:0016790,GO:0043226,GO:0043227,GO:0043229,GO:0043231,GO:0044424,GO:0044444,GO:0044464	3.1.2.4	ko:K05605	ko00280,ko00410,ko00640,ko01100,ko01200,map00280,map00410,map00640,map01100,map01200	M00013	R03158,R05064	RC00004,RC00014,RC00137	ko00000,ko00001,ko00002,ko01000	-	-	-	ECH_2
Tha_a00357-T1	29875.EHK26174	6.64e-75	224	COG1958@1|root,KOG3459@2759|Eukaryota,3A1WS@33154|Opisthokonta,3P45M@4751|Fungi,3QVB1@4890|Ascomycota,219Z8@147550|Sordariomycetes,3TIC4@5125|Hypocreales,3U2H6@5129|Hypocreaceae	4751|Fungi	A	LSM domain	SMD2	GO:0000245,GO:0000375,GO:0000377,GO:0000387,GO:0000395,GO:0000398,GO:0000974,GO:0005575,GO:0005622,GO:0005623,GO:0005634,GO:0005681,GO:0005682,GO:0005684,GO:0005685,GO:0005686,GO:0006139,GO:0006376,GO:0006396,GO:0006397,GO:0006725,GO:0006807,GO:0008150,GO:0008152,GO:0008380,GO:0009987,GO:0010467,GO:0016043,GO:0016070,GO:0016071,GO:0022607,GO:0022613,GO:0022618,GO:0030532,GO:0032991,GO:0034622,GO:…	-	ko:K11096	ko03040,map03040	M00351,M00352,M00354,M00355,M00398	-	-	ko00000,ko00001,ko00002,ko03032,ko03041	-	-	-	LSM
Tha_a00358-T1	29875.EHK26173	0	1071	COG2376@1|root,KOG2426@2759|Eukaryota,38CK2@33154|Opisthokonta,3NUS7@4751|Fungi,3QN88@4890|Ascomycota,214YE@147550|Sordariomycetes,3TETQ@5125|Hypocreales,3U1MA@5129|Hypocreaceae	4751|Fungi	G	Dak2	dak1	GO:0003674,GO:0003824,GO:0004371,GO:0005975,GO:0006066,GO:0006071,GO:0006793,GO:0006796,GO:0008150,GO:0008152,GO:0009056,GO:0009987,GO:0016052,GO:0016301,GO:0016310,GO:0016740,GO:0016772,GO:0016773,GO:0019400,GO:0019405,GO:0019563,GO:0019751,GO:0044237,GO:0044238,GO:0044248,GO:0044262,GO:0044275,GO:0044281,GO:0044282,GO:0046164,GO:0046174,GO:0071704,GO:1901575,GO:1901615,GO:1901616	2.7.1.28,2.7.1.29,4.6.1.15	ko:K00863	ko00051,ko00561,ko00680,ko01100,ko01120,ko01200,ko04622,map00051,map00561,map00680,map01100,map01120,map01200,map04622	M00344	R01011,R01059	RC00002,RC00017	ko00000,ko00001,ko00002,ko01000	-	-	-	Dak1,Dak2
Tha_a00359-T1	29875.EHK26172	0	883	28KFK@1|root,2QSWP@2759|Eukaryota,38E1Q@33154|Opisthokonta,3NXU9@4751|Fungi,3QKK0@4890|Ascomycota,211D3@147550|Sordariomycetes,3TGVV@5125|Hypocreales,3TYU6@5129|Hypocreaceae	4751|Fungi	G	Glycosyl hydrolase family 76	-	-	3.2.1.101	ko:K08257	-	-	-	-	ko00000,ko00537,ko01000	-	GH76	-	Glyco_hydro_76
Tha_a00360-T1	29875.EHK26169	0	1123	COG0639@1|root,KOG0375@2759|Eukaryota,38BQG@33154|Opisthokonta,3NTWU@4751|Fungi,3QN5F@4890|Ascomycota,216N2@147550|Sordariomycetes,3TCQE@5125|Hypocreales,3U1QJ@5129|Hypocreaceae	4751|Fungi	T	Protein phosphatase 2A homologues, catalytic domain.	CNA1	GO:0000082,GO:0000278,GO:0000749,GO:0000754,GO:0003674,GO:0003824,GO:0004721,GO:0004722,GO:0004723,GO:0005575,GO:0005622,GO:0005623,GO:0005737,GO:0005826,GO:0005856,GO:0005938,GO:0005955,GO:0006464,GO:0006470,GO:0006793,GO:0006796,GO:0006807,GO:0006873,GO:0007049,GO:0007154,GO:0007165,GO:0008150,GO:0008152,GO:0008287,GO:0009966,GO:0009987,GO:0010033,GO:0010035,GO:0010038,GO:0010522,GO:0010523,GO:…	3.1.3.16	ko:K04348	ko04010,ko04020,ko04022,ko04114,ko04218,ko04310,ko04360,ko04370,ko04380,ko04650,ko04658,ko04659,ko04660,ko04662,ko04720,ko04724,ko04728,ko04921,ko04922,ko04924,ko05010,ko05014,ko05031,ko05152,ko05166,ko05167,map04010,map04020,map04022,map04114,map04218,map04310,map04360,map04370,map04380,map04650,map04658,map04659,map04660,map04662,map04720,map04724,map04728,map04921,map04922,map04924,map05010,ma…	-	-	-	ko00000,ko00001,ko01000,ko01009	-	-	-	Metallophos
Tha_a00361-T1	29875.EHK26168	6.5e-190	529	COG1028@1|root,KOG0725@2759|Eukaryota,38CE4@33154|Opisthokonta,3NXQY@4751|Fungi,3QNDZ@4890|Ascomycota,2122J@147550|Sordariomycetes,3TD2Z@5125|Hypocreales,3TX9W@5129|Hypocreaceae	4751|Fungi	Q	Enoyl-(Acyl carrier protein) reductase	SOU1	GO:0003674,GO:0003824,GO:0005975,GO:0005996,GO:0008150,GO:0008152,GO:0009056,GO:0016052,GO:0016491,GO:0016614,GO:0016616,GO:0019311,GO:0019312,GO:0019318,GO:0019320,GO:0032115,GO:0042848,GO:0042850,GO:0044238,GO:0044281,GO:0044282,GO:0046365,GO:0050085,GO:0055114,GO:0071704,GO:1901575	1.1.1.289	ko:K17742	ko00051,map00051	-	R07346	RC00102	ko00000,ko00001,ko01000	-	-	-	adh_short_C2
Tha_a00362-T1	29875.EHK26167	6.77e-261	718	COG2175@1|root,KOG3889@2759|Eukaryota,38CFT@33154|Opisthokonta,3NX3Q@4751|Fungi,3QMZ5@4890|Ascomycota,213QT@147550|Sordariomycetes,3TDMS@5125|Hypocreales,3TYJW@5129|Hypocreaceae	4751|Fungi	I	Protein of unknown function (DUF971)	-	-	1.14.11.8	ko:K00474	ko00310,map00310	-	R03451	RC00773	ko00000,ko00001,ko01000	-	-	-	DUF971,TauD
Tha_a00363-T1	29875.EHK26166	0	1107	KOG1867@1|root,KOG1867@2759|Eukaryota,39R4A@33154|Opisthokonta,3NWVH@4751|Fungi,3QMCU@4890|Ascomycota,2133S@147550|Sordariomycetes,3TGP9@5125|Hypocreales,3TZ3J@5129|Hypocreaceae	4751|Fungi	O	Ubiquitin carboxyl-terminal hydrolase	UBP1	GO:0003674,GO:0003824,GO:0004843,GO:0005575,GO:0005622,GO:0005623,GO:0005737,GO:0005783,GO:0006464,GO:0006508,GO:0006807,GO:0008150,GO:0008152,GO:0008233,GO:0008234,GO:0009987,GO:0012505,GO:0016579,GO:0016787,GO:0019538,GO:0019783,GO:0036211,GO:0036459,GO:0043170,GO:0043226,GO:0043227,GO:0043229,GO:0043231,GO:0043412,GO:0044237,GO:0044238,GO:0044260,GO:0044267,GO:0044424,GO:0044444,GO:0044464,GO:…	3.4.19.12	ko:K11870	-	-	-	-	ko00000,ko01000,ko01002,ko04121	-	-	-	UCH
Tha_a00364-T1	51453.EGR49254	1.65e-238	660	KOG1441@1|root,KOG1441@2759|Eukaryota,39Z9M@33154|Opisthokonta,3P03G@4751|Fungi,3QSVZ@4890|Ascomycota,21604@147550|Sordariomycetes,3TDUV@5125|Hypocreales,3TYW7@5129|Hypocreaceae	4751|Fungi	EG	Triose-phosphate Transporter family	-	-	-	-	-	-	-	-	-	-	-	-	TPT
Tha_a00365-T1	51453.EGR49479	1.52e-175	533	2C6VX@1|root,2S313@2759|Eukaryota,39YHX@33154|Opisthokonta,3NXHN@4751|Fungi,3QPHQ@4890|Ascomycota,213N7@147550|Sordariomycetes,3TKCZ@5125|Hypocreales,3U4CU@5129|Hypocreaceae	4751|Fungi	S	COMPASS (Complex proteins associated with Set1p) component shg1	-	-	-	-	-	-	-	-	-	-	-	-	COMPASS-Shg1
Tha_a00366-T1	29875.EHK26163	0	920	29HBG@1|root,2QSA3@2759|Eukaryota,39K9N@33154|Opisthokonta,3Q4ND@4751|Fungi,3RMXC@4890|Ascomycota,2117N@147550|Sordariomycetes,3TFKV@5125|Hypocreales,3U0NU@5129|Hypocreaceae	4751|Fungi	U	Mitochondrial fusion protein (Ugo1)	-	-	-	ko:K17967	-	-	-	-	ko00000,ko03029	9.B.25.1	-	-	Mito_carr
Tha_a00367-T1	29875.EHK26162	1.2e-125	358	COG0633@1|root,KOG3309@2759|Eukaryota,3A01K@33154|Opisthokonta,3P2DF@4751|Fungi,3QV28@4890|Ascomycota,219RA@147550|Sordariomycetes,3TI5H@5125|Hypocreales,3U296@5129|Hypocreaceae	4751|Fungi	C	2Fe-2S iron-sulfur cluster binding domain	YAH1	GO:0003674,GO:0003824,GO:0005575,GO:0005622,GO:0005623,GO:0005737,GO:0005739,GO:0005759,GO:0006725,GO:0006732,GO:0006733,GO:0006743,GO:0006744,GO:0006778,GO:0006779,GO:0006783,GO:0006784,GO:0006790,GO:0006807,GO:0008150,GO:0008152,GO:0009058,GO:0009108,GO:0009987,GO:0016043,GO:0016226,GO:0016491,GO:0016651,GO:0016653,GO:0018130,GO:0019438,GO:0022607,GO:0031163,GO:0031974,GO:0033013,GO:0033014,GO:…	-	ko:K22071	-	-	-	-	ko00000,ko03029	-	-	-	Fer2
Tha_a00368-T1	29875.EHK26161	3.23e-111	331	KOG2974@1|root,KOG2974@2759|Eukaryota,3A03M@33154|Opisthokonta,3P20N@4751|Fungi,3QTZ5@4890|Ascomycota,212BM@147550|Sordariomycetes,3TH9C@5125|Hypocreales,3TXC5@5129|Hypocreaceae	4751|Fungi	S	Rrp15p	RRP15	GO:0000460,GO:0000463,GO:0000466,GO:0000470,GO:0005575,GO:0005622,GO:0005623,GO:0005634,GO:0005730,GO:0006139,GO:0006364,GO:0006396,GO:0006725,GO:0006807,GO:0008150,GO:0008152,GO:0009987,GO:0010467,GO:0016070,GO:0016072,GO:0022613,GO:0030684,GO:0030687,GO:0031974,GO:0031981,GO:0032991,GO:0034470,GO:0034641,GO:0034660,GO:0042254,GO:0042273,GO:0043170,GO:0043226,GO:0043227,GO:0043228,GO:0043229,GO:…	-	ko:K17967	-	-	-	-	ko00000,ko03029	9.B.25.1	-	-	Rrp15p
Tha_a00369-T1	29875.EHK26160	5.92e-246	682	2D1U0@1|root,2SJ8W@2759|Eukaryota,3A7ZQ@33154|Opisthokonta,3P5WH@4751|Fungi,3R7DB@4890|Ascomycota,21D7V@147550|Sordariomycetes,3TJU0@5125|Hypocreales,3TWIV@5129|Hypocreaceae	4751|Fungi	S	GAL4-like Zn(II)2Cys6 (or C6 zinc) binuclear cluster DNA-binding domain	-	-	-	-	-	-	-	-	-	-	-	-	Fungal_trans_2,Zn_clus
Tha_a00370-T1	29875.EHK26159	1.53e-271	746	COG0596@1|root,2QPTG@2759|Eukaryota,39RSE@33154|Opisthokonta,3NY9X@4751|Fungi,3QRGK@4890|Ascomycota,212H2@147550|Sordariomycetes,3TD6Y@5125|Hypocreales,3TZEU@5129|Hypocreaceae	4751|Fungi	O	Alpha/beta hydrolase family	-	-	-	-	-	-	-	-	-	-	-	-	Abhydrolase_6,DUF1100,Peptidase_S9
Tha_a00371-T1	29875.EHK26158	0	1181	2CM8C@1|root,2QPM1@2759|Eukaryota,39UNU@33154|Opisthokonta,3NY3N@4751|Fungi,3QPTV@4890|Ascomycota,217B8@147550|Sordariomycetes,3TDWH@5125|Hypocreales,3U209@5129|Hypocreaceae	4751|Fungi	S	PhoD-like phosphatase	-	-	3.1.3.1	ko:K01113	ko00790,ko01100,ko02020,map00790,map01100,map02020	M00126	R04620	RC00017	ko00000,ko00001,ko00002,ko01000	-	-	-	PhoD
Tha_a00372-T1	29875.EHK26157	3.44e-74	228	KOG1693@1|root,KOG1693@2759|Eukaryota,38GKP@33154|Opisthokonta,3NV0D@4751|Fungi,3QNWN@4890|Ascomycota,215UH@147550|Sordariomycetes,3THM3@5125|Hypocreales,3U06F@5129|Hypocreaceae	4751|Fungi	U	emp24/gp25L/p24 family/GOLD	-	GO:0005575,GO:0005622,GO:0005623,GO:0005737,GO:0005783,GO:0005798,GO:0006621,GO:0006810,GO:0006886,GO:0006888,GO:0008104,GO:0008150,GO:0009987,GO:0012505,GO:0015031,GO:0015833,GO:0016020,GO:0016021,GO:0016192,GO:0030134,GO:0030135,GO:0031224,GO:0031410,GO:0031982,GO:0032507,GO:0033036,GO:0033365,GO:0034613,GO:0035437,GO:0042886,GO:0043226,GO:0043227,GO:0043229,GO:0043231,GO:0044424,GO:0044425,GO:…	-	ko:K14825	-	-	-	-	ko00000,ko02000,ko03009,ko04131	9.B.188	-	-	EMP24_GP25L
Tha_a00373-T1	29875.EHK26156	0	909	KOG2441@1|root,KOG2441@2759|Eukaryota,38EUU@33154|Opisthokonta,3NY30@4751|Fungi,3QRNS@4890|Ascomycota,211VA@147550|Sordariomycetes,3TF1Y@5125|Hypocreales,3TWSU@5129|Hypocreaceae	4751|Fungi	AB	SKIP/SNW domain	PRP45	GO:0000350,GO:0000375,GO:0000377,GO:0000393,GO:0000398,GO:0000974,GO:0003674,GO:0003712,GO:0005575,GO:0005622,GO:0005623,GO:0005634,GO:0005681,GO:0005684,GO:0006139,GO:0006355,GO:0006357,GO:0006396,GO:0006397,GO:0006725,GO:0006807,GO:0008150,GO:0008152,GO:0008380,GO:0009889,GO:0009987,GO:0010467,GO:0010468,GO:0010556,GO:0016043,GO:0016070,GO:0016071,GO:0019219,GO:0019222,GO:0022607,GO:0022613,GO:…	-	ko:K06063	ko03040,ko04330,ko05169,ko05203,map03040,map04330,map05169,map05203	M00355	-	-	ko00000,ko00001,ko00002,ko03041	-	-	-	SKIP_SNW
Tha_a00374-T1	29875.EHK26155	2.16e-246	679	2A34Z@1|root,2RY4F@2759|Eukaryota,39JNG@33154|Opisthokonta,3Q4AP@4751|Fungi,3RMGW@4890|Ascomycota,211SG@147550|Sordariomycetes,3TEH9@5125|Hypocreales,3U0FI@5129|Hypocreaceae	4751|Fungi	I	Glycoside hydrolase family 16	-	-	-	-	-	-	-	-	-	-	-	-	Glyco_hydro_16
Tha_a00375-T1	29875.EHK26154	6.13e-117	335	COG5596@1|root,KOG3225@2759|Eukaryota,399KS@33154|Opisthokonta,3P30H@4751|Fungi,3QUEJ@4890|Ascomycota,219A5@147550|Sordariomycetes,3TI7A@5125|Hypocreales,3TWHJ@5129|Hypocreaceae	4751|Fungi	U	Tim17/Tim22/Tim23/Pmp24 family	TIM22	GO:0003674,GO:0005048,GO:0005488,GO:0005575,GO:0005622,GO:0005623,GO:0005737,GO:0005739,GO:0005740,GO:0005743,GO:0005886,GO:0006605,GO:0006626,GO:0006810,GO:0006839,GO:0006886,GO:0006996,GO:0007005,GO:0007006,GO:0007007,GO:0008104,GO:0008150,GO:0009987,GO:0015031,GO:0015833,GO:0016020,GO:0016021,GO:0016043,GO:0017038,GO:0019866,GO:0030943,GO:0031090,GO:0031224,GO:0031966,GO:0031967,GO:0031975,GO:…	-	ko:K17790	-	-	-	-	ko00000,ko02000,ko03029	3.A.8.1	-	-	Tim17
Tha_a00376-T1	63577.G9P895	7.29e-249	686	KOG4231@1|root,KOG4231@2759|Eukaryota,3A1BQ@33154|Opisthokonta,3P2MJ@4751|Fungi,3QVR8@4890|Ascomycota,21S5Y@147550|Sordariomycetes,3TUWE@5125|Hypocreales,3U0J8@5129|Hypocreaceae	4751|Fungi	I	Patatin-like phospholipase	-	-	-	-	-	-	-	-	-	-	-	-	Patatin
Tha_a00377-T1	29875.EHK26152	3.03e-61	189	2CUZW@1|root,2RPZR@2759|Eukaryota,3AVHI@33154|Opisthokonta,3PH1C@4751|Fungi,3QZ86@4890|Ascomycota,21CB7@147550|Sordariomycetes,3TJ93@5125|Hypocreales,3U2XS@5129|Hypocreaceae	4751|Fungi	-	-	-	-	-	-	-	-	-	-	-	-	-	-	-
Tha_a00378-T1	29875.EHK26151	9.85e-154	431	COG1011@1|root,KOG2961@2759|Eukaryota,3A0CU@33154|Opisthokonta,3P247@4751|Fungi,3QK8C@4890|Ascomycota,211EF@147550|Sordariomycetes,3TEA6@5125|Hypocreales,3U1SB@5129|Hypocreaceae	4751|Fungi	S	Mitochondrial PGP phosphatase	-	GO:0003674,GO:0003824,GO:0005575,GO:0005622,GO:0005623,GO:0005737,GO:0005739,GO:0005759,GO:0005975,GO:0006629,GO:0006644,GO:0006650,GO:0006655,GO:0006793,GO:0006796,GO:0006996,GO:0007005,GO:0007006,GO:0008150,GO:0008152,GO:0008610,GO:0008654,GO:0008962,GO:0009058,GO:0009987,GO:0016043,GO:0016311,GO:0016787,GO:0016788,GO:0016791,GO:0019637,GO:0031974,GO:0032048,GO:0032049,GO:0042578,GO:0043226,GO:…	3.1.3.27	ko:K01094	ko00564,ko01100,map00564,map01100	-	R02029	RC00017	ko00000,ko00001,ko01000	-	-	-	PGP_phosphatase
Tha_a00379-T1	29875.EHK26150	1.52e-297	819	COG5575@1|root,KOG2928@2759|Eukaryota,38I1D@33154|Opisthokonta,3NXCD@4751|Fungi,3QK6J@4890|Ascomycota,21807@147550|Sordariomycetes,3TG64@5125|Hypocreales,3U18W@5129|Hypocreaceae	4751|Fungi	L	Origin recognition complex subunit 2	ORC2	GO:0000228,GO:0000278,GO:0000785,GO:0000790,GO:0000808,GO:0003674,GO:0003676,GO:0003677,GO:0003682,GO:0003688,GO:0003690,GO:0005488,GO:0005575,GO:0005622,GO:0005623,GO:0005634,GO:0005654,GO:0005656,GO:0005657,GO:0005664,GO:0005694,GO:0006139,GO:0006259,GO:0006260,GO:0006261,GO:0006267,GO:0006270,GO:0006325,GO:0006342,GO:0006348,GO:0006355,GO:0006464,GO:0006479,GO:0006725,GO:0006807,GO:0006996,GO:…	-	ko:K02604,ko:K06199	ko04110,ko04111,ko04113,map04110,map04111,map04113	M00284	-	-	ko00000,ko00001,ko00002,ko02000,ko03032,ko03036	1.A.43.1,1.A.43.2,1.A.43.3	-	-	ORC2
Tha_a00380-T1	29875.EHK26149	0	1561	COG0170@1|root,KOG2468@2759|Eukaryota,38Y7A@33154|Opisthokonta,3NUCX@4751|Fungi,3QS8S@4890|Ascomycota,217ZI@147550|Sordariomycetes,3TFTR@5125|Hypocreales,3TX3V@5129|Hypocreaceae	4751|Fungi	I	Phosphatidate cytidylyltransferase	SEC59	GO:0003674,GO:0003824,GO:0004168,GO:0005575,GO:0005622,GO:0005623,GO:0005737,GO:0005783,GO:0005789,GO:0006464,GO:0006486,GO:0006487,GO:0006629,GO:0006644,GO:0006793,GO:0006796,GO:0006807,GO:0008150,GO:0008152,GO:0008610,GO:0008654,GO:0009058,GO:0009059,GO:0009100,GO:0009101,GO:0009987,GO:0012505,GO:0016020,GO:0016021,GO:0016301,GO:0016310,GO:0016740,GO:0016772,GO:0016773,GO:0019538,GO:0019637,GO:…	1.3.1.88,2.7.1.108	ko:K00902,ko:K05542	ko00510,ko01100,map00510,map01100	-	R01018	RC00002,RC00017	ko00000,ko00001,ko01000,ko03016	-	-	-	-
Tha_a00381-T1	29875.EHK26148	3.3e-69	229	2ES3J@1|root,2SURR@2759|Eukaryota,3AB2W@33154|Opisthokonta,3P789@4751|Fungi,3QZDR@4890|Ascomycota,21P43@147550|Sordariomycetes,3TT8I@5125|Hypocreales,3U04B@5129|Hypocreaceae	4751|Fungi	-	-	-	-	-	-	-	-	-	-	-	-	-	-	-
Tha_a00382-T1	29875.EHK26147	1.26e-37	132	KOG3410@1|root,KOG3410@2759|Eukaryota,3A8N0@33154|Opisthokonta,3P6SQ@4751|Fungi,3QZ87@4890|Ascomycota,21BEV@147550|Sordariomycetes,3TIR7@5125|Hypocreales,3U2TW@5129|Hypocreaceae	4751|Fungi	S	Eukaryotic family of unknown function (DUF1754)	-	GO:0005575,GO:0005622,GO:0005623,GO:0005634,GO:0005730,GO:0031974,GO:0031981,GO:0043226,GO:0043227,GO:0043228,GO:0043229,GO:0043231,GO:0043232,GO:0043233,GO:0044422,GO:0044424,GO:0044428,GO:0044446,GO:0044464,GO:0070013	-	ko:K13120	-	-	-	-	ko00000,ko03041	-	-	-	DUF1754
Tha_a00383-T1	29875.EHK26146	0	1148	COG0531@1|root,KOG1287@2759|Eukaryota,38BBK@33154|Opisthokonta,3NX7G@4751|Fungi,3QRS1@4890|Ascomycota,2145P@147550|Sordariomycetes,3TGYN@5125|Hypocreales,3TZ98@5129|Hypocreaceae	4751|Fungi	E	Amino acid permease	-	-	-	-	-	-	-	-	-	-	-	-	AA_permease_2
Tha_a00384-T1	29875.EHK26145	1.07e-273	751	COG1052@1|root,KOG0069@2759|Eukaryota,39TZC@33154|Opisthokonta,3NWKW@4751|Fungi,3QM70@4890|Ascomycota,213QD@147550|Sordariomycetes,3TG24@5125|Hypocreales,3TZ1X@5129|Hypocreaceae	4751|Fungi	C	Catalyzes the NAD( )-dependent oxidation of formate to carbon dioxide. Formate oxidation is the final step in the methanol oxidation pathway in methylotrophic microorganisms. Has a role in the detoxification of exogenous formate in non- methylotrophic organisms	FDH1	GO:0003674,GO:0003824,GO:0005575,GO:0005622,GO:0005623,GO:0005737,GO:0005829,GO:0006082,GO:0008150,GO:0008152,GO:0008863,GO:0009056,GO:0009987,GO:0015942,GO:0016054,GO:0016491,GO:0016620,GO:0016903,GO:0016999,GO:0017001,GO:0017144,GO:0019752,GO:0032787,GO:0042183,GO:0042737,GO:0043436,GO:0044237,GO:0044248,GO:0044281,GO:0044282,GO:0044424,GO:0044444,GO:0044464,GO:0046395,GO:0055114,GO:0071704,GO:…	1.17.1.9	ko:K00122	ko00630,ko00680,ko01100,ko01120,ko01200,map00630,map00680,map01100,map01120,map01200	-	R00519	RC02796	ko00000,ko00001,ko01000	-	-	iMM904.YOR388C,iND750.YOR388C	2-Hacid_dh,2-Hacid_dh_C
Tha_a00385-T1	29875.EHK26144	3.2e-135	386	29CIE@1|root,2RJN7@2759|Eukaryota,3AA7D@33154|Opisthokonta,3P7HM@4751|Fungi,3QX1D@4890|Ascomycota,219N9@147550|Sordariomycetes,3TI0R@5125|Hypocreales,3TYH8@5129|Hypocreaceae	4751|Fungi	-	-	-	-	-	-	-	-	-	-	-	-	-	-	-
Tha_a00386-T1	29875.EHK26143	1.34e-202	561	2CMQY@1|root,2QRHZ@2759|Eukaryota,38UP7@33154|Opisthokonta,3NWFB@4751|Fungi,3QKGA@4890|Ascomycota,212IK@147550|Sordariomycetes,3TD2Y@5125|Hypocreales,3U1P9@5129|Hypocreaceae	4751|Fungi	S	ABC-type nitrate sulfonate bicarbonate transport systems periplasmic components-like protein	-	-	-	-	-	-	-	-	-	-	-	-	NMT1,Phosphonate-bd
Tha_a00387-T1	29875.EHK26142	2.44e-312	858	2EHK4@1|root,2SN7N@2759|Eukaryota,3AI6J@33154|Opisthokonta,3PA1Q@4751|Fungi,3QUPM@4890|Ascomycota,215IV@147550|Sordariomycetes,3TUE4@5125|Hypocreales	4751|Fungi	S	Major Facilitator Superfamily	-	-	-	-	-	-	-	-	-	-	-	-	MFS_1
Tha_a00388-T1	29875.EHK26141	0	2544	COG1132@1|root,KOG0054@2759|Eukaryota,38HNE@33154|Opisthokonta,3NVC0@4751|Fungi,3QMJS@4890|Ascomycota,212D0@147550|Sordariomycetes,3TF8U@5125|Hypocreales,3U0CI@5129|Hypocreaceae	4751|Fungi	Q	ABC transporter transmembrane region	-	-	-	-	-	-	-	-	-	-	-	-	ABC_membrane,ABC_tran
Tha_a00389-T1	29875.EHK26140	0	999	2CIVQ@1|root,2SBSC@2759|Eukaryota,3AB0G@33154|Opisthokonta,3P503@4751|Fungi,3QVUB@4890|Ascomycota,218SD@147550|Sordariomycetes,3TIV8@5125|Hypocreales,3U333@5129|Hypocreaceae	4751|Fungi	-	-	-	-	-	-	-	-	-	-	-	-	-	-	-
Tha_a00390-T1	29875.EHK26139	4.66e-234	664	KOG4364@1|root,KOG4364@2759|Eukaryota,38HXQ@33154|Opisthokonta,3NTYC@4751|Fungi,3RM5Q@4890|Ascomycota,2135S@147550|Sordariomycetes,3TFE9@5125|Hypocreales,3U1H8@5129|Hypocreaceae	4751|Fungi	B	Chromatin assembly factor 1 subunit A	-	-	-	ko:K10750	-	-	-	-	ko00000,ko03036	-	-	-	CAF1A
Tha_a00392-T1	29875.EHK26138	2.66e-213	593	2E0G7@1|root,2S7WN@2759|Eukaryota,39US5@33154|Opisthokonta,3P1H5@4751|Fungi,3QTZ2@4890|Ascomycota,216YY@147550|Sordariomycetes,3TF8K@5125|Hypocreales,3TY2H@5129|Hypocreaceae	4751|Fungi	-	-	-	-	-	-	-	-	-	-	-	-	-	-	-
Tha_a00393-T1	29875.EHK26137	0	1682	COG5409@1|root,KOG1162@2759|Eukaryota,38FWU@33154|Opisthokonta,3NTYU@4751|Fungi,3QPI4@4890|Ascomycota,217CE@147550|Sordariomycetes,3TE5P@5125|Hypocreales,3TYYP@5129|Hypocreaceae	4751|Fungi	U	EXS family	SYG1	GO:0000322,GO:0000323,GO:0000324,GO:0000329,GO:0005575,GO:0005622,GO:0005623,GO:0005737,GO:0005739,GO:0005773,GO:0005774,GO:0005886,GO:0007154,GO:0007165,GO:0008150,GO:0009966,GO:0009987,GO:0010646,GO:0016020,GO:0016021,GO:0023051,GO:0023052,GO:0031090,GO:0031224,GO:0043226,GO:0043227,GO:0043229,GO:0043231,GO:0044422,GO:0044424,GO:0044425,GO:0044437,GO:0044444,GO:0044446,GO:0044464,GO:0048583,GO:…	-	-	-	-	-	-	-	-	-	-	EXS,SPX
Tha_a00393-T2	29875.EHK26137	0	1273	COG5409@1|root,KOG1162@2759|Eukaryota,38FWU@33154|Opisthokonta,3NTYU@4751|Fungi,3QPI4@4890|Ascomycota,217CE@147550|Sordariomycetes,3TE5P@5125|Hypocreales,3TYYP@5129|Hypocreaceae	4751|Fungi	U	EXS family	SYG1	GO:0000322,GO:0000323,GO:0000324,GO:0000329,GO:0005575,GO:0005622,GO:0005623,GO:0005737,GO:0005739,GO:0005773,GO:0005774,GO:0005886,GO:0007154,GO:0007165,GO:0008150,GO:0009966,GO:0009987,GO:0010646,GO:0016020,GO:0016021,GO:0023051,GO:0023052,GO:0031090,GO:0031224,GO:0043226,GO:0043227,GO:0043229,GO:0043231,GO:0044422,GO:0044424,GO:0044425,GO:0044437,GO:0044444,GO:0044446,GO:0044464,GO:0048583,GO:…	-	-	-	-	-	-	-	-	-	-	EXS,SPX
Tha_a00394-T1	29875.EHK26136	0	983	COG1362@1|root,KOG2596@2759|Eukaryota,38HK9@33154|Opisthokonta,3NVRC@4751|Fungi,3QK8F@4890|Ascomycota,211MF@147550|Sordariomycetes,3TGIN@5125|Hypocreales,3TX1Q@5129|Hypocreaceae	4751|Fungi	E	Belongs to the peptidase M18 family	LAP4	GO:0000322,GO:0000323,GO:0000324,GO:0003674,GO:0003824,GO:0004177,GO:0005575,GO:0005576,GO:0005622,GO:0005623,GO:0005737,GO:0005773,GO:0006508,GO:0006518,GO:0006807,GO:0007039,GO:0008150,GO:0008152,GO:0008233,GO:0008235,GO:0008237,GO:0008238,GO:0009056,GO:0009057,GO:0009987,GO:0016787,GO:0019538,GO:0030163,GO:0034641,GO:0043170,GO:0043226,GO:0043227,GO:0043229,GO:0043231,GO:0043603,GO:0044237,GO:…	3.4.11.22	ko:K01268	-	-	-	-	ko00000,ko01000,ko01002,ko04131	-	-	-	Peptidase_M18
Tha_a00395-T1	29875.EHK16785	1.37e-198	561	COG0626@1|root,KOG0053@2759|Eukaryota,38NBH@33154|Opisthokonta,3NXB3@4751|Fungi,3QJBX@4890|Ascomycota,214ZE@147550|Sordariomycetes,3TD1Z@5125|Hypocreales,3TXUQ@5129|Hypocreaceae	4751|Fungi	E	Cys/Met metabolism PLP-dependent enzyme	-	GO:0000096,GO:0000097,GO:0003674,GO:0003824,GO:0003962,GO:0004121,GO:0004123,GO:0005488,GO:0005575,GO:0005622,GO:0005623,GO:0005634,GO:0005737,GO:0006082,GO:0006520,GO:0006534,GO:0006555,GO:0006790,GO:0006807,GO:0008144,GO:0008150,GO:0008152,GO:0008652,GO:0009058,GO:0009066,GO:0009067,GO:0009069,GO:0009070,GO:0009086,GO:0009092,GO:0009987,GO:0016053,GO:0016740,GO:0016765,GO:0016829,GO:0016846,GO:…	2.5.1.48	ko:K01739	ko00270,ko00450,ko00920,ko01100,ko01110,ko01130,ko01230,map00270,map00450,map00920,map01100,map01110,map01130,map01230	M00017	R00999,R01288,R02508,R03217,R03260,R04944,R04945,R04946	RC00020,RC00056,RC00069,RC00420,RC02848,RC02866	ko00000,ko00001,ko00002,ko01000	-	-	-	Cys_Met_Meta_PP
Tha_a00396-T1	29875.EHK26134	5.62e-229	632	COG1064@1|root,KOG0023@2759|Eukaryota,39UK1@33154|Opisthokonta,3NUUT@4751|Fungi,3QMSW@4890|Ascomycota,216WC@147550|Sordariomycetes,3TJM4@5125|Hypocreales,3TY3K@5129|Hypocreaceae	4751|Fungi	Q	Alcohol dehydrogenase GroES-like domain	-	-	1.1.1.2	ko:K00002	ko00010,ko00040,ko00561,ko00930,ko01100,ko01110,ko01120,ko01130,ko01220,map00010,map00040,map00561,map00930,map01100,map01110,map01120,map01130,map01220	M00014	R00746,R01041,R01481,R05231	RC00087,RC00088,RC00099,RC00108	ko00000,ko00001,ko00002,ko01000,ko04147	-	-	-	ADH_N,ADH_zinc_N
Tha_a00397-T1	29875.EHK26133	1.25e-250	695	2EBI2@1|root,2SHKM@2759|Eukaryota,39Z2C@33154|Opisthokonta,3NW8W@4751|Fungi,3QMSS@4890|Ascomycota,2189E@147550|Sordariomycetes,3TK8I@5125|Hypocreales,3U48T@5129|Hypocreaceae	4751|Fungi	S	Haem-containing dehydratase	-	-	-	-	-	-	-	-	-	-	-	-	Dehydratase_hem
Tha_a00398-T1	29875.EHK26132	0	1238	2C70D@1|root,2S31D@2759|Eukaryota,3A3GV@33154|Opisthokonta,3P51Z@4751|Fungi,3R1RZ@4890|Ascomycota,21UNK@147550|Sordariomycetes,3TPKW@5125|Hypocreales,3U1PF@5129|Hypocreaceae	4751|Fungi	S	Fungal specific transcription factor domain	-	-	-	-	-	-	-	-	-	-	-	-	Fungal_trans_2,Zn_clus
Tha_a00399-T1	29875.EHK26131	0	1117	COG0753@1|root,KOG0047@2759|Eukaryota,38BMC@33154|Opisthokonta,3NUEX@4751|Fungi,3QJPH@4890|Ascomycota,21901@147550|Sordariomycetes,3THWE@5125|Hypocreales,3U0AP@5129|Hypocreaceae	4751|Fungi	Q	Occurs in almost all aerobically respiring organisms and serves to protect cells from the toxic effects of hydrogen peroxide	-	GO:0000302,GO:0003674,GO:0003824,GO:0004096,GO:0004601,GO:0005488,GO:0005575,GO:0005622,GO:0005623,GO:0005737,GO:0005739,GO:0005759,GO:0005777,GO:0005782,GO:0006950,GO:0006970,GO:0006979,GO:0008150,GO:0008152,GO:0009056,GO:0009628,GO:0009636,GO:0009651,GO:0009987,GO:0010035,GO:0016209,GO:0016491,GO:0016684,GO:0016999,GO:0017001,GO:0017144,GO:0020037,GO:0031907,GO:0031974,GO:0033554,GO:0034599,GO:…	1.11.1.6	ko:K03781	ko00380,ko00630,ko01110,ko01130,ko01200,ko04011,ko04016,ko04068,ko04146,ko04211,ko04212,ko04213,ko05014,map00380,map00630,map01110,map01130,map01200,map04011,map04016,map04068,map04146,map04211,map04212,map04213,map05014	M00532	R00009,R00602,R02670	RC00034,RC00767,RC02141,RC02755	ko00000,ko00001,ko00002,ko01000	-	-	-	Catalase,Catalase-rel
Tha_a00400-T1	29875.EHK16077	2.17e-131	385	2EGRZ@1|root,2SMMG@2759|Eukaryota,3AVT1@33154|Opisthokonta,3PHPN@4751|Fungi,3QZQU@4890|Ascomycota,21G8K@147550|Sordariomycetes,3TNZ3@5125|Hypocreales,3U0CX@5129|Hypocreaceae	4751|Fungi	-	-	-	-	-	-	-	-	-	-	-	-	-	-	-
Tha_a00401-T1	29875.EHK26130	0	929	COG0666@1|root,KOG4177@2759|Eukaryota,38BVK@33154|Opisthokonta,3NZ8C@4751|Fungi,3QR7F@4890|Ascomycota,2118T@147550|Sordariomycetes,3TF0I@5125|Hypocreales	4751|Fungi	M	ankyrin repeat protein	-	-	-	-	-	-	-	-	-	-	-	-	Ank_2,Ank_3,Ank_4,NACHT,PNP_UDP_1
Tha_a00403-T1	5465.ENH87924	1.31e-08	64.3	2D8E3@1|root,2T9VS@2759|Eukaryota,3A7MS@33154|Opisthokonta,3P530@4751|Fungi,3R9WR@4890|Ascomycota,21UTS@147550|Sordariomycetes,1F0ZN@1028384|Glomerellales	4751|Fungi	S	Heterokaryon incompatibility protein (HET)	-	-	-	-	-	-	-	-	-	-	-	-	HET
Tha_a00404-T1	29875.EHK26127	6.34e-188	530	2CZ5Y@1|root,2S8N8@2759|Eukaryota,3A03I@33154|Opisthokonta,3P7SJ@4751|Fungi,3QJJQ@4890|Ascomycota,2123U@147550|Sordariomycetes,3TH7G@5125|Hypocreales,3U3NC@5129|Hypocreaceae	4751|Fungi	S	GAL4-like Zn(II)2Cys6 (or C6 zinc) binuclear cluster DNA-binding domain	FCR1	-	-	-	-	-	-	-	-	-	-	-	Zn_clus
Tha_a00405-T1	29875.EHK26126	6.32e-259	716	COG0697@1|root,KOG2765@2759|Eukaryota,38EPP@33154|Opisthokonta,3NXNP@4751|Fungi,3QKD1@4890|Ascomycota,215BX@147550|Sordariomycetes,3TG83@5125|Hypocreales,3U01F@5129|Hypocreaceae	4751|Fungi	EG	Protein of unknown function (DUF3955)	-	GO:0000322,GO:0000323,GO:0000324,GO:0000329,GO:0003674,GO:0005215,GO:0005575,GO:0005622,GO:0005623,GO:0005737,GO:0005739,GO:0005773,GO:0005774,GO:0006810,GO:0008150,GO:0016020,GO:0016021,GO:0022857,GO:0031090,GO:0031224,GO:0043226,GO:0043227,GO:0043229,GO:0043231,GO:0044422,GO:0044424,GO:0044425,GO:0044437,GO:0044444,GO:0044446,GO:0044464,GO:0051179,GO:0051234,GO:0055085,GO:0098588,GO:0098805,GO:…	-	ko:K15289	-	-	-	-	ko00000,ko02000	2.A.7.24.1,2.A.7.24.4,2.A.7.24.6	-	-	DUF3955,EamA,SLC35F
Tha_a00405-T2	29875.EHK26126	7.24e-209	586	COG0697@1|root,KOG2765@2759|Eukaryota,38EPP@33154|Opisthokonta,3NXNP@4751|Fungi,3QKD1@4890|Ascomycota,215BX@147550|Sordariomycetes,3TG83@5125|Hypocreales,3U01F@5129|Hypocreaceae	4751|Fungi	EG	Protein of unknown function (DUF3955)	-	GO:0000322,GO:0000323,GO:0000324,GO:0000329,GO:0003674,GO:0005215,GO:0005575,GO:0005622,GO:0005623,GO:0005737,GO:0005739,GO:0005773,GO:0005774,GO:0006810,GO:0008150,GO:0016020,GO:0016021,GO:0022857,GO:0031090,GO:0031224,GO:0043226,GO:0043227,GO:0043229,GO:0043231,GO:0044422,GO:0044424,GO:0044425,GO:0044437,GO:0044444,GO:0044446,GO:0044464,GO:0051179,GO:0051234,GO:0055085,GO:0098588,GO:0098805,GO:…	-	ko:K15289	-	-	-	-	ko00000,ko02000	2.A.7.24.1,2.A.7.24.4,2.A.7.24.6	-	-	DUF3955,EamA,SLC35F
Tha_a00406-T1	29875.EHK26125	3.21e-203	575	COG5398@1|root,KOG4480@2759|Eukaryota,3A0WQ@33154|Opisthokonta,3P25T@4751|Fungi,3QUP7@4890|Ascomycota,212SY@147550|Sordariomycetes,3TDP9@5125|Hypocreales,3U1B8@5129|Hypocreaceae	4751|Fungi	P	Heme oxygenase	-	-	-	-	-	-	-	-	-	-	-	-	Heme_oxygenase
Tha_a00407-T1	29875.EHK26124	0	1308	KOG0321@1|root,KOG0321@2759|Eukaryota,38BTD@33154|Opisthokonta,3NY59@4751|Fungi,3QQCJ@4890|Ascomycota,212F5@147550|Sordariomycetes,3TGAU@5125|Hypocreales,3U004@5129|Hypocreaceae	4751|Fungi	S	WD domain, G-beta repeat	-	GO:0000003,GO:0000151,GO:0003674,GO:0005488,GO:0005515,GO:0005575,GO:0005622,GO:0005623,GO:0005634,GO:0006139,GO:0006259,GO:0006260,GO:0006261,GO:0006279,GO:0006508,GO:0006511,GO:0006725,GO:0006807,GO:0007049,GO:0008150,GO:0008152,GO:0009056,GO:0009057,GO:0009058,GO:0009059,GO:0009987,GO:0019538,GO:0019941,GO:0022402,GO:0022414,GO:0030163,GO:0030674,GO:0031461,GO:0032991,GO:0033260,GO:0034641,GO:…	-	ko:K11790	-	-	-	-	ko00000,ko04121	-	-	-	WD40
Tha_a00407-T2	29875.EHK26124	0	1088	KOG0321@1|root,KOG0321@2759|Eukaryota,38BTD@33154|Opisthokonta,3NY59@4751|Fungi,3QQCJ@4890|Ascomycota,212F5@147550|Sordariomycetes,3TGAU@5125|Hypocreales,3U004@5129|Hypocreaceae	4751|Fungi	S	WD domain, G-beta repeat	-	GO:0000003,GO:0000151,GO:0003674,GO:0005488,GO:0005515,GO:0005575,GO:0005622,GO:0005623,GO:0005634,GO:0006139,GO:0006259,GO:0006260,GO:0006261,GO:0006279,GO:0006508,GO:0006511,GO:0006725,GO:0006807,GO:0007049,GO:0008150,GO:0008152,GO:0009056,GO:0009057,GO:0009058,GO:0009059,GO:0009987,GO:0019538,GO:0019941,GO:0022402,GO:0022414,GO:0030163,GO:0030674,GO:0031461,GO:0032991,GO:0033260,GO:0034641,GO:…	-	ko:K11790	-	-	-	-	ko00000,ko04121	-	-	-	WD40
Tha_a00408-T1	29875.EHK26123	8.55e-284	775	COG0449@1|root,KOG1268@2759|Eukaryota,38BHP@33154|Opisthokonta,3NWKE@4751|Fungi,3QQ7A@4890|Ascomycota,212AR@147550|Sordariomycetes,3TG21@5125|Hypocreales,3TY5D@5129|Hypocreaceae	4751|Fungi	M	Glutamine amidotransferases class-II	DUG3	GO:0003674,GO:0003824,GO:0004044,GO:0005575,GO:0005622,GO:0005623,GO:0005737,GO:0006508,GO:0006518,GO:0006575,GO:0006749,GO:0006751,GO:0006790,GO:0006807,GO:0008150,GO:0008152,GO:0008233,GO:0008238,GO:0008242,GO:0009056,GO:0009987,GO:0016740,GO:0016757,GO:0016763,GO:0016787,GO:0019538,GO:0032991,GO:0034641,GO:0042219,GO:0043170,GO:0043171,GO:0043603,GO:0044237,GO:0044238,GO:0044248,GO:0044273,GO:…	-	ko:K18802	-	-	-	-	ko00000	-	-	-	GATase_4
Tha_a00410-T1	29875.EHK26122	0	955	2CT35@1|root,2S4AX@2759|Eukaryota,38FRS@33154|Opisthokonta,3NUAG@4751|Fungi,3QN1Q@4890|Ascomycota,214JT@147550|Sordariomycetes,3TCTN@5125|Hypocreales,3U0F9@5129|Hypocreaceae	4751|Fungi	S	Fungal specific transcription factor domain	-	-	-	-	-	-	-	-	-	-	-	-	Fungal_trans_2,Zn_clus
Tha_a00412-T1	51453.EGR49498	0	947	KOG1339@1|root,KOG1339@2759|Eukaryota,3AGGA@33154|Opisthokonta,3PD1H@4751|Fungi,3QP9E@4890|Ascomycota,2147K@147550|Sordariomycetes,3THSB@5125|Hypocreales,3TZCU@5129|Hypocreaceae	4751|Fungi	O	Belongs to the peptidase A1 family	-	-	-	-	-	-	-	-	-	-	-	-	Asp
Tha_a00413-T1	29875.EHK26119	1.99e-205	570	COG1028@1|root,KOG1208@2759|Eukaryota,38CZD@33154|Opisthokonta,3NU2V@4751|Fungi,3QQUU@4890|Ascomycota,21D5H@147550|Sordariomycetes,3TST5@5125|Hypocreales,3TZYJ@5129|Hypocreaceae	4751|Fungi	Q	Enoyl-(Acyl carrier protein) reductase	-	-	1.1.1.300	ko:K11153	ko00830,ko01100,map00830,map01100	-	R08379,R08383	RC00649	ko00000,ko00001,ko01000	-	-	-	adh_short
Tha_a00414-T1	29875.EHK26118	7.25e-89	262	COG3791@1|root,2SRJS@2759|Eukaryota,3A9EY@33154|Opisthokonta,3P6R8@4751|Fungi,3QZ8I@4890|Ascomycota,21BY7@147550|Sordariomycetes,3TJAG@5125|Hypocreales,3U2FS@5129|Hypocreaceae	4751|Fungi	S	Glutathione-dependent formaldehyde-activating enzyme	-	-	-	-	-	-	-	-	-	-	-	-	GFA
Tha_a00415-T1	29875.EHK26117	0	1216	29A7V@1|root,2RHAD@2759|Eukaryota,39B0Q@33154|Opisthokonta,3P04M@4751|Fungi,3QKBX@4890|Ascomycota,21DBZ@147550|Sordariomycetes,3TMAD@5125|Hypocreales,3U3TX@5129|Hypocreaceae	4751|Fungi	K	Fungal specific transcription factor domain	-	-	-	-	-	-	-	-	-	-	-	-	Fungal_trans,Zn_clus
Tha_a00416-T1	29875.EHK26116	0	908	COG1012@1|root,KOG2450@2759|Eukaryota,38ENP@33154|Opisthokonta,3NUDW@4751|Fungi,3QMC0@4890|Ascomycota,215SS@147550|Sordariomycetes,3TMB3@5125|Hypocreales,3TZSZ@5129|Hypocreaceae	4751|Fungi	E	Belongs to the aldehyde dehydrogenase family	-	-	-	-	-	-	-	-	-	-	-	-	Aldedh
Tha_a00417-T1	29875.EHK26115	0	1246	2D233@1|root,2SK98@2759|Eukaryota,39SYQ@33154|Opisthokonta,3PC29@4751|Fungi,3R108@4890|Ascomycota,214ZR@147550|Sordariomycetes,3TMAR@5125|Hypocreales,3TY0D@5129|Hypocreaceae	4751|Fungi	B	Fungal specific transcription factor domain	-	-	-	-	-	-	-	-	-	-	-	-	Fungal_trans,Zn_clus
Tha_a00419-T1	29875.EHK26113	7.96e-81	248	2CZCB@1|root,2S9NK@2759|Eukaryota,3A0IX@33154|Opisthokonta,3P2ET@4751|Fungi,3QYNI@4890|Ascomycota,218KR@147550|Sordariomycetes,3TMEM@5125|Hypocreales	4751|Fungi	-	-	-	-	-	-	-	-	-	-	-	-	-	-	-
Tha_a00420-T1	29875.EHK26111	6.8e-290	793	COG0665@1|root,KOG2852@2759|Eukaryota,38D0X@33154|Opisthokonta,3NU73@4751|Fungi,3QMR2@4890|Ascomycota,21547@147550|Sordariomycetes,3TG5J@5125|Hypocreales,3TWMX@5129|Hypocreaceae	4751|Fungi	E	FAD dependent oxidoreductase	-	GO:0000003,GO:0003674,GO:0003824,GO:0005575,GO:0005622,GO:0005623,GO:0005737,GO:0005739,GO:0005768,GO:0005770,GO:0006810,GO:0007049,GO:0008150,GO:0008152,GO:0009987,GO:0012505,GO:0016192,GO:0016197,GO:0016482,GO:0016491,GO:0022414,GO:0031410,GO:0031982,GO:0042147,GO:0043226,GO:0043227,GO:0043229,GO:0043231,GO:0044424,GO:0044444,GO:0044464,GO:0046907,GO:0051179,GO:0051234,GO:0051321,GO:0051641,GO:…	-	-	-	-	-	-	-	-	-	-	DAO
Tha_a00421-T1	29875.EHK26110	6.44e-121	348	COG0386@1|root,KOG1651@2759|Eukaryota,3A1XE@33154|Opisthokonta,3P24F@4751|Fungi,3QU3Q@4890|Ascomycota,217H2@147550|Sordariomycetes,3TH2Z@5125|Hypocreales,3TXTG@5129|Hypocreaceae	4751|Fungi	E	Belongs to the glutathione peroxidase family	GPX2	GO:0000302,GO:0003674,GO:0003824,GO:0004601,GO:0004602,GO:0005575,GO:0005622,GO:0005623,GO:0005634,GO:0005737,GO:0005739,GO:0005740,GO:0005741,GO:0005743,GO:0005829,GO:0006950,GO:0006979,GO:0008150,GO:0008152,GO:0008379,GO:0009056,GO:0009636,GO:0009987,GO:0010035,GO:0016020,GO:0016209,GO:0016491,GO:0016684,GO:0016999,GO:0017001,GO:0017144,GO:0019725,GO:0019866,GO:0019867,GO:0019898,GO:0031090,GO:…	1.11.1.9	ko:K00432	ko00480,ko00590,ko04918,map00480,map00590,map04918	-	R00274,R07034,R07035	RC00011,RC00982	ko00000,ko00001,ko01000	-	-	iMM904.YBR244W,iND750.YBR244W	GSHPx
Tha_a00422-T1	29875.EHK26109	6.91e-131	374	KOG4771@1|root,KOG4771@2759|Eukaryota,39S6E@33154|Opisthokonta,3P548@4751|Fungi,3QV46@4890|Ascomycota,21QEH@147550|Sordariomycetes,3TTYA@5125|Hypocreales,3U19I@5129|Hypocreaceae	4751|Fungi	J	Ribosome biogenesis protein Nop16	NOP16	GO:0005575,GO:0005622,GO:0005623,GO:0005634,GO:0005730,GO:0008150,GO:0022613,GO:0030684,GO:0030687,GO:0031974,GO:0031981,GO:0032991,GO:0042254,GO:0042273,GO:0043226,GO:0043227,GO:0043228,GO:0043229,GO:0043231,GO:0043232,GO:0043233,GO:0044085,GO:0044422,GO:0044424,GO:0044428,GO:0044446,GO:0044464,GO:0070013,GO:0071840,GO:1990904	-	ko:K14839	-	-	-	-	ko00000,ko03009	-	-	-	Nop16
Tha_a00423-T1	29875.EHK26108	2.64e-204	565	2DC0Y@1|root,2S5J2@2759|Eukaryota,3A0ZQ@33154|Opisthokonta,3P6B0@4751|Fungi,3QTQT@4890|Ascomycota,213MX@147550|Sordariomycetes,3TH9N@5125|Hypocreales,3TX49@5129|Hypocreaceae	4751|Fungi	-	-	-	-	-	ko:K12274	-	-	-	-	ko00000,ko02044	3.A.5.8	-	-	MARVEL
Tha_a00424-T1	29875.EHK26107	7.93e-173	503	2992Y@1|root,2RG4D@2759|Eukaryota,38KXP@33154|Opisthokonta,3PNTQ@4751|Fungi,3R81A@4890|Ascomycota,21FDN@147550|Sordariomycetes,3TN1G@5125|Hypocreales,3U4FX@5129|Hypocreaceae	4751|Fungi	-	-	-	-	-	-	-	-	-	-	-	-	-	-	-
Tha_a00425-T1	29875.EHK26106	0	947	KOG0254@1|root,KOG0254@2759|Eukaryota,38FTM@33154|Opisthokonta,3NUY9@4751|Fungi,3QNEX@4890|Ascomycota,212XY@147550|Sordariomycetes,3TFNH@5125|Hypocreales,3TXMW@5129|Hypocreaceae	4751|Fungi	U	Sugar (and other) transporter	-	-	-	-	-	-	-	-	-	-	-	-	MFS_1
Tha_a00426-T1	29875.EHK26105	3.75e-233	646	2D26E@1|root,2SKND@2759|Eukaryota,3AH0F@33154|Opisthokonta,3PACP@4751|Fungi,3QTSJ@4890|Ascomycota,216EC@147550|Sordariomycetes,3TJ26@5125|Hypocreales,3U39Q@5129|Hypocreaceae	4751|Fungi	-	-	-	-	-	-	-	-	-	-	-	-	-	-	-
Tha_a00427-T1	29875.EHK26104	1.04e-296	816	2BYZZ@1|root,2SHDQ@2759|Eukaryota,3AFCX@33154|Opisthokonta,3PA9U@4751|Fungi,3QRF2@4890|Ascomycota,2122B@147550|Sordariomycetes,3TIKN@5125|Hypocreales,3U03K@5129|Hypocreaceae	4751|Fungi	S	Transferase family	-	-	-	-	-	-	-	-	-	-	-	-	Transferase
Tha_a00428-T1	29875.EHK26103	1.75e-89	264	2ET11@1|root,2SVFZ@2759|Eukaryota,3AMYD@33154|Opisthokonta,3PEYT@4751|Fungi,3QY2Q@4890|Ascomycota,21BAU@147550|Sordariomycetes,3TN5T@5125|Hypocreales,3U35M@5129|Hypocreaceae	4751|Fungi	S	SnoaL-like domain	-	-	-	-	-	-	-	-	-	-	-	-	SnoaL_4
Tha_a00429-T1	29875.EHK26102	2.77e-123	355	29PS6@1|root,2RX3Y@2759|Eukaryota,3AMQW@33154|Opisthokonta,3PE9Q@4751|Fungi,3RFU5@4890|Ascomycota,21JN9@147550|Sordariomycetes,3TNEV@5125|Hypocreales,3U465@5129|Hypocreaceae	4751|Fungi	S	Serine hydrolase (FSH1)	-	-	-	-	-	-	-	-	-	-	-	-	FSH1
Tha_a00430-T1	29875.EHK26101	0	3869	COG3321@1|root,KOG1202@2759|Eukaryota,38D6P@33154|Opisthokonta,3NWJ7@4751|Fungi,3QPHI@4890|Ascomycota,21553@147550|Sordariomycetes,3TKE9@5125|Hypocreales,3U3AD@5129|Hypocreaceae	4751|Fungi	Q	Enoylreductase	-	-	-	-	-	-	-	-	-	-	-	-	ADH_N,ADH_zinc_N,ADH_zinc_N_2,Acyl_transf_1,KAsynt_C_assoc,KR,Ketoacyl-synt_C,Methyltransf_12,PP-binding,PS-DH,ketoacyl-synt
Tha_a00431-T1	29875.EHK26099	6.54e-221	610	COG0329@1|root,2QWNS@2759|Eukaryota,399HY@33154|Opisthokonta,3P05F@4751|Fungi,3QS5R@4890|Ascomycota,2186I@147550|Sordariomycetes,3TG0V@5125|Hypocreales,3U0J2@5129|Hypocreaceae	4751|Fungi	H	Dihydrodipicolinate synthetase family	-	-	4.1.2.54	ko:K18103	ko00040,ko01100,map00040,map01100	M00630	R10550	RC00307,RC00435	ko00000,ko00001,ko00002,ko01000	-	-	-	DHDPS
Tha_a00432-T1	29875.EHK26098	4.19e-302	823	28MYE@1|root,2QUH1@2759|Eukaryota,38DEZ@33154|Opisthokonta,3NWZI@4751|Fungi,3QP7C@4890|Ascomycota,215I3@147550|Sordariomycetes,3TGPM@5125|Hypocreales,3U1NQ@5129|Hypocreaceae	4751|Fungi	S	Oxidoreductase family, NAD-binding Rossmann fold	-	-	-	ko:K18106	ko00040,ko01100,map00040,map01100	M00630	R07676,R10565	RC00108	ko00000,ko00001,ko00002,ko01000	-	-	-	GFO_IDH_MocA
Tha_a00433-T1	29875.EHK26097	1.11e-279	776	KOG2634@1|root,KOG2634@2759|Eukaryota,38EDQ@33154|Opisthokonta,3NVWI@4751|Fungi,3QQU0@4890|Ascomycota,214P4@147550|Sordariomycetes,3TGTF@5125|Hypocreales,3TYQJ@5129|Hypocreaceae	4751|Fungi	A	Rit1 N-terminal domain	RIT1	GO:0003674,GO:0003824,GO:0005575,GO:0005622,GO:0005623,GO:0005737,GO:0006139,GO:0006396,GO:0006399,GO:0006400,GO:0006464,GO:0006725,GO:0006807,GO:0008033,GO:0008150,GO:0008152,GO:0009451,GO:0009987,GO:0010467,GO:0016070,GO:0016740,GO:0016757,GO:0016763,GO:0019538,GO:0019988,GO:0034470,GO:0034641,GO:0034660,GO:0036211,GO:0043170,GO:0043399,GO:0043412,GO:0044237,GO:0044238,GO:0044260,GO:0044267,GO:…	-	ko:K15463	-	-	-	-	ko00000,ko01000,ko03016	-	-	-	Init_tRNA_PT,Rit1_C
Tha_a00434-T1	29875.EHK26096	1.04e-163	459	COG0637@1|root,2REF4@2759|Eukaryota,39TRV@33154|Opisthokonta,3P0SW@4751|Fungi,3QN5T@4890|Ascomycota,2173P@147550|Sordariomycetes,3TDE7@5125|Hypocreales,3U044@5129|Hypocreaceae	4751|Fungi	S	HAD-hyrolase-like	-	-	-	-	-	-	-	-	-	-	-	-	HAD_2
Tha_a00435-T1	29875.EHK26095	1.57e-149	432	COG0484@1|root,KOG0714@2759|Eukaryota,38BTN@33154|Opisthokonta,3NW97@4751|Fungi,3QNCB@4890|Ascomycota,21510@147550|Sordariomycetes,3TGSF@5125|Hypocreales,3TXVE@5129|Hypocreaceae	4751|Fungi	O	DnaJ C terminal domain	SIS1	GO:0002181,GO:0002183,GO:0003674,GO:0005488,GO:0005515,GO:0005575,GO:0005622,GO:0005623,GO:0005634,GO:0005737,GO:0005829,GO:0005840,GO:0006403,GO:0006404,GO:0006412,GO:0006413,GO:0006457,GO:0006508,GO:0006511,GO:0006515,GO:0006518,GO:0006807,GO:0006810,GO:0006886,GO:0006913,GO:0006950,GO:0008104,GO:0008150,GO:0008152,GO:0009056,GO:0009057,GO:0009058,GO:0009059,GO:0009987,GO:0010033,GO:0010467,GO:…	-	ko:K09510	-	-	-	-	ko00000,ko03110	-	-	-	DnaJ,DnaJ_C
Tha_a00437-T1	29875.EHK26094	0	916	2BBZ2@1|root,2S0Z0@2759|Eukaryota,39U0U@33154|Opisthokonta,3P2YG@4751|Fungi,3QPF2@4890|Ascomycota,213S8@147550|Sordariomycetes,3TCUQ@5125|Hypocreales,3TYJ6@5129|Hypocreaceae	4751|Fungi	S	Ubiquitin-interacting motif.	-	-	-	-	-	-	-	-	-	-	-	-	UBA_4
Tha_a00437-T2	29875.EHK26094	0	1450	2BBZ2@1|root,2S0Z0@2759|Eukaryota,39U0U@33154|Opisthokonta,3P2YG@4751|Fungi,3QPF2@4890|Ascomycota,213S8@147550|Sordariomycetes,3TCUQ@5125|Hypocreales,3TYJ6@5129|Hypocreaceae	4751|Fungi	S	Ubiquitin-interacting motif.	-	-	-	-	-	-	-	-	-	-	-	-	UBA_4
Tha_a00437-T3	29875.EHK26094	0	1325	2BBZ2@1|root,2S0Z0@2759|Eukaryota,39U0U@33154|Opisthokonta,3P2YG@4751|Fungi,3QPF2@4890|Ascomycota,213S8@147550|Sordariomycetes,3TCUQ@5125|Hypocreales,3TYJ6@5129|Hypocreaceae	4751|Fungi	S	Ubiquitin-interacting motif.	-	-	-	-	-	-	-	-	-	-	-	-	UBA_4
Tha_a00437-T4	29875.EHK26094	0	1374	2BBZ2@1|root,2S0Z0@2759|Eukaryota,39U0U@33154|Opisthokonta,3P2YG@4751|Fungi,3QPF2@4890|Ascomycota,213S8@147550|Sordariomycetes,3TCUQ@5125|Hypocreales,3TYJ6@5129|Hypocreaceae	4751|Fungi	S	Ubiquitin-interacting motif.	-	-	-	-	-	-	-	-	-	-	-	-	UBA_4
Tha_a00438-T1	29875.EHK26093	1.28e-135	386	COG5078@1|root,KOG0425@2759|Eukaryota,39W3Q@33154|Opisthokonta,3Q35M@4751|Fungi,3RK71@4890|Ascomycota,217Q0@147550|Sordariomycetes,3TFRY@5125|Hypocreales,3U0QB@5129|Hypocreaceae	4751|Fungi	O	Belongs to the ubiquitin-conjugating enzyme family	-	-	2.3.2.23	ko:K02207	ko04120,ko05168,map04120,map05168	-	-	-	ko00000,ko00001,ko01000,ko04121	-	-	-	UQ_con
Tha_a00439-T1	29875.EHK26092	0	2887	COG0124@1|root,KOG1035@2759|Eukaryota,38DZ7@33154|Opisthokonta,3NV1M@4751|Fungi,3QN19@4890|Ascomycota,215VT@147550|Sordariomycetes,3TE6M@5125|Hypocreales,3U0NK@5129|Hypocreaceae	4751|Fungi	J	Anticodon binding domain of tRNAs	GCN2	GO:0000049,GO:0000075,GO:0000077,GO:0000166,GO:0000278,GO:0000302,GO:0001300,GO:0003674,GO:0003676,GO:0003723,GO:0003824,GO:0004672,GO:0004674,GO:0004694,GO:0005488,GO:0005524,GO:0005575,GO:0005622,GO:0005623,GO:0005737,GO:0005829,GO:0005840,GO:0006417,GO:0006446,GO:0006464,GO:0006468,GO:0006793,GO:0006796,GO:0006807,GO:0006950,GO:0006974,GO:0006979,GO:0007049,GO:0007050,GO:0007093,GO:0007154,GO:…	2.7.11.1	ko:K16196	ko04138,ko04140,ko04141,ko05160,ko05162,ko05164,ko05168,ko05169,map04138,map04140,map04141,map05160,map05162,map05164,map05168,map05169	-	-	-	ko00000,ko00001,ko01000,ko01001	-	-	-	HGTP_anticodon2,Pkinase,RWD,tRNA-synt_His
Tha_a00440-T1	29875.EHK26091	0	959	2C4NR@1|root,2S2W9@2759|Eukaryota,39VP5@33154|Opisthokonta,3P07F@4751|Fungi,3QT8K@4890|Ascomycota,214GK@147550|Sordariomycetes,3TEYS@5125|Hypocreales,3TZJV@5129|Hypocreaceae	4751|Fungi	S	Spindle pole body formation-associated protein	-	-	-	-	-	-	-	-	-	-	-	-	Cut12
Tha_a00441-T1	29875.EHK26090	6.11e-165	466	COG0830@1|root,2REVQ@2759|Eukaryota,38BB2@33154|Opisthokonta,3P0DQ@4751|Fungi,3QNBU@4890|Ascomycota,21563@147550|Sordariomycetes,3TGRA@5125|Hypocreales,3U1WB@5129|Hypocreaceae	4751|Fungi	O	UreF	-	GO:0006807,GO:0008150,GO:0008152,GO:0009987,GO:0019627,GO:0034641,GO:0043603,GO:0044237,GO:0044281,GO:0071704,GO:0071941,GO:1901564	-	ko:K03188	-	-	-	-	ko00000	-	-	-	UreF
Tha_a00442-T1	29875.EHK26089	1.7e-251	693	KOG0118@1|root,KOG0118@2759|Eukaryota,38BB5@33154|Opisthokonta,3NUMG@4751|Fungi,3QJYV@4890|Ascomycota,212NX@147550|Sordariomycetes,3TFC6@5125|Hypocreales,3TZ8C@5129|Hypocreaceae	4751|Fungi	A	Torus domain	CWC2	GO:0000375,GO:0000377,GO:0000387,GO:0000398,GO:0000974,GO:0003674,GO:0003676,GO:0003723,GO:0005488,GO:0005575,GO:0005622,GO:0005623,GO:0005634,GO:0005681,GO:0005684,GO:0006139,GO:0006396,GO:0006397,GO:0006725,GO:0006807,GO:0008150,GO:0008152,GO:0008380,GO:0009893,GO:0009987,GO:0010467,GO:0010468,GO:0010604,GO:0010628,GO:0016043,GO:0016070,GO:0016071,GO:0017069,GO:0017070,GO:0019219,GO:0019222,GO:…	-	-	-	-	-	-	-	-	-	-	RRM_1,Torus
Tha_a00443-T1	29875.EHK26088	2.55e-247	681	COG1163@1|root,KOG1486@2759|Eukaryota,39QXU@33154|Opisthokonta,3NU94@4751|Fungi,3QKPI@4890|Ascomycota,211AZ@147550|Sordariomycetes,3TFBD@5125|Hypocreales,3TZWJ@5129|Hypocreaceae	4751|Fungi	T	C-terminal region of MMR_HSR1 domain	RBG2	GO:0000166,GO:0001882,GO:0001883,GO:0002181,GO:0003674,GO:0005488,GO:0005515,GO:0005525,GO:0005575,GO:0005622,GO:0005623,GO:0005737,GO:0006412,GO:0006518,GO:0006807,GO:0008150,GO:0008152,GO:0009058,GO:0009059,GO:0009987,GO:0010467,GO:0010646,GO:0010647,GO:0017076,GO:0019001,GO:0019538,GO:0032101,GO:0032103,GO:0032104,GO:0032106,GO:0032107,GO:0032109,GO:0032549,GO:0032550,GO:0032553,GO:0032555,GO:…	-	ko:K06944	-	-	-	-	ko00000	-	-	-	MMR_HSR1,MMR_HSR1_Xtn,TGS
Tha_a00444-T1	51453.EGR49515	1.69e-41	140	2CZS7@1|root,2SBH5@2759|Eukaryota,3A86J@33154|Opisthokonta,3P7A7@4751|Fungi,3QX86@4890|Ascomycota,21BM2@147550|Sordariomycetes,3TJ3X@5125|Hypocreales,3U2ZV@5129|Hypocreaceae	4751|Fungi	S	Spo12 family	-	-	-	-	-	-	-	-	-	-	-	-	Spo12
Tha_a00445-T1	29875.EHK26086	0	880	COG3173@1|root,KOG1469@2759|Eukaryota,38BWX@33154|Opisthokonta,3NUVD@4751|Fungi,3QKUK@4890|Ascomycota,212GC@147550|Sordariomycetes,3THKT@5125|Hypocreales,3TYD3@5129|Hypocreaceae	4751|Fungi	E	Acyl-CoA dehydrogenase, C-terminal domain	-	-	1.3.8.7	ko:K00249	ko00071,ko00280,ko00410,ko00640,ko01100,ko01110,ko01130,ko01200,ko01212,ko03320,map00071,map00280,map00410,map00640,map01100,map01110,map01130,map01200,map01212,map03320	M00013,M00036,M00087	R00924,R01175,R01279,R02661,R03172,R03777,R03857,R03990,R04095,R04432,R04751,R04754	RC00052,RC00068,RC00076,RC00095,RC00148,RC00246	ko00000,ko00001,ko00002,ko01000	-	-	-	Acyl-CoA_dh_1,Acyl-CoA_dh_M,Acyl-CoA_dh_N
Tha_a00446-T1	63577.G9P8W5	1.46e-146	412	KOG0394@1|root,KOG0394@2759|Eukaryota,38C61@33154|Opisthokonta,3NWMV@4751|Fungi,3QKEZ@4890|Ascomycota,21334@147550|Sordariomycetes,3TF3V@5125|Hypocreales,3U1KX@5129|Hypocreaceae	4751|Fungi	U	Rab subfamily of small GTPases	-	GO:0000011,GO:0000322,GO:0000323,GO:0000324,GO:0000329,GO:0003674,GO:0003824,GO:0003924,GO:0005488,GO:0005515,GO:0005575,GO:0005622,GO:0005623,GO:0005737,GO:0005739,GO:0005740,GO:0005741,GO:0005773,GO:0005774,GO:0006810,GO:0006873,GO:0006885,GO:0006886,GO:0006892,GO:0006896,GO:0006897,GO:0006914,GO:0006996,GO:0007033,GO:0007034,GO:0007035,GO:0007154,GO:0007165,GO:0007264,GO:0008104,GO:0008150,GO:…	-	ko:K07897	ko04137,ko04138,ko04140,ko04144,ko04145,ko05132,ko05146,ko05152,map04137,map04138,map04140,map04144,map04145,map05132,map05146,map05152	-	-	-	ko00000,ko00001,ko04031,ko04131,ko04147	-	-	-	Ras
Tha_a00447-T1	29875.EHK26084	6.29e-236	652	2C2CU@1|root,2QQMN@2759|Eukaryota,39RHC@33154|Opisthokonta,3P00Q@4751|Fungi,3QMVK@4890|Ascomycota,2119B@147550|Sordariomycetes,3TEHJ@5125|Hypocreales,3TXF1@5129|Hypocreaceae	4751|Fungi	-	-	-	-	-	-	-	-	-	-	-	-	-	-	-
Tha_a00448-T1	29875.EHK26083	0	1045	COG5371@1|root,KOG1385@2759|Eukaryota,38C6F@33154|Opisthokonta,3NV8S@4751|Fungi,3QJJ3@4890|Ascomycota,213SQ@147550|Sordariomycetes,3TDZT@5125|Hypocreales,3U28C@5129|Hypocreaceae	4751|Fungi	F	Belongs to the GDA1 CD39 NTPase family	GDA1	GO:0000139,GO:0003674,GO:0003824,GO:0004382,GO:0005575,GO:0005622,GO:0005623,GO:0005737,GO:0005794,GO:0006464,GO:0006486,GO:0006487,GO:0006493,GO:0006807,GO:0008150,GO:0008152,GO:0009058,GO:0009059,GO:0009100,GO:0009101,GO:0009268,GO:0009272,GO:0009628,GO:0009987,GO:0010570,GO:0012505,GO:0016020,GO:0016462,GO:0016787,GO:0016817,GO:0016818,GO:0017110,GO:0019538,GO:0030447,GO:0031090,GO:0031984,GO:…	3.6.1.42	ko:K01526	-	-	-	-	ko00000,ko01000	-	-	-	GDA1_CD39
Tha_a00449-T1	29875.EHK26082	0	1041	COG0526@1|root,KOG0324@1|root,KOG0324@2759|Eukaryota,KOG0907@2759|Eukaryota,38YMV@33154|Opisthokonta,3NUP3@4751|Fungi,3QS4B@4890|Ascomycota,214I7@147550|Sordariomycetes,3TF97@5125|Hypocreales,3TYSP@5129|Hypocreaceae	4751|Fungi	O	PPPDE putative peptidase domain	-	-	-	-	-	-	-	-	-	-	-	-	PUL,Peptidase_C97,Thioredoxin
Tha_a00450-T1	29875.EHK26080	1.93e-33	121	2F3C9@1|root,2T4BH@2759|Eukaryota,3ACNR@33154|Opisthokonta,3P9E0@4751|Fungi,3QZQR@4890|Ascomycota,21C7B@147550|Sordariomycetes,3TJHN@5125|Hypocreales,3U34J@5129|Hypocreaceae	4751|Fungi	-	-	-	-	-	-	-	-	-	-	-	-	-	-	-
Tha_a00451-T1	29875.EHK26079	9.21e-235	650	COG0523@1|root,KOG2743@2759|Eukaryota,38EX0@33154|Opisthokonta,3NXCQ@4751|Fungi,3QKW6@4890|Ascomycota,215FF@147550|Sordariomycetes,3TE92@5125|Hypocreales,3TY4T@5129|Hypocreaceae	4751|Fungi	H	CobW/HypB/UreG, nucleotide-binding domain	-	-	-	-	-	-	-	-	-	-	-	-	cobW
Tha_a00452-T1	29875.EHK26077	0	1913	COG0531@1|root,KOG1288@2759|Eukaryota,39J8F@33154|Opisthokonta,3NV4N@4751|Fungi,3QQX9@4890|Ascomycota,216VC@147550|Sordariomycetes,3TFIQ@5125|Hypocreales,3U0AU@5129|Hypocreaceae	4751|Fungi	E	Solute carrier family 12	-	GO:0000322,GO:0000323,GO:0000324,GO:0000329,GO:0003333,GO:0003674,GO:0005215,GO:0005342,GO:0005575,GO:0005622,GO:0005623,GO:0005737,GO:0005773,GO:0005774,GO:0005886,GO:0006810,GO:0006811,GO:0006812,GO:0006813,GO:0006820,GO:0006821,GO:0006855,GO:0006865,GO:0007034,GO:0008150,GO:0008324,GO:0008509,GO:0008514,GO:0009987,GO:0015075,GO:0015077,GO:0015079,GO:0015103,GO:0015108,GO:0015171,GO:0015174,GO:…	-	ko:K14429	-	-	-	-	ko00000,ko02000	2.A.30	-	-	AA_permease,SLC12
Tha_a00453-T1	29875.EHK26076	0	1288	COG0814@1|root,KOG1304@2759|Eukaryota,38FV2@33154|Opisthokonta,3NVU6@4751|Fungi,3QKYZ@4890|Ascomycota,2130F@147550|Sordariomycetes,3TGHD@5125|Hypocreales,3U0SM@5129|Hypocreaceae	4751|Fungi	E	Transmembrane amino acid transporter protein	-	GO:0000322,GO:0000323,GO:0000324,GO:0000329,GO:0003333,GO:0003674,GO:0005215,GO:0005290,GO:0005302,GO:0005342,GO:0005575,GO:0005622,GO:0005623,GO:0005737,GO:0005773,GO:0005774,GO:0006810,GO:0006811,GO:0006812,GO:0006820,GO:0006855,GO:0006865,GO:0006868,GO:0007034,GO:0008150,GO:0008324,GO:0008509,GO:0008514,GO:0015075,GO:0015171,GO:0015173,GO:0015174,GO:0015175,GO:0015179,GO:0015181,GO:0015186,GO:…	-	ko:K14209	ko04138,map04138	-	-	-	ko00000,ko00001,ko02000,ko04131	2.A.18.8	-	-	Aa_trans
Tha_a00454-T1	29875.EHK26075	2.61e-213	593	2CJ2D@1|root,2QS3W@2759|Eukaryota,39XCP@33154|Opisthokonta,3NXF7@4751|Fungi,3QMFP@4890|Ascomycota,2126A@147550|Sordariomycetes,3TF9S@5125|Hypocreales,3U40G@5129|Hypocreaceae	4751|Fungi	S	Sucrase/ferredoxin-like	AIM32	-	-	-	-	-	-	-	-	-	-	-	Suc_Fer-like
Tha_a00455-T1	29875.EHK26074	4.83e-100	292	2ER6A@1|root,2SU1E@2759|Eukaryota,3AC6B@33154|Opisthokonta,3P8FF@4751|Fungi,3QYFM@4890|Ascomycota,21BPJ@147550|Sordariomycetes,3TR4A@5125|Hypocreales,3U4FY@5129|Hypocreaceae	4751|Fungi	-	-	-	-	-	-	-	-	-	-	-	-	-	-	-
Tha_a00456-T1	29875.EHK26073	3.39e-265	731	COG0543@1|root,KOG0534@2759|Eukaryota,39WI5@33154|Opisthokonta,3P3IW@4751|Fungi,3QUZU@4890|Ascomycota,21A7D@147550|Sordariomycetes,3TIRI@5125|Hypocreales,3U3I5@5129|Hypocreaceae	4751|Fungi	CH	Oxidoreductase FAD-binding domain	CYC2	GO:0003674,GO:0003824,GO:0004128,GO:0005575,GO:0005622,GO:0005623,GO:0005737,GO:0005739,GO:0005740,GO:0005743,GO:0006464,GO:0006807,GO:0006996,GO:0007005,GO:0007006,GO:0008150,GO:0008152,GO:0009987,GO:0016020,GO:0016043,GO:0016491,GO:0016651,GO:0016653,GO:0017003,GO:0017004,GO:0017006,GO:0018063,GO:0019538,GO:0019866,GO:0019898,GO:0022607,GO:0031090,GO:0031312,GO:0031314,GO:0031966,GO:0031967,GO:…	-	-	-	-	-	-	-	-	-	-	FAD_binding_6,NAD_binding_1
Tha_a00457-T1	29875.EHK26072	0	2364	KOG0210@1|root,KOG0210@2759|Eukaryota,38BSN@33154|Opisthokonta,3NU8S@4751|Fungi,3QM3S@4890|Ascomycota,2158W@147550|Sordariomycetes,3TFRR@5125|Hypocreales,3U24F@5129|Hypocreaceae	4751|Fungi	P	Belongs to the cation transport ATPase (P-type) (TC 3.A.3) family. Type IV subfamily	NEO1	GO:0000139,GO:0003674,GO:0003824,GO:0004012,GO:0005215,GO:0005319,GO:0005548,GO:0005575,GO:0005622,GO:0005623,GO:0005737,GO:0005768,GO:0005794,GO:0005802,GO:0005886,GO:0006810,GO:0006811,GO:0006820,GO:0006869,GO:0006890,GO:0006897,GO:0006996,GO:0007033,GO:0008150,GO:0009987,GO:0010876,GO:0012505,GO:0015075,GO:0015399,GO:0015405,GO:0015662,GO:0015711,GO:0015748,GO:0015914,GO:0016020,GO:0016021,GO:…	3.6.3.1	ko:K01530	-	-	-	-	ko00000,ko01000	-	-	-	Cation_ATPase,E1-E2_ATPase,Hydrolase,PhoLip_ATPase_C,PhoLip_ATPase_N
Tha_a00458-T1	29875.EHK26731	0	2678	KOG1913@1|root,KOG1913@2759|Eukaryota,38G5T@33154|Opisthokonta,3NVMY@4751|Fungi,3QPXG@4890|Ascomycota,216N7@147550|Sordariomycetes,3TEF5@5125|Hypocreales,3TZAE@5129|Hypocreaceae	4751|Fungi	U	Involved in the initiation of assembly of the COPII coat required for the formation of transport vesicles from the endoplasmic reticulum (ER) and the selection of cargo molecules. Also involved in autophagy	SEC16	GO:0003674,GO:0005488,GO:0005515,GO:0005575,GO:0005622,GO:0005623,GO:0005737,GO:0005783,GO:0005789,GO:0005798,GO:0006810,GO:0006886,GO:0006888,GO:0006900,GO:0006901,GO:0006903,GO:0006914,GO:0006996,GO:0008104,GO:0008150,GO:0008152,GO:0009056,GO:0009987,GO:0012505,GO:0012506,GO:0012507,GO:0015031,GO:0015833,GO:0016020,GO:0016043,GO:0016050,GO:0016192,GO:0016236,GO:0022607,GO:0030117,GO:0030120,GO:…	-	ko:K20353	-	-	-	-	ko00000,ko04131	-	-	-	Sec16,Sec16_C,Sec16_N
Tha_a00459-T1	29875.EHK26071	7.81e-239	657	KOG3999@1|root,KOG3999@2759|Eukaryota,39815@33154|Opisthokonta,3NXPT@4751|Fungi,3QQW0@4890|Ascomycota,2149I@147550|Sordariomycetes,3TFX5@5125|Hypocreales,3U1NG@5129|Hypocreaceae	4751|Fungi	DL	Hus1-like protein	hus1	GO:0000003,GO:0000075,GO:0000076,GO:0000077,GO:0000228,GO:0000278,GO:0000723,GO:0000724,GO:0000725,GO:0000785,GO:0000792,GO:0000793,GO:0000794,GO:0005575,GO:0005622,GO:0005623,GO:0005634,GO:0005694,GO:0006139,GO:0006259,GO:0006281,GO:0006289,GO:0006302,GO:0006310,GO:0006725,GO:0006807,GO:0006950,GO:0006974,GO:0006996,GO:0007049,GO:0007093,GO:0007346,GO:0008150,GO:0008152,GO:0009987,GO:0010389,GO:…	-	ko:K10903	ko04218,map04218	-	-	-	ko00000,ko00001,ko03400	-	-	-	Hus1
Tha_a00459-T2	29875.EHK26071	7.96e-201	559	KOG3999@1|root,KOG3999@2759|Eukaryota,39815@33154|Opisthokonta,3NXPT@4751|Fungi,3QQW0@4890|Ascomycota,2149I@147550|Sordariomycetes,3TFX5@5125|Hypocreales,3U1NG@5129|Hypocreaceae	4751|Fungi	DL	Hus1-like protein	hus1	GO:0000003,GO:0000075,GO:0000076,GO:0000077,GO:0000228,GO:0000278,GO:0000723,GO:0000724,GO:0000725,GO:0000785,GO:0000792,GO:0000793,GO:0000794,GO:0005575,GO:0005622,GO:0005623,GO:0005634,GO:0005694,GO:0006139,GO:0006259,GO:0006281,GO:0006289,GO:0006302,GO:0006310,GO:0006725,GO:0006807,GO:0006950,GO:0006974,GO:0006996,GO:0007049,GO:0007093,GO:0007346,GO:0008150,GO:0008152,GO:0009987,GO:0010389,GO:…	-	ko:K10903	ko04218,map04218	-	-	-	ko00000,ko00001,ko03400	-	-	-	Hus1
Tha_a00461-T1	29875.EHK26070	3.91e-69	211	2EPU0@1|root,2SSYK@2759|Eukaryota,3A8PV@33154|Opisthokonta,3P5FS@4751|Fungi,3QYBD@4890|Ascomycota,21BB5@147550|Sordariomycetes,3TJ3U@5125|Hypocreales,3U2WK@5129|Hypocreaceae	4751|Fungi	-	-	-	-	-	-	-	-	-	-	-	-	-	-	-
Tha_a00462-T1	29875.EHK26069	0	2767	KOG1922@1|root,KOG1922@2759|Eukaryota,38BZD@33154|Opisthokonta,3NU2F@4751|Fungi,3QPXQ@4890|Ascomycota,217QH@147550|Sordariomycetes,3TE9M@5125|Hypocreales,3TWTG@5129|Hypocreaceae	4751|Fungi	TZ	Diaphanous FH3 Domain	-	GO:0000003,GO:0000131,GO:0000132,GO:0000133,GO:0000142,GO:0000226,GO:0000278,GO:0000281,GO:0000282,GO:0000399,GO:0000746,GO:0000747,GO:0000755,GO:0000910,GO:0000912,GO:0000915,GO:0000920,GO:0001411,GO:0003674,GO:0003779,GO:0005488,GO:0005515,GO:0005522,GO:0005575,GO:0005622,GO:0005623,GO:0005628,GO:0005737,GO:0005826,GO:0005856,GO:0005884,GO:0005886,GO:0005933,GO:0005934,GO:0005935,GO:0005937,GO:…	-	ko:K05740,ko:K11238,ko:K17971	ko04011,ko04510,ko04810,ko04933,ko05131,map04011,map04510,map04810,map04933,map05131	-	-	-	ko00000,ko00001,ko03029,ko04812	-	-	-	Drf_FH3,Drf_GBD,FH2
Tha_a00463-T1	29875.EHK26068	2.13e-63	206	KOG3263@1|root,KOG3263@2759|Eukaryota,3A8FS@33154|Opisthokonta,3P6QQ@4751|Fungi,3QX8H@4890|Ascomycota,21AV9@147550|Sordariomycetes,3TIPG@5125|Hypocreales,3U35H@5129|Hypocreaceae	4751|Fungi	S	Protein of unknown function (DUF1777)	-	GO:0000375,GO:0000377,GO:0000398,GO:0003674,GO:0003676,GO:0003723,GO:0005488,GO:0005575,GO:0005622,GO:0005623,GO:0005634,GO:0005681,GO:0006139,GO:0006396,GO:0006397,GO:0006725,GO:0006807,GO:0008150,GO:0008152,GO:0008380,GO:0009987,GO:0010467,GO:0016070,GO:0016071,GO:0030532,GO:0032991,GO:0034641,GO:0043170,GO:0043226,GO:0043227,GO:0043229,GO:0043231,GO:0044237,GO:0044238,GO:0044422,GO:0044424,GO:…	-	ko:K12846	ko03040,map03040	M00354	-	-	ko00000,ko00001,ko00002,ko03041	-	-	-	DUF1777
Tha_a00464-T1	29875.EHK26067	0	1548	KOG2161@1|root,KOG2161@2759|Eukaryota,38CWF@33154|Opisthokonta,3NVNE@4751|Fungi,3QN3K@4890|Ascomycota,211QJ@147550|Sordariomycetes,3TG44@5125|Hypocreales,3U1EG@5129|Hypocreaceae	4751|Fungi	G	Glycosyl hydrolase family 63 N-terminal domain	CWH41	GO:0000271,GO:0000322,GO:0000323,GO:0000324,GO:0003674,GO:0003824,GO:0004553,GO:0004573,GO:0005575,GO:0005622,GO:0005623,GO:0005737,GO:0005773,GO:0005783,GO:0005789,GO:0005975,GO:0005976,GO:0006073,GO:0006464,GO:0006486,GO:0006487,GO:0006807,GO:0008150,GO:0008152,GO:0009058,GO:0009059,GO:0009100,GO:0009101,GO:0009250,GO:0009272,GO:0009987,GO:0010383,GO:0012505,GO:0015926,GO:0016020,GO:0016051,GO:…	3.2.1.106	ko:K01228	ko00510,ko01100,ko04141,map00510,map01100,map04141	M00073	R05979	-	ko00000,ko00001,ko00002,ko01000,ko04147	-	-	-	Glyco_hydro_63,Glyco_hydro_63N
Tha_a00465-T1	29875.EHK26066	2.87e-66	204	2D4BA@1|root,2SUJB@2759|Eukaryota,3AKTS@33154|Opisthokonta,3PDZK@4751|Fungi,3QY4K@4890|Ascomycota,21B4Z@147550|Sordariomycetes,3TMTU@5125|Hypocreales,3U2RC@5129|Hypocreaceae	4751|Fungi	S	Acetyltransferase (GNAT) domain	-	-	-	-	-	-	-	-	-	-	-	-	Acetyltransf_1,Acetyltransf_10
Tha_a00466-T1	29875.EHK26065	4.95e-93	316	29DHG@1|root,2RKMI@2759|Eukaryota,38QAB@33154|Opisthokonta,3PS44@4751|Fungi,3RBJH@4890|Ascomycota,21HUX@147550|Sordariomycetes,3TQHK@5125|Hypocreales,3U3H2@5129|Hypocreaceae	4751|Fungi	-	-	-	-	-	-	-	-	-	-	-	-	-	-	-
Tha_a00467-T1	29875.EHK26727	3.16e-192	553	COG0666@1|root,KOG4177@2759|Eukaryota,39ZAM@33154|Opisthokonta,3NZ74@4751|Fungi,3QVXQ@4890|Ascomycota,21ABT@147550|Sordariomycetes,3TQ35@5125|Hypocreales,3U2SZ@5129|Hypocreaceae	4751|Fungi	S	ankyrin repeats	-	-	-	-	-	-	-	-	-	-	-	-	Ank_2
Tha_a00468-T1	51453.EGR49527	5.87e-162	472	COG3591@1|root,2SGEJ@2759|Eukaryota,3A7GT@33154|Opisthokonta,3P607@4751|Fungi,3QYUN@4890|Ascomycota,21C98@147550|Sordariomycetes,3TPVH@5125|Hypocreales,3U2AN@5129|Hypocreaceae	4751|Fungi	E	serine-type aminopeptidase activity	-	-	-	-	-	-	-	-	-	-	-	-	-
Tha_a00470-T1	29875.EHK26062	0	924	COG0486@1|root,KOG1191@2759|Eukaryota,38CEV@33154|Opisthokonta,3NUT7@4751|Fungi,3QJSY@4890|Ascomycota,212XJ@147550|Sordariomycetes,3TF8H@5125|Hypocreales,3TZM9@5129|Hypocreaceae	4751|Fungi	J	GTP-binding protein TrmE N-terminus	MSS1	GO:0000166,GO:0000959,GO:0000963,GO:0001882,GO:0001883,GO:0002097,GO:0002098,GO:0003674,GO:0003824,GO:0003924,GO:0005488,GO:0005525,GO:0005575,GO:0005622,GO:0005623,GO:0005737,GO:0005739,GO:0005740,GO:0005743,GO:0005829,GO:0006139,GO:0006396,GO:0006399,GO:0006400,GO:0006412,GO:0006518,GO:0006725,GO:0006807,GO:0008033,GO:0008150,GO:0008152,GO:0009058,GO:0009059,GO:0009451,GO:0009987,GO:0010467,GO:…	-	ko:K03650	-	-	R08701	RC00053,RC00209,RC00870	ko00000,ko01000,ko03016	-	-	-	MMR_HSR1,MnmE_helical,TrmE_N
Tha_a00471-T1	29875.EHK26061	3.46e-223	617	2CFA5@1|root,2QQIZ@2759|Eukaryota,39UG3@33154|Opisthokonta,3NXMC@4751|Fungi,3QJEG@4890|Ascomycota,211VH@147550|Sordariomycetes,3TFAP@5125|Hypocreales,3TZ1B@5129|Hypocreaceae	4751|Fungi	S	Elongator subunit Iki1	-	GO:0002097,GO:0002098,GO:0005575,GO:0005622,GO:0005623,GO:0005634,GO:0005737,GO:0006139,GO:0006396,GO:0006399,GO:0006400,GO:0006725,GO:0006807,GO:0008033,GO:0008150,GO:0008152,GO:0009451,GO:0009987,GO:0010467,GO:0016070,GO:0032991,GO:0033588,GO:0034470,GO:0034641,GO:0034660,GO:0043170,GO:0043226,GO:0043227,GO:0043229,GO:0043231,GO:0043412,GO:0044237,GO:0044238,GO:0044424,GO:0044464,GO:0046483,GO:…	-	ko:K11376	-	-	-	-	ko00000,ko03016,ko03036	-	-	-	Elong_Iki1
Tha_a00472-T1	29875.EHK26060	6.34e-147	414	COG5143@1|root,KOG0862@2759|Eukaryota,38HIM@33154|Opisthokonta,3NUVF@4751|Fungi,3QPZI@4890|Ascomycota,216R4@147550|Sordariomycetes,3TGNK@5125|Hypocreales,3U11N@5129|Hypocreaceae	4751|Fungi	U	Regulated-SNARE-like domain	SEC22	GO:0000149,GO:0003674,GO:0005484,GO:0005488,GO:0005515,GO:0005575,GO:0005622,GO:0005623,GO:0005737,GO:0005783,GO:0005789,GO:0005794,GO:0005798,GO:0006810,GO:0006886,GO:0006888,GO:0006890,GO:0006906,GO:0006996,GO:0008104,GO:0008150,GO:0009987,GO:0012505,GO:0012506,GO:0012507,GO:0015031,GO:0015833,GO:0016020,GO:0016021,GO:0016043,GO:0016050,GO:0016192,GO:0030133,GO:0030134,GO:0030135,GO:0030658,GO:…	-	ko:K08517	ko04130,ko04145,ko05134,map04130,map04145,map05134	-	-	-	ko00000,ko00001,ko04131	-	-	-	Longin,Synaptobrevin
Tha_a00473-T1	29875.EHK26059	1.03e-237	654	2CGS4@1|root,2RP9B@2759|Eukaryota,39YCF@33154|Opisthokonta,3PBPW@4751|Fungi,3QQAV@4890|Ascomycota,21181@147550|Sordariomycetes,3TDDK@5125|Hypocreales,3TX7Z@5129|Hypocreaceae	4751|Fungi	-	-	-	-	-	-	-	-	-	-	-	-	-	-	-
Tha_a00475-T1	29875.EHK26058	0	1217	KOG2489@1|root,KOG2489@2759|Eukaryota,38BC2@33154|Opisthokonta,3NVEB@4751|Fungi,3QN2N@4890|Ascomycota,213JF@147550|Sordariomycetes,3TEMS@5125|Hypocreales,3U0XK@5129|Hypocreaceae	4751|Fungi	S	Cleft lip and palate transmembrane protein 1 (CLPTM1)	-	-	-	-	-	-	-	-	-	-	-	-	CLPTM1
Tha_a00476-T1	29875.EHK26057	3.36e-157	442	COG1611@1|root,2QSR9@2759|Eukaryota,38GPR@33154|Opisthokonta,3NZWJ@4751|Fungi,3QKYC@4890|Ascomycota,213CH@147550|Sordariomycetes,3TD4R@5125|Hypocreales,3TYTN@5129|Hypocreaceae	4751|Fungi	S	Possible lysine decarboxylase	-	GO:0005575,GO:0005622,GO:0005623,GO:0005634,GO:0005737,GO:0008150,GO:0010033,GO:0010243,GO:0014070,GO:0014074,GO:0042221,GO:0043226,GO:0043227,GO:0043229,GO:0043231,GO:0044424,GO:0044464,GO:0050896,GO:1901698	-	-	-	-	-	-	-	-	-	-	Lysine_decarbox
Tha_a00477-T1	29875.EHK26056	3.33e-174	488	COG0638@1|root,KOG0863@2759|Eukaryota,38BYM@33154|Opisthokonta,3NW5C@4751|Fungi,3QJCU@4890|Ascomycota,214FQ@147550|Sordariomycetes,3TE3E@5125|Hypocreales,3U23N@5129|Hypocreaceae	4751|Fungi	O	Proteasome subunit A N-terminal signature Add an annotation	PRE5	GO:0000502,GO:0005575,GO:0005622,GO:0005623,GO:0005634,GO:0005737,GO:0005829,GO:0005839,GO:0006508,GO:0006511,GO:0006807,GO:0007088,GO:0007346,GO:0008150,GO:0008152,GO:0009056,GO:0009057,GO:0009896,GO:0009987,GO:0010498,GO:0010499,GO:0010564,GO:0010638,GO:0010965,GO:0012505,GO:0016020,GO:0019538,GO:0019773,GO:0019941,GO:0030071,GO:0030163,GO:0031331,GO:0031597,GO:0032270,GO:0032436,GO:0032991,GO:…	3.4.25.1	ko:K02725	ko03050,map03050	M00337,M00340	-	-	ko00000,ko00001,ko00002,ko01000,ko01002,ko03051,ko04147	-	-	-	Proteasome,Proteasome_A_N
Tha_a00477-T2	29875.EHK26056	1.17e-163	461	COG0638@1|root,KOG0863@2759|Eukaryota,38BYM@33154|Opisthokonta,3NW5C@4751|Fungi,3QJCU@4890|Ascomycota,214FQ@147550|Sordariomycetes,3TE3E@5125|Hypocreales,3U23N@5129|Hypocreaceae	4751|Fungi	O	Proteasome subunit A N-terminal signature Add an annotation	PRE5	GO:0000502,GO:0005575,GO:0005622,GO:0005623,GO:0005634,GO:0005737,GO:0005829,GO:0005839,GO:0006508,GO:0006511,GO:0006807,GO:0007088,GO:0007346,GO:0008150,GO:0008152,GO:0009056,GO:0009057,GO:0009896,GO:0009987,GO:0010498,GO:0010499,GO:0010564,GO:0010638,GO:0010965,GO:0012505,GO:0016020,GO:0019538,GO:0019773,GO:0019941,GO:0030071,GO:0030163,GO:0031331,GO:0031597,GO:0032270,GO:0032436,GO:0032991,GO:…	3.4.25.1	ko:K02725	ko03050,map03050	M00337,M00340	-	-	ko00000,ko00001,ko00002,ko01000,ko01002,ko03051,ko04147	-	-	-	Proteasome,Proteasome_A_N
Tha_a00478-T1	29875.EHK26055	6.26e-264	728	COG1932@1|root,KOG2790@2759|Eukaryota,38B9C@33154|Opisthokonta,3NUNH@4751|Fungi,3QMYX@4890|Ascomycota,212E1@147550|Sordariomycetes,3TGP5@5125|Hypocreales,3TX1M@5129|Hypocreaceae	4751|Fungi	EH	Aminotransferase class-V	SER1	GO:0003674,GO:0003824,GO:0004648,GO:0005575,GO:0005622,GO:0005623,GO:0005737,GO:0006082,GO:0006139,GO:0006144,GO:0006520,GO:0006563,GO:0006564,GO:0006725,GO:0006807,GO:0008150,GO:0008152,GO:0008483,GO:0008652,GO:0009058,GO:0009069,GO:0009070,GO:0009112,GO:0009113,GO:0009987,GO:0016053,GO:0016740,GO:0016769,GO:0018130,GO:0019438,GO:0019752,GO:0034641,GO:0042440,GO:0043436,GO:0044237,GO:0044238,GO:…	2.6.1.52	ko:K00831	ko00260,ko00680,ko00750,ko01100,ko01120,ko01130,ko01200,ko01230,map00260,map00680,map00750,map01100,map01120,map01130,map01200,map01230	M00020,M00124	R04173,R05085	RC00006,RC00036	ko00000,ko00001,ko00002,ko01000,ko01007	-	-	-	Aminotran_5
Tha_a00479-T1	29875.EHK26054	7.05e-95	283	2E191@1|root,2S8M1@2759|Eukaryota,3A7J7@33154|Opisthokonta,3P5J1@4751|Fungi,3QXGK@4890|Ascomycota,21ARB@147550|Sordariomycetes,3TINA@5125|Hypocreales,3U2H1@5129|Hypocreaceae	4751|Fungi	S	Asx homology domain	-	-	-	-	-	-	-	-	-	-	-	-	ASXH
Tha_a00480-T1	29875.EHK26053	0	1326	COG4289@1|root,2QU9P@2759|Eukaryota,38HV4@33154|Opisthokonta,3NZ89@4751|Fungi,3QJIC@4890|Ascomycota,211WN@147550|Sordariomycetes,3TFSY@5125|Hypocreales,3TYTY@5129|Hypocreaceae	4751|Fungi	S	Uncharacterized protein conserved in bacteria (DUF2264)	-	-	-	-	-	-	-	-	-	-	-	-	DUF2264
Tha_a00481-T1	29875.EHK26052	0	1021	KOG0254@1|root,KOG0254@2759|Eukaryota,38I33@33154|Opisthokonta,3NVZH@4751|Fungi,3QQMW@4890|Ascomycota,2130B@147550|Sordariomycetes,3TFD2@5125|Hypocreales,3TYPP@5129|Hypocreaceae	4751|Fungi	P	Belongs to the major facilitator superfamily. Sugar transporter (TC 2.A.1.1) family	-	-	-	-	-	-	-	-	-	-	-	-	Sugar_tr
Tha_a00482-T1	51453.EGR49310	1.47e-193	590	KOG1953@1|root,KOG1953@2759|Eukaryota,38DAT@33154|Opisthokonta,3NUM4@4751|Fungi,3QPH8@4890|Ascomycota,217M7@147550|Sordariomycetes,3TCZT@5125|Hypocreales,3TXYB@5129|Hypocreaceae	4751|Fungi	U	Transport protein Trs120 or TRAPPC9, TRAPP II complex subunit	TRS120	GO:0000278,GO:0000281,GO:0000910,GO:0005575,GO:0005622,GO:0005623,GO:0005737,GO:0005768,GO:0005769,GO:0005794,GO:0005801,GO:0005802,GO:0005886,GO:0006810,GO:0006886,GO:0006891,GO:0006892,GO:0006893,GO:0007049,GO:0007107,GO:0008104,GO:0008150,GO:0009987,GO:0012505,GO:0015031,GO:0015833,GO:0016020,GO:0016043,GO:0016192,GO:0016197,GO:0016482,GO:0022402,GO:0030008,GO:0030427,GO:0031410,GO:0031982,GO:…	-	ko:K20306	-	-	-	-	ko00000,ko04131	-	-	-	TRAPPC9-Trs120
Tha_a00483-T1	29875.EHK26051	0	2627	KOG1953@1|root,KOG1953@2759|Eukaryota,38DAT@33154|Opisthokonta,3NUM4@4751|Fungi,3QPH8@4890|Ascomycota,217M7@147550|Sordariomycetes,3TCZT@5125|Hypocreales,3TXYB@5129|Hypocreaceae	4751|Fungi	U	Transport protein Trs120 or TRAPPC9, TRAPP II complex subunit	TRS120	GO:0000278,GO:0000281,GO:0000910,GO:0005575,GO:0005622,GO:0005623,GO:0005737,GO:0005768,GO:0005769,GO:0005794,GO:0005801,GO:0005802,GO:0005886,GO:0006810,GO:0006886,GO:0006891,GO:0006892,GO:0006893,GO:0007049,GO:0007107,GO:0008104,GO:0008150,GO:0009987,GO:0012505,GO:0015031,GO:0015833,GO:0016020,GO:0016043,GO:0016192,GO:0016197,GO:0016482,GO:0022402,GO:0030008,GO:0030427,GO:0031410,GO:0031982,GO:…	-	ko:K20306	-	-	-	-	ko00000,ko04131	-	-	-	TRAPPC9-Trs120
Tha_a00484-T1	29875.EHK26050	0	1593	COG0147@1|root,KOG1224@2759|Eukaryota,38EFT@33154|Opisthokonta,3NU85@4751|Fungi,3QMKG@4890|Ascomycota,211ZU@147550|Sordariomycetes,3TF4X@5125|Hypocreales,3TZZY@5129|Hypocreaceae	4751|Fungi	J	chorismate binding enzyme	-	-	2.6.1.85	ko:K13950	ko00790,map00790	-	R01716	RC00010,RC01418	ko00000,ko00001,ko01000	-	-	-	Anth_synt_I_N,Chorismate_bind,GATase
Tha_a00485-T1	29875.EHK26049	1.14e-83	247	KOG2174@1|root,KOG2174@2759|Eukaryota,3A20B@33154|Opisthokonta,3P3FU@4751|Fungi,3QUZW@4890|Ascomycota,219XT@147550|Sordariomycetes,3TIFD@5125|Hypocreales,3U2K1@5129|Hypocreaceae	4751|Fungi	T	Vacuolar protein sorting 55	VPS55	GO:0005575,GO:0005622,GO:0005623,GO:0005737,GO:0005768,GO:0005770,GO:0006810,GO:0006886,GO:0007034,GO:0008104,GO:0008150,GO:0010008,GO:0012505,GO:0015031,GO:0015833,GO:0016020,GO:0016021,GO:0016192,GO:0016197,GO:0031090,GO:0031224,GO:0031410,GO:0031982,GO:0032509,GO:0032511,GO:0032879,GO:0032880,GO:0032991,GO:0033036,GO:0034424,GO:0034613,GO:0042886,GO:0043226,GO:0043227,GO:0043229,GO:0044422,GO:…	-	-	-	-	-	-	-	-	-	-	Vps55
Tha_a00486-T1	29875.EHK26048	5.56e-141	407	COG5129@1|root,KOG3064@2759|Eukaryota,38DJW@33154|Opisthokonta,3NVUZ@4751|Fungi,3QMSY@4890|Ascomycota,212E5@147550|Sordariomycetes,3TDCS@5125|Hypocreales,3U01I@5129|Hypocreaceae	4751|Fungi	A	Mak16 protein C-terminal region	mak16	GO:0000460,GO:0000463,GO:0000466,GO:0000470,GO:0005575,GO:0005622,GO:0005623,GO:0005634,GO:0005730,GO:0006139,GO:0006364,GO:0006396,GO:0006725,GO:0006807,GO:0008150,GO:0008152,GO:0009987,GO:0010467,GO:0016070,GO:0016072,GO:0022613,GO:0030684,GO:0030687,GO:0031974,GO:0031981,GO:0032991,GO:0034470,GO:0034641,GO:0034660,GO:0042254,GO:0042273,GO:0043170,GO:0043226,GO:0043227,GO:0043228,GO:0043229,GO:…	-	ko:K14831	-	-	-	-	ko00000,ko03009	-	-	-	Mak16,Ribosomal_L28e
Tha_a00487-T1	29875.EHK26047	3.83e-153	434	2CUKP@1|root,2S4EA@2759|Eukaryota,39Z30@33154|Opisthokonta,3P1BU@4751|Fungi,3QRAH@4890|Ascomycota,217NC@147550|Sordariomycetes,3TII1@5125|Hypocreales,3U04J@5129|Hypocreaceae	4751|Fungi	S	Sec1-binding region of Mso1	-	-	-	-	-	-	-	-	-	-	-	-	Mso1_Sec1_bdg
Tha_a00488-T1	29875.EHK26046	5.77e-184	513	COG1024@1|root,KOG1679@2759|Eukaryota,39PIE@33154|Opisthokonta,3Q5V4@4751|Fungi,3RNWU@4890|Ascomycota,21S48@147550|Sordariomycetes,3TUUG@5125|Hypocreales,3U4U0@5129|Hypocreaceae	2759|Eukaryota	I	Enoyl-CoA hydratase/isomerase	-	-	4.1.3.4	ko:K01640	ko00072,ko00280,ko00281,ko00650,ko01100,ko04146,map00072,map00280,map00281,map00650,map01100,map04146	M00036,M00088	R01360,R08090	RC00502,RC00503,RC01118,RC01946	ko00000,ko00001,ko00002,ko01000	-	-	-	ECH_1
Tha_a00489-T1	29875.EHK26045	0	1522	COG5210@1|root,KOG2197@2759|Eukaryota,38DX3@33154|Opisthokonta,3NW9F@4751|Fungi,3QKJM@4890|Ascomycota,212DC@147550|Sordariomycetes,3TH1R@5125|Hypocreales,3TYZX@5129|Hypocreaceae	4751|Fungi	T	Domain in Tre-2, BUB2p, and Cdc16p. Probable Rab-GAPs.	GYP7	GO:0003674,GO:0005096,GO:0005488,GO:0005515,GO:0005575,GO:0005622,GO:0005623,GO:0005737,GO:0005829,GO:0006810,GO:0006886,GO:0008047,GO:0008104,GO:0008150,GO:0012505,GO:0015031,GO:0015833,GO:0016192,GO:0017016,GO:0017137,GO:0019899,GO:0030234,GO:0030695,GO:0031267,GO:0031338,GO:0032879,GO:0032889,GO:0033036,GO:0033043,GO:0034613,GO:0042886,GO:0043085,GO:0043087,GO:0043547,GO:0044088,GO:0044093,GO:…	-	ko:K20168	ko04137,map04137	-	-	-	ko00000,ko00001,ko04131	-	-	-	DUF3548,RabGAP-TBC
Tha_a00490-T1	29875.EHK26044	2.74e-285	782	28M5F@1|root,2QTNB@2759|Eukaryota,38DZ8@33154|Opisthokonta,3NWX9@4751|Fungi,3QQ78@4890|Ascomycota,215FM@147550|Sordariomycetes,3TDF9@5125|Hypocreales,3U13M@5129|Hypocreaceae	4751|Fungi	S	PAP2 superfamily	-	-	-	-	-	-	-	-	-	-	-	-	PAP2_3
Tha_a00491-T1	29875.EHK26043	0	1424	2EHG9@1|root,2SN4R@2759|Eukaryota,3AKDQ@33154|Opisthokonta,3PB8I@4751|Fungi,3R1G3@4890|Ascomycota,21AB1@147550|Sordariomycetes,3TKAC@5125|Hypocreales,3TZIM@5129|Hypocreaceae	4751|Fungi	S	Heterokaryon incompatibility protein (HET)	-	-	-	-	-	-	-	-	-	-	-	-	HET
Tha_a00492-T1	29875.EHK26040	0	1582	KOG3548@1|root,KOG3548@2759|Eukaryota,39RW8@33154|Opisthokonta,3NZ60@4751|Fungi,3QT2G@4890|Ascomycota,216G9@147550|Sordariomycetes,3TCRB@5125|Hypocreales,3TZMH@5129|Hypocreaceae	4751|Fungi	L	breast cancer carboxy-terminal domain	RAD9	GO:0000018,GO:0000075,GO:0000076,GO:0000077,GO:0000228,GO:0000278,GO:0000785,GO:0000790,GO:0001932,GO:0001933,GO:0003674,GO:0003676,GO:0003677,GO:0003690,GO:0005488,GO:0005515,GO:0005575,GO:0005622,GO:0005623,GO:0005634,GO:0005694,GO:0006139,GO:0006259,GO:0006281,GO:0006282,GO:0006289,GO:0006302,GO:0006355,GO:0006357,GO:0006469,GO:0006725,GO:0006807,GO:0006950,GO:0006974,GO:0007049,GO:0007093,GO:…	3.1.27.9	ko:K06661,ko:K15322	ko04111,ko04113,map04111,map04113	-	-	-	ko00000,ko00001,ko03016,ko03400	-	-	-	BRCT,BRCT_2,Rad9_Rad53_bind
Tha_a00493-T1	29875.EHK26039	4.08e-179	546	2CMPT@1|root,2QR8W@2759|Eukaryota,3A9VY@33154|Opisthokonta,3P7UP@4751|Fungi,3QZ52@4890|Ascomycota,219HA@147550|Sordariomycetes,3TIZF@5125|Hypocreales,3TYCQ@5129|Hypocreaceae	4751|Fungi	S	DNA binding	-	-	-	-	-	-	-	-	-	-	-	-	-
Tha_a00494-T1	29875.EHK26661	1.7e-129	383	2E5VD@1|root,2SCMH@2759|Eukaryota,390QH@33154|Opisthokonta,3P11Q@4751|Fungi,3QWZ1@4890|Ascomycota,21B24@147550|Sordariomycetes	4751|Fungi	S	Encoded by	-	-	-	-	-	-	-	-	-	-	-	-	HNH_2
Tha_a00494-T2	29875.EHK26661	6.92e-108	327	2E5VD@1|root,2SCMH@2759|Eukaryota,390QH@33154|Opisthokonta,3P11Q@4751|Fungi,3QWZ1@4890|Ascomycota,21B24@147550|Sordariomycetes	4751|Fungi	S	Encoded by	-	-	-	-	-	-	-	-	-	-	-	-	HNH_2
Tha_a00495-T1	29875.EHK26037	0	1492	COG0668@1|root,KOG4629@2759|Eukaryota,38H8F@33154|Opisthokonta,3NUXS@4751|Fungi,3QNV4@4890|Ascomycota,21631@147550|Sordariomycetes,3TFVK@5125|Hypocreales,3U1DM@5129|Hypocreaceae	4751|Fungi	M	Mechanosensitive ion channel	-	GO:0003674,GO:0005215,GO:0005216,GO:0005261,GO:0005262,GO:0005488,GO:0005509,GO:0005575,GO:0005622,GO:0005623,GO:0005737,GO:0005783,GO:0006810,GO:0006811,GO:0006812,GO:0006816,GO:0006873,GO:0006874,GO:0006875,GO:0006884,GO:0008150,GO:0008324,GO:0008361,GO:0008381,GO:0009987,GO:0012505,GO:0015075,GO:0015085,GO:0015267,GO:0015275,GO:0015318,GO:0016020,GO:0016021,GO:0016043,GO:0019725,GO:0022803,GO:…	-	ko:K22048	-	-	-	-	ko00000,ko02000	1.A.23.4	-	-	MS_channel
Tha_a00497-T1	29875.EHK26036	0	1004	COG0477@1|root,KOG2533@2759|Eukaryota,38DGP@33154|Opisthokonta,3NY5X@4751|Fungi,3QPGC@4890|Ascomycota,2139C@147550|Sordariomycetes,3TFDK@5125|Hypocreales,3U125@5129|Hypocreaceae	4751|Fungi	G	Major Facilitator Superfamily	-	-	-	-	-	-	-	-	-	-	-	-	MFS_1
Tha_a00498-T1	29875.EHK26035	1.93e-261	722	KOG2504@1|root,KOG2504@2759|Eukaryota,39S9J@33154|Opisthokonta,3NWXD@4751|Fungi,3QSFK@4890|Ascomycota,2153I@147550|Sordariomycetes,3TEPS@5125|Hypocreales,3U1RS@5129|Hypocreaceae	4751|Fungi	G	Major Facilitator Superfamily	-	-	-	-	-	-	-	-	-	-	-	-	MFS_1
Tha_a00499-T1	29875.EHK26034	0	928	2EEFK@1|root,2SJVT@2759|Eukaryota,39X3I@33154|Opisthokonta,3NXZ9@4751|Fungi,3QR08@4890|Ascomycota,21NY0@147550|Sordariomycetes,3TKZW@5125|Hypocreales,3TZYS@5129|Hypocreaceae	4751|Fungi	K	Fungal specific transcription factor domain	-	-	-	-	-	-	-	-	-	-	-	-	APH,Fungal_trans,Zn_clus
Tha_a00501-T1	63577.G9P8K6	2.23e-71	214	2DZPU@1|root,2S76S@2759|Eukaryota,3A8F4@33154|Opisthokonta,3P718@4751|Fungi,3QY0W@4890|Ascomycota,21BF2@147550|Sordariomycetes,3TJ0S@5125|Hypocreales,3U2ZE@5129|Hypocreaceae	4751|Fungi	S	Protein of unknown function (DUF3759)	-	-	-	-	-	-	-	-	-	-	-	-	DUF3759
Tha_a00502-T1	29875.EHK26032	0	1815	COG1501@1|root,KOG1066@2759|Eukaryota,3AJSB@33154|Opisthokonta,3NUB9@4751|Fungi,3QK5X@4890|Ascomycota,217YI@147550|Sordariomycetes,3TGJI@5125|Hypocreales,3TY7K@5129|Hypocreaceae	4751|Fungi	G	Galactose mutarotase-like	ROT2	GO:0000271,GO:0003674,GO:0003824,GO:0004553,GO:0005575,GO:0005622,GO:0005623,GO:0005737,GO:0005739,GO:0005783,GO:0005788,GO:0005975,GO:0005976,GO:0006073,GO:0006464,GO:0006486,GO:0006487,GO:0006491,GO:0006807,GO:0008150,GO:0008152,GO:0009058,GO:0009059,GO:0009100,GO:0009101,GO:0009250,GO:0009272,GO:0009987,GO:0010383,GO:0012505,GO:0015926,GO:0016051,GO:0016787,GO:0016798,GO:0017177,GO:0019538,GO:…	3.2.1.84	ko:K05546	ko00510,ko01100,ko04141,map00510,map01100,map04141	M00073,M00074	R05980,R05981	-	ko00000,ko00001,ko00002,ko01000	-	-	-	DUF5110,Gal_mutarotas_2,Glyco_hydro_31
Tha_a00503-T1	63577.G9P8K4	9.81e-121	350	COG0105@1|root,KOG0888@2759|Eukaryota,3A1MB@33154|Opisthokonta,3P274@4751|Fungi,3QU12@4890|Ascomycota,215JI@147550|Sordariomycetes,3TIFQ@5125|Hypocreales,3TZP5@5129|Hypocreaceae	4751|Fungi	F	NDK	ndk1	GO:0003674,GO:0003824,GO:0004550,GO:0005575,GO:0005576,GO:0005622,GO:0005623,GO:0005737,GO:0005739,GO:0005740,GO:0005758,GO:0005829,GO:0006139,GO:0006165,GO:0006213,GO:0006220,GO:0006221,GO:0006241,GO:0006725,GO:0006753,GO:0006793,GO:0006796,GO:0006807,GO:0006950,GO:0006974,GO:0008150,GO:0008152,GO:0009058,GO:0009116,GO:0009117,GO:0009119,GO:0009132,GO:0009141,GO:0009142,GO:0009147,GO:0009148,GO:…	2.7.4.6	ko:K00940	ko00230,ko00240,ko00983,ko01100,ko01110,ko01130,ko04016,map00230,map00240,map00983,map01100,map01110,map01130,map04016	M00049,M00050,M00052,M00053	R00124,R00139,R00156,R00330,R00570,R00722,R01137,R01857,R02093,R02326,R02331,R03530,R11894,R11895	RC00002	ko00000,ko00001,ko00002,ko01000,ko04131	-	-	-	NDK
Tha_a00504-T1	29875.EHK26030	9.54e-138	393	2B15E@1|root,2S09K@2759|Eukaryota,3A479@33154|Opisthokonta,3P400@4751|Fungi,3QWKE@4890|Ascomycota,219UQ@147550|Sordariomycetes,3THZR@5125|Hypocreales,3U2E0@5129|Hypocreaceae	4751|Fungi	S	Hypothetical protein FLILHELTA	-	-	-	-	-	-	-	-	-	-	-	-	FLILHELTA
Tha_a00505-T1	29875.EHK26028	1.17e-288	788	2EICF@1|root,2SNTH@2759|Eukaryota,3AJKM@33154|Opisthokonta,3PDNW@4751|Fungi,3QYTJ@4890|Ascomycota,214YI@147550|Sordariomycetes,3TDSV@5125|Hypocreales,3TYHA@5129|Hypocreaceae	4751|Fungi	-	-	-	-	-	-	-	-	-	-	-	-	-	-	-
Tha_a00506-T1	29875.EHK26720	9.27e-225	621	2CU94@1|root,2RK0Z@2759|Eukaryota,38GER@33154|Opisthokonta,3NUDK@4751|Fungi,3QRIX@4890|Ascomycota,2146R@147550|Sordariomycetes,3TCT9@5125|Hypocreales,3TYM1@5129|Hypocreaceae	4751|Fungi	G	Glycosyl hydrolases family 18	-	-	3.2.1.14	ko:K01183	ko00520,ko01100,map00520,map01100	-	R01206,R02334	RC00467	ko00000,ko00001,ko01000	-	GH18	-	Glyco_hydro_18
Tha_a00507-T1	29875.EHK26027	1.53e-139	400	2EBZH@1|root,2SHYP@2759|Eukaryota,39XZY@33154|Opisthokonta,3P01C@4751|Fungi,3QPAX@4890|Ascomycota,216WI@147550|Sordariomycetes,3TE53@5125|Hypocreales,3U4C4@5129|Hypocreaceae	4751|Fungi	S	RTA1 like protein	-	-	-	-	-	-	-	-	-	-	-	-	RTA1
Tha_a00508-T1	29875.EHK26026	0	1073	2A51A@1|root,2RY8K@2759|Eukaryota,39XPR@33154|Opisthokonta,3NYRV@4751|Fungi,3QPW8@4890|Ascomycota,216A2@147550|Sordariomycetes,3TEEA@5125|Hypocreales,3U0XW@5129|Hypocreaceae	4751|Fungi	-	-	-	-	-	-	-	-	-	-	-	-	-	-	-
Tha_a00509-T1	29875.EHK26025	3.09e-72	217	COG1958@1|root,KOG3172@2759|Eukaryota,3A1ZB@33154|Opisthokonta,3P34G@4751|Fungi,3QV1G@4890|Ascomycota,21A09@147550|Sordariomycetes,3TICI@5125|Hypocreales,3U2KR@5129|Hypocreaceae	4751|Fungi	A	LSM domain	SMD3	GO:0000243,GO:0000245,GO:0000375,GO:0000377,GO:0000387,GO:0000395,GO:0000398,GO:0003674,GO:0003676,GO:0003723,GO:0003729,GO:0005488,GO:0005575,GO:0005622,GO:0005623,GO:0005634,GO:0005681,GO:0005682,GO:0005684,GO:0005685,GO:0005686,GO:0005687,GO:0005689,GO:0005737,GO:0006139,GO:0006325,GO:0006342,GO:0006355,GO:0006376,GO:0006396,GO:0006397,GO:0006725,GO:0006807,GO:0006996,GO:0008150,GO:0008152,GO:…	-	ko:K11088	ko03040,ko04139,ko05322,map03040,map04139,map05322	M00351,M00352,M00354,M00355,M00398	-	-	ko00000,ko00001,ko00002,ko03032,ko03041	-	-	-	LSM
Tha_a00510-T1	29875.EHK26024	0	949	COG2519@1|root,KOG2915@2759|Eukaryota,38CWM@33154|Opisthokonta,3NW0U@4751|Fungi,3QN97@4890|Ascomycota,215MA@147550|Sordariomycetes,3TEW7@5125|Hypocreales,3TXS1@5129|Hypocreaceae	4751|Fungi	J	tRNA methyltransferase complex GCD14 subunit	TRM61	GO:0001510,GO:0003674,GO:0003824,GO:0005575,GO:0005622,GO:0005623,GO:0005634,GO:0005737,GO:0006139,GO:0006396,GO:0006399,GO:0006400,GO:0006725,GO:0006807,GO:0008033,GO:0008150,GO:0008152,GO:0008168,GO:0008173,GO:0008175,GO:0008757,GO:0009451,GO:0009987,GO:0010467,GO:0016070,GO:0016426,GO:0016429,GO:0016740,GO:0016741,GO:0030488,GO:0031515,GO:0032259,GO:0032991,GO:0034470,GO:0034641,GO:0034660,GO:…	2.1.1.219,2.1.1.220	ko:K07442	-	-	-	-	ko00000,ko01000,ko03016	-	-	-	GCD14
Tha_a00511-T1	29875.EHK26023	0	1474	COG0215@1|root,KOG2007@2759|Eukaryota,38C5C@33154|Opisthokonta,3NVK1@4751|Fungi,3QK1M@4890|Ascomycota,212G5@147550|Sordariomycetes,3TDBM@5125|Hypocreales,3TY2R@5129|Hypocreaceae	4751|Fungi	J	tRNA synthetases class I (C) catalytic domain	CYR1	GO:0000166,GO:0002181,GO:0003674,GO:0003824,GO:0004812,GO:0004817,GO:0005488,GO:0005524,GO:0005575,GO:0005622,GO:0005623,GO:0005737,GO:0006082,GO:0006139,GO:0006399,GO:0006412,GO:0006418,GO:0006423,GO:0006518,GO:0006520,GO:0006725,GO:0006807,GO:0008144,GO:0008150,GO:0008152,GO:0009058,GO:0009059,GO:0009987,GO:0010467,GO:0016070,GO:0016874,GO:0016875,GO:0017076,GO:0019538,GO:0019752,GO:0030554,GO:…	6.1.1.16	ko:K01883	ko00970,map00970	M00359,M00360	R03650	RC00055,RC00523	ko00000,ko00001,ko00002,ko01000,ko01007,ko03016	-	-	-	DALR_2,tRNA-synt_1e
Tha_a00512-T1	29875.EHK26022	0	1350	28JU2@1|root,2QS80@2759|Eukaryota,39RRV@33154|Opisthokonta,3NVKW@4751|Fungi,3QNKW@4890|Ascomycota,215G4@147550|Sordariomycetes,3TJK5@5125|Hypocreales,3TYGR@5129|Hypocreaceae	4751|Fungi	-	-	-	-	-	-	-	-	-	-	-	-	-	-	-
Tha_a00513-T1	29875.EHK26021	1.42e-122	348	KOG0426@1|root,KOG0426@2759|Eukaryota,38E8A@33154|Opisthokonta,3NW12@4751|Fungi,3QQBT@4890|Ascomycota,215JG@147550|Sordariomycetes,3TK30@5125|Hypocreales,3U1F4@5129|Hypocreaceae	4751|Fungi	O	Belongs to the ubiquitin-conjugating enzyme family	ubc7	GO:0000151,GO:0000153,GO:0000209,GO:0000835,GO:0000836,GO:0000837,GO:0000839,GO:0003674,GO:0003824,GO:0004842,GO:0005488,GO:0005515,GO:0005575,GO:0005622,GO:0005623,GO:0005737,GO:0005783,GO:0005789,GO:0006325,GO:0006333,GO:0006342,GO:0006355,GO:0006464,GO:0006508,GO:0006511,GO:0006807,GO:0006950,GO:0006996,GO:0008150,GO:0008152,GO:0009056,GO:0009057,GO:0009889,GO:0009890,GO:0009892,GO:0009987,GO:…	2.3.2.23	ko:K04555	ko04120,ko04141,ko05012,map04120,map04141,map05012	-	-	-	ko00000,ko00001,ko01000,ko04121	-	-	-	UQ_con
Tha_a00514-T1	29875.EHK26020	0	1452	COG0457@1|root,KOG0431@1|root,KOG0431@2759|Eukaryota,KOG1124@2759|Eukaryota,38UGU@33154|Opisthokonta,3NZS2@4751|Fungi,3QQBK@4890|Ascomycota,212KU@147550|Sordariomycetes,3TEVN@5125|Hypocreales,3U17F@5129|Hypocreaceae	4751|Fungi	S	Ubiquitin associated domain	SWA2	GO:0003674,GO:0005488,GO:0005515,GO:0005575,GO:0005622,GO:0005623,GO:0005737,GO:0005783,GO:0005789,GO:0005829,GO:0006810,GO:0006897,GO:0006898,GO:0006996,GO:0007029,GO:0008150,GO:0009987,GO:0010256,GO:0012505,GO:0016020,GO:0016043,GO:0016192,GO:0022411,GO:0030276,GO:0030544,GO:0031072,GO:0031593,GO:0031982,GO:0031984,GO:0032182,GO:0032781,GO:0032984,GO:0032991,GO:0042175,GO:0043085,GO:0043130,GO:…	-	-	-	-	-	-	-	-	-	-	UBA,Ubiq-assoc
Tha_a00516-T1	29875.EHK26019	3.4e-315	863	2DYUK@1|root,2S6VN@2759|Eukaryota,39KA6@33154|Opisthokonta,3Q4NY@4751|Fungi,3RMY3@4890|Ascomycota,21R2Y@147550|Sordariomycetes,3TDTE@5125|Hypocreales,3U03R@5129|Hypocreaceae	4751|Fungi	S	Domain of unknown function (DUF1996)	-	-	-	-	-	-	-	-	-	-	-	-	DUF1996
Tha_a00517-T1	29875.EHK26728	0	1150	28NZQ@1|root,2QVK9@2759|Eukaryota,38B3U@33154|Opisthokonta,3PHIW@4751|Fungi,3QZ8D@4890|Ascomycota,2199V@147550|Sordariomycetes,3TI4M@5125|Hypocreales,3U3H7@5129|Hypocreaceae	4751|Fungi	-	-	-	-	-	-	-	-	-	-	-	-	-	-	-
Tha_a00518-T1	29875.EHK26018	3.89e-188	525	2CQ00@1|root,2S43V@2759|Eukaryota,3A2TA@33154|Opisthokonta,3P2MQ@4751|Fungi,3QUDU@4890|Ascomycota,21794@147550|Sordariomycetes,3TEF9@5125|Hypocreales,3TY1Q@5129|Hypocreaceae	4751|Fungi	S	Regulator of volume decrease after cellular swelling	-	-	-	ko:K05019	ko03013,map03013	-	-	-	ko00000,ko00001,ko04040	1.A.47	-	-	Voldacs
Tha_a00519-T1	29875.EHK26017	6.39e-112	323	2CYI8@1|root,2S4JN@2759|Eukaryota,3A55H@33154|Opisthokonta,3P456@4751|Fungi,3QVMT@4890|Ascomycota,219Z5@147550|Sordariomycetes,3TIBH@5125|Hypocreales,3U2D3@5129|Hypocreaceae	4751|Fungi	-	-	-	-	-	-	-	-	-	-	-	-	-	-	-
Tha_a00520-T1	29875.EHK26016	3.17e-61	199	2CCT5@1|root,2S3DR@2759|Eukaryota,3A0WA@33154|Opisthokonta,3P1V1@4751|Fungi,3QUEB@4890|Ascomycota,21962@147550|Sordariomycetes,3TJ3D@5125|Hypocreales,3U38G@5129|Hypocreaceae	4751|Fungi	-	-	-	-	-	-	-	-	-	-	-	-	-	-	-
Tha_a00521-T1	29875.EHK26015	4.07e-268	735	29RKX@1|root,2RXBJ@2759|Eukaryota,39T14@33154|Opisthokonta,3NYA3@4751|Fungi,3QPMS@4890|Ascomycota,213VS@147550|Sordariomycetes,3TDVC@5125|Hypocreales,3U1JU@5129|Hypocreaceae	4751|Fungi	S	ACT domain	-	-	-	-	-	-	-	-	-	-	-	-	ACT_7
Tha_a00524-T1	29875.EHK26014	0	1070	KOG2651@1|root,KOG2651@2759|Eukaryota,395PJ@33154|Opisthokonta,3NTZM@4751|Fungi,3QNQT@4890|Ascomycota,21456@147550|Sordariomycetes,3TFHU@5125|Hypocreales,3TX9F@5129|Hypocreaceae	4751|Fungi	A	Methyltransferase domain	-	-	-	-	-	-	-	-	-	-	-	-	Methyltransf_32
Tha_a00525-T1	29875.EHK26013	1.74e-124	359	KOG3202@1|root,KOG3202@2759|Eukaryota,39RFV@33154|Opisthokonta,3NX5T@4751|Fungi,3QQF0@4890|Ascomycota,214PB@147550|Sordariomycetes,3TE67@5125|Hypocreales,3TXAT@5129|Hypocreaceae	4751|Fungi	U	Syntaxin 6, N-terminal	-	GO:0000139,GO:0000149,GO:0003674,GO:0005484,GO:0005488,GO:0005515,GO:0005575,GO:0005622,GO:0005623,GO:0005737,GO:0005768,GO:0005794,GO:0005802,GO:0006810,GO:0006886,GO:0006897,GO:0006906,GO:0006996,GO:0008104,GO:0008150,GO:0009987,GO:0012505,GO:0015031,GO:0015833,GO:0016020,GO:0016021,GO:0016043,GO:0016050,GO:0016192,GO:0022406,GO:0031090,GO:0031201,GO:0031224,GO:0031410,GO:0031982,GO:0031984,GO:…	-	ko:K08498,ko:K08499	ko04130,map04130	-	-	-	ko00000,ko00001,ko04131	-	-	-	SNARE,Syntaxin-6_N
Tha_a00526-T1	63577.G9P965	1.55e-280	778	KOG2412@1|root,KOG2412@2759|Eukaryota,38RU6@33154|Opisthokonta,3NZG8@4751|Fungi,3QS4U@4890|Ascomycota,21377@147550|Sordariomycetes,3TDYR@5125|Hypocreales,3TZAZ@5129|Hypocreaceae	4751|Fungi	A	GLE1-like protein	-	-	-	ko:K18723	-	-	-	-	ko00000,ko03019	1.I.1	-	-	GLE1
Tha_a00528-T1	5127.CCT65865	0	2095	COG0557@1|root,KOG2102@2759|Eukaryota,38DFE@33154|Opisthokonta,3NWBH@4751|Fungi,3QNBW@4890|Ascomycota,2145M@147550|Sordariomycetes,3TEB6@5125|Hypocreales,1FMTK@110618|Nectriaceae	4751|Fungi	J	to cell wall biogenesis protein phosphatase Ssd1	SSD1	GO:0000175,GO:0000178,GO:0000291,GO:0000900,GO:0000932,GO:0000956,GO:0003674,GO:0003676,GO:0003723,GO:0003729,GO:0003730,GO:0003824,GO:0004518,GO:0004527,GO:0004532,GO:0004540,GO:0005488,GO:0005575,GO:0005622,GO:0005623,GO:0005634,GO:0005737,GO:0005933,GO:0005935,GO:0006139,GO:0006364,GO:0006396,GO:0006401,GO:0006402,GO:0006403,GO:0006417,GO:0006725,GO:0006807,GO:0008150,GO:0008152,GO:0008298,GO:…	-	ko:K18748	-	-	-	-	ko00000,ko03019	-	-	-	RNB,Rrp44_CSD1
Tha_a00529-T1	29875.EHK26008	3.98e-208	577	29V7Q@1|root,2QVCK@2759|Eukaryota,39K0R@33154|Opisthokonta,3NWT3@4751|Fungi,3QQPY@4890|Ascomycota,214ZV@147550|Sordariomycetes,3TGIW@5125|Hypocreales,3TYGY@5129|Hypocreaceae	4751|Fungi	S	Ferritin-like domain	-	-	-	-	-	-	-	-	-	-	-	-	Ferritin_2
Tha_a00530-T1	29875.EHK26007	0	1223	COG5366@1|root,2QVHA@2759|Eukaryota,39S2T@33154|Opisthokonta,3NYMB@4751|Fungi,3QR7E@4890|Ascomycota,213TH@147550|Sordariomycetes,3TFKB@5125|Hypocreales,3U4AW@5129|Hypocreaceae	4751|Fungi	S	Temperature dependent protein affecting M2 dsRNA replication	-	GO:0000932,GO:0003674,GO:0003824,GO:0004518,GO:0004519,GO:0004520,GO:0004536,GO:0005575,GO:0005622,GO:0005623,GO:0005634,GO:0005737,GO:0005844,GO:0006139,GO:0006259,GO:0006725,GO:0006807,GO:0006950,GO:0006974,GO:0008150,GO:0008152,GO:0009987,GO:0010494,GO:0016787,GO:0016788,GO:0031974,GO:0031981,GO:0032991,GO:0033554,GO:0034399,GO:0034641,GO:0035770,GO:0036464,GO:0043170,GO:0043226,GO:0043227,GO:…	-	-	-	-	-	-	-	-	-	-	MKT1_C,MKT1_N,XPG_I,XPG_N
Tha_a00531-T1	29875.EHK26006	5.44e-186	520	COG3491@1|root,KOG0143@2759|Eukaryota,39XAE@33154|Opisthokonta,3NWSS@4751|Fungi,3QJDG@4890|Ascomycota,214GY@147550|Sordariomycetes,3TGWD@5125|Hypocreales,3TXM0@5129|Hypocreaceae	4751|Fungi	Q	Belongs to the iron ascorbate-dependent oxidoreductase family	-	-	-	-	-	-	-	-	-	-	-	-	2OG-FeII_Oxy,DIOX_N
Tha_a00531-T2	29875.EHK26006	2e-241	664	COG3491@1|root,KOG0143@2759|Eukaryota,39XAE@33154|Opisthokonta,3NWSS@4751|Fungi,3QJDG@4890|Ascomycota,214GY@147550|Sordariomycetes,3TGWD@5125|Hypocreales,3TXM0@5129|Hypocreaceae	4751|Fungi	Q	Belongs to the iron ascorbate-dependent oxidoreductase family	-	-	-	-	-	-	-	-	-	-	-	-	2OG-FeII_Oxy,DIOX_N
Tha_a00532-T1	29875.EHK26005	0	1493	COG1793@1|root,KOG0967@2759|Eukaryota,38E7P@33154|Opisthokonta,3NZUR@4751|Fungi,3QS2Z@4890|Ascomycota,21RF7@147550|Sordariomycetes,3TUK1@5125|Hypocreales	4751|Fungi	J	DNA ligase N terminus	-	-	6.5.1.1	ko:K10777	ko03450,map03450	-	R00381	RC00005	ko00000,ko00001,ko01000,ko03400	-	-	-	DNA_ligase_A_M,DNA_ligase_A_N
Tha_a00533-T1	29875.EHK26004	1.09e-258	723	2BGKF@1|root,2S19N@2759|Eukaryota,3A0Y0@33154|Opisthokonta,3P1R1@4751|Fungi,3QRKM@4890|Ascomycota,21876@147550|Sordariomycetes,3THDU@5125|Hypocreales,3TYT0@5129|Hypocreaceae	4751|Fungi	S	Domain of unknown function (DUF4048)	-	-	-	-	-	-	-	-	-	-	-	-	DUF4048
Tha_a00534-T1	29875.EHK26003	1.37e-175	493	COG1739@1|root,KOG3299@2759|Eukaryota,39UDJ@33154|Opisthokonta,3NWG1@4751|Fungi,3QK3U@4890|Ascomycota,2172G@147550|Sordariomycetes,3TF14@5125|Hypocreales,3U14Y@5129|Hypocreaceae	4751|Fungi	S	Uncharacterized protein family UPF0029	-	GO:0000302,GO:0001932,GO:0001933,GO:0003674,GO:0003779,GO:0003785,GO:0004857,GO:0004860,GO:0005488,GO:0005515,GO:0005575,GO:0005622,GO:0005623,GO:0005634,GO:0005737,GO:0006417,GO:0006469,GO:0006950,GO:0006979,GO:0007154,GO:0008092,GO:0008150,GO:0009267,GO:0009268,GO:0009605,GO:0009628,GO:0009636,GO:0009719,GO:0009889,GO:0009892,GO:0009987,GO:0009991,GO:0010033,GO:0010035,GO:0010243,GO:0010447,GO:…	-	-	-	-	-	-	-	-	-	-	RWD,UPF0029
Tha_a00535-T1	51453.EGR49553	0	1236	COG1155@1|root,KOG1352@2759|Eukaryota,3AJZ9@33154|Opisthokonta,3Q3J7@4751|Fungi,3RKKQ@4890|Ascomycota,211N3@147550|Sordariomycetes,3TGI0@5125|Hypocreales,3TZZF@5129|Hypocreaceae	4751|Fungi	C	ATPsynthase alpha/beta subunit N-term extension	VMA1	GO:0000166,GO:0000221,GO:0000322,GO:0000323,GO:0000324,GO:0000329,GO:0003674,GO:0003676,GO:0003723,GO:0003729,GO:0003824,GO:0005215,GO:0005488,GO:0005524,GO:0005575,GO:0005622,GO:0005623,GO:0005737,GO:0005773,GO:0005774,GO:0005829,GO:0005886,GO:0006807,GO:0006810,GO:0006811,GO:0006812,GO:0006873,GO:0006885,GO:0006897,GO:0006950,GO:0006979,GO:0007035,GO:0008144,GO:0008150,GO:0008152,GO:0008324,GO:…	3.6.3.14	ko:K02145	ko00190,ko01100,ko04145,ko04150,ko04721,ko04966,ko05110,ko05120,ko05323,map00190,map01100,map04145,map04150,map04721,map04966,map05110,map05120,map05323	M00160	-	-	ko00000,ko00001,ko00002,ko01000	3.A.2.2	-	-	ATP-synt_ab,ATP-synt_ab_N,ATP-synt_ab_Xtn,Hom_end,Hom_end_hint
Tha_a00535-T2	29875.EHK26002	0	1115	COG1155@1|root,KOG1352@2759|Eukaryota,3AJZ9@33154|Opisthokonta,3Q3J7@4751|Fungi,3RKKQ@4890|Ascomycota,211N3@147550|Sordariomycetes,3TGI0@5125|Hypocreales,3TZZF@5129|Hypocreaceae	4751|Fungi	C	ATPsynthase alpha/beta subunit N-term extension	VMA1	GO:0000166,GO:0000221,GO:0000322,GO:0000323,GO:0000324,GO:0000329,GO:0003674,GO:0003676,GO:0003723,GO:0003729,GO:0003824,GO:0005215,GO:0005488,GO:0005524,GO:0005575,GO:0005622,GO:0005623,GO:0005737,GO:0005773,GO:0005774,GO:0005829,GO:0005886,GO:0006807,GO:0006810,GO:0006811,GO:0006812,GO:0006873,GO:0006885,GO:0006897,GO:0006950,GO:0006979,GO:0007035,GO:0008144,GO:0008150,GO:0008152,GO:0008324,GO:…	3.6.3.14	ko:K02145	ko00190,ko01100,ko04145,ko04150,ko04721,ko04966,ko05110,ko05120,ko05323,map00190,map01100,map04145,map04150,map04721,map04966,map05110,map05120,map05323	M00160	-	-	ko00000,ko00001,ko00002,ko01000	3.A.2.2	-	-	ATP-synt_ab,ATP-synt_ab_N,ATP-synt_ab_Xtn,Hom_end,Hom_end_hint
Tha_a00536-T1	29875.EHK26001	0	1197	KOG3770@1|root,KOG3770@2759|Eukaryota,38DAR@33154|Opisthokonta,3NWV9@4751|Fungi,3QQTC@4890|Ascomycota,21189@147550|Sordariomycetes,3TG6Q@5125|Hypocreales,3TWW1@5129|Hypocreaceae	4751|Fungi	I	Converts sphingomyelin to ceramide	-	-	3.1.4.12	ko:K12350	ko00600,ko01100,ko04071,ko04142,ko04217,map00600,map01100,map04071,map04142,map04217	-	R02541	RC00017,RC00425	ko00000,ko00001,ko01000	-	-	-	Metallophos
Tha_a00537-T1	29875.EHK26000	0	918	2CMAW@1|root,2QPU6@2759|Eukaryota,38CSP@33154|Opisthokonta,3NVQH@4751|Fungi,3QQ3A@4890|Ascomycota,2143R@147550|Sordariomycetes,3TG4F@5125|Hypocreales,3TWTJ@5129|Hypocreaceae	4751|Fungi	S	Mitochondrial protein Pet127	PET127	GO:0000957,GO:0000959,GO:0000960,GO:0000962,GO:0000963,GO:0000964,GO:0000966,GO:0005575,GO:0005622,GO:0005623,GO:0005737,GO:0005739,GO:0005740,GO:0006139,GO:0006396,GO:0006401,GO:0006725,GO:0006807,GO:0008150,GO:0008152,GO:0009056,GO:0009057,GO:0009893,GO:0009894,GO:0009896,GO:0009987,GO:0010467,GO:0010468,GO:0010604,GO:0010608,GO:0016070,GO:0019219,GO:0019222,GO:0019439,GO:0031323,GO:0031325,GO:…	-	-	-	-	-	-	-	-	-	-	Pet127
Tha_a00538-T1	63577.G9P973	0	1485	KOG2226@1|root,KOG2226@2759|Eukaryota,38DJJ@33154|Opisthokonta,3NXVD@4751|Fungi,3QPP4@4890|Ascomycota,2137X@147550|Sordariomycetes,3TE7K@5125|Hypocreales,3U1H2@5129|Hypocreaceae	4751|Fungi	S	Dyggve-Melchior-Clausen syndrome protein	-	GO:0000138,GO:0005575,GO:0005622,GO:0005623,GO:0005737,GO:0005794,GO:0005795,GO:0005797,GO:0006810,GO:0006886,GO:0008104,GO:0008150,GO:0012505,GO:0015031,GO:0015833,GO:0016020,GO:0031984,GO:0031985,GO:0033036,GO:0034613,GO:0042886,GO:0043226,GO:0043227,GO:0043229,GO:0043231,GO:0044422,GO:0044424,GO:0044431,GO:0044444,GO:0044446,GO:0044464,GO:0045184,GO:0046907,GO:0051179,GO:0051234,GO:0051641,GO:…	-	-	-	-	-	-	-	-	-	-	Hid1
Tha_a00538-T2	63577.G9P973	0	1098	KOG2226@1|root,KOG2226@2759|Eukaryota,38DJJ@33154|Opisthokonta,3NXVD@4751|Fungi,3QPP4@4890|Ascomycota,2137X@147550|Sordariomycetes,3TE7K@5125|Hypocreales,3U1H2@5129|Hypocreaceae	4751|Fungi	S	Dyggve-Melchior-Clausen syndrome protein	-	GO:0000138,GO:0005575,GO:0005622,GO:0005623,GO:0005737,GO:0005794,GO:0005795,GO:0005797,GO:0006810,GO:0006886,GO:0008104,GO:0008150,GO:0012505,GO:0015031,GO:0015833,GO:0016020,GO:0031984,GO:0031985,GO:0033036,GO:0034613,GO:0042886,GO:0043226,GO:0043227,GO:0043229,GO:0043231,GO:0044422,GO:0044424,GO:0044431,GO:0044444,GO:0044446,GO:0044464,GO:0045184,GO:0046907,GO:0051179,GO:0051234,GO:0051641,GO:…	-	-	-	-	-	-	-	-	-	-	Hid1
Tha_a00539-T1	29875.EHK25998	7.8e-291	799	COG0596@1|root,KOG2565@2759|Eukaryota,39UKG@33154|Opisthokonta,3P1A5@4751|Fungi,3QNB0@4890|Ascomycota,213AT@147550|Sordariomycetes,3THSQ@5125|Hypocreales,3U05G@5129|Hypocreaceae	4751|Fungi	S	Epoxide hydrolase N terminus	-	-	-	-	-	-	-	-	-	-	-	-	EHN
Tha_a00540-T1	29875.EHK25997	0	1910	KOG3691@1|root,KOG3691@2759|Eukaryota,38DB8@33154|Opisthokonta,3NURI@4751|Fungi,3QQ93@4890|Ascomycota,213T5@147550|Sordariomycetes,3THNP@5125|Hypocreales,3TXZE@5129|Hypocreaceae	4751|Fungi	U	Vacuolar-sorting protein 54, of GARP complex	SEC8	GO:0000003,GO:0000131,GO:0000145,GO:0000920,GO:0000922,GO:0003006,GO:0005575,GO:0005622,GO:0005623,GO:0005628,GO:0005737,GO:0005819,GO:0005856,GO:0005933,GO:0005934,GO:0005935,GO:0005937,GO:0005938,GO:0006605,GO:0006612,GO:0006810,GO:0006886,GO:0006887,GO:0006892,GO:0006893,GO:0006897,GO:0006903,GO:0006996,GO:0007029,GO:0007030,GO:0007049,GO:0008104,GO:0008150,GO:0009653,GO:0009987,GO:0010256,GO:…	3.4.11.9	ko:K01262,ko:K06111	-	-	-	-	ko00000,ko01000,ko01002,ko04131	-	-	-	Sec8_exocyst
Tha_a00542-T1	29875.EHK25995	2.45e-44	144	KOG3499@1|root,KOG3499@2759|Eukaryota,3A8NK@33154|Opisthokonta,3P6UD@4751|Fungi,3QXEW@4890|Ascomycota,21B7Q@147550|Sordariomycetes,3TJ1D@5125|Hypocreales,3U33A@5129|Hypocreaceae	4751|Fungi	J	Belongs to the eukaryotic ribosomal protein eL38 family	RPL38	GO:0002181,GO:0003674,GO:0003676,GO:0003723,GO:0003735,GO:0005198,GO:0005488,GO:0005575,GO:0005622,GO:0005623,GO:0005737,GO:0005829,GO:0005840,GO:0006412,GO:0006518,GO:0006807,GO:0008150,GO:0008152,GO:0009058,GO:0009059,GO:0009987,GO:0010467,GO:0015934,GO:0016043,GO:0019538,GO:0022607,GO:0022613,GO:0022618,GO:0022625,GO:0022626,GO:0032991,GO:0034622,GO:0034641,GO:0034645,GO:0043043,GO:0043170,GO:…	-	ko:K02923	ko03010,map03010	M00177	-	-	br01610,ko00000,ko00001,ko00002,ko03011	-	-	-	Ribosomal_L38e
Tha_a00543-T1	29875.EHK25994	1.89e-141	400	29DJD@1|root,2RKPG@2759|Eukaryota,3AQNM@33154|Opisthokonta,3PG7A@4751|Fungi,3QYQ9@4890|Ascomycota,21CIJ@147550|Sordariomycetes,3TJI0@5125|Hypocreales,3U3S3@5129|Hypocreaceae	4751|Fungi	-	-	-	-	-	-	-	-	-	-	-	-	-	-	ABM
Tha_a00544-T1	29875.EHK25993	0	889	COG1577@1|root,KOG1511@2759|Eukaryota,38EJ2@33154|Opisthokonta,3NWCI@4751|Fungi,3QJSZ@4890|Ascomycota,2134M@147550|Sordariomycetes,3TG5Q@5125|Hypocreales,3TYNY@5129|Hypocreaceae	4751|Fungi	I	May contribute to the regulation of the isoprenoid and sterol pathway in living cells	ERG12	GO:0000166,GO:0000287,GO:0003674,GO:0003824,GO:0004496,GO:0005488,GO:0005524,GO:0005575,GO:0005622,GO:0005623,GO:0005634,GO:0005737,GO:0005829,GO:0006066,GO:0006084,GO:0006139,GO:0006163,GO:0006629,GO:0006637,GO:0006644,GO:0006694,GO:0006696,GO:0006720,GO:0006721,GO:0006725,GO:0006732,GO:0006753,GO:0006790,GO:0006793,GO:0006796,GO:0006807,GO:0008144,GO:0008150,GO:0008152,GO:0008202,GO:0008204,GO:…	2.7.1.36	ko:K00869	ko00900,ko01100,ko01110,ko01130,ko04146,map00900,map01100,map01110,map01130,map04146	M00095	R02245	RC00002,RC00017	ko00000,ko00001,ko00002,ko01000	-	-	iMM904.YMR208W,iND750.YMR208W	GHMP_kinases_C,GHMP_kinases_N,GalKase_gal_bdg
Tha_a00545-T1	29875.EHK26716	0	900	COG5536@1|root,KOG0530@2759|Eukaryota,38GA2@33154|Opisthokonta,3NV0Q@4751|Fungi,3QKGG@4890|Ascomycota,21188@147550|Sordariomycetes,3TF4J@5125|Hypocreales,3TX0Q@5129|Hypocreaceae	4751|Fungi	H	Protein prenyltransferase alpha subunit repeat	RAM2	GO:0003674,GO:0003824,GO:0004659,GO:0004660,GO:0004661,GO:0004662,GO:0004663,GO:0005575,GO:0005622,GO:0005623,GO:0005737,GO:0005953,GO:0005965,GO:0006464,GO:0006807,GO:0007323,GO:0008104,GO:0008150,GO:0008152,GO:0008318,GO:0009987,GO:0010467,GO:0016740,GO:0016765,GO:0018342,GO:0018343,GO:0018344,GO:0019538,GO:0032991,GO:0033036,GO:0034613,GO:0036211,GO:0043170,GO:0043412,GO:0044237,GO:0044238,GO:…	2.5.1.58,2.5.1.59	ko:K05955	ko00900,ko01130,map00900,map01130	-	R09844	RC00069,RC03004	ko00000,ko00001,ko01000,ko01006	-	-	-	PPTA
Tha_a00546-T1	29875.EHK25992	2.08e-112	323	2D3WN@1|root,2ST13@2759|Eukaryota,3A75C@33154|Opisthokonta,3P683@4751|Fungi,3QY4I@4890|Ascomycota,219EC@147550|Sordariomycetes,3TI6R@5125|Hypocreales,3TZXR@5129|Hypocreaceae	4751|Fungi	S	nuclear transport factor 2	-	-	-	ko:K14285	ko03008,ko03013,ko03015,ko05164,map03008,map03013,map03015,map05164	M00430	-	-	ko00000,ko00001,ko00002,ko03009,ko03019	1.l.1	-	-	NTF2
Tha_a00547-T1	51453.EGR49338	0	1200	COG0143@1|root,KOG0436@2759|Eukaryota,38HBR@33154|Opisthokonta,3NWSF@4751|Fungi,3QMZ2@4890|Ascomycota,215Z0@147550|Sordariomycetes,3TE5F@5125|Hypocreales,3U1DD@5129|Hypocreaceae	4751|Fungi	J	Belongs to the class-I aminoacyl-tRNA synthetase family	MSM1	GO:0000166,GO:0003674,GO:0003824,GO:0004812,GO:0004825,GO:0005488,GO:0005524,GO:0005575,GO:0005622,GO:0005623,GO:0005737,GO:0005739,GO:0005759,GO:0006082,GO:0006139,GO:0006399,GO:0006412,GO:0006418,GO:0006431,GO:0006518,GO:0006520,GO:0006725,GO:0006807,GO:0008144,GO:0008150,GO:0008152,GO:0009058,GO:0009059,GO:0009987,GO:0010467,GO:0016070,GO:0016874,GO:0016875,GO:0017076,GO:0019538,GO:0019752,GO:…	6.1.1.10	ko:K01874	ko00450,ko00970,map00450,map00970	M00359,M00360	R03659,R04773	RC00055,RC00523	ko00000,ko00001,ko00002,ko01000,ko01007,ko03016	-	-	-	Acetyltransf_3,tRNA-synt_1g
Tha_a00547-T2	29875.EHK25991	0	1119	COG0143@1|root,KOG4135@1|root,KOG0436@2759|Eukaryota,KOG4135@2759|Eukaryota,38HBR@33154|Opisthokonta,3NWSF@4751|Fungi,3QMZ2@4890|Ascomycota,215Z0@147550|Sordariomycetes,3TE5F@5125|Hypocreales,3U1DD@5129|Hypocreaceae	4751|Fungi	J	Belongs to the class-I aminoacyl-tRNA synthetase family	MSM1	GO:0000166,GO:0003674,GO:0003824,GO:0004812,GO:0004825,GO:0005488,GO:0005524,GO:0005575,GO:0005622,GO:0005623,GO:0005737,GO:0005739,GO:0005759,GO:0006082,GO:0006139,GO:0006399,GO:0006412,GO:0006418,GO:0006431,GO:0006518,GO:0006520,GO:0006725,GO:0006807,GO:0008144,GO:0008150,GO:0008152,GO:0009058,GO:0009059,GO:0009987,GO:0010467,GO:0016070,GO:0016874,GO:0016875,GO:0017076,GO:0019538,GO:0019752,GO:…	6.1.1.10	ko:K01874	ko00450,ko00970,map00450,map00970	M00359,M00360	R03659,R04773	RC00055,RC00523	ko00000,ko00001,ko00002,ko01000,ko01007,ko03016	-	-	-	Acetyltransf_3,tRNA-synt_1g
Tha_a00547-T3	51453.EGR49338	0	922	COG0143@1|root,KOG0436@2759|Eukaryota,38HBR@33154|Opisthokonta,3NWSF@4751|Fungi,3QMZ2@4890|Ascomycota,215Z0@147550|Sordariomycetes,3TE5F@5125|Hypocreales,3U1DD@5129|Hypocreaceae	4751|Fungi	J	Belongs to the class-I aminoacyl-tRNA synthetase family	MSM1	GO:0000166,GO:0003674,GO:0003824,GO:0004812,GO:0004825,GO:0005488,GO:0005524,GO:0005575,GO:0005622,GO:0005623,GO:0005737,GO:0005739,GO:0005759,GO:0006082,GO:0006139,GO:0006399,GO:0006412,GO:0006418,GO:0006431,GO:0006518,GO:0006520,GO:0006725,GO:0006807,GO:0008144,GO:0008150,GO:0008152,GO:0009058,GO:0009059,GO:0009987,GO:0010467,GO:0016070,GO:0016874,GO:0016875,GO:0017076,GO:0019538,GO:0019752,GO:…	6.1.1.10	ko:K01874	ko00450,ko00970,map00450,map00970	M00359,M00360	R03659,R04773	RC00055,RC00523	ko00000,ko00001,ko00002,ko01000,ko01007,ko03016	-	-	-	Acetyltransf_3,tRNA-synt_1g
Tha_a00548-T1	29875.EHK25991	2.82e-93	300	COG0143@1|root,KOG4135@1|root,KOG0436@2759|Eukaryota,KOG4135@2759|Eukaryota,38HBR@33154|Opisthokonta,3NWSF@4751|Fungi,3QMZ2@4890|Ascomycota,215Z0@147550|Sordariomycetes,3TE5F@5125|Hypocreales,3U1DD@5129|Hypocreaceae	4751|Fungi	J	Belongs to the class-I aminoacyl-tRNA synthetase family	MSM1	GO:0000166,GO:0003674,GO:0003824,GO:0004812,GO:0004825,GO:0005488,GO:0005524,GO:0005575,GO:0005622,GO:0005623,GO:0005737,GO:0005739,GO:0005759,GO:0006082,GO:0006139,GO:0006399,GO:0006412,GO:0006418,GO:0006431,GO:0006518,GO:0006520,GO:0006725,GO:0006807,GO:0008144,GO:0008150,GO:0008152,GO:0009058,GO:0009059,GO:0009987,GO:0010467,GO:0016070,GO:0016874,GO:0016875,GO:0017076,GO:0019538,GO:0019752,GO:…	6.1.1.10	ko:K01874	ko00450,ko00970,map00450,map00970	M00359,M00360	R03659,R04773	RC00055,RC00523	ko00000,ko00001,ko00002,ko01000,ko01007,ko03016	-	-	-	Acetyltransf_3,tRNA-synt_1g
Tha_a00549-T1	29875.EHK25989	0	1650	COG1472@1|root,2SMDQ@2759|Eukaryota,39K9Q@33154|Opisthokonta,3Q4NF@4751|Fungi,3RMXE@4890|Ascomycota,21R20@147550|Sordariomycetes,3TDVU@5125|Hypocreales,3U1HX@5129|Hypocreaceae	4751|Fungi	G	Belongs to the glycosyl hydrolase 3 family	-	-	-	-	-	-	-	-	-	-	-	-	Fn3-like,Glyco_hydro_3,Glyco_hydro_3_C
Tha_a00550-T1	29875.EHK25988	1.67e-212	590	KOG4569@1|root,KOG4569@2759|Eukaryota,3A0Y5@33154|Opisthokonta,3Q33Q@4751|Fungi,3RK5K@4890|Ascomycota,21QQE@147550|Sordariomycetes,3TU0Y@5125|Hypocreales,3TYCV@5129|Hypocreaceae	4751|Fungi	I	Lipase (class 3)	-	-	-	-	-	-	-	-	-	-	-	-	Lipase3_N,Lipase_3
Tha_a00551-T1	29875.EHK25987	0	986	KOG1947@1|root,KOG1947@2759|Eukaryota,3929C@33154|Opisthokonta,3NZ1M@4751|Fungi,3QQ79@4890|Ascomycota,215CD@147550|Sordariomycetes,3TETV@5125|Hypocreales,3U45K@5129|Hypocreaceae	4751|Fungi	S	Leucine-rich repeats, outliers	RAD7	GO:0000109,GO:0000113,GO:0000151,GO:0000715,GO:0005575,GO:0005622,GO:0005623,GO:0005634,GO:0006139,GO:0006259,GO:0006281,GO:0006289,GO:0006725,GO:0006807,GO:0006950,GO:0006974,GO:0006996,GO:0008104,GO:0008150,GO:0008152,GO:0009987,GO:0016043,GO:0031461,GO:0031463,GO:0032991,GO:0033036,GO:0033554,GO:0034613,GO:0034641,GO:0043170,GO:0043226,GO:0043227,GO:0043229,GO:0043231,GO:0044237,GO:0044238,GO:…	-	ko:K15082	-	-	-	-	ko00000,ko03400	-	-	-	LRR_6
Tha_a00551-T2	29875.EHK25987	0	897	KOG1947@1|root,KOG1947@2759|Eukaryota,3929C@33154|Opisthokonta,3NZ1M@4751|Fungi,3QQ79@4890|Ascomycota,215CD@147550|Sordariomycetes,3TETV@5125|Hypocreales,3U45K@5129|Hypocreaceae	4751|Fungi	S	Leucine-rich repeats, outliers	RAD7	GO:0000109,GO:0000113,GO:0000151,GO:0000715,GO:0005575,GO:0005622,GO:0005623,GO:0005634,GO:0006139,GO:0006259,GO:0006281,GO:0006289,GO:0006725,GO:0006807,GO:0006950,GO:0006974,GO:0006996,GO:0008104,GO:0008150,GO:0008152,GO:0009987,GO:0016043,GO:0031461,GO:0031463,GO:0032991,GO:0033036,GO:0033554,GO:0034613,GO:0034641,GO:0043170,GO:0043226,GO:0043227,GO:0043229,GO:0043231,GO:0044237,GO:0044238,GO:…	-	ko:K15082	-	-	-	-	ko00000,ko03400	-	-	-	LRR_6
Tha_a00552-T1	29875.EHK25986	0	1629	COG0141@1|root,KOG1002@2759|Eukaryota,39J9A@33154|Opisthokonta,3NYAR@4751|Fungi,3QM6F@4890|Ascomycota,215RK@147550|Sordariomycetes,3TGGS@5125|Hypocreales,3U0HX@5129|Hypocreaceae	4751|Fungi	A	Zinc finger, C3HC4 type (RING finger)	RAD16	GO:0000109,GO:0000113,GO:0000151,GO:0000166,GO:0000715,GO:0000720,GO:0003674,GO:0003676,GO:0003677,GO:0003678,GO:0003824,GO:0004003,GO:0004386,GO:0004842,GO:0005488,GO:0005524,GO:0005575,GO:0005622,GO:0005623,GO:0005634,GO:0006139,GO:0006259,GO:0006281,GO:0006289,GO:0006290,GO:0006464,GO:0006725,GO:0006807,GO:0006950,GO:0006974,GO:0006996,GO:0008026,GO:0008094,GO:0008104,GO:0008144,GO:0008150,GO:…	-	ko:K15083	-	-	-	-	ko00000,ko03400	-	-	-	Helicase_C,SNF2_N,zf-C3HC4
Tha_a00553-T1	29875.EHK25985	1.62e-254	702	COG0019@1|root,KOG0622@2759|Eukaryota,38CIN@33154|Opisthokonta,3NVRJ@4751|Fungi,3QK4X@4890|Ascomycota,212IR@147550|Sordariomycetes,3TCNI@5125|Hypocreales,3TX3F@5129|Hypocreaceae	4751|Fungi	E	Belongs to the Orn Lys Arg decarboxylase class-II family	SPE1	GO:0003674,GO:0003824,GO:0004586,GO:0005575,GO:0005622,GO:0005623,GO:0005737,GO:0006082,GO:0006520,GO:0006575,GO:0006576,GO:0006591,GO:0006595,GO:0006596,GO:0006732,GO:0006766,GO:0006767,GO:0006807,GO:0008150,GO:0008152,GO:0009058,GO:0009108,GO:0009110,GO:0009308,GO:0009309,GO:0009445,GO:0009446,GO:0009987,GO:0015939,GO:0015940,GO:0016053,GO:0016829,GO:0016830,GO:0016831,GO:0019752,GO:0032787,GO:…	4.1.1.17	ko:K01581	ko00330,ko00480,ko01100,ko01110,ko01130,map00330,map00480,map01100,map01110,map01130	M00134	R00670	RC00299	ko00000,ko00001,ko00002,ko01000	-	-	-	Orn_Arg_deC_N,Orn_DAP_Arg_deC
Tha_a00555-T1	29875.EHK25983	0	1948	COG1026@1|root,KOG2019@2759|Eukaryota,38B5A@33154|Opisthokonta,3NU36@4751|Fungi,3QNC1@4890|Ascomycota,2128N@147550|Sordariomycetes,3TFV3@5125|Hypocreales,3U25F@5129|Hypocreaceae	4751|Fungi	O	Peptidase M16C associated	CYM1	GO:0003674,GO:0003824,GO:0004175,GO:0004222,GO:0005575,GO:0005622,GO:0005623,GO:0005737,GO:0005739,GO:0005740,GO:0005758,GO:0006508,GO:0006605,GO:0006626,GO:0006627,GO:0006807,GO:0006810,GO:0006839,GO:0006886,GO:0006996,GO:0007005,GO:0008104,GO:0008150,GO:0008152,GO:0008233,GO:0008237,GO:0009056,GO:0009057,GO:0009987,GO:0010033,GO:0010467,GO:0015031,GO:0015833,GO:0016043,GO:0016485,GO:0016787,GO:…	-	ko:K06972	-	-	-	-	ko00000,ko01000,ko01002	-	-	-	M16C_assoc,Peptidase_M16,Peptidase_M16_C
Tha_a00556-T1	29875.EHK26723	3.89e-275	758	KOG1850@1|root,KOG1850@2759|Eukaryota,38IAQ@33154|Opisthokonta,3P0JU@4751|Fungi,3QJBA@4890|Ascomycota,213BW@147550|Sordariomycetes,3TDWG@5125|Hypocreales,3U3YM@5129|Hypocreaceae	4751|Fungi	Z	Myosin-like coiled-coil protein	-	-	-	-	-	-	-	-	-	-	-	-	Taxilin
Tha_a00557-T1	29875.EHK26722	0	865	COG0501@1|root,KOG2719@2759|Eukaryota,38C73@33154|Opisthokonta,3NUIC@4751|Fungi,3QK2T@4890|Ascomycota,217R2@147550|Sordariomycetes,3TDPM@5125|Hypocreales,3TY0R@5129|Hypocreaceae	4751|Fungi	O	CAAX prenyl protease N-terminal, five membrane helices	STE24	GO:0003674,GO:0003824,GO:0004175,GO:0004222,GO:0005575,GO:0005622,GO:0005623,GO:0005634,GO:0005635,GO:0005637,GO:0005737,GO:0005739,GO:0005740,GO:0005741,GO:0005783,GO:0005789,GO:0006508,GO:0006807,GO:0007323,GO:0008150,GO:0008152,GO:0008233,GO:0008237,GO:0009987,GO:0010467,GO:0012505,GO:0016020,GO:0016021,GO:0016485,GO:0016787,GO:0019538,GO:0019866,GO:0019867,GO:0030176,GO:0031090,GO:0031136,GO:…	3.4.24.84	ko:K06013	ko00900,ko01130,map00900,map01130	-	R09845	RC00141	ko00000,ko00001,ko01000,ko01002,ko04147	-	-	-	Peptidase_M48,Peptidase_M48_N
Tha_a00558-T1	29875.EHK25982	0	1946	COG1026@1|root,KOG0961@2759|Eukaryota,38C6N@33154|Opisthokonta,3NV61@4751|Fungi,3QKG9@4890|Ascomycota,2130Y@147550|Sordariomycetes,3TEFQ@5125|Hypocreales,3U0TD@5129|Hypocreaceae	4751|Fungi	O	Insulinase (Peptidase family M16)	-	GO:0003674,GO:0003824,GO:0004175,GO:0004222,GO:0005575,GO:0005622,GO:0005623,GO:0005737,GO:0006508,GO:0006807,GO:0006996,GO:0007005,GO:0008150,GO:0008152,GO:0008233,GO:0008237,GO:0009056,GO:0009057,GO:0009987,GO:0016043,GO:0016787,GO:0019538,GO:0030163,GO:0035694,GO:0043170,GO:0044237,GO:0044238,GO:0044248,GO:0044257,GO:0044260,GO:0044265,GO:0044267,GO:0044424,GO:0044464,GO:0070011,GO:0071704,GO:…	-	-	-	-	-	-	-	-	-	-	Peptidase_M16,Peptidase_M16_C
Tha_a00559-T1	29875.EHK25981	0	1391	KOG2163@1|root,KOG2163@2759|Eukaryota,38F70@33154|Opisthokonta,3NZE8@4751|Fungi,3QNQZ@4890|Ascomycota,2119S@147550|Sordariomycetes,3TENY@5125|Hypocreales,3U0JR@5129|Hypocreaceae	4751|Fungi	D	centromere kinetochore protein	YTM1	-	-	ko:K11578	-	-	-	-	ko00000,ko03036,ko04131	-	-	-	Dsl1_C,NLE,WD40,Zw10
Tha_a00563-T1	29875.EHK25979	0	1818	KOG0169@1|root,KOG0169@2759|Eukaryota,38BAR@33154|Opisthokonta,3NVPM@4751|Fungi,3QM8I@4890|Ascomycota,2168S@147550|Sordariomycetes,3TEN5@5125|Hypocreales,3U0PA@5129|Hypocreaceae	4751|Fungi	I	Phospholipase C, catalytic domain (part); domain Y	-	-	3.1.4.11	ko:K05857	ko00562,ko01100,ko04020,ko04070,ko04919,ko04933,map00562,map01100,map04020,map04070,map04919,map04933	M00130	R03332,R03435,R10952	RC00017,RC00425	ko00000,ko00001,ko00002,ko01000,ko04131	-	-	-	C2,EF-hand_like,PI-PLC-X,PI-PLC-Y
Tha_a00565-T1	29875.EHK25978	0	1011	COG5273@1|root,KOG1315@2759|Eukaryota,38BXK@33154|Opisthokonta,3NZ5J@4751|Fungi,3QMA7@4890|Ascomycota,215G1@147550|Sordariomycetes,3TUWD@5125|Hypocreales,3TY17@5129|Hypocreaceae	4751|Fungi	I	Pfam:zf-DHHC	PFA3	GO:0000322,GO:0000323,GO:0000324,GO:0000329,GO:0003674,GO:0003824,GO:0005575,GO:0005622,GO:0005623,GO:0005737,GO:0005773,GO:0005774,GO:0006464,GO:0006497,GO:0006807,GO:0006996,GO:0007033,GO:0008104,GO:0008150,GO:0008152,GO:0009058,GO:0009059,GO:0009987,GO:0016020,GO:0016021,GO:0016043,GO:0016409,GO:0016417,GO:0016740,GO:0016746,GO:0016747,GO:0018345,GO:0019538,GO:0019706,GO:0019707,GO:0031090,GO:…	2.3.1.225	ko:K20028	-	-	-	-	ko00000,ko01000,ko04131	-	-	-	DHHC
Tha_a00566-T1	29875.EHK25977	6.37e-202	590	KOG2473@1|root,KOG2473@2759|Eukaryota,38FWJ@33154|Opisthokonta,3NXDR@4751|Fungi,3QQ1B@4890|Ascomycota,213ZE@147550|Sordariomycetes,3TGPV@5125|Hypocreales,3TXIQ@5129|Hypocreaceae	4751|Fungi	K	RNA polymerase III transcription factor (TF)IIIC subunit	TFC1	GO:0000127,GO:0005575,GO:0005622,GO:0005623,GO:0005634,GO:0005667,GO:0006139,GO:0006351,GO:0006352,GO:0006383,GO:0006384,GO:0006725,GO:0006807,GO:0008150,GO:0008152,GO:0009058,GO:0009059,GO:0009303,GO:0009987,GO:0010467,GO:0016070,GO:0016072,GO:0018130,GO:0019438,GO:0032774,GO:0032991,GO:0034641,GO:0034645,GO:0034654,GO:0034660,GO:0042791,GO:0043170,GO:0043226,GO:0043227,GO:0043229,GO:0043231,GO:…	-	ko:K15202	-	-	-	-	ko00000,ko03021	-	-	-	Tau95
Tha_a00567-T1	29875.EHK25977	0	1049	KOG2473@1|root,KOG2473@2759|Eukaryota,38FWJ@33154|Opisthokonta,3NXDR@4751|Fungi,3QQ1B@4890|Ascomycota,213ZE@147550|Sordariomycetes,3TGPV@5125|Hypocreales,3TXIQ@5129|Hypocreaceae	4751|Fungi	K	RNA polymerase III transcription factor (TF)IIIC subunit	TFC1	GO:0000127,GO:0005575,GO:0005622,GO:0005623,GO:0005634,GO:0005667,GO:0006139,GO:0006351,GO:0006352,GO:0006383,GO:0006384,GO:0006725,GO:0006807,GO:0008150,GO:0008152,GO:0009058,GO:0009059,GO:0009303,GO:0009987,GO:0010467,GO:0016070,GO:0016072,GO:0018130,GO:0019438,GO:0032774,GO:0032991,GO:0034641,GO:0034645,GO:0034654,GO:0034660,GO:0042791,GO:0043170,GO:0043226,GO:0043227,GO:0043229,GO:0043231,GO:…	-	ko:K15202	-	-	-	-	ko00000,ko03021	-	-	-	Tau95
Tha_a00568-T1	51453.EGR49345	0	1144	KOG2085@1|root,KOG2085@2759|Eukaryota,38CH2@33154|Opisthokonta,3NTWN@4751|Fungi,3QR15@4890|Ascomycota,2157B@147550|Sordariomycetes,3TF62@5125|Hypocreales,3U0I1@5129|Hypocreaceae	4751|Fungi	T	The B regulatory subunit might modulate substrate selectivity and catalytic activity, and also might direct the localization of the catalytic enzyme to a particular subcellular compartment	RTS1	GO:0000003,GO:0000075,GO:0000159,GO:0000228,GO:0000278,GO:0000280,GO:0000281,GO:0000775,GO:0000776,GO:0000779,GO:0000780,GO:0000793,GO:0000794,GO:0000819,GO:0000910,GO:0001100,GO:0003674,GO:0005575,GO:0005622,GO:0005623,GO:0005634,GO:0005694,GO:0005737,GO:0005815,GO:0005816,GO:0005819,GO:0005826,GO:0005856,GO:0005933,GO:0005935,GO:0005938,GO:0006464,GO:0006470,GO:0006793,GO:0006796,GO:0006807,GO:…	-	ko:K11584	ko03015,ko04071,ko04113,ko04114,ko04151,ko04152,ko04261,ko04728,ko05165,map03015,map04071,map04113,map04114,map04151,map04152,map04261,map04728,map05165	-	-	-	ko00000,ko00001,ko01009,ko03036	-	-	-	B56
Tha_a00569-T1	63577.G9P479	9.25e-198	568	KOG4368@1|root,KOG4368@2759|Eukaryota,38VSS@33154|Opisthokonta,3NZ37@4751|Fungi,3QNVD@4890|Ascomycota,2169F@147550|Sordariomycetes,3TMQY@5125|Hypocreales,3U1QD@5129|Hypocreaceae	4751|Fungi	S	RNA polymerase II-binding domain.	-	-	-	-	-	-	-	-	-	-	-	-	CTD_bind
Tha_a00570-T1	29875.EHK25974	1e-66	204	2E28W@1|root,2S9H1@2759|Eukaryota,3A71X@33154|Opisthokonta,3P5FU@4751|Fungi,3QYW2@4890|Ascomycota,21APB@147550|Sordariomycetes,3TIQS@5125|Hypocreales,3U32I@5129|Hypocreaceae	4751|Fungi	S	Domain of unknown function (DUF4748)	-	-	-	-	-	-	-	-	-	-	-	-	DUF4748
Tha_a00571-T1	29875.EHK25973	0	2113	COG5411@1|root,KOG0565@2759|Eukaryota,38DP3@33154|Opisthokonta,3NUKE@4751|Fungi,3QKD7@4890|Ascomycota,215WH@147550|Sordariomycetes,3TFB6@5125|Hypocreales,3U1X6@5129|Hypocreaceae	4751|Fungi	U	Inositol polyphosphate phosphatase, catalytic domain homologues	-	GO:0003674,GO:0003824,GO:0004439,GO:0005575,GO:0005622,GO:0005623,GO:0005737,GO:0005856,GO:0005938,GO:0006629,GO:0006644,GO:0006650,GO:0006793,GO:0006796,GO:0007154,GO:0007165,GO:0008150,GO:0008152,GO:0009987,GO:0015629,GO:0016311,GO:0016787,GO:0016788,GO:0016791,GO:0019637,GO:0023052,GO:0030258,GO:0030479,GO:0030863,GO:0030864,GO:0034593,GO:0034595,GO:0035556,GO:0042578,GO:0043226,GO:0043228,GO:…	-	-	-	-	-	-	-	-	-	-	Exo_endo_phos
Tha_a00572-T1	29875.EHK25972	3.11e-249	685	KOG1470@1|root,KOG1470@2759|Eukaryota,38HHP@33154|Opisthokonta,3NWM0@4751|Fungi,3QPV7@4890|Ascomycota,216VE@147550|Sordariomycetes,3TFJ5@5125|Hypocreales,3TXCT@5129|Hypocreaceae	4751|Fungi	I	Domain in homologues of a S. cerevisiae phosphatidylinositol transfer protein (Sec14p)	PDR16	GO:0003674,GO:0005215,GO:0005319,GO:0005548,GO:0005575,GO:0005622,GO:0005623,GO:0005628,GO:0005737,GO:0005768,GO:0005811,GO:0005829,GO:0005886,GO:0006575,GO:0006629,GO:0006644,GO:0006650,GO:0006658,GO:0006694,GO:0006793,GO:0006796,GO:0006807,GO:0006810,GO:0006811,GO:0006820,GO:0006869,GO:0006892,GO:0006893,GO:0008104,GO:0008150,GO:0008152,GO:0008202,GO:0008526,GO:0008610,GO:0008654,GO:0009058,GO:…	-	-	-	-	-	-	-	-	-	-	CRAL_TRIO,CRAL_TRIO_N
Tha_a00573-T1	29875.EHK25971	0	934	COG0465@1|root,KOG0743@2759|Eukaryota,39U06@33154|Opisthokonta,3NX6C@4751|Fungi,3QMIC@4890|Ascomycota,212NP@147550|Sordariomycetes,3TCQT@5125|Hypocreales,3U085@5129|Hypocreaceae	4751|Fungi	O	Belongs to the AAA ATPase family	-	-	-	ko:K08900	-	-	-	-	ko00000,ko03029	-	-	-	AAA,BCS1_N
Tha_a00574-T1	29875.EHK25970	1.06e-147	416	COG5128@1|root,KOG3315@2759|Eukaryota,38DX5@33154|Opisthokonta,3P13Z@4751|Fungi,3QJJG@4890|Ascomycota,21627@147550|Sordariomycetes,3TDYK@5125|Hypocreales,3TX2B@5129|Hypocreaceae	4751|Fungi	U	Transport protein particle (TRAPP) component	trs31	GO:0005575,GO:0005622,GO:0005623,GO:0005737,GO:0005768,GO:0005793,GO:0005794,GO:0005829,GO:0006810,GO:0006886,GO:0006888,GO:0008104,GO:0008150,GO:0012505,GO:0015031,GO:0015833,GO:0016192,GO:0030008,GO:0031410,GO:0031982,GO:0032991,GO:0033036,GO:0034613,GO:0042886,GO:0043226,GO:0043227,GO:0043229,GO:0043231,GO:0044422,GO:0044424,GO:0044431,GO:0044433,GO:0044440,GO:0044444,GO:0044446,GO:0044464,GO:…	-	ko:K20280	-	-	-	-	ko00000,ko04131	-	-	-	TRAPP
Tha_a00575-T1	51453.EGR49567	3.23e-69	209	2E053@1|root,2S7KP@2759|Eukaryota,3A684@33154|Opisthokonta,3P55D@4751|Fungi,3QXG1@4890|Ascomycota,21ARR@147550|Sordariomycetes,3TIMU@5125|Hypocreales,3U2YF@5129|Hypocreaceae	4751|Fungi	S	Apc13p protein	-	GO:0000151,GO:0000152,GO:0005575,GO:0005622,GO:0005623,GO:0005634,GO:0005680,GO:0006508,GO:0006511,GO:0006807,GO:0007088,GO:0007346,GO:0008150,GO:0008152,GO:0009056,GO:0009057,GO:0009896,GO:0009987,GO:0010498,GO:0010564,GO:0010638,GO:0010965,GO:0019538,GO:0019941,GO:0030071,GO:0030163,GO:0031145,GO:0031331,GO:0031461,GO:0032270,GO:0032436,GO:0032991,GO:0033043,GO:0033044,GO:0033045,GO:0033047,GO:…	-	-	-	-	-	-	-	-	-	-	Apc13p
Tha_a00576-T1	29875.EHK25968	7.95e-283	779	COG1012@1|root,KOG2451@2759|Eukaryota,3AECY@33154|Opisthokonta,3PBTU@4751|Fungi,3QQWW@4890|Ascomycota,21DZT@147550|Sordariomycetes,3TSN4@5125|Hypocreales,3U4AQ@5129|Hypocreaceae	4751|Fungi	C	Aldehyde dehydrogenase family	-	-	-	-	-	-	-	-	-	-	-	-	Aldedh
Tha_a00577-T1	29875.EHK25967	0	2234	KOG1824@1|root,KOG1824@2759|Eukaryota,39JJQ@33154|Opisthokonta,3NVVP@4751|Fungi,3QJGU@4890|Ascomycota,213KC@147550|Sordariomycetes,3TFZE@5125|Hypocreales,3TWHK@5129|Hypocreaceae	4751|Fungi	S	TATA-binding protein interacting (TIP20)	TIP120	GO:0000003,GO:0000151,GO:0000909,GO:0003006,GO:0005575,GO:0005622,GO:0005623,GO:0005634,GO:0006464,GO:0006508,GO:0006511,GO:0006725,GO:0006807,GO:0007049,GO:0007275,GO:0008150,GO:0008152,GO:0009056,GO:0009057,GO:0009404,GO:0009653,GO:0009712,GO:0009987,GO:0010265,GO:0010498,GO:0016043,GO:0016567,GO:0016999,GO:0017144,GO:0018904,GO:0018940,GO:0018958,GO:0019005,GO:0019222,GO:0019538,GO:0019748,GO:…	-	ko:K17263	-	-	-	-	ko00000,ko04147	-	-	-	TIP120
Tha_a00578-T1	63577.G9P490	2.05e-282	777	COG0324@1|root,KOG1384@2759|Eukaryota,39RQC@33154|Opisthokonta,3NUX5@4751|Fungi,3QPDR@4890|Ascomycota,211DQ@147550|Sordariomycetes,3TETD@5125|Hypocreales,3U1V9@5129|Hypocreaceae	4751|Fungi	J	Catalyzes the transfer of a dimethylallyl group onto the adenine at position 37	tit1	GO:0000049,GO:0000122,GO:0000166,GO:0003674,GO:0003676,GO:0003723,GO:0003824,GO:0005488,GO:0005524,GO:0005575,GO:0005622,GO:0005623,GO:0005634,GO:0005730,GO:0005737,GO:0005739,GO:0005829,GO:0006139,GO:0006325,GO:0006342,GO:0006355,GO:0006357,GO:0006396,GO:0006399,GO:0006400,GO:0006725,GO:0006807,GO:0006996,GO:0008033,GO:0008144,GO:0008150,GO:0008152,GO:0009451,GO:0009889,GO:0009890,GO:0009892,GO:…	2.5.1.75	ko:K00791	ko00908,ko01100,ko01110,map00908,map01100,map01110	-	R01122	RC02820	ko00000,ko00001,ko01000,ko01006,ko03016	-	-	-	IPPT,zf-C2H2_jaz,zf-met
Tha_a00579-T1	29875.EHK25965	0	919	COG0201@1|root,KOG1373@2759|Eukaryota,38FS7@33154|Opisthokonta,3NWHW@4751|Fungi,3QJDP@4890|Ascomycota,21616@147550|Sordariomycetes,3TFXH@5125|Hypocreales,3TWQF@5129|Hypocreaceae	4751|Fungi	U	Plug domain of Sec61p	SEC61	GO:0000322,GO:0000323,GO:0000324,GO:0003674,GO:0005048,GO:0005215,GO:0005488,GO:0005575,GO:0005622,GO:0005623,GO:0005737,GO:0005773,GO:0005783,GO:0005784,GO:0005789,GO:0005791,GO:0005886,GO:0006508,GO:0006511,GO:0006605,GO:0006612,GO:0006613,GO:0006614,GO:0006616,GO:0006620,GO:0006807,GO:0006810,GO:0006886,GO:0006950,GO:0008104,GO:0008150,GO:0008152,GO:0008320,GO:0008565,GO:0009056,GO:0009057,GO:…	-	ko:K10956	ko03060,ko04141,ko04145,ko05110,map03060,map04141,map04145,map05110	M00401	-	-	ko00000,ko00001,ko00002,ko02044	3.A.5.4,3.A.5.8,3.A.5.9	-	-	Plug_translocon,SecY
Tha_a00580-T1	1182553.XP_007748238.1	3.34e-241	672	28PW3@1|root,2QWIR@2759|Eukaryota,38HG4@33154|Opisthokonta,3NUS3@4751|Fungi,3QR5H@4890|Ascomycota,20DB5@147545|Eurotiomycetes,3MVE0@451870|Chaetothyriomycetidae	4751|Fungi	S	integral membrane protein	-	-	-	-	-	-	-	-	-	-	-	-	-
Tha_a00581-T1	29875.EHK25962	0	3004	COG1132@1|root,KOG0054@2759|Eukaryota,38DEW@33154|Opisthokonta,3NUKV@4751|Fungi,3QPC3@4890|Ascomycota,21856@147550|Sordariomycetes,3TGKT@5125|Hypocreales,3U1QY@5129|Hypocreaceae	4751|Fungi	Q	ABC transporter transmembrane region	YBT1	GO:0000322,GO:0000323,GO:0000324,GO:0000329,GO:0003674,GO:0003824,GO:0005215,GO:0005310,GO:0005319,GO:0005342,GO:0005575,GO:0005622,GO:0005623,GO:0005737,GO:0005739,GO:0005773,GO:0005774,GO:0005783,GO:0006810,GO:0006811,GO:0006820,GO:0006835,GO:0006869,GO:0006914,GO:0008028,GO:0008150,GO:0008152,GO:0008509,GO:0008514,GO:0009056,GO:0009987,GO:0010035,GO:0010038,GO:0010876,GO:0012505,GO:0015075,GO:…	-	-	-	-	-	-	-	-	-	-	ABC_membrane,ABC_tran
Tha_a00582-T1	29875.EHK25960	3.33e-303	827	2D1AZ@1|root,2S4VJ@2759|Eukaryota,3A0PD@33154|Opisthokonta,3P1U1@4751|Fungi,3QUUV@4890|Ascomycota,215JV@147550|Sordariomycetes,3TE29@5125|Hypocreales,3TY8D@5129|Hypocreaceae	4751|Fungi	-	-	-	-	-	-	-	-	-	-	-	-	-	-	-
Tha_a00583-T1	29875.EHK25959	7.73e-198	552	29KKE@1|root,2RTVH@2759|Eukaryota,39WZU@33154|Opisthokonta,3P1J9@4751|Fungi,3QPDM@4890|Ascomycota,21SNJ@147550|Sordariomycetes,3TDNJ@5125|Hypocreales	4751|Fungi	S	Alpha and gamma adaptin binding protein p34	-	GO:0003674,GO:0005488,GO:0005515,GO:0006810,GO:0006897,GO:0006898,GO:0008150,GO:0016192,GO:0030674,GO:0051179,GO:0051234,GO:0060090,GO:0072583,GO:0098657	-	-	-	-	-	-	-	-	-	-	Adaptin_binding
Tha_a00584-T1	29875.EHK25958	0	1201	KOG0849@1|root,KOG0849@2759|Eukaryota,39CTD@33154|Opisthokonta,3NU1B@4751|Fungi,3QRKH@4890|Ascomycota,2135K@147550|Sordariomycetes,3TEUZ@5125|Hypocreales,3U2AZ@5129|Hypocreaceae	4751|Fungi	K	Homeodomain	-	-	-	-	-	-	-	-	-	-	-	-	Homeobox
Tha_a00585-T1	29875.EHK25957	0	2466	COG0474@1|root,KOG0206@2759|Eukaryota,38FTG@33154|Opisthokonta,3NWJZ@4751|Fungi,3QJWP@4890|Ascomycota,215J4@147550|Sordariomycetes,3TE66@5125|Hypocreales,3TWJA@5129|Hypocreaceae	4751|Fungi	P	Belongs to the cation transport ATPase (P-type) (TC 3.A.3) family. Type IV subfamily	DNF3	GO:0000749,GO:0003674,GO:0003824,GO:0004012,GO:0005215,GO:0005319,GO:0005548,GO:0005575,GO:0005622,GO:0005623,GO:0005737,GO:0005783,GO:0005794,GO:0005798,GO:0005802,GO:0005886,GO:0005937,GO:0006810,GO:0006811,GO:0006820,GO:0006869,GO:0006886,GO:0006892,GO:0006900,GO:0006996,GO:0008104,GO:0008150,GO:0009987,GO:0010033,GO:0010876,GO:0012505,GO:0015031,GO:0015711,GO:0015748,GO:0015833,GO:0015914,GO:…	3.6.1.3,3.6.3.1	ko:K01509,ko:K01530	ko00230,ko04742,map00230,map04742	-	R00086	RC00002	ko00000,ko00001,ko01000	-	-	-	Cation_ATPase,E1-E2_ATPase,Hydrolase,PhoLip_ATPase_C,PhoLip_ATPase_N
Tha_a00586-T1	29875.EHK25956	2.05e-245	678	COG0604@1|root,KOG1198@2759|Eukaryota,39ZZI@33154|Opisthokonta,3P2H8@4751|Fungi,3QSEA@4890|Ascomycota,2169E@147550|Sordariomycetes,3TD1C@5125|Hypocreales,3U3EZ@5129|Hypocreaceae	4751|Fungi	C	Zinc-binding dehydrogenase	-	-	-	-	-	-	-	-	-	-	-	-	ADH_zinc_N_2
Tha_a00588-T1	63577.G9P4A1	0	1164	28S7D@1|root,2QYWX@2759|Eukaryota,39TK5@33154|Opisthokonta,3P17T@4751|Fungi,3QSPK@4890|Ascomycota,215SW@147550|Sordariomycetes,3TFHV@5125|Hypocreales,3TXTH@5129|Hypocreaceae	4751|Fungi	K	Fungal specific transcription factor domain	-	-	-	-	-	-	-	-	-	-	-	-	Fungal_trans,Zn_clus
Tha_a00589-T1	29875.EHK25954	1.37e-51	167	2CF97@1|root,2R6P4@2759|Eukaryota,38K88@33154|Opisthokonta,3PN3I@4751|Fungi,3R73G@4890|Ascomycota,21GSH@147550|Sordariomycetes,3TR8N@5125|Hypocreales,3U4NG@5129|Hypocreaceae	4751|Fungi	-	-	-	-	-	-	-	-	-	-	-	-	-	-	-
Tha_a00590-T1	29875.EHK25953	1.33e-52	172	2CF98@1|root,2T395@2759|Eukaryota,38X38@33154|Opisthokonta,3PWPA@4751|Fungi,3RFNP@4890|Ascomycota,21SYX@147550|Sordariomycetes,3TQB9@5125|Hypocreales,3U38E@5129|Hypocreaceae	4751|Fungi	-	-	-	-	-	-	-	-	-	-	-	-	-	-	-
Tha_a00591-T1	92637.XP_007815375.1	2.51e-171	485	COG2175@1|root,2QT05@2759|Eukaryota,3915V@33154|Opisthokonta,3NTVZ@4751|Fungi,3QPU0@4890|Ascomycota,217PT@147550|Sordariomycetes,3TDCG@5125|Hypocreales,3G2TY@34397|Clavicipitaceae	4751|Fungi	E	Taurine catabolism dioxygenase TauD, TfdA family	-	-	-	ko:K19245	-	-	-	-	ko00000,ko01000	-	-	-	TauD
Tha_a00592-T1	29875.EHK25951	0	887	KOG0253@1|root,KOG0253@2759|Eukaryota,39UIZ@33154|Opisthokonta,3P0QD@4751|Fungi,3QPR9@4890|Ascomycota,21CY4@147550|Sordariomycetes,3TJYR@5125|Hypocreales,3TZRY@5129|Hypocreaceae	4751|Fungi	S	Major Facilitator Superfamily	-	-	-	-	-	-	-	-	-	-	-	-	MFS_1
Tha_a00593-T1	29875.EHK25950	0	888	COG0160@1|root,KOG1405@2759|Eukaryota,38EZI@33154|Opisthokonta,3NWIR@4751|Fungi,3QKFS@4890|Ascomycota,218SW@147550|Sordariomycetes,3TEMD@5125|Hypocreales,3TZYE@5129|Hypocreaceae	4751|Fungi	E	Belongs to the class-III pyridoxal-phosphate-dependent aminotransferase family	UGA1	GO:0001505,GO:0003674,GO:0003824,GO:0003867,GO:0005488,GO:0005575,GO:0005622,GO:0005623,GO:0005737,GO:0005739,GO:0005829,GO:0006082,GO:0006520,GO:0006536,GO:0006807,GO:0008144,GO:0008150,GO:0008152,GO:0008483,GO:0009056,GO:0009063,GO:0009064,GO:0009448,GO:0009450,GO:0009987,GO:0016054,GO:0016740,GO:0016769,GO:0019740,GO:0019752,GO:0019842,GO:0030170,GO:0032787,GO:0036094,GO:0042133,GO:0042135,GO:…	2.6.1.19,2.6.1.22	ko:K13524	ko00250,ko00280,ko00410,ko00640,ko00650,ko01100,ko01120,ko04727,map00250,map00280,map00410,map00640,map00650,map01100,map01120,map04727	M00027	R00908,R01648,R04188	RC00006,RC00062,RC00160	ko00000,ko00001,ko00002,ko01000,ko01007	-	-	-	Aminotran_3
Tha_a00594-T1	29875.EHK25949	5.37e-50	160	28ZGB@1|root,2R6AQ@2759|Eukaryota,38JUP@33154|Opisthokonta,3PMQK@4751|Fungi,3R6S6@4890|Ascomycota,21J7Y@147550|Sordariomycetes,3TQ7E@5125|Hypocreales,3U314@5129|Hypocreaceae	4751|Fungi	-	-	-	-	-	-	-	-	-	-	-	-	-	-	-
Tha_a00596-T1	29875.EHK25948	0	1257	2CXZF@1|root,2S0WX@2759|Eukaryota,39D4T@33154|Opisthokonta,3NTXW@4751|Fungi,3QMET@4890|Ascomycota,21235@147550|Sordariomycetes,3THR8@5125|Hypocreales,3TXZ2@5129|Hypocreaceae	4751|Fungi	B	Fungal specific transcription factor domain	-	-	-	-	-	-	-	-	-	-	-	-	Fungal_trans,Zn_clus
Tha_a00597-T1	29875.EHK25947	3.95e-167	470	2C7IF@1|root,2SIDW@2759|Eukaryota,3A0KX@33154|Opisthokonta,3P2EN@4751|Fungi,3QUCA@4890|Ascomycota,21AI6@147550|Sordariomycetes,3TNA8@5125|Hypocreales	4751|Fungi	-	-	-	-	-	-	-	-	-	-	-	-	-	-	-
Tha_a00598-T1	29875.EHK25946	2.38e-267	739	2E38G@1|root,2SACT@2759|Eukaryota,3A8G3@33154|Opisthokonta,3P7GM@4751|Fungi,3QZHR@4890|Ascomycota,21CXP@147550|Sordariomycetes,3TNT8@5125|Hypocreales,3TZS8@5129|Hypocreaceae	4751|Fungi	S	Fungal specific transcription factor domain	-	-	-	-	-	-	-	-	-	-	-	-	Fungal_trans_2
Tha_a00599-T1	51453.EGR49576	1.19e-33	116	2C4RC@1|root,2RARW@2759|Eukaryota,3AX62@33154|Opisthokonta,3PTRX@4751|Fungi,3RD47@4890|Ascomycota,21HQR@147550|Sordariomycetes,3TQAM@5125|Hypocreales,3U37I@5129|Hypocreaceae	4751|Fungi	-	-	-	-	-	-	-	-	-	-	-	-	-	-	-
Tha_a00600-T1	29875.EHK25944	3.94e-236	665	COG4934@1|root,2QTN1@2759|Eukaryota,38V3Y@33154|Opisthokonta,3NX98@4751|Fungi,3QP46@4890|Ascomycota,2118X@147550|Sordariomycetes	4751|Fungi	O	Alkaline serine protease	-	-	3.4.14.9	ko:K01279	ko04142,map04142	-	-	-	ko00000,ko00001,ko01000,ko01002,ko03110,ko04147	-	-	-	Peptidase_S8,Pro-kuma_activ
Tha_a00601-T1	29875.EHK25942	0	1127	COG4934@1|root,2QTN1@2759|Eukaryota,38V3Y@33154|Opisthokonta,3NX98@4751|Fungi,3QP46@4890|Ascomycota,2118X@147550|Sordariomycetes,3TWDC@5125|Hypocreales,3U3UI@5129|Hypocreaceae	4751|Fungi	O	Pro-kumamolisin, activation domain	-	-	3.4.14.9	ko:K01279	ko04142,map04142	-	-	-	ko00000,ko00001,ko01000,ko01002,ko03110,ko04147	-	-	-	Pro-kuma_activ
Tha_a00602-T1	29875.EHK25941	3.17e-206	575	2EXBY@1|root,2SZ1K@2759|Eukaryota,3ATCU@33154|Opisthokonta,3PI93@4751|Fungi,3R47E@4890|Ascomycota,21BKR@147550|Sordariomycetes,3TN2U@5125|Hypocreales,3U3F5@5129|Hypocreaceae	4751|Fungi	-	-	-	-	-	-	-	-	-	-	-	-	-	-	-
Tha_a00603-T1	29875.EHK25940	1.25e-55	190	2C6TS@1|root,2RJ2U@2759|Eukaryota,38NSD@33154|Opisthokonta,3PQN8@4751|Fungi,3RA4U@4890|Ascomycota,21T2K@147550|Sordariomycetes,3TNZE@5125|Hypocreales,3U0DM@5129|Hypocreaceae	4751|Fungi	K	GAL4-like Zn(II)2Cys6 (or C6 zinc) binuclear cluster DNA-binding domain	-	-	-	-	-	-	-	-	-	-	-	-	Zn_clus
Tha_a00604-T1	51453.EGR49586	6.66e-162	460	2D2WJ@1|root,2SPAG@2759|Eukaryota,3A19R@33154|Opisthokonta,3P1XD@4751|Fungi,3QMVI@4890|Ascomycota,21419@147550|Sordariomycetes,3TMFJ@5125|Hypocreales,3TXNT@5129|Hypocreaceae	4751|Fungi	S	NAD(P)H-binding	-	-	-	-	-	-	-	-	-	-	-	-	NAD_binding_10,NmrA
Tha_a00606-T1	51453.EGR49369	0	872	COG5095@1|root,KOG2549@2759|Eukaryota,38DST@33154|Opisthokonta,3NV9P@4751|Fungi,3QQHV@4890|Ascomycota,217EJ@147550|Sordariomycetes,3TFHZ@5125|Hypocreales,3TXCH@5129|Hypocreaceae	4751|Fungi	K	TATA box binding protein associated factor	taf6	GO:0000123,GO:0000124,GO:0000228,GO:0000428,GO:0000785,GO:0000790,GO:0001085,GO:0001102,GO:0003674,GO:0003682,GO:0005198,GO:0005488,GO:0005515,GO:0005575,GO:0005622,GO:0005623,GO:0005634,GO:0005654,GO:0005667,GO:0005669,GO:0005694,GO:0005737,GO:0005829,GO:0006139,GO:0006325,GO:0006338,GO:0006351,GO:0006352,GO:0006366,GO:0006367,GO:0006464,GO:0006473,GO:0006475,GO:0006725,GO:0006807,GO:0006996,GO:…	-	ko:K03131	ko03022,ko05168,map03022,map05168	-	-	-	ko00000,ko00001,ko03021,ko03036	-	-	-	TAF,TAF6_C
Tha_a00607-T1	29875.EHK25938	2.55e-124	355	COG2009@1|root,KOG0449@2759|Eukaryota,3A54B@33154|Opisthokonta,3P4H8@4751|Fungi,3QV9U@4890|Ascomycota,219ZY@147550|Sordariomycetes,3TIER@5125|Hypocreales,3U2CH@5129|Hypocreaceae	4751|Fungi	G	Succinate dehydrogenase cytochrome	SDH3	GO:0000104,GO:0003674,GO:0003824,GO:0005575,GO:0005622,GO:0005623,GO:0005737,GO:0005739,GO:0005740,GO:0005743,GO:0005746,GO:0005749,GO:0006082,GO:0006091,GO:0006105,GO:0006119,GO:0006121,GO:0006139,GO:0006163,GO:0006605,GO:0006626,GO:0006725,GO:0006753,GO:0006793,GO:0006796,GO:0006807,GO:0006810,GO:0006839,GO:0006886,GO:0006996,GO:0007005,GO:0007006,GO:0007007,GO:0008104,GO:0008150,GO:0008152,GO:…	-	ko:K00236	ko00020,ko00190,ko01100,ko01110,ko01120,ko01130,ko01200,ko04714,ko04932,ko05010,ko05012,ko05016,map00020,map00190,map01100,map01110,map01120,map01130,map01200,map04714,map04932,map05010,map05012,map05016	M00009,M00011,M00148	R02164	RC00045	ko00000,ko00001,ko00002	-	-	iMM904.YMR118C,iND750.YMR118C	Sdh_cyt
Tha_a00608-T1	29875.EHK25936	1.73e-149	422	COG0693@1|root,2RZ3Y@2759|Eukaryota,39ZF9@33154|Opisthokonta,3P1HD@4751|Fungi,3QUVG@4890|Ascomycota,21S5W@147550|Sordariomycetes,3TTP5@5125|Hypocreales,3TXR8@5129|Hypocreaceae	4751|Fungi	S	ThiJ/PfpI family-like	-	-	-	-	-	-	-	-	-	-	-	-	DJ-1_PfpI
Tha_a00609-T1	51453.EGR49367	5.74e-307	864	298ZU@1|root,2RG16@2759|Eukaryota,39T1A@33154|Opisthokonta,3NYZC@4751|Fungi,3QQMD@4890|Ascomycota,213T4@147550|Sordariomycetes,3TEVU@5125|Hypocreales,3TX7N@5129|Hypocreaceae	4751|Fungi	S	Transcription factor Opi1	OPI1	GO:0000122,GO:0003674,GO:0003712,GO:0003714,GO:0005488,GO:0005543,GO:0005575,GO:0005622,GO:0005623,GO:0005634,GO:0005635,GO:0005654,GO:0005737,GO:0005783,GO:0006355,GO:0006357,GO:0006629,GO:0006644,GO:0006793,GO:0006796,GO:0006950,GO:0006986,GO:0007154,GO:0007165,GO:0008150,GO:0008152,GO:0008289,GO:0008610,GO:0008654,GO:0009058,GO:0009889,GO:0009890,GO:0009891,GO:0009892,GO:0009893,GO:0009987,GO:…	-	ko:K21642	-	-	-	-	ko00000,ko03000	-	-	-	Opi1
Tha_a00611-T1	29875.EHK25934	0	881	KOG0937@1|root,KOG0937@2759|Eukaryota,38BMR@33154|Opisthokonta,3NVTZ@4751|Fungi,3QKDS@4890|Ascomycota,213WE@147550|Sordariomycetes,3TF6X@5125|Hypocreales,3U16F@5129|Hypocreaceae	4751|Fungi	U	Adaptor complexes medium subunit family	apm1	GO:0003674,GO:0005488,GO:0005515,GO:0005575,GO:0005622,GO:0005623,GO:0005737,GO:0005768,GO:0005794,GO:0005798,GO:0006810,GO:0006886,GO:0006892,GO:0006896,GO:0006996,GO:0007033,GO:0007034,GO:0008104,GO:0008150,GO:0009987,GO:0012505,GO:0012506,GO:0012510,GO:0015031,GO:0015833,GO:0016020,GO:0016043,GO:0016192,GO:0016197,GO:0030117,GO:0030118,GO:0030119,GO:0030120,GO:0030121,GO:0030125,GO:0030130,GO:…	-	ko:K12393	ko04142,map04142	-	-	-	ko00000,ko00001,ko04131	-	-	-	Adap_comp_sub,Clat_adaptor_s
Tha_a00611-T2	29875.EHK25934	2.01e-236	655	KOG0937@1|root,KOG0937@2759|Eukaryota,38BMR@33154|Opisthokonta,3NVTZ@4751|Fungi,3QKDS@4890|Ascomycota,213WE@147550|Sordariomycetes,3TF6X@5125|Hypocreales,3U16F@5129|Hypocreaceae	4751|Fungi	U	Adaptor complexes medium subunit family	apm1	GO:0003674,GO:0005488,GO:0005515,GO:0005575,GO:0005622,GO:0005623,GO:0005737,GO:0005768,GO:0005794,GO:0005798,GO:0006810,GO:0006886,GO:0006892,GO:0006896,GO:0006996,GO:0007033,GO:0007034,GO:0008104,GO:0008150,GO:0009987,GO:0012505,GO:0012506,GO:0012510,GO:0015031,GO:0015833,GO:0016020,GO:0016043,GO:0016192,GO:0016197,GO:0030117,GO:0030118,GO:0030119,GO:0030120,GO:0030121,GO:0030125,GO:0030130,GO:…	-	ko:K12393	ko04142,map04142	-	-	-	ko00000,ko00001,ko04131	-	-	-	Adap_comp_sub,Clat_adaptor_s
Tha_a00612-T1	29875.EHK25933	8.71e-103	310	2C05B@1|root,2T6F8@2759|Eukaryota,3ADDD@33154|Opisthokonta,3P8FS@4751|Fungi,3R4T1@4890|Ascomycota,21PWB@147550|Sordariomycetes,3TTN3@5125|Hypocreales,3U2W3@5129|Hypocreaceae	4751|Fungi	-	-	-	-	-	-	-	-	-	-	-	-	-	-	-
Tha_a00613-T1	63577.G9P4I3	1.5e-234	674	KOG1338@1|root,KOG1338@2759|Eukaryota,38CA9@33154|Opisthokonta,3NWQB@4751|Fungi,3QKJ8@4890|Ascomycota,212RI@147550|Sordariomycetes,3TT67@5125|Hypocreales,3TZ2W@5129|Hypocreaceae	4751|Fungi	S	UV-endonuclease UvdE	RMS1	GO:0003674,GO:0003824,GO:0005575,GO:0005622,GO:0005623,GO:0005634,GO:0006417,GO:0006464,GO:0006479,GO:0006807,GO:0006950,GO:0008150,GO:0008152,GO:0008168,GO:0008170,GO:0008213,GO:0008276,GO:0008757,GO:0009889,GO:0009987,GO:0010468,GO:0010556,GO:0010608,GO:0016278,GO:0016279,GO:0016740,GO:0016741,GO:0018022,GO:0018026,GO:0018193,GO:0018205,GO:0019222,GO:0019538,GO:0031323,GO:0031326,GO:0032259,GO:…	-	ko:K05302	-	-	-	-	ko00000,ko01000,ko03036	-	-	-	Rubis-subs-bind,SET
Tha_a00614-T1	51453.EGR49364	3.28e-281	800	KOG1338@1|root,KOG1338@2759|Eukaryota,38CA9@33154|Opisthokonta,3NWQB@4751|Fungi,3QKJ8@4890|Ascomycota,212RI@147550|Sordariomycetes,3TT67@5125|Hypocreales,3TZ2W@5129|Hypocreaceae	4751|Fungi	S	UV-endonuclease UvdE	RMS1	GO:0003674,GO:0003824,GO:0005575,GO:0005622,GO:0005623,GO:0005634,GO:0006417,GO:0006464,GO:0006479,GO:0006807,GO:0006950,GO:0008150,GO:0008152,GO:0008168,GO:0008170,GO:0008213,GO:0008276,GO:0008757,GO:0009889,GO:0009987,GO:0010468,GO:0010556,GO:0010608,GO:0016278,GO:0016279,GO:0016740,GO:0016741,GO:0018022,GO:0018026,GO:0018193,GO:0018205,GO:0019222,GO:0019538,GO:0031323,GO:0031326,GO:0032259,GO:…	-	ko:K05302	-	-	-	-	ko00000,ko01000,ko03036	-	-	-	Rubis-subs-bind,SET
Tha_a00615-T1	51453.EGR49583	0	1233	2D0DW@1|root,2SDU9@2759|Eukaryota,3A2A9@33154|Opisthokonta,3P3MF@4751|Fungi,3QU2Y@4890|Ascomycota,21AXR@147550|Sordariomycetes,3TINK@5125|Hypocreales,3U268@5129|Hypocreaceae	4751|Fungi	B	Fungal specific transcription factor domain	-	-	-	-	-	-	-	-	-	-	-	-	Fungal_trans,Zn_clus
Tha_a00616-T1	29875.EHK25930	1.36e-142	407	2E0G9@1|root,2S7WR@2759|Eukaryota,39QY3@33154|Opisthokonta,3P694@4751|Fungi,3RPR8@4890|Ascomycota,21SP8@147550|Sordariomycetes,3THRS@5125|Hypocreales,3TWXA@5129|Hypocreaceae	4751|Fungi	S	Protein phosphatase inhibitor 2 (IPP-2)	-	-	-	ko:K16833	-	-	-	-	ko00000,ko01009,ko03036	-	-	-	IPP-2
Tha_a00617-T1	63577.G9P4I6	6.78e-67	204	2CYFG@1|root,2S416@2759|Eukaryota,3A68K@33154|Opisthokonta,3P575@4751|Fungi,3QW2J@4890|Ascomycota,21ASK@147550|Sordariomycetes,3TIVP@5125|Hypocreales,3U2QJ@5129|Hypocreaceae	4751|Fungi	O	component of the endoplasmic reticulum- associated degradation (ERAD) pathway	LCL2	GO:0006508,GO:0006511,GO:0006807,GO:0006950,GO:0008150,GO:0008152,GO:0009056,GO:0009057,GO:0009987,GO:0010033,GO:0010243,GO:0010498,GO:0019538,GO:0019941,GO:0030163,GO:0030433,GO:0033554,GO:0034976,GO:0036503,GO:0042221,GO:0043161,GO:0043170,GO:0043632,GO:0044237,GO:0044238,GO:0044248,GO:0044257,GO:0044260,GO:0044265,GO:0044267,GO:0050896,GO:0051603,GO:0051716,GO:0071704,GO:1901564,GO:1901565,GO:…	-	-	-	-	-	-	-	-	-	-	-
Tha_a00618-T1	29875.EHK25928	5.99e-177	495	COG0211@1|root,KOG4600@2759|Eukaryota,3A2ZM@33154|Opisthokonta,3P3GA@4751|Fungi,3RKD6@4890|Ascomycota,212HU@147550|Sordariomycetes,3THC3@5125|Hypocreales,3TYJT@5129|Hypocreaceae	4751|Fungi	J	Ribosomal L27 protein	-	-	-	-	-	-	-	-	-	-	-	-	Ribosomal_L27
Tha_a00619-T1	29875.EHK25927	2.53e-213	656	2EDS0@1|root,2SJBC@2759|Eukaryota,39TEN@33154|Opisthokonta,3NYBJ@4751|Fungi,3QQMV@4890|Ascomycota,213B9@147550|Sordariomycetes,3TUWC@5125|Hypocreales	4751|Fungi	U	CorA-like Mg2+ transporter protein	-	-	-	-	-	-	-	-	-	-	-	-	CorA,DUF676
Tha_a00620-T1	29875.EHK25927	0	2216	2EDS0@1|root,2SJBC@2759|Eukaryota,39TEN@33154|Opisthokonta,3NYBJ@4751|Fungi,3QQMV@4890|Ascomycota,213B9@147550|Sordariomycetes,3TUWC@5125|Hypocreales	4751|Fungi	U	CorA-like Mg2+ transporter protein	-	-	-	-	-	-	-	-	-	-	-	-	CorA,DUF676
Tha_a00621-T1	29875.EHK25926	2e-247	684	COG0412@1|root,2QWD6@2759|Eukaryota,38GDX@33154|Opisthokonta,3NXHY@4751|Fungi,3QQ03@4890|Ascomycota,216YP@147550|Sordariomycetes,3THF1@5125|Hypocreales,3U3D3@5129|Hypocreaceae	4751|Fungi	Q	Lea domain protein	-	-	3.1.1.45	ko:K01061	ko00361,ko00364,ko00623,ko01100,ko01110,ko01120,ko01130,map00361,map00364,map00623,map01100,map01110,map01120,map01130	-	R03893,R05510,R05511,R06835,R06838,R08120,R08121,R09136,R09220,R09222	RC01018,RC01906,RC01907,RC02441,RC02467,RC02468,RC02674,RC02675,RC02686	ko00000,ko00001,ko01000	-	-	-	SnoaL,SnoaL_2
Tha_a00622-T1	33188.XP_002582541.1	2.3e-79	249	COG5152@1|root,KOG1813@2759|Eukaryota,38BQR@33154|Opisthokonta,3NWD2@4751|Fungi,3QSB8@4890|Ascomycota,20DI2@147545|Eurotiomycetes,3AZAZ@33183|Onygenales	4751|Fungi	O	pre-mRNA-splicing factor cwc24	CWC24	GO:0000349,GO:0000375,GO:0000377,GO:0000393,GO:0000398,GO:0003674,GO:0003824,GO:0004842,GO:0005488,GO:0005575,GO:0005622,GO:0005623,GO:0005634,GO:0005681,GO:0005684,GO:0006139,GO:0006396,GO:0006397,GO:0006464,GO:0006725,GO:0006807,GO:0008080,GO:0008150,GO:0008152,GO:0008270,GO:0008380,GO:0009987,GO:0010467,GO:0016043,GO:0016070,GO:0016071,GO:0016074,GO:0016407,GO:0016410,GO:0016567,GO:0016740,GO:…	2.3.1.258	ko:K13127,ko:K20793	-	-	-	-	ko00000,ko01000,ko03036,ko03041	-	-	-	zf-C3HC4,zf-C3HC4_2,zf-C3HC4_3,zf-CCCH,zf-RING_UBOX
Tha_a00623-T1	29875.EHK25924	8.31e-240	662	2CVJX@1|root,2RS6C@2759|Eukaryota,3AFGQ@33154|Opisthokonta,3PBKZ@4751|Fungi,3QRWR@4890|Ascomycota,2167G@147550|Sordariomycetes,3TEE2@5125|Hypocreales,3U1EY@5129|Hypocreaceae	4751|Fungi	-	-	-	-	-	-	-	-	-	-	-	-	-	-	-
Tha_a00624-T1	29875.EHK25923	3.94e-174	486	29ZRP@1|root,2RXWY@2759|Eukaryota,3A336@33154|Opisthokonta,3P1ZT@4751|Fungi,3QUIV@4890|Ascomycota,219G7@147550|Sordariomycetes,3TG8A@5125|Hypocreales,3U298@5129|Hypocreaceae	4751|Fungi	S	Ribonuclease-III-like	-	-	-	ko:K17437	-	-	-	-	br01610,ko00000,ko03011	-	-	-	Ribonucleas_3_3
Tha_a00625-T1	29875.EHK25922	0	943	COG5087@1|root,KOG4534@2759|Eukaryota,39D19@33154|Opisthokonta,3NVSN@4751|Fungi,3QJE6@4890|Ascomycota,217GA@147550|Sordariomycetes,3TGB2@5125|Hypocreales,3TXTR@5129|Hypocreaceae	4751|Fungi	S	Histone acetylation protein	RTT109	GO:0000724,GO:0000725,GO:0003674,GO:0003824,GO:0004402,GO:0005575,GO:0005622,GO:0005623,GO:0005634,GO:0006139,GO:0006259,GO:0006281,GO:0006282,GO:0006302,GO:0006310,GO:0006325,GO:0006342,GO:0006355,GO:0006357,GO:0006464,GO:0006473,GO:0006475,GO:0006725,GO:0006807,GO:0006950,GO:0006974,GO:0006996,GO:0008080,GO:0008150,GO:0008152,GO:0009405,GO:0009889,GO:0009890,GO:0009892,GO:0009987,GO:0010468,GO:…	-	ko:K11309	-	-	-	-	ko00000,ko03036	-	-	-	HAT_KAT11
Tha_a00626-T1	29875.EHK25920	7.4e-235	654	2EF89@1|root,2SKG6@2759|Eukaryota,39YW1@33154|Opisthokonta,3P1GJ@4751|Fungi,3QQR6@4890|Ascomycota,2128F@147550|Sordariomycetes,3TCY5@5125|Hypocreales,3U3MD@5129|Hypocreaceae	4751|Fungi	S	CFEM domain	-	-	-	-	-	-	-	-	-	-	-	-	CFEM
Tha_a00627-T1	29875.EHK25919	5.33e-163	457	2CYB2@1|root,2S3AW@2759|Eukaryota,3A7ND@33154|Opisthokonta,3P6FD@4751|Fungi,3QWRR@4890|Ascomycota,21AZ9@147550|Sordariomycetes,3TIR4@5125|Hypocreales,3TZEY@5129|Hypocreaceae	4751|Fungi	G	Catalyzes the hydrolysis of cutin, a polyester that forms the structure of plant cuticle	-	-	3.1.1.74	ko:K08095	-	-	-	-	ko00000,ko01000	-	-	-	Cutinase
Tha_a00628-T1	29875.EHK25918	4.34e-220	610	COG0451@1|root,KOG1502@2759|Eukaryota,3A0UU@33154|Opisthokonta,3P21N@4751|Fungi,3QUW8@4890|Ascomycota,2197V@147550|Sordariomycetes,3TEJR@5125|Hypocreales,3TZWY@5129|Hypocreaceae	4751|Fungi	V	3-beta hydroxysteroid dehydrogenase/isomerase family	-	-	-	-	-	-	-	-	-	-	-	-	Epimerase
Tha_a00629-T1	29875.EHK25917	9.06e-234	652	COG0654@1|root,KOG2614@2759|Eukaryota,38D3Z@33154|Opisthokonta,3NVII@4751|Fungi,3QPXK@4890|Ascomycota,212YF@147550|Sordariomycetes,3TD86@5125|Hypocreales,3TZ1Z@5129|Hypocreaceae	4751|Fungi	C	FAD binding domain	-	-	-	-	-	-	-	-	-	-	-	-	FAD_binding_3
Tha_a00630-T1	51453.EGR49590	3.57e-103	300	2EQKS@1|root,2STK7@2759|Eukaryota,3AA0Z@33154|Opisthokonta,3P7PG@4751|Fungi,3QZ75@4890|Ascomycota,21CDZ@147550|Sordariomycetes,3TQ2Z@5125|Hypocreales,3U2SJ@5129|Hypocreaceae	4751|Fungi	-	-	-	-	-	-	-	-	-	-	-	-	-	-	MARVEL
Tha_a00631-T1	63577.G9NQ23	1.24e-263	739	2CWSG@1|root,2RV4T@2759|Eukaryota,3AH6Y@33154|Opisthokonta,3PC4N@4751|Fungi,3R1ZH@4890|Ascomycota,21D25@147550|Sordariomycetes	4751|Fungi	O	Pro-kumamolisin, activation domain	-	-	3.4.14.9	ko:K01279	ko04142,map04142	-	-	-	ko00000,ko00001,ko01000,ko01002,ko03110,ko04147	-	-	-	Peptidase_S8,Pro-kuma_activ
Tha_a00632-T1	29875.EHK20226	0	1508	2CNC5@1|root,2QV54@2759|Eukaryota,39S8X@33154|Opisthokonta,3NW2N@4751|Fungi,3QMXN@4890|Ascomycota,211EZ@147550|Sordariomycetes,3TG8Z@5125|Hypocreales,3U1UP@5129|Hypocreaceae	4751|Fungi	G	Pectate lyase superfamily protein	-	-	-	-	-	-	-	-	-	-	-	-	Pectate_lyase_3
Tha_a00634-T1	29875.EHK19965	1.22e-55	184	2F1ER@1|root,2T2F9@2759|Eukaryota,3AIT5@33154|Opisthokonta,3PAXA@4751|Fungi,3R1BG@4890|Ascomycota,21CE3@147550|Sordariomycetes,3TJD9@5125|Hypocreales,3U4N5@5129|Hypocreaceae	4751|Fungi	-	-	-	-	-	-	-	-	-	-	-	-	-	-	-
Tha_a00635-T1	29875.EHK19966	0	1261	2C1FI@1|root,2SIS9@2759|Eukaryota,39XI1@33154|Opisthokonta,3P0VF@4751|Fungi,3QTKU@4890|Ascomycota,211T2@147550|Sordariomycetes,3THWM@5125|Hypocreales,3U3R1@5129|Hypocreaceae	4751|Fungi	-	-	-	-	-	-	-	-	-	-	-	-	-	-	-
Tha_a00636-T1	29875.EHK19967	2.68e-202	572	2E31E@1|root,2SN23@2759|Eukaryota,3AJUS@33154|Opisthokonta,3PDDI@4751|Fungi,3RJ9K@4890|Ascomycota,21Q56@147550|Sordariomycetes,3TTST@5125|Hypocreales,3U3AU@5129|Hypocreaceae	4751|Fungi	S	unnamed protein	-	-	-	-	-	-	-	-	-	-	-	-	Bacillus_HBL
Tha_a00637-T1	29875.EHK19968	3.34e-245	675	2BWA7@1|root,2S57E@2759|Eukaryota,3A6WE@33154|Opisthokonta,3P6G1@4751|Fungi,3RJAA@4890|Ascomycota	4751|Fungi	-	-	-	-	-	-	-	-	-	-	-	-	-	-	-
Tha_a00638-T1	29875.EHK19970	3.01e-208	577	COG1272@1|root,KOG0748@2759|Eukaryota,39SIP@33154|Opisthokonta,3NVDS@4751|Fungi,3QU3B@4890|Ascomycota,21Q2F@147550|Sordariomycetes,3TTR9@5125|Hypocreales,3U46E@5129|Hypocreaceae	4751|Fungi	T	Haemolysin-III related	-	-	-	ko:K07297	ko04152,ko04211,ko04920,ko04932,map04152,map04211,map04920,map04932	-	-	-	ko00000,ko00001	-	-	-	HlyIII
Tha_a00639-T1	29875.EHK19971	1.42e-245	687	2DRGZ@1|root,2S6E5@2759|Eukaryota,38EB0@33154|Opisthokonta,3NYSU@4751|Fungi,3QT75@4890|Ascomycota,215NI@147550|Sordariomycetes,3TJ1I@5125|Hypocreales,3U411@5129|Hypocreaceae	4751|Fungi	-	-	-	-	-	-	-	-	-	-	-	-	-	-	-
Tha_a00640-T1	140110.NechaP53956	2.71e-84	261	COG0596@1|root,KOG2565@2759|Eukaryota,39XE2@33154|Opisthokonta,3NZM0@4751|Fungi,3RJPM@4890|Ascomycota,2186K@147550|Sordariomycetes,3TTY3@5125|Hypocreales,1FTNK@110618|Nectriaceae	4751|Fungi	S	Epoxide hydrolase N terminus	-	-	-	-	-	-	-	-	-	-	-	-	EHN
Tha_a00641-T1	51453.EGR49594	3.01e-142	414	COG2335@1|root,KOG1437@2759|Eukaryota,3AA0W@33154|Opisthokonta,3P6JV@4751|Fungi,3QYTF@4890|Ascomycota,219YY@147550|Sordariomycetes,3TSPM@5125|Hypocreales,3U375@5129|Hypocreaceae	4751|Fungi	M	Four repeated domains in the Fasciclin I family of proteins, present in many other contexts.	-	-	-	-	-	-	-	-	-	-	-	-	Fasciclin
Tha_a00642-T1	51453.EGR49376	2.24e-223	641	2BZWI@1|root,2SM13@2759|Eukaryota,39XIA@33154|Opisthokonta,3P234@4751|Fungi,3QQ6C@4890|Ascomycota,216UC@147550|Sordariomycetes,3TJNW@5125|Hypocreales,3U418@5129|Hypocreaceae	4751|Fungi	-	-	-	-	-	-	-	-	-	-	-	-	-	-	-
Tha_a00643-T1	63577.G9P4L0	3.91e-114	372	KOG2029@1|root,KOG2029@2759|Eukaryota,38F2U@33154|Opisthokonta,3NWY3@4751|Fungi,3QKEQ@4890|Ascomycota,212ND@147550|Sordariomycetes,3TJM9@5125|Hypocreales,3U4CS@5129|Hypocreaceae	4751|Fungi	S	PGAP1-like protein	-	-	-	-	-	-	-	-	-	-	-	-	PGAP1
Tha_a00644-T1	63577.G9P4L0	1.09e-316	910	KOG2029@1|root,KOG2029@2759|Eukaryota,38F2U@33154|Opisthokonta,3NWY3@4751|Fungi,3QKEQ@4890|Ascomycota,212ND@147550|Sordariomycetes,3TJM9@5125|Hypocreales,3U4CS@5129|Hypocreaceae	4751|Fungi	S	PGAP1-like protein	-	-	-	-	-	-	-	-	-	-	-	-	PGAP1
Tha_a00645-T1	148304.MAPG_07581T0	4.72e-151	433	COG0656@1|root,KOG1577@2759|Eukaryota,39ZCX@33154|Opisthokonta,3NXCP@4751|Fungi,3QKY2@4890|Ascomycota,219NH@147550|Sordariomycetes,41PI9@639021|Magnaporthales	4751|Fungi	S	Aldo/keto reductase family	-	-	-	-	-	-	-	-	-	-	-	-	Aldo_ket_red
Tha_a00646-T1	29875.EHK19977	2.43e-224	619	2A30A@1|root,2RY46@2759|Eukaryota,392IE@33154|Opisthokonta,3NV3N@4751|Fungi,3QRE9@4890|Ascomycota,213E9@147550|Sordariomycetes,3TFG0@5125|Hypocreales,3U11R@5129|Hypocreaceae	4751|Fungi	O	GDSL-like Lipase/Acylhydrolase	-	-	-	-	-	-	-	-	-	-	-	-	Lipase_GDSL
Tha_a00647-T1	29875.EHK19978	0	1124	COG0591@1|root,KOG2348@2759|Eukaryota,38ZPN@33154|Opisthokonta,3NY6V@4751|Fungi,3QNT3@4890|Ascomycota,211AV@147550|Sordariomycetes,3TEJC@5125|Hypocreales,3U3DM@5129|Hypocreaceae	4751|Fungi	E	Belongs to the sodium solute symporter (SSF) (TC 2.A.21) family	-	-	-	ko:K20989	-	-	-	-	ko00000,ko02000	2.A.21.6	-	-	SSF
Tha_a00648-T1	29875.EHK19979	1.25e-269	742	COG2141@1|root,2QSR6@2759|Eukaryota,38D4H@33154|Opisthokonta,3NWAI@4751|Fungi,3QM3E@4890|Ascomycota,214HE@147550|Sordariomycetes,3THU3@5125|Hypocreales,3U3QT@5129|Hypocreaceae	4751|Fungi	E	Luciferase-like monooxygenase	-	-	1.14.14.5	ko:K04091	ko00920,map00920	-	R07210,R10206	RC01779,RC02556	ko00000,ko00001,ko01000	-	-	-	Bac_luciferase
Tha_a00649-T1	29875.EHK19980	0	929	COG2072@1|root,KOG1399@2759|Eukaryota,39TFG@33154|Opisthokonta,3P0QM@4751|Fungi,3QMW9@4890|Ascomycota,217VJ@147550|Sordariomycetes,3TE5J@5125|Hypocreales,3U19Z@5129|Hypocreaceae	4751|Fungi	Q	Flavin-binding monooxygenase-like	-	-	-	-	-	-	-	-	-	-	-	-	FMO-like,NAD_binding_8
Tha_a00649-T2	29875.EHK19980	0	901	COG2072@1|root,KOG1399@2759|Eukaryota,39TFG@33154|Opisthokonta,3P0QM@4751|Fungi,3QMW9@4890|Ascomycota,217VJ@147550|Sordariomycetes,3TE5J@5125|Hypocreales,3U19Z@5129|Hypocreaceae	4751|Fungi	Q	Flavin-binding monooxygenase-like	-	-	-	-	-	-	-	-	-	-	-	-	FMO-like,NAD_binding_8
Tha_a00650-T1	29875.EHK19981	3.74e-157	463	2EMI1@1|root,2SR67@2759|Eukaryota,3A7JY@33154|Opisthokonta,3P64U@4751|Fungi,3QZ41@4890|Ascomycota,218MS@147550|Sordariomycetes,3TJNB@5125|Hypocreales,3U2RQ@5129|Hypocreaceae	4751|Fungi	-	-	-	-	-	-	-	-	-	-	-	-	-	-	HNH_2
Tha_a00651-T1	29875.EHK26249	1.14e-168	471	COG3942@1|root,2SI9P@2759|Eukaryota,3A7NY@33154|Opisthokonta,3P6I1@4751|Fungi,3QYBS@4890|Ascomycota,21BJN@147550|Sordariomycetes,3TJ4G@5125|Hypocreales,3U3YX@5129|Hypocreaceae	4751|Fungi	S	CHAP domain	-	-	-	-	-	-	-	-	-	-	-	-	CHAP
Tha_a00652-T1	223192.XP_007911198.1	0	1323	2B110@1|root,2S098@2759|Eukaryota,39Z1V@33154|Opisthokonta,3NYGQ@4751|Fungi,3QP6T@4890|Ascomycota,2144H@147550|Sordariomycetes	4751|Fungi	S	Subtilase family	-	-	-	-	-	-	-	-	-	-	-	-	Ank,Ank_4,Peptidase_S8
Tha_a00653-T1	29875.EHK26251	2.34e-212	587	29U15@1|root,2RXHN@2759|Eukaryota,3A1AT@33154|Opisthokonta,3P2FH@4751|Fungi,3QU49@4890|Ascomycota,2161Z@147550|Sordariomycetes,3TJXT@5125|Hypocreales,3TZ9D@5129|Hypocreaceae	4751|Fungi	-	-	-	-	-	-	-	-	-	-	-	-	-	-	-
Tha_a00654-T1	63577.G9NVS7	0	2265	COG0666@1|root,KOG4177@2759|Eukaryota,3A67M@33154|Opisthokonta,3P67D@4751|Fungi,3QSH4@4890|Ascomycota,21862@147550|Sordariomycetes,3TUG8@5125|Hypocreales,3U3KA@5129|Hypocreaceae	4751|Fungi	M	Ankyrin repeat	-	-	-	-	-	-	-	-	-	-	-	-	Ank,Ank_2,Ank_3,Ank_4
Tha_a00654-T2	63577.G9NVS7	0	2350	COG0666@1|root,KOG4177@2759|Eukaryota,3A67M@33154|Opisthokonta,3P67D@4751|Fungi,3QSH4@4890|Ascomycota,21862@147550|Sordariomycetes,3TUG8@5125|Hypocreales,3U3KA@5129|Hypocreaceae	4751|Fungi	M	Ankyrin repeat	-	-	-	-	-	-	-	-	-	-	-	-	Ank,Ank_2,Ank_3,Ank_4
Tha_a00655-T1	29875.EHK26254	1.8e-48	182	2CWG6@1|root,2RUFP@2759|Eukaryota,39IW4@33154|Opisthokonta,3Q0JF@4751|Fungi,3RBV2@4890|Ascomycota,21TYS@147550|Sordariomycetes,3TQZR@5125|Hypocreales,3U451@5129|Hypocreaceae	4751|Fungi	-	-	-	-	-	-	-	-	-	-	-	-	-	-	-
Tha_a00656-T1	29875.EHK26255	8.24e-208	578	COG1028@1|root,KOG1611@2759|Eukaryota,3AKSA@33154|Opisthokonta,3PEB5@4751|Fungi,3RNHE@4890|Ascomycota,21RTR@147550|Sordariomycetes,3TUKG@5125|Hypocreales,3TY5M@5129|Hypocreaceae	4751|Fungi	Q	Enoyl-(Acyl carrier protein) reductase	-	-	-	-	-	-	-	-	-	-	-	-	adh_short
Tha_a00657-T1	29875.EHK26256	9.21e-259	713	2EJ26@1|root,2SPBP@2759|Eukaryota,3A3XG@33154|Opisthokonta,3P3TJ@4751|Fungi,3QW1K@4890|Ascomycota,21AAJ@147550|Sordariomycetes,3TPHD@5125|Hypocreales,3U1FK@5129|Hypocreaceae	4751|Fungi	S	GAL4-like Zn(II)2Cys6 (or C6 zinc) binuclear cluster DNA-binding domain	-	-	-	-	-	-	-	-	-	-	-	-	Zn_clus
Tha_a00658-T1	29875.EHK26257	0	919	2EDKR@1|root,2SJ74@2759|Eukaryota,39X3E@33154|Opisthokonta,3P0IA@4751|Fungi,3QTAZ@4890|Ascomycota,2180A@147550|Sordariomycetes,3TFN8@5125|Hypocreales,3U0WX@5129|Hypocreaceae	4751|Fungi	U	Cytochrome domain of cellobiose dehydrogenase	-	-	-	-	-	-	-	-	-	-	-	-	CDH-cyt,Cytochrom_B561,DUF2427
Tha_a00659-T1	29875.EHK26258	4.55e-91	271	2E1Q6@1|root,2S90D@2759|Eukaryota,3AAK0@33154|Opisthokonta,3P7RE@4751|Fungi,3R44E@4890|Ascomycota,21B9Q@147550|Sordariomycetes,3TSXZ@5125|Hypocreales,3U4GB@5129|Hypocreaceae	4751|Fungi	S	Cupin domain	-	-	-	-	-	-	-	-	-	-	-	-	Cupin_2
Tha_a00660-T1	29875.EHK26259	6.12e-151	433	2EPZZ@1|root,2ST3I@2759|Eukaryota,3A7CX@33154|Opisthokonta,3P7R3@4751|Fungi,3QWBU@4890|Ascomycota,21AP4@147550|Sordariomycetes,3TIWB@5125|Hypocreales,3U1JK@5129|Hypocreaceae	4751|Fungi	S	C-x8-c-x5-c-x3-h type zinc finger protein	-	-	-	-	-	-	-	-	-	-	-	-	-
Tha_a00661-T1	29875.EHK26260	0	1237	COG0553@1|root,KOG0383@2759|Eukaryota,38BGB@33154|Opisthokonta,3NVPP@4751|Fungi,3QPQX@4890|Ascomycota,214SR@147550|Sordariomycetes,3TE00@5125|Hypocreales,3TX8U@5129|Hypocreaceae	4751|Fungi	KL	PHD/FYVE-zinc-finger like domain	-	GO:0000118,GO:0000122,GO:0000166,GO:0000183,GO:0000228,GO:0000775,GO:0000781,GO:0000785,GO:0000790,GO:0000792,GO:0003674,GO:0003682,GO:0003824,GO:0005488,GO:0005524,GO:0005575,GO:0005622,GO:0005623,GO:0005634,GO:0005654,GO:0005694,GO:0005720,GO:0005721,GO:0006323,GO:0006325,GO:0006333,GO:0006338,GO:0006342,GO:0006355,GO:0006357,GO:0006464,GO:0006807,GO:0006996,GO:0008144,GO:0008150,GO:0008152,GO:…	-	-	-	-	-	-	-	-	-	-	Helicase_C,SNF2_N,zf-PHD-like
Tha_a00662-T1	29875.EHK26260	0	988	COG0553@1|root,KOG0383@2759|Eukaryota,38BGB@33154|Opisthokonta,3NVPP@4751|Fungi,3QPQX@4890|Ascomycota,214SR@147550|Sordariomycetes,3TE00@5125|Hypocreales,3TX8U@5129|Hypocreaceae	4751|Fungi	KL	PHD/FYVE-zinc-finger like domain	-	GO:0000118,GO:0000122,GO:0000166,GO:0000183,GO:0000228,GO:0000775,GO:0000781,GO:0000785,GO:0000790,GO:0000792,GO:0003674,GO:0003682,GO:0003824,GO:0005488,GO:0005524,GO:0005575,GO:0005622,GO:0005623,GO:0005634,GO:0005654,GO:0005694,GO:0005720,GO:0005721,GO:0006323,GO:0006325,GO:0006333,GO:0006338,GO:0006342,GO:0006355,GO:0006357,GO:0006464,GO:0006807,GO:0006996,GO:0008144,GO:0008150,GO:0008152,GO:…	-	-	-	-	-	-	-	-	-	-	Helicase_C,SNF2_N,zf-PHD-like
Tha_a00663-T1	29875.EHK26261	0	914	COG0566@1|root,KOG0838@2759|Eukaryota,39RM2@33154|Opisthokonta,3NWQP@4751|Fungi,3QQRR@4890|Ascomycota,213Q8@147550|Sordariomycetes,3TGTZ@5125|Hypocreales,3U1RE@5129|Hypocreaceae	4751|Fungi	A	RNA 2'-O ribose methyltransferase substrate binding	-	GO:0000154,GO:0000451,GO:0000453,GO:0000959,GO:0000963,GO:0001510,GO:0003674,GO:0003824,GO:0005575,GO:0005622,GO:0005623,GO:0005737,GO:0005739,GO:0006139,GO:0006364,GO:0006396,GO:0006725,GO:0006807,GO:0008150,GO:0008152,GO:0008168,GO:0008170,GO:0008171,GO:0008173,GO:0008649,GO:0008757,GO:0008989,GO:0009451,GO:0009987,GO:0010467,GO:0016070,GO:0016072,GO:0016435,GO:0016740,GO:0016741,GO:0022613,GO:…	2.1.1.185	ko:K03218,ko:K15507	-	-	-	-	ko00000,ko01000,ko03009	-	-	-	SpoU_methylase,SpoU_sub_bind
Tha_a00664-T1	51453.EGR47691	2.83e-196	555	2DEMG@1|root,2S5QM@2759|Eukaryota,3A0Q4@33154|Opisthokonta,3P2J9@4751|Fungi,3QUPF@4890|Ascomycota,217MX@147550|Sordariomycetes,3THEG@5125|Hypocreales,3TXKG@5129|Hypocreaceae	4751|Fungi	S	GPI anchored protein	-	-	-	-	-	-	-	-	-	-	-	-	-
Tha_a00665-T1	29875.EHK26713	3.82e-18	86.7	29FED@1|root,2RNJZ@2759|Eukaryota,38S9G@33154|Opisthokonta,3PU0Y@4751|Fungi,3RDC8@4890|Ascomycota,21UTP@147550|Sordariomycetes,3TQ96@5125|Hypocreales,3U34N@5129|Hypocreaceae	4751|Fungi	-	-	-	-	-	-	-	-	-	-	-	-	-	-	-
Tha_a00666-T1	29875.EHK26263	1.26e-92	270	COG3791@1|root,2SFKU@2759|Eukaryota,3A4P2@33154|Opisthokonta,3P4T2@4751|Fungi,3QUBF@4890|Ascomycota,219NM@147550|Sordariomycetes,3TIHR@5125|Hypocreales,3U2HU@5129|Hypocreaceae	4751|Fungi	S	Glutathione-dependent formaldehyde-activating enzyme	-	-	-	-	-	-	-	-	-	-	-	-	GFA
Tha_a00667-T1	29875.EHK26264	1.62e-215	605	299TI@1|root,2RGVU@2759|Eukaryota,39030@33154|Opisthokonta,3NTX9@4751|Fungi,3QRXY@4890|Ascomycota,217TE@147550|Sordariomycetes,3TQR6@5125|Hypocreales,3U3TI@5129|Hypocreaceae	4751|Fungi	S	Protein of unknown function (DUF1365)	-	-	-	-	-	-	-	-	-	-	-	-	DUF1365
Tha_a00668-T1	29875.EHK26265	1.75e-95	279	COG1813@1|root,KOG3398@2759|Eukaryota,3A1NN@33154|Opisthokonta,3P40Q@4751|Fungi,3QU3C@4890|Ascomycota,21QF0@147550|Sordariomycetes,3TTYI@5125|Hypocreales,3U2EP@5129|Hypocreaceae	4751|Fungi	K	Helix-turn-helix XRE-family like proteins	MBF1	GO:0003674,GO:0003712,GO:0003713,GO:0005575,GO:0005622,GO:0005623,GO:0005634,GO:0005737,GO:0005739,GO:0006355,GO:0006357,GO:0008150,GO:0009889,GO:0009891,GO:0009893,GO:0010468,GO:0010556,GO:0010557,GO:0010604,GO:0010628,GO:0019219,GO:0019222,GO:0031323,GO:0031325,GO:0031326,GO:0031328,GO:0043226,GO:0043227,GO:0043229,GO:0043231,GO:0044424,GO:0044444,GO:0044464,GO:0045893,GO:0045935,GO:0045944,GO:…	-	ko:K03627	-	-	-	-	ko00000	-	-	-	HTH_3,MBF1
Tha_a00669-T1	29875.EHK26266	7.56e-103	303	29EUV@1|root,2RN00@2759|Eukaryota,3ATJ6@33154|Opisthokonta,3PIFN@4751|Fungi,3QZZ9@4890|Ascomycota,21CGK@147550|Sordariomycetes,3TNGS@5125|Hypocreales,3U2UK@5129|Hypocreaceae	4751|Fungi	-	-	-	-	-	-	-	-	-	-	-	-	-	-	-
Tha_a00670-T1	29875.EHK26267	1.07e-184	516	KOG3081@1|root,KOG3081@2759|Eukaryota,38HBK@33154|Opisthokonta,3NV0Y@4751|Fungi,3QPVE@4890|Ascomycota,215JZ@147550|Sordariomycetes,3TE6V@5125|Hypocreales,3TX76@5129|Hypocreaceae	4751|Fungi	U	The coatomer is a cytosolic protein complex that binds to dilysine motifs and reversibly associates with Golgi non- clathrin-coated vesicles, which further mediate biosynthetic protein transport from the ER, via the Golgi up to the trans Golgi network. The coatomer complex is required for budding from Golgi membranes, and is essential for the retrograde Golgi-to-ER transport of dilysine-tagged pr…	-	GO:0005575,GO:0005622,GO:0005623,GO:0005737,GO:0005794,GO:0005798,GO:0006810,GO:0006886,GO:0006888,GO:0006890,GO:0006891,GO:0007034,GO:0008104,GO:0008150,GO:0012505,GO:0012506,GO:0015031,GO:0015833,GO:0016020,GO:0016192,GO:0016197,GO:0030117,GO:0030120,GO:0030126,GO:0030135,GO:0030137,GO:0030659,GO:0030660,GO:0030662,GO:0030663,GO:0031090,GO:0031410,GO:0031982,GO:0032509,GO:0032511,GO:0032991,GO:…	-	ko:K17268	-	-	-	-	ko00000,ko04131,ko04147	-	-	-	Coatomer_E
Tha_a00671-T1	101028.EKJ76222	2.73e-71	214	COG1631@1|root,KOG3464@2759|Eukaryota,3A3DQ@33154|Opisthokonta,3P3Z6@4751|Fungi,3QW6Z@4890|Ascomycota,219ZN@147550|Sordariomycetes,3TII9@5125|Hypocreales,1FUXP@110618|Nectriaceae	4751|Fungi	J	Belongs to the eukaryotic ribosomal protein eL42 family	RPL44	GO:0002181,GO:0003674,GO:0003735,GO:0005198,GO:0005575,GO:0005622,GO:0005623,GO:0005737,GO:0005829,GO:0005840,GO:0006412,GO:0006518,GO:0006807,GO:0008150,GO:0008152,GO:0009058,GO:0009059,GO:0009987,GO:0010467,GO:0015934,GO:0019538,GO:0022625,GO:0022626,GO:0032991,GO:0034641,GO:0034645,GO:0043043,GO:0043170,GO:0043226,GO:0043228,GO:0043229,GO:0043232,GO:0043603,GO:0043604,GO:0044237,GO:0044238,GO:…	-	ko:K02929	ko03010,map03010	M00177,M00179	-	-	br01610,ko00000,ko00001,ko00002,ko03011	-	-	-	Ribosomal_L44
Tha_a00672-T1	29875.EHK26269	5.28e-232	647	2DZVY@1|root,2S7CF@2759|Eukaryota,39TZI@33154|Opisthokonta,3NVYC@4751|Fungi,3QQF8@4890|Ascomycota,212FN@147550|Sordariomycetes,3TJV4@5125|Hypocreales,3TZQ5@5129|Hypocreaceae	4751|Fungi	S	Pfam:Ureidogly_hydro	-	-	-	-	-	-	-	-	-	-	-	-	Ureidogly_lyase
Tha_a00673-T1	29875.EHK26269	4.56e-145	423	2DZVY@1|root,2S7CF@2759|Eukaryota,39TZI@33154|Opisthokonta,3NVYC@4751|Fungi,3QQF8@4890|Ascomycota,212FN@147550|Sordariomycetes,3TJV4@5125|Hypocreales,3TZQ5@5129|Hypocreaceae	4751|Fungi	S	Pfam:Ureidogly_hydro	-	-	-	-	-	-	-	-	-	-	-	-	Ureidogly_lyase
Tha_a00674-T1	63577.G9NVT3	0	1005	KOG2615@1|root,KOG2615@2759|Eukaryota,38GIK@33154|Opisthokonta,3NXUM@4751|Fungi,3QJHT@4890|Ascomycota,2127A@147550|Sordariomycetes,3THV1@5125|Hypocreales,3TYKU@5129|Hypocreaceae	4751|Fungi	S	Major Facilitator Superfamily	-	-	-	-	-	-	-	-	-	-	-	-	MFS_1
Tha_a00674-T2	29875.EHK26270	0	927	KOG2615@1|root,KOG2615@2759|Eukaryota,38GIK@33154|Opisthokonta,3NXUM@4751|Fungi,3QJHT@4890|Ascomycota,2127A@147550|Sordariomycetes,3THV1@5125|Hypocreales,3TYKU@5129|Hypocreaceae	4751|Fungi	S	Major Facilitator Superfamily	-	-	-	-	-	-	-	-	-	-	-	-	MFS_1
Tha_a00676-T1	29875.EHK26271	8.34e-302	829	KOG2582@1|root,KOG2582@2759|Eukaryota,38I36@33154|Opisthokonta,3P2WG@4751|Fungi,3QP7G@4890|Ascomycota,2155T@147550|Sordariomycetes,3TEN0@5125|Hypocreales,3U013@5129|Hypocreaceae	4751|Fungi	OT	COP9 signalosome complex subunit 3	-	GO:0000003,GO:0000338,GO:0000909,GO:0003006,GO:0005575,GO:0005622,GO:0005623,GO:0005634,GO:0006464,GO:0006508,GO:0006511,GO:0006807,GO:0007275,GO:0008150,GO:0008152,GO:0008180,GO:0009056,GO:0009057,GO:0009987,GO:0019538,GO:0019941,GO:0019953,GO:0022414,GO:0030163,GO:0030582,GO:0030584,GO:0032501,GO:0032502,GO:0032991,GO:0036211,GO:0043170,GO:0043226,GO:0043227,GO:0043229,GO:0043231,GO:0043412,GO:…	-	ko:K12177	-	-	-	-	ko00000,ko04121	-	-	-	PCI
Tha_a00677-T1	29875.EHK26272	1.27e-170	479	28IZC@1|root,2QRB5@2759|Eukaryota,39V1U@33154|Opisthokonta,3NWP4@4751|Fungi,3QST3@4890|Ascomycota,212EX@147550|Sordariomycetes,3TDZ5@5125|Hypocreales,3TZ1U@5129|Hypocreaceae	4751|Fungi	S	SUR7/PalI family	-	-	-	-	-	-	-	-	-	-	-	-	SUR7
Tha_a00679-T1	29875.EHK26273	2.59e-293	803	29MJ0@1|root,2RUV2@2759|Eukaryota,39W7H@33154|Opisthokonta,3NV1P@4751|Fungi,3QKSG@4890|Ascomycota,212KC@147550|Sordariomycetes,3TD48@5125|Hypocreales,3TZYZ@5129|Hypocreaceae	4751|Fungi	S	Tat pathway signal sequence	-	-	-	-	-	-	-	-	-	-	-	-	-
Tha_a00680-T1	29875.EHK26274	0	1477	28PC4@1|root,2QVZG@2759|Eukaryota,392ZQ@33154|Opisthokonta,3NYPR@4751|Fungi,3QSGB@4890|Ascomycota,214MB@147550|Sordariomycetes,3THPZ@5125|Hypocreales,3TWGU@5129|Hypocreaceae	4751|Fungi	S	Protein of unknown function (DUF3433)	-	-	-	-	-	-	-	-	-	-	-	-	DUF3433
Tha_a00681-T1	29875.EHK26275	0	1339	2CAZZ@1|root,2QSVZ@2759|Eukaryota,38C9U@33154|Opisthokonta,3NW1I@4751|Fungi,3QM3A@4890|Ascomycota,215DY@147550|Sordariomycetes,3TF0W@5125|Hypocreales,3U1C8@5129|Hypocreaceae	4751|Fungi	S	ML-like domain	FLC3	GO:0000322,GO:0000323,GO:0000324,GO:0003674,GO:0005215,GO:0005216,GO:0005261,GO:0005262,GO:0005575,GO:0005622,GO:0005623,GO:0005737,GO:0005739,GO:0005773,GO:0005783,GO:0005886,GO:0005887,GO:0005933,GO:0005935,GO:0006457,GO:0006629,GO:0006643,GO:0006665,GO:0006807,GO:0006810,GO:0006811,GO:0006812,GO:0006816,GO:0006820,GO:0006862,GO:0006873,GO:0006874,GO:0006875,GO:0006950,GO:0006970,GO:0006971,GO:…	-	-	-	-	-	-	-	-	-	-	TRP,TRP_N
Tha_a00683-T1	29875.EHK26276	0	886	2CZ5F@1|root,2S8IT@2759|Eukaryota,3A9W9@33154|Opisthokonta,3P75G@4751|Fungi,3QWG8@4890|Ascomycota,2182V@147550|Sordariomycetes,3TE9R@5125|Hypocreales,3U1DG@5129|Hypocreaceae	4751|Fungi	K	Regulatory protein	wetA	GO:0000003,GO:0003006,GO:0005975,GO:0005984,GO:0005991,GO:0005992,GO:0006355,GO:0006357,GO:0008150,GO:0008152,GO:0009058,GO:0009311,GO:0009312,GO:0009653,GO:0009889,GO:0009891,GO:0009893,GO:0009987,GO:0010468,GO:0010556,GO:0010557,GO:0010604,GO:0010628,GO:0010720,GO:0010927,GO:0016043,GO:0016051,GO:0019219,GO:0019222,GO:0019954,GO:0022414,GO:0022607,GO:0030154,GO:0030435,GO:0030436,GO:0031323,GO:…	-	-	-	-	-	-	-	-	-	-	-
Tha_a00685-T1	29875.EHK26278	5.19e-142	407	2BZFZ@1|root,2RJ5U@2759|Eukaryota,3AVNN@33154|Opisthokonta,3PI30@4751|Fungi,3R0KS@4890|Ascomycota,21CUY@147550|Sordariomycetes,3TJHT@5125|Hypocreales,3U3YR@5129|Hypocreaceae	4751|Fungi	-	-	-	-	-	-	-	-	-	-	-	-	-	-	-
Tha_a00686-T1	29875.EHK26279	8.11e-247	690	KOG4306@1|root,KOG4306@2759|Eukaryota,38JT2@33154|Opisthokonta,3Q3ZZ@4751|Fungi,3RM3W@4890|Ascomycota,21S60@147550|Sordariomycetes,3TUWH@5125|Hypocreales	4751|Fungi	T	Phosphoric diester hydrolase activity. It is involved in the biological process described with lipid metabolic process	-	-	-	-	-	-	-	-	-	-	-	-	-
Tha_a00687-T1	29875.EHK26280	2.44e-164	476	COG2013@1|root,2R2TQ@2759|Eukaryota,38EAI@33154|Opisthokonta,3NX96@4751|Fungi,3QQYW@4890|Ascomycota,211DM@147550|Sordariomycetes,3TU23@5125|Hypocreales,3TWJ0@5129|Hypocreaceae	4751|Fungi	S	Altered inheritance of mitochondria protein 24, mitochondrial	-	-	-	-	-	-	-	-	-	-	-	-	AIM24
Tha_a00688-T1	29875.EHK26281	4.34e-289	810	2CKU2@1|root,2T4A5@2759|Eukaryota,3AUIH@33154|Opisthokonta,3PGY9@4751|Fungi,3R0DD@4890|Ascomycota,21BH0@147550|Sordariomycetes,3TJ9K@5125|Hypocreales,3TWJ8@5129|Hypocreaceae	4751|Fungi	-	-	-	-	-	-	-	-	-	-	-	-	-	-	-
Tha_a00689-T1	29875.EHK26282	1.76e-278	771	2DJDP@1|root,2S60G@2759|Eukaryota,38GS4@33154|Opisthokonta,3P12J@4751|Fungi,3QJEH@4890|Ascomycota,211JA@147550|Sordariomycetes,3TIAR@5125|Hypocreales,3U0UB@5129|Hypocreaceae	4751|Fungi	S	zinc finger	-	-	-	-	-	-	-	-	-	-	-	-	-
Tha_a00692-T1	29875.EHK26284	1.39e-278	794	2CY8P@1|root,2S2SN@2759|Eukaryota,3A17H@33154|Opisthokonta,3P2PR@4751|Fungi,3QMQ3@4890|Ascomycota,2120E@147550|Sordariomycetes,3TGMU@5125|Hypocreales,3U43T@5129|Hypocreaceae	4751|Fungi	S	zinc finger	-	-	-	-	-	-	-	-	-	-	-	-	zf-C2H2
Tha_a00693-T1	29875.EHK26286	1.49e-77	231	KOG1110@1|root,KOG1110@2759|Eukaryota,3A5SG@33154|Opisthokonta,3P59A@4751|Fungi,3QWC5@4890|Ascomycota,21A90@147550|Sordariomycetes,3TIP6@5125|Hypocreales,3U2RH@5129|Hypocreaceae	4751|Fungi	S	Belongs to the cytochrome b5 family	-	-	-	-	-	-	-	-	-	-	-	-	Cyt-b5
Tha_a00694-T1	29875.EHK26287	0	941	2APP8@1|root,2RZH4@2759|Eukaryota,39XE5@33154|Opisthokonta,3NUQU@4751|Fungi,3QSJC@4890|Ascomycota,211YG@147550|Sordariomycetes,3TG9T@5125|Hypocreales,3U1IZ@5129|Hypocreaceae	4751|Fungi	S	Tpr domain-containing protein	-	-	-	-	-	-	-	-	-	-	-	-	-
Tha_a00695-T1	1108849.XP_002562656.1	4.18e-95	291	2AGKR@1|root,2RZ04@2759|Eukaryota,3A17F@33154|Opisthokonta,3P2CN@4751|Fungi,3QUQD@4890|Ascomycota,20S3M@147545|Eurotiomycetes	4751|Fungi	G	Lipopolysaccharide kinase (Kdo/WaaP) family	-	-	-	-	-	-	-	-	-	-	-	-	Pkinase
Tha_a00697-T1	29875.EHK26289	5.79e-200	566	2EBCM@1|root,2SHG8@2759|Eukaryota,39TEQ@33154|Opisthokonta,3P04U@4751|Fungi,3QS8N@4890|Ascomycota,218I8@147550|Sordariomycetes,3TEJX@5125|Hypocreales	4751|Fungi	S	Heterokaryon incompatibility protein (HET)	-	-	-	-	-	-	-	-	-	-	-	-	HET
Tha_a00698-T1	29875.EHK26290	0	890	COG5055@1|root,KOG4141@2759|Eukaryota,395YF@33154|Opisthokonta,3NXP6@4751|Fungi,3QJXT@4890|Ascomycota,213N6@147550|Sordariomycetes,3TFUY@5125|Hypocreales,3TXPD@5129|Hypocreaceae	4751|Fungi	L	Rad52/22 family double-strand break repair protein	RAD52	GO:0000003,GO:0000018,GO:0000150,GO:0000228,GO:0000278,GO:0000280,GO:0000709,GO:0000722,GO:0000723,GO:0000724,GO:0000725,GO:0000726,GO:0000727,GO:0000729,GO:0000730,GO:0000733,GO:0003006,GO:0003674,GO:0003676,GO:0003677,GO:0003684,GO:0003690,GO:0003697,GO:0003824,GO:0005488,GO:0005515,GO:0005575,GO:0005622,GO:0005623,GO:0005634,GO:0005654,GO:0005694,GO:0006139,GO:0006259,GO:0006260,GO:0006261,GO:…	-	ko:K10873	ko03440,map03440	-	-	-	ko00000,ko00001,ko03400	-	-	-	Rad52_Rad22
Tha_a00699-T1	29875.EHK26291	2.83e-206	571	29FEH@1|root,2RNK4@2759|Eukaryota,38FWA@33154|Opisthokonta,3NW4S@4751|Fungi,3QPBD@4890|Ascomycota,213K5@147550|Sordariomycetes,3TGWX@5125|Hypocreales,3U1Y2@5129|Hypocreaceae	4751|Fungi	U	Involved in ubiquitin-mediated protein degradation. Regulatory factor in the ubiquitin proteasome pathway that controls the turnover of proteasome substrates. Targets proteasomes to the nucleus and facilitates the degradation of nuclear proteins	STS1	GO:0000226,GO:0000228,GO:0000278,GO:0000785,GO:0000790,GO:0003674,GO:0005488,GO:0005496,GO:0005515,GO:0005575,GO:0005622,GO:0005623,GO:0005634,GO:0005635,GO:0005694,GO:0006325,GO:0006508,GO:0006511,GO:0006515,GO:0006807,GO:0006950,GO:0006974,GO:0006996,GO:0007010,GO:0007017,GO:0007049,GO:0007051,GO:0007052,GO:0007059,GO:0007088,GO:0007091,GO:0007346,GO:0008104,GO:0008150,GO:0008152,GO:0008289,GO:…	-	ko:K11888	-	-	-	-	ko00000,ko03051	-	-	-	Cut8
Tha_a00700-T1	29875.EHK26292	2.45e-253	698	KOG4210@1|root,KOG4210@2759|Eukaryota,39N0X@33154|Opisthokonta,3P0BK@4751|Fungi,3QJKG@4890|Ascomycota,216GF@147550|Sordariomycetes,3TH3D@5125|Hypocreales,3TWXT@5129|Hypocreaceae	4751|Fungi	A	Pfam:RRM_6	NOP13	GO:0003674,GO:0003676,GO:0003723,GO:0005488,GO:0005575,GO:0005622,GO:0005623,GO:0005634,GO:0005730,GO:0006139,GO:0006364,GO:0006396,GO:0006725,GO:0006807,GO:0008150,GO:0008152,GO:0009987,GO:0010467,GO:0016070,GO:0016072,GO:0022613,GO:0030684,GO:0031974,GO:0031981,GO:0032991,GO:0034470,GO:0034641,GO:0034660,GO:0042254,GO:0043170,GO:0043226,GO:0043227,GO:0043228,GO:0043229,GO:0043231,GO:0043232,GO:…	-	-	-	-	-	-	-	-	-	-	RRM_1
Tha_a00701-T1	29875.EHK26293	7.53e-123	353	COG2761@1|root,2SHVE@2759|Eukaryota,39VCQ@33154|Opisthokonta,3NZN9@4751|Fungi,3QSTE@4890|Ascomycota,21AES@147550|Sordariomycetes,3TMQ6@5125|Hypocreales,3U3YD@5129|Hypocreaceae	4751|Fungi	Q	DSBA-like thioredoxin domain	-	-	-	-	-	-	-	-	-	-	-	-	DSBA
Tha_a00702-T1	29875.EHK26294	0	1102	2EF1X@1|root,2SKB7@2759|Eukaryota,38FQF@33154|Opisthokonta,3NYV5@4751|Fungi,3QQIX@4890|Ascomycota,2186V@147550|Sordariomycetes,3TDK9@5125|Hypocreales,3TXAE@5129|Hypocreaceae	4751|Fungi	-	-	-	-	-	-	-	-	-	-	-	-	-	-	-
Tha_a00703-T1	29875.EHK26295	1.64e-284	802	COG5082@1|root,KOG4400@2759|Eukaryota,3A7NJ@33154|Opisthokonta,3Q399@4751|Fungi,3RKAV@4890|Ascomycota,21QU2@147550|Sordariomycetes,3TU5F@5125|Hypocreales,3TZTC@5129|Hypocreaceae	4751|Fungi	O	zinc finger	-	-	-	ko:K12597	ko03018,map03018	M00393	-	-	ko00000,ko00001,ko00002,ko03016,ko03019	-	-	-	zf-CCHC
Tha_a00704-T1	29875.EHK26296	6.37e-132	375	COG5081@1|root,KOG3319@2759|Eukaryota,395IU@33154|Opisthokonta,3NW7W@4751|Fungi,3QMBG@4890|Ascomycota,212TV@147550|Sordariomycetes,3TEWB@5125|Hypocreales,3TWWE@5129|Hypocreaceae	4751|Fungi	S	ORMDL family	ORM1	GO:0002178,GO:0005575,GO:0005622,GO:0005623,GO:0005737,GO:0005783,GO:0005789,GO:0006950,GO:0006986,GO:0008150,GO:0009889,GO:0009890,GO:0009892,GO:0009987,GO:0010033,GO:0010556,GO:0012505,GO:0016020,GO:0016021,GO:0017059,GO:0019216,GO:0019222,GO:0019725,GO:0030176,GO:0031211,GO:0031224,GO:0031227,GO:0031323,GO:0031324,GO:0031326,GO:0031327,GO:0031984,GO:0032991,GO:0033554,GO:0034248,GO:0034249,GO:…	-	-	-	-	-	-	-	-	-	-	ORMDL
Tha_a00706-T1	51453.EGR47680	3.04e-106	330	COG0553@1|root,KOG1001@2759|Eukaryota,39WJ3@33154|Opisthokonta,3NZUT@4751|Fungi,3QN54@4890|Ascomycota,2158N@147550|Sordariomycetes,3TPDT@5125|Hypocreales,3U17G@5129|Hypocreaceae	4751|Fungi	KL	SNF2 family N-terminal domain	-	-	-	-	-	-	-	-	-	-	-	-	Helicase_C,SNF2_N
Tha_a00707-T1	29875.EHK26299	0	1003	28W65@1|root,2R2Y4@2759|Eukaryota,3954R@33154|Opisthokonta,3NWC9@4751|Fungi,3QNT6@4890|Ascomycota,2189I@147550|Sordariomycetes,3TKSF@5125|Hypocreales,3U06V@5129|Hypocreaceae	4751|Fungi	S	zinc finger	-	-	-	-	-	-	-	-	-	-	-	-	NACHT
Tha_a00708-T1	63577.G9NVY1	1.8e-122	352	2B5Y8@1|root,2S0K3@2759|Eukaryota,3A2PJ@33154|Opisthokonta,3P2ZV@4751|Fungi,3QV0B@4890|Ascomycota,219AN@147550|Sordariomycetes,3TIPA@5125|Hypocreales,3TYS6@5129|Hypocreaceae	4751|Fungi	S	SUR7/PalI family	-	-	-	-	-	-	-	-	-	-	-	-	SUR7
Tha_a00709-T1	29875.EHK26302	0	1171	2AA4V@1|root,2RYK5@2759|Eukaryota,39RHV@33154|Opisthokonta,3NUEV@4751|Fungi,3QQ8H@4890|Ascomycota,211NF@147550|Sordariomycetes,3TDPJ@5125|Hypocreales,3U0B8@5129|Hypocreaceae	4751|Fungi	K	Component of the Mediator complex, a coactivator involved in the regulated transcription of nearly all RNA polymerase II-dependent genes. Mediator functions as a bridge to convey information from gene-specific regulatory proteins to the basal RNA polymerase II transcription machinery. Mediator is recruited to promoters by direct interactions with regulatory proteins and serves as a scaffold for t…	-	GO:0005575,GO:0005622,GO:0005623,GO:0005634,GO:0005654,GO:0016592,GO:0031974,GO:0031981,GO:0032991,GO:0043226,GO:0043227,GO:0043229,GO:0043231,GO:0043233,GO:0044422,GO:0044424,GO:0044428,GO:0044446,GO:0044451,GO:0044464,GO:0070013	-	-	-	-	-	-	-	-	-	-	Med1
Tha_a00710-T1	29875.EHK26301	2.89e-140	399	2D53U@1|root,2SX98@2759|Eukaryota,3ABZ3@33154|Opisthokonta,3P7NR@4751|Fungi,3QYG7@4890|Ascomycota,21BYP@147550|Sordariomycetes,3TIHV@5125|Hypocreales,3U06U@5129|Hypocreaceae	4751|Fungi	-	-	-	-	-	-	-	-	-	-	-	-	-	-	-
Tha_a00711-T1	29875.EHK26303	3.93e-43	148	29FE0@1|root,2RNJK@2759|Eukaryota,38S92@33154|Opisthokonta,3PU0G@4751|Fungi,3RDBV@4890|Ascomycota,21HRR@147550|Sordariomycetes,3TQBK@5125|Hypocreales,3U38V@5129|Hypocreaceae	4751|Fungi	-	-	-	-	-	-	-	-	-	-	-	-	-	-	-
Tha_a00712-T1	29875.EHK26304	3.24e-220	625	28MA0@1|root,2QTTC@2759|Eukaryota,3AIS0@33154|Opisthokonta,3NXRQ@4751|Fungi,3QRKS@4890|Ascomycota,218CB@147550|Sordariomycetes,3TD2N@5125|Hypocreales,3TY2N@5129|Hypocreaceae	4751|Fungi	G	Glycosyl hydrolases family 16	-	-	-	-	-	-	-	-	-	-	-	-	Glyco_hydro_16
Tha_a00713-T1	29875.EHK26305	1.16e-248	685	COG0223@1|root,KOG3082@2759|Eukaryota,38GNB@33154|Opisthokonta,3P3MU@4751|Fungi,3QNTT@4890|Ascomycota,213IB@147550|Sordariomycetes,3TCQN@5125|Hypocreales,3U1KD@5129|Hypocreaceae	4751|Fungi	J	Formyl transferase	FMT1	GO:0003674,GO:0003824,GO:0004479,GO:0005575,GO:0005622,GO:0005623,GO:0005737,GO:0005739,GO:0006139,GO:0006396,GO:0006399,GO:0006400,GO:0006412,GO:0006413,GO:0006464,GO:0006518,GO:0006725,GO:0006807,GO:0008033,GO:0008150,GO:0008152,GO:0009058,GO:0009059,GO:0009451,GO:0009987,GO:0010467,GO:0016070,GO:0016740,GO:0016741,GO:0016742,GO:0019538,GO:0019988,GO:0032543,GO:0034470,GO:0034641,GO:0034645,GO:…	2.1.2.9	ko:K00604	ko00670,ko00970,map00670,map00970	-	R03940	RC00026,RC00165	ko00000,ko00001,ko01000	-	-	-	Formyl_trans_C,Formyl_trans_N
Tha_a00714-T1	29875.EHK26306	1.45e-152	462	2EGR4@1|root,2SMKU@2759|Eukaryota,39UMK@33154|Opisthokonta,3NX7R@4751|Fungi,3QQQR@4890|Ascomycota,217QS@147550|Sordariomycetes,3TGZF@5125|Hypocreales,3TZPV@5129|Hypocreaceae	4751|Fungi	S	Protein of unknown function (DUF3405)	-	-	-	-	-	-	-	-	-	-	-	-	DUF3405
Tha_a00715-T1	29875.EHK26306	0	1383	2EGR4@1|root,2SMKU@2759|Eukaryota,39UMK@33154|Opisthokonta,3NX7R@4751|Fungi,3QQQR@4890|Ascomycota,217QS@147550|Sordariomycetes,3TGZF@5125|Hypocreales,3TZPV@5129|Hypocreaceae	4751|Fungi	S	Protein of unknown function (DUF3405)	-	-	-	-	-	-	-	-	-	-	-	-	DUF3405
Tha_a00716-T1	51453.EGR47673	4.06e-306	864	KOG1703@1|root,KOG1703@2759|Eukaryota,3A0PP@33154|Opisthokonta,3P21F@4751|Fungi,3QRI8@4890|Ascomycota,215QZ@147550|Sordariomycetes,3TEDI@5125|Hypocreales,3U0GR@5129|Hypocreaceae	4751|Fungi	TZ	Zinc-binding domain present in Lin-11, Isl-1, Mec-3.	-	GO:0000131,GO:0003674,GO:0005092,GO:0005094,GO:0005575,GO:0005622,GO:0005623,GO:0005737,GO:0005933,GO:0005934,GO:0005935,GO:0005937,GO:0007163,GO:0008150,GO:0009966,GO:0009987,GO:0010646,GO:0023051,GO:0030011,GO:0030234,GO:0030427,GO:0030695,GO:0035023,GO:0042995,GO:0043332,GO:0044424,GO:0044463,GO:0044464,GO:0046578,GO:0048583,GO:0050789,GO:0050790,GO:0050794,GO:0051056,GO:0051286,GO:0060589,GO:…	-	-	-	-	-	-	-	-	-	-	LIM
Tha_a00718-T1	29875.EHK26308	0	1055	COG1260@1|root,KOG0693@2759|Eukaryota,38ZP0@33154|Opisthokonta,3NV57@4751|Fungi,3QKZE@4890|Ascomycota,2189M@147550|Sordariomycetes,3TEVK@5125|Hypocreales,3TYKA@5129|Hypocreaceae	4751|Fungi	I	Myo-inositol-1-phosphate synthase	INO1	GO:0003674,GO:0003824,GO:0004512,GO:0005575,GO:0005618,GO:0005622,GO:0005623,GO:0005737,GO:0005975,GO:0006020,GO:0006021,GO:0006066,GO:0008150,GO:0008152,GO:0009058,GO:0009277,GO:0009986,GO:0009987,GO:0016051,GO:0016853,GO:0016872,GO:0019751,GO:0030312,GO:0030446,GO:0034637,GO:0044237,GO:0044238,GO:0044249,GO:0044262,GO:0044281,GO:0044283,GO:0044424,GO:0044464,GO:0046165,GO:0046173,GO:0071704,GO:…	5.5.1.4	ko:K01858	ko00521,ko00562,ko01100,ko01130,map00521,map00562,map01100,map01130	-	R07324	RC01804	ko00000,ko00001,ko01000	-	-	-	Inos-1-P_synth,NAD_binding_5
Tha_a00719-T1	29875.EHK26309	0	1834	28K8F@1|root,2QSP5@2759|Eukaryota,38UH5@33154|Opisthokonta,3NXUC@4751|Fungi,3QRA7@4890|Ascomycota,216JY@147550|Sordariomycetes,3THAN@5125|Hypocreales,3U13D@5129|Hypocreaceae	4751|Fungi	S	MRC1-like domain	-	GO:0000070,GO:0000075,GO:0000076,GO:0000077,GO:0000217,GO:0000228,GO:0000278,GO:0000280,GO:0000403,GO:0000405,GO:0000723,GO:0000785,GO:0000790,GO:0000819,GO:0003674,GO:0003676,GO:0003677,GO:0003690,GO:0005488,GO:0005515,GO:0005575,GO:0005622,GO:0005623,GO:0005634,GO:0005657,GO:0005694,GO:0006139,GO:0006259,GO:0006260,GO:0006261,GO:0006275,GO:0006281,GO:0006325,GO:0006342,GO:0006348,GO:0006355,GO:…	-	ko:K11272	ko04111,map04111	-	-	-	ko00000,ko00001,ko03036	-	-	-	MRC1
Tha_a00720-T1	29875.EHK26310	1.3e-43	165	COG0666@1|root,KOG0502@2759|Eukaryota,39PJA@33154|Opisthokonta,3Q5W2@4751|Fungi,3RNXY@4890|Ascomycota,21S61@147550|Sordariomycetes,3TUWI@5125|Hypocreales,3U320@5129|Hypocreaceae	4751|Fungi	S	Ankyrin repeats (many copies)	-	-	-	-	-	-	-	-	-	-	-	-	Ank_4
Tha_a00722-T1	29875.EHK23470	4.07e-226	631	2CKW9@1|root,2REHN@2759|Eukaryota,38ESV@33154|Opisthokonta,3Q3X8@4751|Fungi,3RM0J@4890|Ascomycota,21RZ0@147550|Sordariomycetes,3TJPM@5125|Hypocreales,3U3D1@5129|Hypocreaceae	4751|Fungi	S	beta subunit of N-acylethanolamine-hydrolyzing acid amidase	-	-	-	-	-	-	-	-	-	-	-	-	NAAA-beta
Tha_a00723-T1	29875.EHK26312	0	1147	COG0661@1|root,KOG1235@2759|Eukaryota,38DDN@33154|Opisthokonta,3NVI9@4751|Fungi,3QKS4@4890|Ascomycota,213V2@147550|Sordariomycetes,3TG9E@5125|Hypocreales,3TWWH@5129|Hypocreaceae	4751|Fungi	S	ABC1 family	-	GO:0003674,GO:0003824,GO:0005575,GO:0005622,GO:0005623,GO:0005737,GO:0005739,GO:0005740,GO:0005743,GO:0006793,GO:0006796,GO:0006996,GO:0007005,GO:0008150,GO:0008152,GO:0009987,GO:0016020,GO:0016021,GO:0016043,GO:0016301,GO:0016310,GO:0016740,GO:0016772,GO:0019866,GO:0031090,GO:0031224,GO:0031300,GO:0031301,GO:0031966,GO:0031967,GO:0031975,GO:0032592,GO:0042592,GO:0043226,GO:0043227,GO:0043229,GO:…	-	ko:K08869	-	-	-	-	ko00000,ko01001	-	-	-	ABC1
Tha_a00723-T2	29875.EHK26312	1.39e-316	869	COG0661@1|root,KOG1235@2759|Eukaryota,38DDN@33154|Opisthokonta,3NVI9@4751|Fungi,3QKS4@4890|Ascomycota,213V2@147550|Sordariomycetes,3TG9E@5125|Hypocreales,3TWWH@5129|Hypocreaceae	4751|Fungi	S	ABC1 family	-	GO:0003674,GO:0003824,GO:0005575,GO:0005622,GO:0005623,GO:0005737,GO:0005739,GO:0005740,GO:0005743,GO:0006793,GO:0006796,GO:0006996,GO:0007005,GO:0008150,GO:0008152,GO:0009987,GO:0016020,GO:0016021,GO:0016043,GO:0016301,GO:0016310,GO:0016740,GO:0016772,GO:0019866,GO:0031090,GO:0031224,GO:0031300,GO:0031301,GO:0031966,GO:0031967,GO:0031975,GO:0032592,GO:0042592,GO:0043226,GO:0043227,GO:0043229,GO:…	-	ko:K08869	-	-	-	-	ko00000,ko01001	-	-	-	ABC1
Tha_a00724-T1	29875.EHK26313	9.96e-128	366	2E5KY@1|root,2SCE7@2759|Eukaryota,3A8VG@33154|Opisthokonta,3P732@4751|Fungi,3QXP8@4890|Ascomycota,21AJB@147550|Sordariomycetes,3TIA9@5125|Hypocreales,3TYBM@5129|Hypocreaceae	4751|Fungi	-	-	-	-	-	-	-	-	-	-	-	-	-	-	-
Tha_a00725-T1	29875.EHK26314	9.96e-150	434	KOG3133@1|root,KOG3133@2759|Eukaryota,39VTK@33154|Opisthokonta,3NVVR@4751|Fungi,3QJJC@4890|Ascomycota,218EG@147550|Sordariomycetes,3TFK1@5125|Hypocreales,3U00N@5129|Hypocreaceae	4751|Fungi	U	Pex19 protein family	PEX19	GO:0000268,GO:0003674,GO:0005048,GO:0005488,GO:0005515,GO:0005575,GO:0005622,GO:0005623,GO:0005737,GO:0005777,GO:0005778,GO:0005783,GO:0005829,GO:0006605,GO:0006612,GO:0006625,GO:0006810,GO:0006886,GO:0006996,GO:0007031,GO:0008104,GO:0008150,GO:0009987,GO:0012505,GO:0015031,GO:0015833,GO:0015919,GO:0016020,GO:0016043,GO:0017038,GO:0031090,GO:0031647,GO:0031903,GO:0032527,GO:0032581,GO:0032991,GO:…	-	ko:K13337	ko04146,map04146	-	-	-	ko00000,ko00001	3.A.20.1,9.A.17.1	-	-	Pex19
Tha_a00725-T2	29875.EHK26314	3.11e-132	386	KOG3133@1|root,KOG3133@2759|Eukaryota,39VTK@33154|Opisthokonta,3NVVR@4751|Fungi,3QJJC@4890|Ascomycota,218EG@147550|Sordariomycetes,3TFK1@5125|Hypocreales,3U00N@5129|Hypocreaceae	4751|Fungi	U	Pex19 protein family	PEX19	GO:0000268,GO:0003674,GO:0005048,GO:0005488,GO:0005515,GO:0005575,GO:0005622,GO:0005623,GO:0005737,GO:0005777,GO:0005778,GO:0005783,GO:0005829,GO:0006605,GO:0006612,GO:0006625,GO:0006810,GO:0006886,GO:0006996,GO:0007031,GO:0008104,GO:0008150,GO:0009987,GO:0012505,GO:0015031,GO:0015833,GO:0015919,GO:0016020,GO:0016043,GO:0017038,GO:0031090,GO:0031647,GO:0031903,GO:0032527,GO:0032581,GO:0032991,GO:…	-	ko:K13337	ko04146,map04146	-	-	-	ko00000,ko00001	3.A.20.1,9.A.17.1	-	-	Pex19
Tha_a00726-T1	29875.EHK26315	1.28e-116	333	COG5078@1|root,KOG0424@2759|Eukaryota,3902P@33154|Opisthokonta,3P1T8@4751|Fungi,3QKII@4890|Ascomycota,211TS@147550|Sordariomycetes,3TH7X@5125|Hypocreales,3TXZ0@5129|Hypocreaceae	4751|Fungi	O	Belongs to the ubiquitin-conjugating enzyme family	hus5	GO:0000022,GO:0000070,GO:0000226,GO:0000228,GO:0000278,GO:0000280,GO:0000785,GO:0000790,GO:0000792,GO:0000793,GO:0000794,GO:0000819,GO:0003674,GO:0003824,GO:0005575,GO:0005622,GO:0005623,GO:0005634,GO:0005694,GO:0005720,GO:0005737,GO:0006464,GO:0006807,GO:0006996,GO:0007010,GO:0007017,GO:0007049,GO:0007051,GO:0007052,GO:0007059,GO:0008150,GO:0008152,GO:0008641,GO:0009987,GO:0016043,GO:0016740,GO:…	-	ko:K10577	ko03013,ko04064,ko04120,ko05206,map03013,map04064,map04120,map05206	M00427	-	-	ko00000,ko00001,ko00002,ko03019,ko04121	-	-	-	UQ_con
Tha_a00727-T1	29875.EHK26316	0	1168	COG0367@1|root,KOG0571@2759|Eukaryota,38H99@33154|Opisthokonta,3NVCE@4751|Fungi,3QKSU@4890|Ascomycota,2129B@147550|Sordariomycetes,3TCY6@5125|Hypocreales,3TZXT@5129|Hypocreaceae	4751|Fungi	E	Aluminium induced protein	ASN1	GO:0003674,GO:0003824,GO:0004066,GO:0005488,GO:0005515,GO:0005575,GO:0005622,GO:0005623,GO:0005737,GO:0006082,GO:0006520,GO:0006528,GO:0006529,GO:0006807,GO:0008150,GO:0008152,GO:0008652,GO:0009058,GO:0009066,GO:0009067,GO:0009987,GO:0016053,GO:0016874,GO:0016879,GO:0016884,GO:0019752,GO:0032787,GO:0034641,GO:0042802,GO:0042803,GO:0043436,GO:0043603,GO:0043604,GO:0044237,GO:0044238,GO:0044249,GO:…	6.3.5.4	ko:K01953	ko00250,ko01100,ko01110,map00250,map01100,map01110	-	R00578	RC00010	ko00000,ko00001,ko01000,ko01002	-	-	-	Asn_synthase,GATase_7
Tha_a00728-T1	29875.EHK26317	2.81e-196	545	KOG3126@1|root,KOG3126@2759|Eukaryota,38G4B@33154|Opisthokonta,3NXEA@4751|Fungi,3QKG0@4890|Ascomycota,21449@147550|Sordariomycetes,3TG5D@5125|Hypocreales,3TX2W@5129|Hypocreaceae	4751|Fungi	P	Eukaryotic porin	POR1	GO:0003674,GO:0005215,GO:0005216,GO:0005244,GO:0005253,GO:0005575,GO:0005622,GO:0005623,GO:0005737,GO:0005739,GO:0005740,GO:0005741,GO:0005886,GO:0006810,GO:0006811,GO:0006820,GO:0006839,GO:0006915,GO:0006996,GO:0007005,GO:0008150,GO:0008219,GO:0008308,GO:0008509,GO:0009987,GO:0012501,GO:0015075,GO:0015103,GO:0015267,GO:0015318,GO:0015698,GO:0015931,GO:0016020,GO:0016021,GO:0016043,GO:0019725,GO:…	-	ko:K15040	ko04020,ko04022,ko04216,ko04217,ko04218,ko04621,ko04979,ko05012,ko05016,ko05166,map04020,map04022,map04216,map04217,map04218,map04621,map04979,map05012,map05016,map05166	-	-	-	ko00000,ko00001,ko02000,ko03029	1.B.8.1	-	-	Porin_3
Tha_a00729-T1	29875.EHK26318	5.44e-189	530	COG0484@1|root,KOG0715@2759|Eukaryota,3A3GU@33154|Opisthokonta,3P4MY@4751|Fungi,3QVK3@4890|Ascomycota,21A9J@147550|Sordariomycetes,3TI7I@5125|Hypocreales,3U255@5129|Hypocreaceae	4751|Fungi	O	DnaJ molecular chaperone homology domain	-	-	-	-	-	-	-	-	-	-	-	-	DnaJ
Tha_a00730-T1	29875.EHK26719	0	1032	KOG2204@1|root,KOG2204@2759|Eukaryota,38B69@33154|Opisthokonta,3NXK1@4751|Fungi,3QK11@4890|Ascomycota,217FK@147550|Sordariomycetes,3TDI3@5125|Hypocreales,3TWS6@5129|Hypocreaceae	4751|Fungi	G	Belongs to the glycosyl hydrolase 47 family	-	GO:0000139,GO:0003674,GO:0003824,GO:0004553,GO:0004559,GO:0004571,GO:0005575,GO:0005622,GO:0005623,GO:0005737,GO:0005783,GO:0005794,GO:0006491,GO:0006508,GO:0006511,GO:0006807,GO:0006950,GO:0008150,GO:0008152,GO:0009056,GO:0009057,GO:0009100,GO:0009987,GO:0010033,GO:0010243,GO:0010498,GO:0012505,GO:0015923,GO:0015924,GO:0016020,GO:0016787,GO:0016798,GO:0019538,GO:0019941,GO:0030163,GO:0030433,GO:…	3.2.1.113	ko:K01230	ko00510,ko00513,ko01100,ko04141,map00510,map00513,map01100,map04141	M00073,M00074	R05982,R06722	-	ko00000,ko00001,ko00002,ko01000,ko04131	-	GH47	-	Glyco_hydro_47
Tha_a00731-T1	29875.EHK26319	0	2075	COG1112@1|root,KOG1802@2759|Eukaryota,38BMD@33154|Opisthokonta,3NUY7@4751|Fungi,3QMJW@4890|Ascomycota,211YN@147550|Sordariomycetes,3TEGV@5125|Hypocreales,3U3Y8@5129|Hypocreaceae	4751|Fungi	L	RNA helicase (UPF2 interacting domain)	NAM7	GO:0000166,GO:0000184,GO:0000288,GO:0000291,GO:0000956,GO:0003674,GO:0003676,GO:0003723,GO:0003724,GO:0003729,GO:0003824,GO:0004004,GO:0004386,GO:0005488,GO:0005524,GO:0005575,GO:0005622,GO:0005623,GO:0005737,GO:0005844,GO:0006139,GO:0006259,GO:0006310,GO:0006325,GO:0006342,GO:0006355,GO:0006401,GO:0006402,GO:0006403,GO:0006417,GO:0006449,GO:0006464,GO:0006725,GO:0006807,GO:0006950,GO:0006979,GO:…	-	ko:K14326	ko03013,ko03015,map03013,map03015	M00430	-	-	ko00000,ko00001,ko00002,ko01000,ko03019	-	-	-	AAA_11,AAA_12,ResIII,UPF1_Zn_bind
Tha_a00732-T1	29875.EHK26320	3.58e-206	571	COG2136@1|root,KOG2781@2759|Eukaryota,38EP3@33154|Opisthokonta,3NUMM@4751|Fungi,3QJH6@4890|Ascomycota,213NP@147550|Sordariomycetes,3TGA6@5125|Hypocreales,3U24U@5129|Hypocreaceae	4751|Fungi	A	Brix	IMP4	GO:0003674,GO:0003676,GO:0003677,GO:0003697,GO:0003723,GO:0005488,GO:0005575,GO:0005622,GO:0005623,GO:0005634,GO:0005730,GO:0006139,GO:0006364,GO:0006396,GO:0006725,GO:0006807,GO:0008150,GO:0008152,GO:0009987,GO:0010467,GO:0016070,GO:0016072,GO:0019843,GO:0022613,GO:0030515,GO:0030684,GO:0030686,GO:0031974,GO:0031981,GO:0032040,GO:0032991,GO:0034457,GO:0034470,GO:0034641,GO:0034660,GO:0042134,GO:…	-	ko:K14561	ko03008,map03008	-	-	-	ko00000,ko00001,ko03009	-	-	-	Brix
Tha_a00733-T1	29875.EHK26321	3.96e-197	551	COG5074@1|root,KOG0810@2759|Eukaryota,38EQZ@33154|Opisthokonta,3NUNB@4751|Fungi,3QQ50@4890|Ascomycota,216I1@147550|Sordariomycetes,3TGG1@5125|Hypocreales,3TY72@5129|Hypocreaceae	4751|Fungi	U	Syntaxin N-terminal domain	-	-	-	ko:K08486	ko04130,ko04721,map04130,map04721	-	-	-	ko00000,ko00001,ko04131,ko04147	-	-	-	SNARE,Syntaxin
Tha_a00734-T1	29875.EHK26322	0	965	KOG0547@1|root,KOG0547@2759|Eukaryota,38BB8@33154|Opisthokonta,3NUNW@4751|Fungi,3QNBG@4890|Ascomycota,216RS@147550|Sordariomycetes,3TFST@5125|Hypocreales,3U0UK@5129|Hypocreaceae	4751|Fungi	U	Tetratricopeptide repeat	TOM70	GO:0003674,GO:0005048,GO:0005215,GO:0005488,GO:0005575,GO:0005622,GO:0005623,GO:0005737,GO:0005739,GO:0005740,GO:0005741,GO:0005742,GO:0006605,GO:0006626,GO:0006810,GO:0006839,GO:0006886,GO:0006996,GO:0007005,GO:0007006,GO:0007007,GO:0008104,GO:0008150,GO:0008565,GO:0009987,GO:0015031,GO:0015833,GO:0016020,GO:0016021,GO:0016043,GO:0017038,GO:0019867,GO:0030150,GO:0030943,GO:0031090,GO:0031224,GO:…	-	ko:K17768	-	-	-	-	ko00000,ko02000,ko03029	3.A.8.1	-	-	TPR_1,TPR_16,TPR_17,TPR_2,TPR_8
Tha_a00735-T1	29875.EHK26323	1.47e-179	501	COG0115@1|root,2QQMK@2759|Eukaryota,3A3BT@33154|Opisthokonta,3P2UR@4751|Fungi,3QSMD@4890|Ascomycota,213IY@147550|Sordariomycetes,3TDU8@5125|Hypocreales,3U293@5129|Hypocreaceae	4751|Fungi	E	Amino-transferase class IV	ABZ2	GO:0003674,GO:0003824,GO:0004084,GO:0005575,GO:0005622,GO:0005623,GO:0005737,GO:0005739,GO:0006082,GO:0006520,GO:0006551,GO:0006573,GO:0006575,GO:0006725,GO:0006732,GO:0006760,GO:0006766,GO:0006767,GO:0006807,GO:0008150,GO:0008152,GO:0008483,GO:0008652,GO:0008696,GO:0009058,GO:0009081,GO:0009082,GO:0009098,GO:0009099,GO:0009108,GO:0009110,GO:0009396,GO:0009987,GO:0016053,GO:0016740,GO:0016769,GO:…	4.1.3.38	ko:K02619	ko00790,map00790	-	R05553	RC01843,RC02148	ko00000,ko00001,ko01000	-	-	-	Aminotran_4
Tha_a00736-T1	29875.EHK26324	0	1029	2DPP0@1|root,2S69X@2759|Eukaryota,3A4M1@33154|Opisthokonta,3P4HR@4751|Fungi,3QT8J@4890|Ascomycota,217IU@147550|Sordariomycetes,3TSWQ@5125|Hypocreales,3TXSS@5129|Hypocreaceae	4751|Fungi	S	F-box domain	-	-	4.1.3.38	ko:K02619,ko:K15069	ko00790,map00790	-	R05553	RC01843,RC02148	ko00000,ko00001,ko01000,ko04121	-	-	-	F-box,F-box-like
Tha_a00737-T1	29875.EHK26325	1.81e-277	806	KOG2029@1|root,KOG2029@2759|Eukaryota,39Y5Y@33154|Opisthokonta,3P1PW@4751|Fungi,3QMA3@4890|Ascomycota,21642@147550|Sordariomycetes,3TFPP@5125|Hypocreales,3U431@5129|Hypocreaceae	4751|Fungi	U	NACHT domain	-	-	-	ko:K12800	ko04217,ko04621,ko05133,ko05164,map04217,map04621,map05133,map05164	-	-	-	ko00000,ko00001,ko04131	-	-	-	HEAT_2,NACHT
Tha_a00738-T1	63577.G9NW17	6.38e-297	810	COG0012@1|root,KOG1491@2759|Eukaryota,38FR5@33154|Opisthokonta,3NXUH@4751|Fungi,3QJMK@4890|Ascomycota,213RQ@147550|Sordariomycetes,3TF0Y@5125|Hypocreales,3U18U@5129|Hypocreaceae	4751|Fungi	J	GTPase of unknown function C-terminal	-	GO:0000166,GO:0001882,GO:0001883,GO:0003674,GO:0003824,GO:0005488,GO:0005524,GO:0005525,GO:0005575,GO:0005622,GO:0005623,GO:0005737,GO:0008144,GO:0016462,GO:0016787,GO:0016817,GO:0016818,GO:0016887,GO:0017076,GO:0017111,GO:0019001,GO:0030554,GO:0032549,GO:0032550,GO:0032553,GO:0032555,GO:0032559,GO:0032561,GO:0035639,GO:0036094,GO:0043167,GO:0043168,GO:0044424,GO:0044464,GO:0097159,GO:0097367,GO:…	-	ko:K06942	-	-	-	-	ko00000,ko03009	-	-	-	MMR_HSR1,MMR_HSR1_C
Tha_a00739-T1	29875.EHK26327	2.29e-298	820	KOG1337@1|root,KOG1337@2759|Eukaryota,39SXD@33154|Opisthokonta,3NXT6@4751|Fungi,3QJTN@4890|Ascomycota,213BA@147550|Sordariomycetes,3TCQQ@5125|Hypocreales,3U1XE@5129|Hypocreaceae	4751|Fungi	S	Set domain-containing protein	-	GO:0003674,GO:0003824,GO:0006464,GO:0006479,GO:0006807,GO:0008150,GO:0008152,GO:0008168,GO:0008170,GO:0008213,GO:0008276,GO:0008757,GO:0009987,GO:0016278,GO:0016279,GO:0016740,GO:0016741,GO:0018022,GO:0018026,GO:0018193,GO:0018205,GO:0019538,GO:0032259,GO:0036211,GO:0043170,GO:0043412,GO:0043414,GO:0044237,GO:0044238,GO:0044260,GO:0044267,GO:0071704,GO:0140096,GO:1901564	-	-	-	-	-	-	-	-	-	-	SET
Tha_a00740-T1	29875.EHK26328	0	1617	2CN2U@1|root,2QTKQ@2759|Eukaryota,39FKA@33154|Opisthokonta,3NWM2@4751|Fungi,3QPHK@4890|Ascomycota,2125F@147550|Sordariomycetes,3TE8I@5125|Hypocreales,3TXY7@5129|Hypocreaceae	4751|Fungi	K	Fungal specific transcription factor domain	CAT8	GO:0000429,GO:0000436,GO:0000976,GO:0000977,GO:0000978,GO:0000981,GO:0000982,GO:0000987,GO:0001012,GO:0001067,GO:0001077,GO:0001228,GO:0003674,GO:0003676,GO:0003677,GO:0003690,GO:0003700,GO:0005488,GO:0005575,GO:0005622,GO:0005623,GO:0005634,GO:0005737,GO:0006109,GO:0006111,GO:0006139,GO:0006140,GO:0006351,GO:0006355,GO:0006357,GO:0006366,GO:0006725,GO:0006807,GO:0007154,GO:0007584,GO:0008150,GO:…	-	ko:K09240	-	-	-	-	ko00000,ko03000	-	-	-	Fungal_trans,Zn_clus
Tha_a00741-T1	29875.EHK26329	1.79e-208	583	COG0584@1|root,KOG2258@2759|Eukaryota,38DAY@33154|Opisthokonta,3NZDE@4751|Fungi,3QKXG@4890|Ascomycota,217RN@147550|Sordariomycetes,3TIDF@5125|Hypocreales,3TZ81@5129|Hypocreaceae	4751|Fungi	C	Glycerophosphoryl diester phosphodiesterase family	-	GO:0003674,GO:0003824,GO:0004620,GO:0004629,GO:0005575,GO:0005622,GO:0005623,GO:0005737,GO:0005739,GO:0005783,GO:0005811,GO:0006629,GO:0006644,GO:0006650,GO:0006793,GO:0006796,GO:0008081,GO:0008150,GO:0008152,GO:0009056,GO:0009395,GO:0009987,GO:0012505,GO:0016042,GO:0016298,GO:0016787,GO:0016788,GO:0019637,GO:0034478,GO:0034479,GO:0042578,GO:0043226,GO:0043227,GO:0043228,GO:0043229,GO:0043231,GO:…	3.1.4.46	ko:K01126,ko:K18694	ko00564,map00564	-	R01030,R01470,R02027	RC00017,RC00425	ko00000,ko00001,ko01000	-	-	-	GDPD
Tha_a00742-T1	29875.EHK26330	0	1022	COG5296@1|root,KOG2402@2759|Eukaryota,38DGU@33154|Opisthokonta,3NU0X@4751|Fungi,3QPCJ@4890|Ascomycota,211QH@147550|Sordariomycetes,3TG41@5125|Hypocreales,3U0DY@5129|Hypocreaceae	4751|Fungi	K	Plus-3 domain	RTF1	GO:0000122,GO:0000428,GO:0000785,GO:0000988,GO:0000989,GO:0000993,GO:0001015,GO:0001076,GO:0001098,GO:0001099,GO:0001932,GO:0001934,GO:0003674,GO:0003676,GO:0003723,GO:0005488,GO:0005515,GO:0005575,GO:0005622,GO:0005623,GO:0005634,GO:0005654,GO:0005694,GO:0006139,GO:0006259,GO:0006281,GO:0006282,GO:0006289,GO:0006351,GO:0006353,GO:0006354,GO:0006355,GO:0006356,GO:0006357,GO:0006366,GO:0006368,GO:…	-	ko:K15178	-	-	-	-	ko00000,ko03021	-	-	-	Plus-3
Tha_a00743-T1	29875.EHK26331	5.87e-153	432	COG2941@1|root,KOG4061@2759|Eukaryota,38H5U@33154|Opisthokonta,3NY4E@4751|Fungi,3QKZS@4890|Ascomycota,214VH@147550|Sordariomycetes,3TGPZ@5125|Hypocreales,3U154@5129|Hypocreaceae	4751|Fungi	Q	Catalyzes the hydroxylation of 2-polyprenyl-3-methyl-6- methoxy-1,4-benzoquinol (DMQH2) during ubiquinone biosynthesis. Has also a structural role in the COQ enzyme complex, stabilizing other COQ polypeptides	COQ7	GO:0003674,GO:0003824,GO:0004497,GO:0005575,GO:0005622,GO:0005623,GO:0005737,GO:0005739,GO:0005740,GO:0005743,GO:0006732,GO:0006733,GO:0006743,GO:0006744,GO:0008150,GO:0008152,GO:0008682,GO:0009058,GO:0009108,GO:0009987,GO:0016020,GO:0016491,GO:0019866,GO:0031090,GO:0031966,GO:0031967,GO:0031975,GO:0042180,GO:0042181,GO:0043226,GO:0043227,GO:0043229,GO:0043231,GO:0044237,GO:0044249,GO:0044281,GO:…	-	ko:K06134	ko00130,ko01100,ko01110,map00130,map01100,map01110	M00128	R04984,R08775	RC01254	ko00000,ko00001,ko00002,ko01000	-	-	-	COQ7
Tha_a00744-T1	29875.EHK26332	0	3045	COG1502@1|root,KOG1329@2759|Eukaryota,38G6H@33154|Opisthokonta,3NX5P@4751|Fungi,3QQM8@4890|Ascomycota,212RY@147550|Sordariomycetes,3TH5T@5125|Hypocreales,3TWGD@5129|Hypocreaceae	4751|Fungi	I	Phospholipase D. Active site motifs.	SPO14	GO:0000003,GO:0000746,GO:0000747,GO:0000753,GO:0000767,GO:0000902,GO:0003006,GO:0003674,GO:0003824,GO:0004620,GO:0004630,GO:0005488,GO:0005543,GO:0005575,GO:0005622,GO:0005623,GO:0005628,GO:0005634,GO:0005737,GO:0005768,GO:0006629,GO:0006644,GO:0006650,GO:0006793,GO:0006796,GO:0006810,GO:0006887,GO:0007049,GO:0007154,GO:0007165,GO:0008081,GO:0008150,GO:0008152,GO:0008289,GO:0009653,GO:0009987,GO:…	3.1.4.4	ko:K01115	ko00564,ko00565,ko01100,ko01110,ko04014,ko04024,ko04071,ko04072,ko04144,ko04666,ko04724,ko04912,ko05231,map00564,map00565,map01100,map01110,map04014,map04024,map04071,map04072,map04144,map04666,map04724,map04912,map05231	-	R01310,R02051,R07385	RC00017,RC00425	ko00000,ko00001,ko01000,ko04131	-	-	iMM904.YKR031C	PLDc,PLDc_2,PX
Tha_a00745-T1	29875.EHK26334	0	1075	KOG1435@1|root,KOG1435@2759|Eukaryota,39J7B@33154|Opisthokonta,3NUCD@4751|Fungi,3QNHA@4890|Ascomycota,2127Y@147550|Sordariomycetes,3TGQ9@5125|Hypocreales,3U07M@5129|Hypocreaceae	4751|Fungi	IT	Ergosterol biosynthesis ERG4/ERG24 family	ERG4	GO:0000246,GO:0003674,GO:0003824,GO:0005575,GO:0005622,GO:0005623,GO:0005737,GO:0005783,GO:0005789,GO:0006066,GO:0006629,GO:0006694,GO:0006696,GO:0008150,GO:0008152,GO:0008202,GO:0008204,GO:0008610,GO:0009058,GO:0009987,GO:0012505,GO:0016020,GO:0016021,GO:0016125,GO:0016126,GO:0016128,GO:0016129,GO:0016491,GO:0016627,GO:0016628,GO:0030176,GO:0031224,GO:0031227,GO:0031984,GO:0042175,GO:0043226,GO:…	1.3.1.71	ko:K00223	ko00100,ko01100,ko01130,map00100,map01100,map01130	M00102	R05641	RC00237	ko00000,ko00001,ko00002,ko01000	-	-	-	ERG4_ERG24
Tha_a00746-T1	29875.EHK26335	1.48e-104	303	COG0636@1|root,KOG0232@2759|Eukaryota,39ZUF@33154|Opisthokonta,3P1TH@4751|Fungi,3QUC1@4890|Ascomycota,215QB@147550|Sordariomycetes,3TFX1@5125|Hypocreales,3TXXY@5129|Hypocreaceae	4751|Fungi	P	Proton-conducting pore forming subunit of the membrane integral V0 complex of vacuolar ATPase. V-ATPase is responsible for acidifying a variety of intracellular compartments in eukaryotic cells	CUP5	GO:0000220,GO:0000322,GO:0000323,GO:0000324,GO:0000329,GO:0003674,GO:0003824,GO:0005215,GO:0005575,GO:0005622,GO:0005623,GO:0005737,GO:0005773,GO:0005774,GO:0006605,GO:0006623,GO:0006810,GO:0006811,GO:0006812,GO:0006873,GO:0006875,GO:0006878,GO:0006879,GO:0006885,GO:0006886,GO:0006897,GO:0006996,GO:0007033,GO:0007034,GO:0007035,GO:0008104,GO:0008150,GO:0008324,GO:0009987,GO:0015031,GO:0015075,GO:…	-	ko:K02155	ko00190,ko01100,ko04142,ko04145,ko04721,ko04966,ko05110,ko05120,ko05152,ko05323,map00190,map01100,map04142,map04145,map04721,map04966,map05110,map05120,map05152,map05323	M00160	-	-	ko00000,ko00001,ko00002	3.A.2.2	-	-	ATP-synt_C
Tha_a00747-T1	29875.EHK26336	2.12e-86	257	2C75J@1|root,2R6UB@2759|Eukaryota,3AB8U@33154|Opisthokonta,3PFZN@4751|Fungi,3QYVU@4890|Ascomycota,21BIN@147550|Sordariomycetes,3TJ4W@5125|Hypocreales,3U304@5129|Hypocreaceae	4751|Fungi	-	-	-	-	-	-	-	-	-	-	-	-	-	-	-
Tha_a00748-T1	29875.EHK26337	2.86e-255	703	KOG4569@1|root,KOG4569@2759|Eukaryota,39S2Q@33154|Opisthokonta,3NZPC@4751|Fungi,3QR4A@4890|Ascomycota,214I3@147550|Sordariomycetes,3TGWJ@5125|Hypocreales,3U25B@5129|Hypocreaceae	4751|Fungi	G	Lipase (class 3)	-	-	3.1.1.73	ko:K21016	-	-	-	-	ko00000,ko01000	-	-	-	Lipase_3
Tha_a00749-T1	29875.EHK26338	3.69e-173	489	COG5040@1|root,KOG0841@2759|Eukaryota,38CKG@33154|Opisthokonta,3NU75@4751|Fungi,3QQ0I@4890|Ascomycota,213EQ@147550|Sordariomycetes,3THSG@5125|Hypocreales,3TXRA@5129|Hypocreaceae	4751|Fungi	O	14-3-3 homologues	-	-	-	ko:K06630	ko04011,ko04110,ko04114,ko04151,ko04390,ko04391,ko04722,ko05169,ko05203,map04011,map04110,map04114,map04151,map04390,map04391,map04722,map05169,map05203	-	-	-	ko00000,ko00001,ko03400,ko04147	-	-	-	2014-03-03
Tha_a00750-T1	29875.EHK26339	2.36e-80	242	2CKC2@1|root,2RA8Q@2759|Eukaryota,3AWMU@33154|Opisthokonta,3PWSY@4751|Fungi,3RFSH@4890|Ascomycota,21CFF@147550|Sordariomycetes,3TJHJ@5125|Hypocreales,3U2KS@5129|Hypocreaceae	4751|Fungi	-	-	-	-	-	-	-	-	-	-	-	-	-	-	-
Tha_a00752-T1	29875.EHK26341	0	2456	COG5411@1|root,KOG0566@2759|Eukaryota,38G7Y@33154|Opisthokonta,3NVRN@4751|Fungi,3QNK7@4890|Ascomycota,212IP@147550|Sordariomycetes,3TGW4@5125|Hypocreales,3U0ZI@5129|Hypocreaceae	4751|Fungi	U	Inositol polyphosphate phosphatase, catalytic domain homologues	syj1	GO:0003674,GO:0003824,GO:0004438,GO:0004439,GO:0004445,GO:0005488,GO:0005509,GO:0005575,GO:0005622,GO:0005623,GO:0005737,GO:0005856,GO:0005937,GO:0005938,GO:0006629,GO:0006644,GO:0006650,GO:0006661,GO:0006793,GO:0006796,GO:0007154,GO:0007165,GO:0008150,GO:0008152,GO:0008610,GO:0008654,GO:0009058,GO:0009987,GO:0015629,GO:0016020,GO:0016311,GO:0016312,GO:0016787,GO:0016788,GO:0016791,GO:0019637,GO:…	3.1.3.36	ko:K20279	ko00562,ko01100,ko04070,map00562,map01100,map04070	-	R04404,R09827	RC00078	ko00000,ko00001,ko01000,ko04131	-	-	-	Exo_endo_phos,Syja_N
Tha_a00753-T1	29875.EHK26342	0	885	KOG1258@1|root,KOG1258@2759|Eukaryota,38HNQ@33154|Opisthokonta,3NVY7@4751|Fungi,3QMAY@4890|Ascomycota,211GD@147550|Sordariomycetes,3TG5E@5125|Hypocreales,3TYCS@5129|Hypocreaceae	4751|Fungi	A	HAT (Half-A-TPR) repeats	-	GO:0000243,GO:0000245,GO:0000375,GO:0000377,GO:0000395,GO:0000398,GO:0005575,GO:0005622,GO:0005623,GO:0005634,GO:0005681,GO:0005684,GO:0005685,GO:0006139,GO:0006376,GO:0006396,GO:0006397,GO:0006725,GO:0006807,GO:0008150,GO:0008152,GO:0008380,GO:0009987,GO:0010467,GO:0016043,GO:0016070,GO:0016071,GO:0022607,GO:0022613,GO:0022618,GO:0030532,GO:0032991,GO:0034622,GO:0034641,GO:0043170,GO:0043226,GO:…	-	ko:K13217	-	-	-	-	ko00000,ko03041	-	-	-	Suf
Tha_a00754-T1	29875.EHK26343	1.52e-240	662	COG0685@1|root,2QR1E@2759|Eukaryota,38E3T@33154|Opisthokonta,3NW1F@4751|Fungi,3QMDA@4890|Ascomycota,212H5@147550|Sordariomycetes,3TFKZ@5125|Hypocreales,3TXNY@5129|Hypocreaceae	4751|Fungi	I	Peroxidase	CCP1	GO:0000302,GO:0003674,GO:0003824,GO:0004130,GO:0004601,GO:0005575,GO:0005622,GO:0005623,GO:0005737,GO:0005739,GO:0005740,GO:0005758,GO:0005829,GO:0006950,GO:0006979,GO:0008150,GO:0008152,GO:0009056,GO:0009636,GO:0009987,GO:0016209,GO:0016491,GO:0016684,GO:0016999,GO:0017001,GO:0017144,GO:0031967,GO:0031970,GO:0031974,GO:0031975,GO:0033554,GO:0034599,GO:0034614,GO:0042221,GO:0042737,GO:0042743,GO:…	1.11.1.5	ko:K00428	-	-	-	-	ko00000,ko01000	-	-	iMM904.YKR066C	peroxidase
Tha_a00755-T1	29875.EHK26344	1.07e-285	782	COG1902@1|root,KOG0134@2759|Eukaryota,39RM1@33154|Opisthokonta,3NUUE@4751|Fungi,3QM81@4890|Ascomycota,215ZH@147550|Sordariomycetes,3TH49@5125|Hypocreales,3TXN7@5129|Hypocreaceae	4751|Fungi	C	NADH:flavin oxidoreductase / NADH oxidase family	OYE32	-	1.3.1.42	ko:K05894	ko00592,ko01100,ko01110,map00592,map01100,map01110	M00113	R03401	RC00921	ko00000,ko00001,ko00002,ko01000	-	-	-	Oxidored_FMN
Tha_a00756-T1	29875.EHK26345	0	899	COG0526@1|root,KOG0190@2759|Eukaryota,38GTB@33154|Opisthokonta,3NZ2W@4751|Fungi,3QJD6@4890|Ascomycota,21321@147550|Sordariomycetes,3TDZV@5125|Hypocreales,3TZFF@5129|Hypocreaceae	4751|Fungi	O	Calsequestrin	PDI1	GO:0001666,GO:0003674,GO:0003756,GO:0003824,GO:0004656,GO:0005102,GO:0005178,GO:0005488,GO:0005515,GO:0005575,GO:0005576,GO:0005622,GO:0005623,GO:0005737,GO:0005783,GO:0005788,GO:0005793,GO:0005886,GO:0006082,GO:0006457,GO:0006464,GO:0006508,GO:0006511,GO:0006516,GO:0006517,GO:0006520,GO:0006575,GO:0006807,GO:0006950,GO:0007154,GO:0007165,GO:0007166,GO:0008150,GO:0008152,GO:0009056,GO:0009057,GO:…	5.3.4.1	ko:K09580	ko04141,map04141	-	-	-	ko00000,ko00001,ko01000,ko03110,ko04131,ko04147	-	-	-	Thioredoxin,Thioredoxin_6
Tha_a00757-T1	29875.EHK26346	1.38e-55	174	2D7YC@1|root,2S5A2@2759|Eukaryota,3A6BP@33154|Opisthokonta,3P5CX@4751|Fungi,3QY0H@4890|Ascomycota,21BD1@147550|Sordariomycetes,3TIZJ@5125|Hypocreales,3U2YM@5129|Hypocreaceae	4751|Fungi	-	-	-	-	-	-	-	-	-	-	-	-	-	-	-
Tha_a00758-T1	29875.EHK26347	1.83e-180	504	2EMEK@1|root,2SR3R@2759|Eukaryota,3A2DR@33154|Opisthokonta,3P3FB@4751|Fungi,3QS4V@4890|Ascomycota,216S0@147550|Sordariomycetes,3TG32@5125|Hypocreales,3TZFE@5129|Hypocreaceae	4751|Fungi	S	HIT zinc finger	-	-	-	ko:K11663	-	-	-	-	ko00000,ko03036	-	-	-	zf-HIT
Tha_a00759-T1	29875.EHK26348	0	1442	COG0441@1|root,KOG1637@2759|Eukaryota,38C5Y@33154|Opisthokonta,3NUM7@4751|Fungi,3QJQE@4890|Ascomycota,211VW@147550|Sordariomycetes,3TCUK@5125|Hypocreales,3TYV0@5129|Hypocreaceae	4751|Fungi	J	Threonyl and Alanyl tRNA synthetase second additional domain	THS1	GO:0002181,GO:0003674,GO:0003824,GO:0004812,GO:0004829,GO:0005575,GO:0005622,GO:0005623,GO:0005737,GO:0005739,GO:0006082,GO:0006139,GO:0006399,GO:0006412,GO:0006418,GO:0006435,GO:0006518,GO:0006520,GO:0006725,GO:0006807,GO:0008150,GO:0008152,GO:0009058,GO:0009059,GO:0009987,GO:0010467,GO:0016070,GO:0016874,GO:0016875,GO:0019538,GO:0019752,GO:0034641,GO:0034645,GO:0034660,GO:0043038,GO:0043039,GO:…	6.1.1.3	ko:K01868	ko00970,map00970	M00359,M00360	R03663	RC00055,RC00523	ko00000,ko00001,ko00002,ko01000,ko01007,ko03016	-	-	iMM904.YIL078W,iND750.YIL078W	HGTP_anticodon,TGS,tRNA-synt_2b,tRNA_SAD
Tha_a00760-T1	29875.EHK26350	0	921	28H5E@1|root,2QPI7@2759|Eukaryota,38FGH@33154|Opisthokonta,3NZKJ@4751|Fungi,3QNMM@4890|Ascomycota,212GY@147550|Sordariomycetes,3TCWR@5125|Hypocreales,3TWZJ@5129|Hypocreaceae	4751|Fungi	S	WD40 repeats	-	-	-	-	-	-	-	-	-	-	-	-	WD40
Tha_a00761-T1	29875.EHK26726	1.76e-282	788	COG5309@1|root,2QS0R@2759|Eukaryota,39V8C@33154|Opisthokonta,3NXKT@4751|Fungi,3QMPI@4890|Ascomycota,211GT@147550|Sordariomycetes,3THFK@5125|Hypocreales,3U0PM@5129|Hypocreaceae	4751|Fungi	G	glycoside hydrolase family 17 protein	btgE	GO:0005575,GO:0005618,GO:0005623,GO:0009277,GO:0030312,GO:0044464,GO:0071944	-	-	-	-	-	-	-	-	-	-	-
Tha_a00762-T1	29875.EHK26351	0	1775	COG0557@1|root,KOG2102@2759|Eukaryota,39XCE@33154|Opisthokonta,3NXKZ@4751|Fungi,3QMPF@4890|Ascomycota,2131K@147550|Sordariomycetes,3TD31@5125|Hypocreales,3TWVJ@5129|Hypocreaceae	4751|Fungi	J	RNB	MSU1	GO:0000175,GO:0000177,GO:0000178,GO:0000932,GO:0000957,GO:0000959,GO:0000963,GO:0000965,GO:0003674,GO:0003676,GO:0003723,GO:0003824,GO:0004518,GO:0004527,GO:0004532,GO:0004540,GO:0005488,GO:0005575,GO:0005622,GO:0005623,GO:0005737,GO:0005739,GO:0005759,GO:0006139,GO:0006364,GO:0006396,GO:0006401,GO:0006725,GO:0006807,GO:0006996,GO:0007005,GO:0008150,GO:0008152,GO:0008408,GO:0008859,GO:0009056,GO:…	3.1.13.1	ko:K19782	-	-	-	-	ko00000,ko01000,ko03029	-	-	-	RNB
Tha_a00763-T1	29875.EHK26352	0	978	28K3Z@1|root,2QSII@2759|Eukaryota,38HF8@33154|Opisthokonta,3NXI0@4751|Fungi,3QME7@4890|Ascomycota,21238@147550|Sordariomycetes,3TDX5@5125|Hypocreales,3TWVS@5129|Hypocreaceae	4751|Fungi	S	Fungal protein of unknown function (DUF1752)	REG1	GO:0000122,GO:0000164,GO:0003674,GO:0005575,GO:0005622,GO:0005623,GO:0005737,GO:0005975,GO:0005976,GO:0005977,GO:0006073,GO:0006091,GO:0006109,GO:0006112,GO:0006325,GO:0006342,GO:0006355,GO:0006357,GO:0006807,GO:0006950,GO:0006986,GO:0006996,GO:0007039,GO:0007154,GO:0008150,GO:0008152,GO:0008287,GO:0009056,GO:0009057,GO:0009267,GO:0009605,GO:0009889,GO:0009890,GO:0009892,GO:0009987,GO:0009991,GO:…	-	-	-	-	-	-	-	-	-	-	DUF1752
Tha_a00764-T1	29875.EHK26353	0	893	COG2520@1|root,KOG2078@2759|Eukaryota,38BNK@33154|Opisthokonta,3NUHF@4751|Fungi,3QK2V@4890|Ascomycota,212YU@147550|Sordariomycetes,3TGXK@5125|Hypocreales,3TYQ4@5129|Hypocreaceae	4751|Fungi	A	Specifically methylates the N1 position of guanosine-37 in various cytoplasmic and mitochondrial tRNAs. Methylation is not dependent on the nature of the nucleoside 5' of the target nucleoside. This is the first step in the biosynthesis of wybutosine (yW), a modified base adjacent to the anticodon of tRNAs and required for accurate decoding	TRM5	GO:0000959,GO:0000963,GO:0001510,GO:0002939,GO:0003674,GO:0003824,GO:0005575,GO:0005622,GO:0005623,GO:0005634,GO:0005737,GO:0005739,GO:0005759,GO:0006139,GO:0006396,GO:0006399,GO:0006400,GO:0006725,GO:0006807,GO:0008033,GO:0008150,GO:0008152,GO:0008168,GO:0008173,GO:0008175,GO:0008757,GO:0009019,GO:0009451,GO:0009987,GO:0010467,GO:0016070,GO:0016423,GO:0016740,GO:0016741,GO:0030488,GO:0031974,GO:…	2.1.1.228	ko:K15429	-	-	R00597	RC00003,RC00334	ko00000,ko01000,ko03016	-	-	-	Met_10
Tha_a00765-T1	29875.EHK26354	2.48e-209	582	COG3145@1|root,2R3Q4@2759|Eukaryota,39J45@33154|Opisthokonta,3NZVN@4751|Fungi,3QPIB@4890|Ascomycota,211Y3@147550|Sordariomycetes,3TH8M@5125|Hypocreales,3U245@5129|Hypocreaceae	4751|Fungi	L	2OG-Fe(II) oxygenase superfamily	-	-	-	-	-	-	-	-	-	-	-	-	2OG-FeII_Oxy_2
Tha_a00766-T1	29875.EHK26355	2.56e-224	619	COG0020@1|root,KOG2818@2759|Eukaryota,39XNK@33154|Opisthokonta,3NXS5@4751|Fungi,3QQ6F@4890|Ascomycota,211A6@147550|Sordariomycetes,3TFSX@5125|Hypocreales,3TX20@5129|Hypocreaceae	4751|Fungi	I	Putative undecaprenyl diphosphate synthase	-	GO:0003674,GO:0003824,GO:0004659,GO:0005575,GO:0005622,GO:0005623,GO:0005634,GO:0005635,GO:0005737,GO:0005783,GO:0005811,GO:0006066,GO:0006464,GO:0006486,GO:0006629,GO:0006720,GO:0006807,GO:0008150,GO:0008152,GO:0008299,GO:0008610,GO:0009058,GO:0009059,GO:0009100,GO:0009101,GO:0009987,GO:0012505,GO:0016093,GO:0016094,GO:0016740,GO:0016765,GO:0019348,GO:0019408,GO:0019538,GO:0031967,GO:0031975,GO:…	2.5.1.87	ko:K19177	ko00900,ko01110,map00900,map01110	-	R05556	RC00279,RC02839	ko00000,ko00001,ko01000	-	-	-	Prenyltransf
Tha_a00767-T1	29875.EHK26356	0	1592	KOG3745@1|root,KOG3745@2759|Eukaryota,38C8R@33154|Opisthokonta,3NUB1@4751|Fungi,3QKPK@4890|Ascomycota,2134G@147550|Sordariomycetes,3TE8U@5125|Hypocreales,3U021@5129|Hypocreaceae	4751|Fungi	U	Exocyst complex component Sec10	SEC10	GO:0000145,GO:0000920,GO:0005575,GO:0005622,GO:0005623,GO:0005737,GO:0005933,GO:0005935,GO:0005937,GO:0005938,GO:0006810,GO:0006886,GO:0006887,GO:0006892,GO:0006893,GO:0006903,GO:0008104,GO:0008150,GO:0009987,GO:0015031,GO:0015833,GO:0016043,GO:0016192,GO:0030427,GO:0032153,GO:0032940,GO:0032991,GO:0033036,GO:0034613,GO:0042886,GO:0042995,GO:0043332,GO:0044424,GO:0044444,GO:0044448,GO:0044463,GO:…	-	ko:K19984	-	-	-	-	ko00000,ko04131	-	-	-	Sec10
Tha_a00768-T1	51453.EGR47651	6.95e-250	691	COG0042@1|root,KOG2335@2759|Eukaryota,38FMD@33154|Opisthokonta,3NV32@4751|Fungi,3QJX2@4890|Ascomycota,2184E@147550|Sordariomycetes,3TDUH@5125|Hypocreales,3U1XD@5129|Hypocreaceae	4751|Fungi	J	Dihydrouridine synthase (Dus)	DUS4	GO:0002943,GO:0003674,GO:0003824,GO:0006139,GO:0006396,GO:0006399,GO:0006400,GO:0006725,GO:0006807,GO:0008033,GO:0008150,GO:0008152,GO:0009451,GO:0009987,GO:0010467,GO:0016070,GO:0016491,GO:0016627,GO:0017150,GO:0034470,GO:0034641,GO:0034660,GO:0043170,GO:0043412,GO:0044237,GO:0044238,GO:0046483,GO:0055114,GO:0071704,GO:0090304,GO:0140098,GO:0140101,GO:1901360	1.3.1.90	ko:K05545	-	-	-	-	ko00000,ko01000,ko03016	-	-	-	Dus
Tha_a00769-T1	29875.EHK26358	1.12e-84	255	2CAHR@1|root,2S40X@2759|Eukaryota,3A5E0@33154|Opisthokonta,3P4I8@4751|Fungi,3QWTF@4890|Ascomycota,21BFF@147550|Sordariomycetes,3TN3J@5125|Hypocreales,3U2G2@5129|Hypocreaceae	4751|Fungi	S	Plastocyanin-like domain	-	-	-	-	-	-	-	-	-	-	-	-	Cu_bind_like
Tha_a00770-T1	29875.EHK26359	0	934	KOG1812@1|root,KOG1812@2759|Eukaryota,39TSR@33154|Opisthokonta,3P02J@4751|Fungi,3QTKQ@4890|Ascomycota,218VJ@147550|Sordariomycetes,3TF1U@5125|Hypocreales,3U23E@5129|Hypocreaceae	4751|Fungi	O	zinc finger	-	-	-	-	-	-	-	-	-	-	-	-	IBR
Tha_a00771-T1	29875.EHK26360	9.2e-210	579	COG0179@1|root,KOG1535@2759|Eukaryota,38DXI@33154|Opisthokonta,3NX4S@4751|Fungi,3QK5A@4890|Ascomycota,218EA@147550|Sordariomycetes,3THN8@5125|Hypocreales,3U1JG@5129|Hypocreaceae	4751|Fungi	Q	Fumarylacetoacetate (FAA) hydrolase family	-	-	-	-	-	-	-	-	-	-	-	-	FAA_hydrolase
Tha_a00772-T1	29875.EHK26361	1.24e-47	152	KOG4620@1|root,KOG4620@2759|Eukaryota,3A8HH@33154|Opisthokonta,3P6N8@4751|Fungi,3QYKQ@4890|Ascomycota,21BJY@147550|Sordariomycetes,3TJ8I@5125|Hypocreales,3U33S@5129|Hypocreaceae	4751|Fungi	S	Belongs to the complex I LYR family	-	GO:0005575,GO:0005622,GO:0005623,GO:0005737,GO:0005739,GO:0005759,GO:0006996,GO:0007005,GO:0008150,GO:0009987,GO:0016043,GO:0022607,GO:0031974,GO:0033108,GO:0034552,GO:0034553,GO:0034622,GO:0043226,GO:0043227,GO:0043229,GO:0043231,GO:0043233,GO:0043933,GO:0044085,GO:0044422,GO:0044424,GO:0044429,GO:0044444,GO:0044446,GO:0044464,GO:0065003,GO:0070013,GO:0071840	-	ko:K18167	-	-	-	-	ko00000,ko03029	-	-	-	Complex1_LYR
Tha_a00773-T1	72228.T5AFW7	1.35e-42	168	29HS5@1|root,2RQYV@2759|Eukaryota,3AE4Z@33154|Opisthokonta,3P9B1@4751|Fungi,3QYVD@4890|Ascomycota,21AMR@147550|Sordariomycetes,3TINE@5125|Hypocreales	4751|Fungi	-	-	-	-	-	-	-	-	-	-	-	-	-	-	-
Tha_a00774-T1	92637.XP_007806902.1	1.14e-37	148	29HS5@1|root,2RQYV@2759|Eukaryota,3AE4Z@33154|Opisthokonta,3P9B1@4751|Fungi,3QYVD@4890|Ascomycota,21AMR@147550|Sordariomycetes,3TINE@5125|Hypocreales,3FZQR@34397|Clavicipitaceae	4751|Fungi	-	-	-	-	-	-	-	-	-	-	-	-	-	-	-
Tha_a00775-T1	63577.G9NW58	4.33e-136	418	2E8B3@1|root,2SEU0@2759|Eukaryota,3A6P5@33154|Opisthokonta,3P604@4751|Fungi,3QVGG@4890|Ascomycota,21A86@147550|Sordariomycetes,3THC8@5125|Hypocreales,3U2D1@5129|Hypocreaceae	4751|Fungi	S	RTC4-like domain	-	-	-	-	-	-	-	-	-	-	-	-	RTC4
Tha_a00776-T1	29875.EHK26363	3.37e-273	751	KOG3958@1|root,KOG3958@2759|Eukaryota,39HRA@33154|Opisthokonta,3NW6M@4751|Fungi,3QP9Y@4890|Ascomycota,212DG@147550|Sordariomycetes,3TGFY@5125|Hypocreales,3TXYV@5129|Hypocreaceae	4751|Fungi	Z	Dynamitin	-	-	-	ko:K18599	-	-	-	-	ko00000,ko04812	-	-	-	Dynamitin
Tha_a00777-T1	29875.EHK26365	7.37e-51	177	COG0366@1|root,KOG0471@2759|Eukaryota,38GYD@33154|Opisthokonta,3NU69@4751|Fungi,3QJMM@4890|Ascomycota,214QG@147550|Sordariomycetes,3TEPQ@5125|Hypocreales,3TZ1Y@5129|Hypocreaceae	4751|Fungi	G	Alpha-amylase domain	-	GO:0000023,GO:0000272,GO:0003674,GO:0003824,GO:0004553,GO:0004564,GO:0004575,GO:0005975,GO:0005976,GO:0005984,GO:0008150,GO:0008152,GO:0009056,GO:0009057,GO:0009311,GO:0009987,GO:0015926,GO:0016052,GO:0016787,GO:0016798,GO:0032450,GO:0043170,GO:0044237,GO:0044238,GO:0044247,GO:0044248,GO:0044260,GO:0044262,GO:0044264,GO:0044275,GO:0044653,GO:0044654,GO:0071704,GO:0090599,GO:1901575	3.2.1.10,3.2.1.20	ko:K01182,ko:K01187	ko00052,ko00500,ko01100,map00052,map00500,map01100	-	R00028,R00801,R00802,R01718,R01791,R06087,R06088,R06199	RC00028,RC00049,RC00059,RC00077,RC00451	ko00000,ko00001,ko01000	-	GH13,GH31	-	Alpha-amylase,Malt_amylase_C
Tha_a00778-T1	29875.EHK26365	0	904	COG0366@1|root,KOG0471@2759|Eukaryota,38GYD@33154|Opisthokonta,3NU69@4751|Fungi,3QJMM@4890|Ascomycota,214QG@147550|Sordariomycetes,3TEPQ@5125|Hypocreales,3TZ1Y@5129|Hypocreaceae	4751|Fungi	G	Alpha-amylase domain	-	GO:0000023,GO:0000272,GO:0003674,GO:0003824,GO:0004553,GO:0004564,GO:0004575,GO:0005975,GO:0005976,GO:0005984,GO:0008150,GO:0008152,GO:0009056,GO:0009057,GO:0009311,GO:0009987,GO:0015926,GO:0016052,GO:0016787,GO:0016798,GO:0032450,GO:0043170,GO:0044237,GO:0044238,GO:0044247,GO:0044248,GO:0044260,GO:0044262,GO:0044264,GO:0044275,GO:0044653,GO:0044654,GO:0071704,GO:0090599,GO:1901575	3.2.1.10,3.2.1.20	ko:K01182,ko:K01187	ko00052,ko00500,ko01100,map00052,map00500,map01100	-	R00028,R00801,R00802,R01718,R01791,R06087,R06088,R06199	RC00028,RC00049,RC00059,RC00077,RC00451	ko00000,ko00001,ko01000	-	GH13,GH31	-	Alpha-amylase,Malt_amylase_C
Tha_a00779-T1	29875.EHK26366	0	3566	COG2114@1|root,KOG0618@2759|Eukaryota,38GSJ@33154|Opisthokonta,3NUNK@4751|Fungi,3QQ0J@4890|Ascomycota,211ST@147550|Sordariomycetes,3TEQB@5125|Hypocreales,3TYRW@5129|Hypocreaceae	4751|Fungi	T	Adenylyl- / guanylyl cyclase, catalytic domain	-	GO:0005575,GO:0005623,GO:0005886,GO:0007154,GO:0007165,GO:0007186,GO:0008150,GO:0009987,GO:0016020,GO:0023052,GO:0044464,GO:0050789,GO:0050794,GO:0050896,GO:0051716,GO:0065007,GO:0071944	4.6.1.1	ko:K01768	ko00230,ko02025,ko04113,ko04213,map00230,map02025,map04113,map04213	M00695	R00089,R00434	RC00295	ko00000,ko00001,ko00002,ko01000	-	-	-	Ad_cyc_g-alpha,Guanylate_cyc,LRR_8,PP2C,RA
Tha_a00780-T1	29875.EHK26367	0	926	KOG2516@1|root,KOG2516@2759|Eukaryota,38BVA@33154|Opisthokonta,3NYGI@4751|Fungi,3QJJM@4890|Ascomycota,2165J@147550|Sordariomycetes,3TG5C@5125|Hypocreales,3U0VF@5129|Hypocreaceae	4751|Fungi	G	Alg9-like mannosyltransferase family	ECM39	GO:0000009,GO:0000030,GO:0003674,GO:0003824,GO:0005575,GO:0005622,GO:0005623,GO:0005737,GO:0005783,GO:0006464,GO:0006486,GO:0006487,GO:0006488,GO:0006490,GO:0006629,GO:0006807,GO:0008150,GO:0008152,GO:0009058,GO:0009059,GO:0009100,GO:0009101,GO:0009987,GO:0012505,GO:0016020,GO:0016021,GO:0016740,GO:0016757,GO:0016758,GO:0019538,GO:0031224,GO:0034645,GO:0036211,GO:0043170,GO:0043226,GO:0043227,GO:…	2.4.1.260	ko:K03847	ko00510,ko00513,ko01100,map00510,map00513,map01100	M00055	R06260	-	ko00000,ko00001,ko00002,ko01000,ko01003	-	GT22	-	Glyco_transf_22
Tha_a00780-T2	29875.EHK26367	6.23e-234	656	KOG2516@1|root,KOG2516@2759|Eukaryota,38BVA@33154|Opisthokonta,3NYGI@4751|Fungi,3QJJM@4890|Ascomycota,2165J@147550|Sordariomycetes,3TG5C@5125|Hypocreales,3U0VF@5129|Hypocreaceae	4751|Fungi	G	Alg9-like mannosyltransferase family	ECM39	GO:0000009,GO:0000030,GO:0003674,GO:0003824,GO:0005575,GO:0005622,GO:0005623,GO:0005737,GO:0005783,GO:0006464,GO:0006486,GO:0006487,GO:0006488,GO:0006490,GO:0006629,GO:0006807,GO:0008150,GO:0008152,GO:0009058,GO:0009059,GO:0009100,GO:0009101,GO:0009987,GO:0012505,GO:0016020,GO:0016021,GO:0016740,GO:0016757,GO:0016758,GO:0019538,GO:0031224,GO:0034645,GO:0036211,GO:0043170,GO:0043226,GO:0043227,GO:…	2.4.1.260	ko:K03847	ko00510,ko00513,ko01100,map00510,map00513,map01100	M00055	R06260	-	ko00000,ko00001,ko00002,ko01000,ko01003	-	GT22	-	Glyco_transf_22
Tha_a00781-T1	29875.EHK26368	0	1124	KOG1864@1|root,KOG1864@2759|Eukaryota,38BB6@33154|Opisthokonta,3NXMR@4751|Fungi,3QJR6@4890|Ascomycota,212RR@147550|Sordariomycetes,3THR0@5125|Hypocreales,3U1KQ@5129|Hypocreaceae	4751|Fungi	O	Belongs to the peptidase C19 family	creB	GO:0003674,GO:0003824,GO:0004843,GO:0005575,GO:0005622,GO:0005623,GO:0005737,GO:0006355,GO:0006464,GO:0006508,GO:0006511,GO:0006807,GO:0006810,GO:0006897,GO:0007154,GO:0007584,GO:0008150,GO:0008152,GO:0008233,GO:0008234,GO:0009056,GO:0009057,GO:0009605,GO:0009889,GO:0009890,GO:0009892,GO:0009987,GO:0009991,GO:0010468,GO:0010556,GO:0010558,GO:0010605,GO:0010629,GO:0010992,GO:0010995,GO:0016043,GO:…	3.4.19.12	ko:K11842,ko:K11872	-	-	-	-	ko00000,ko01000,ko01002,ko04121	-	-	-	UCH
Tha_a00782-T1	29875.EHK26369	1.77e-263	723	KOG0767@1|root,KOG0767@2759|Eukaryota,38DBA@33154|Opisthokonta,3NWEF@4751|Fungi,3QJS1@4890|Ascomycota,2176V@147550|Sordariomycetes,3TH4S@5125|Hypocreales,3TXZ9@5129|Hypocreaceae	4751|Fungi	C	Belongs to the mitochondrial carrier (TC 2.A.29) family	PIC2	GO:0000041,GO:0003674,GO:0005215,GO:0005315,GO:0005575,GO:0005622,GO:0005623,GO:0005737,GO:0005739,GO:0005740,GO:0005743,GO:0006810,GO:0006811,GO:0006812,GO:0006817,GO:0006820,GO:0006825,GO:0006839,GO:0006873,GO:0006875,GO:0006878,GO:0008150,GO:0008509,GO:0009987,GO:0015075,GO:0015103,GO:0015114,GO:0015291,GO:0015318,GO:0015698,GO:0016020,GO:0016021,GO:0019725,GO:0019866,GO:0022804,GO:0022857,GO:…	-	ko:K15102	-	-	-	-	ko00000,ko02000,ko04147	2.A.29.4	-	iMM904.YER053C,iND750.YER053C	Mito_carr
Tha_a00783-T1	29875.EHK26370	5.05e-112	322	2E0C8@1|root,2S7T3@2759|Eukaryota,3A2TJ@33154|Opisthokonta,3P34X@4751|Fungi,3QV03@4890|Ascomycota,2199Q@147550|Sordariomycetes,3TI18@5125|Hypocreales,3U0KY@5129|Hypocreaceae	4751|Fungi	S	Cystathionine beta-synthase	-	-	-	-	-	-	-	-	-	-	-	-	CBS
Tha_a00784-T1	29875.EHK26371	2.43e-118	340	2CY4Y@1|root,2S22D@2759|Eukaryota,3A3Z7@33154|Opisthokonta,3P415@4751|Fungi,3QUPJ@4890|Ascomycota,219FN@147550|Sordariomycetes,3TI7S@5125|Hypocreales,3TXIK@5129|Hypocreaceae	4751|Fungi	-	-	-	-	-	-	-	-	-	-	-	-	-	-	-
Tha_a00785-T1	29875.EHK26372	6.05e-272	744	COG0451@1|root,KOG1430@2759|Eukaryota,38MW0@33154|Opisthokonta,3NVBQ@4751|Fungi,3QMXU@4890|Ascomycota,217XP@147550|Sordariomycetes,3TG2F@5125|Hypocreales,3TWW8@5129|Hypocreaceae	4751|Fungi	EI	RmlD substrate binding domain	-	-	-	-	-	-	-	-	-	-	-	-	Epimerase
Tha_a00786-T1	51453.EGR47640	2.51e-199	552	KOG3174@1|root,KOG3174@2759|Eukaryota,38E7G@33154|Opisthokonta,3NUTC@4751|Fungi,3QKF8@4890|Ascomycota,216UH@147550|Sordariomycetes,3TGVZ@5125|Hypocreales,3TXR2@5129|Hypocreaceae	4751|Fungi	Z	F-actin capping protein, beta subunit	CAP2	GO:0000278,GO:0000281,GO:0000902,GO:0000910,GO:0000912,GO:0000915,GO:0000916,GO:0003674,GO:0003779,GO:0005488,GO:0005515,GO:0005575,GO:0005622,GO:0005623,GO:0005634,GO:0005737,GO:0005856,GO:0005884,GO:0005886,GO:0005933,GO:0005934,GO:0005937,GO:0005938,GO:0006996,GO:0007010,GO:0007049,GO:0008064,GO:0008092,GO:0008150,GO:0008290,GO:0009653,GO:0009987,GO:0010638,GO:0010639,GO:0015629,GO:0016020,GO:…	-	ko:K10365	ko04144,map04144	-	-	-	ko00000,ko00001,ko04131,ko04147,ko04812	-	-	-	F_actin_cap_B
Tha_a00787-T1	29875.EHK26375	1.59e-292	801	2BMH3@1|root,2S1KY@2759|Eukaryota,3A42C@33154|Opisthokonta,3P3X7@4751|Fungi,3QWD8@4890|Ascomycota,215GK@147550|Sordariomycetes,3TESS@5125|Hypocreales,3U1I6@5129|Hypocreaceae	4751|Fungi	S	BAH domain	-	-	-	-	-	-	-	-	-	-	-	-	BAH
Tha_a00788-T1	29875.EHK26376	0	1212	COG2270@1|root,2QR9I@2759|Eukaryota,38BHG@33154|Opisthokonta,3NV9W@4751|Fungi,3QMBP@4890|Ascomycota,215V1@147550|Sordariomycetes,3TH8A@5125|Hypocreales,3TWMQ@5129|Hypocreaceae	4751|Fungi	P	Vacuolar effluxer which mediate the efflux of amino acids resulting from autophagic degradation. The release of autophagic amino acids allows the maintenance of protein synthesis and viability during nitrogen starvation	ATG22	GO:0000322,GO:0000323,GO:0000324,GO:0000329,GO:0003333,GO:0003674,GO:0005215,GO:0005342,GO:0005575,GO:0005622,GO:0005623,GO:0005737,GO:0005773,GO:0005774,GO:0006810,GO:0006811,GO:0006820,GO:0006865,GO:0007034,GO:0008150,GO:0008509,GO:0008514,GO:0015075,GO:0015171,GO:0015179,GO:0015318,GO:0015562,GO:0015711,GO:0015807,GO:0015849,GO:0016020,GO:0016021,GO:0022857,GO:0031090,GO:0031166,GO:0031224,GO:…	-	ko:K06902	ko04138,map04138	-	-	-	ko00000,ko00001,ko02000,ko04131	2.A.1.24,9.A.15.1	-	-	ATG22
Tha_a00789-T1	29875.EHK26377	1.46e-68	209	2E41K@1|root,2SB08@2759|Eukaryota,3A6Q6@33154|Opisthokonta,3P5JG@4751|Fungi,3QXIE@4890|Ascomycota,21BDT@147550|Sordariomycetes,3TJ0Q@5125|Hypocreales,3U2W8@5129|Hypocreaceae	4751|Fungi	S	Protein of unknown function (DUF3602)	-	-	-	-	-	-	-	-	-	-	-	-	DUF3602
Tha_a00790-T1	29875.EHK26378	2.16e-213	591	KOG1667@1|root,KOG1667@2759|Eukaryota,38BRW@33154|Opisthokonta,3NVNP@4751|Fungi,3QP7X@4890|Ascomycota,216JC@147550|Sordariomycetes,3TFZ9@5125|Hypocreales,3TYRX@5129|Hypocreaceae	4751|Fungi	S	CHORD	-	-	-	-	-	-	-	-	-	-	-	-	CHORD,CS
Tha_a00791-T1	29875.EHK26379	8.32e-292	798	COG2730@1|root,2QTP4@2759|Eukaryota,38FRN@33154|Opisthokonta,3NY10@4751|Fungi,3QPDH@4890|Ascomycota,216NN@147550|Sordariomycetes,3TW37@5125|Hypocreales,3U41F@5129|Hypocreaceae	4751|Fungi	G	Fungal-type cellulose-binding domain	-	-	3.2.1.4	ko:K01179	ko00500,ko01100,map00500,map01100	-	R06200,R11307,R11308	-	ko00000,ko00001,ko01000	-	GH5,GH9	-	CBM_1,Cellulase
Tha_a00792-T1	63577.G9NQI3	1.36e-298	857	2CHPW@1|root,2SM1I@2759|Eukaryota,3A7RJ@33154|Opisthokonta,3P3R5@4751|Fungi,3R1YG@4890|Ascomycota,21B6S@147550|Sordariomycetes,3TQ7X@5125|Hypocreales,3U328@5129|Hypocreaceae	4751|Fungi	-	-	-	-	-	-	-	-	-	-	-	-	-	-	Helo_like_N
Tha_a00793-T1	29875.EHK24615	6.27e-64	197	2BZFH@1|root,2SFM8@2759|Eukaryota,3ATW4@33154|Opisthokonta,3PHAK@4751|Fungi,3R0AX@4890|Ascomycota,21FG8@147550|Sordariomycetes,3TMYA@5125|Hypocreales	4751|Fungi	-	-	-	-	-	-	-	-	-	-	-	-	-	-	-
Tha_a00794-T1	80884.CCF36912	7.76e-30	132	KOG0595@1|root,KOG0595@2759|Eukaryota,3A65U@33154|Opisthokonta,3P57Z@4751|Fungi,3R352@4890|Ascomycota,21ESU@147550|Sordariomycetes	4751|Fungi	T	Protein kinase domain	-	-	-	-	-	-	-	-	-	-	-	-	Pkinase
Tha_a00795-T1	51453.EGR44148	4.99e-190	557	COG4934@1|root,2QTN1@2759|Eukaryota,38V3Y@33154|Opisthokonta,3NX98@4751|Fungi,3QP46@4890|Ascomycota,2118X@147550|Sordariomycetes,3TJRK@5125|Hypocreales,3TZ12@5129|Hypocreaceae	4751|Fungi	O	Pro-kumamolisin, activation domain	-	-	3.4.14.9	ko:K01279	ko04142,map04142	-	-	-	ko00000,ko00001,ko01000,ko01002,ko03110,ko04147	-	-	-	Peptidase_S8,Pro-kuma_activ
Tha_a00796-T1	29875.EHK19259	1.22e-122	356	29CBJ@1|root,2RJF6@2759|Eukaryota,39YSE@33154|Opisthokonta,3NYU8@4751|Fungi,3QSJ6@4890|Ascomycota,21HTR@147550|Sordariomycetes,3TQEQ@5125|Hypocreales,3U3D5@5129|Hypocreaceae	4751|Fungi	S	Peptidase A4 family	-	-	-	-	-	-	-	-	-	-	-	-	Peptidase_A4
Tha_a00797-T1	29875.EHK25109	1.27e-239	665	2EF14@1|root,2SKAS@2759|Eukaryota,3A10H@33154|Opisthokonta,3P2HJ@4751|Fungi,3R221@4890|Ascomycota,21D57@147550|Sordariomycetes,3TQJM@5125|Hypocreales,3U3JP@5129|Hypocreaceae	4751|Fungi	S	GAL4-like Zn(II)2Cys6 (or C6 zinc) binuclear cluster DNA-binding domain	-	-	-	-	-	-	-	-	-	-	-	-	Fungal_trans_2,Zn_clus
Tha_a00798-T1	29875.EHK25110	2.77e-151	426	COG4122@1|root,2SZI3@2759|Eukaryota,39PJ2@33154|Opisthokonta,3Q5VW@4751|Fungi,3RNXT@4890|Ascomycota,21S5Q@147550|Sordariomycetes,3TUW4@5125|Hypocreales,3U3IH@5129|Hypocreaceae	4751|Fungi	S	O-methyltransferase	-	-	-	-	-	-	-	-	-	-	-	-	Methyltransf_3
Tha_a00799-T1	63577.G9NQ96	0	1302	KOG0266@1|root,KOG0266@2759|Eukaryota,38HU4@33154|Opisthokonta,3P18Y@4751|Fungi,3R6FV@4890|Ascomycota,21R2F@147550|Sordariomycetes,3TDIA@5125|Hypocreales	4751|Fungi	S	N-terminal domain of NWD NACHT-NTPase	-	-	-	-	-	-	-	-	-	-	-	-	NACHT,NACHT_N,WD40
Tha_a00800-T1	29875.EHK26395	1.11e-70	213	2E5F2@1|root,2SC8X@2759|Eukaryota,3A8E9@33154|Opisthokonta,3P6NH@4751|Fungi,3QYGA@4890|Ascomycota,21BD2@147550|Sordariomycetes,3TJ3I@5125|Hypocreales,3U2ZN@5129|Hypocreaceae	4751|Fungi	C	Glutaredoxin-like domain (DUF836)	-	-	-	-	-	-	-	-	-	-	-	-	DUF836
Tha_a00801-T1	29875.EHK26396	7.37e-174	488	COG3836@1|root,2QR7H@2759|Eukaryota,39SIK@33154|Opisthokonta,3P00T@4751|Fungi,3QN43@4890|Ascomycota,211UZ@147550|Sordariomycetes,3TD8A@5125|Hypocreales,3TZ3S@5129|Hypocreaceae	4751|Fungi	G	HpcH/HpaI aldolase/citrate lyase family	-	-	4.1.2.52	ko:K02510	ko00350,ko01120,map00350,map01120	-	R01645,R01647	RC00307,RC00572,RC00574,RC03057	ko00000,ko00001,ko01000	-	-	-	HpcH_HpaI
Tha_a00802-T1	29875.EHK26397	2.63e-125	356	COG1095@1|root,KOG3298@2759|Eukaryota,39RVR@33154|Opisthokonta,3P1SG@4751|Fungi,3QP9T@4890|Ascomycota,216C8@147550|Sordariomycetes,3TDUA@5125|Hypocreales,3U02J@5129|Hypocreaceae	4751|Fungi	K	SHS2 domain found in N terminus of Rpb7p/Rpc25p/MJ0397	RPB7	GO:0000291,GO:0000428,GO:0000932,GO:0000956,GO:0003674,GO:0003676,GO:0003677,GO:0003697,GO:0003723,GO:0003727,GO:0005488,GO:0005515,GO:0005575,GO:0005622,GO:0005623,GO:0005634,GO:0005654,GO:0005665,GO:0005737,GO:0006139,GO:0006351,GO:0006352,GO:0006366,GO:0006367,GO:0006401,GO:0006402,GO:0006417,GO:0006446,GO:0006725,GO:0006807,GO:0008150,GO:0008152,GO:0009056,GO:0009057,GO:0009058,GO:0009059,GO:…	-	ko:K03015	ko00230,ko00240,ko01100,ko03020,ko05016,ko05169,map00230,map00240,map01100,map03020,map05016,map05169	M00180	R00435,R00441,R00442,R00443	RC02795	br01611,ko00000,ko00001,ko00002,ko03019,ko03021,ko03400	-	-	-	S1,SHS2_Rpb7-N
Tha_a00803-T1	29875.EHK26398	1.93e-125	358	COG4539@1|root,KOG3292@2759|Eukaryota,39KJ6@33154|Opisthokonta,3P19U@4751|Fungi,3QK4F@4890|Ascomycota,21679@147550|Sordariomycetes,3TF69@5125|Hypocreales,3TYRJ@5129|Hypocreaceae	4751|Fungi	S	Protein of unknown function (DUF962)	-	GO:0005575,GO:0005622,GO:0005623,GO:0005737,GO:0005783,GO:0005789,GO:0006629,GO:0006643,GO:0006665,GO:0006807,GO:0008150,GO:0008152,GO:0009056,GO:0009987,GO:0012505,GO:0016020,GO:0016021,GO:0016042,GO:0030149,GO:0030176,GO:0031224,GO:0031227,GO:0031984,GO:0042175,GO:0043226,GO:0043227,GO:0043229,GO:0043231,GO:0044237,GO:0044238,GO:0044242,GO:0044248,GO:0044255,GO:0044422,GO:0044424,GO:0044425,GO:…	-	-	-	-	-	-	-	-	-	-	DUF962
Tha_a00804-T1	29875.EHK26399	5.37e-133	384	2F4WW@1|root,2T5X4@2759|Eukaryota,38ZUW@33154|Opisthokonta,3PZF3@4751|Fungi,3RIJQ@4890|Ascomycota,21UXE@147550|Sordariomycetes,3TQ7J@5125|Hypocreales,3U31H@5129|Hypocreaceae	4751|Fungi	-	-	-	-	-	-	-	-	-	-	-	-	-	-	-
Tha_a00805-T1	51453.EGR47632	1.7e-34	140	2C2B9@1|root,2RR56@2759|Eukaryota,38UXG@33154|Opisthokonta,3PWHK@4751|Fungi,3RFGN@4890|Ascomycota,21I4Y@147550|Sordariomycetes,3TR6N@5125|Hypocreales,3U4JM@5129|Hypocreaceae	4751|Fungi	-	-	-	-	-	-	-	-	-	-	-	-	-	-	-
Tha_a00806-T1	29875.EHK26401	1.97e-33	130	2C2B9@1|root,2RR56@2759|Eukaryota,38UXG@33154|Opisthokonta,3PWHK@4751|Fungi,3RFGN@4890|Ascomycota,21I4Y@147550|Sordariomycetes,3TR6N@5125|Hypocreales,3U4JM@5129|Hypocreaceae	4751|Fungi	-	-	-	-	-	-	-	-	-	-	-	-	-	-	-
Tha_a00807-T1	29875.EHK26402	0	2221	COG0458@1|root,KOG0370@2759|Eukaryota,38GWT@33154|Opisthokonta,3NUIJ@4751|Fungi,3QMH4@4890|Ascomycota,212SG@147550|Sordariomycetes,3TEGP@5125|Hypocreales,3TX6F@5129|Hypocreaceae	4751|Fungi	EF	Carbamoyl-phosphate synthetase large chain, oligomerisation domain	CPA2	GO:0000050,GO:0000166,GO:0003674,GO:0003824,GO:0004087,GO:0004088,GO:0005488,GO:0005524,GO:0005575,GO:0005622,GO:0005623,GO:0005737,GO:0005951,GO:0006082,GO:0006139,GO:0006206,GO:0006207,GO:0006520,GO:0006525,GO:0006526,GO:0006725,GO:0006807,GO:0008144,GO:0008150,GO:0008152,GO:0008652,GO:0009058,GO:0009064,GO:0009084,GO:0009112,GO:0009987,GO:0016053,GO:0016874,GO:0016879,GO:0016884,GO:0017076,GO:…	6.3.5.5	ko:K01955	ko00240,ko00250,ko01100,map00240,map00250,map01100	M00051	R00256,R00575,R01395,R10948,R10949	RC00002,RC00010,RC00043,RC02750,RC02798,RC03314	ko00000,ko00001,ko00002,ko01000	-	-	iMM904.YJR109C,iND750.YJR109C	CPSase_L_D2,CPSase_L_D3
Tha_a00808-T1	29875.EHK26400	1.27e-97	339	2DZWQ@1|root,2S7D3@2759|Eukaryota,3AW03@33154|Opisthokonta,3PHFK@4751|Fungi,3RDFT@4890|Ascomycota,21J99@147550|Sordariomycetes,3TPWT@5125|Hypocreales,3U2DQ@5129|Hypocreaceae	4751|Fungi	-	-	-	-	-	-	-	-	-	-	-	-	-	-	-
Tha_a00810-T1	63577.G9NW97	0	1209	COG5100@1|root,KOG2834@2759|Eukaryota,38CMA@33154|Opisthokonta,3NU81@4751|Fungi,3QNAS@4890|Ascomycota,2170V@147550|Sordariomycetes,3TF2T@5125|Hypocreales,3U0HS@5129|Hypocreaceae	4751|Fungi	UY	NPL4 family, putative zinc binding region	NPL4	GO:0000151,GO:0000153,GO:0000226,GO:0000278,GO:0000835,GO:0000836,GO:0000837,GO:0000839,GO:0003674,GO:0005488,GO:0005515,GO:0005575,GO:0005622,GO:0005623,GO:0005634,GO:0005737,GO:0005739,GO:0005740,GO:0005741,GO:0005783,GO:0005789,GO:0005829,GO:0006139,GO:0006401,GO:0006508,GO:0006511,GO:0006515,GO:0006725,GO:0006807,GO:0006810,GO:0006886,GO:0006950,GO:0006996,GO:0007010,GO:0007017,GO:0007049,GO:…	-	ko:K14015	ko04141,map04141	M00400,M00403	-	-	ko00000,ko00001,ko00002	-	-	-	NPL4,UN_NPL4,zf-NPL4
Tha_a00810-T2	29875.EHK26404	0	902	COG5100@1|root,KOG2834@2759|Eukaryota,38CMA@33154|Opisthokonta,3NU81@4751|Fungi,3QNAS@4890|Ascomycota,2170V@147550|Sordariomycetes,3TF2T@5125|Hypocreales,3U0HS@5129|Hypocreaceae	4751|Fungi	UY	NPL4 family, putative zinc binding region	NPL4	GO:0000151,GO:0000153,GO:0000226,GO:0000278,GO:0000835,GO:0000836,GO:0000837,GO:0000839,GO:0003674,GO:0005488,GO:0005515,GO:0005575,GO:0005622,GO:0005623,GO:0005634,GO:0005737,GO:0005739,GO:0005740,GO:0005741,GO:0005783,GO:0005789,GO:0005829,GO:0006139,GO:0006401,GO:0006508,GO:0006511,GO:0006515,GO:0006725,GO:0006807,GO:0006810,GO:0006886,GO:0006950,GO:0006996,GO:0007010,GO:0007017,GO:0007049,GO:…	-	ko:K14015	ko04141,map04141	M00400,M00403	-	-	ko00000,ko00001,ko00002	-	-	-	NPL4,UN_NPL4,zf-NPL4
Tha_a00810-T3	29875.EHK26404	0	1056	COG5100@1|root,KOG2834@2759|Eukaryota,38CMA@33154|Opisthokonta,3NU81@4751|Fungi,3QNAS@4890|Ascomycota,2170V@147550|Sordariomycetes,3TF2T@5125|Hypocreales,3U0HS@5129|Hypocreaceae	4751|Fungi	UY	NPL4 family, putative zinc binding region	NPL4	GO:0000151,GO:0000153,GO:0000226,GO:0000278,GO:0000835,GO:0000836,GO:0000837,GO:0000839,GO:0003674,GO:0005488,GO:0005515,GO:0005575,GO:0005622,GO:0005623,GO:0005634,GO:0005737,GO:0005739,GO:0005740,GO:0005741,GO:0005783,GO:0005789,GO:0005829,GO:0006139,GO:0006401,GO:0006508,GO:0006511,GO:0006515,GO:0006725,GO:0006807,GO:0006810,GO:0006886,GO:0006950,GO:0006996,GO:0007010,GO:0007017,GO:0007049,GO:…	-	ko:K14015	ko04141,map04141	M00400,M00403	-	-	ko00000,ko00001,ko00002	-	-	-	NPL4,UN_NPL4,zf-NPL4
Tha_a00811-T1	29875.EHK26405	3.98e-150	422	COG5538@1|root,KOG4699@2759|Eukaryota,39V13@33154|Opisthokonta,3NXUE@4751|Fungi,3QM6R@4890|Ascomycota,2188X@147550|Sordariomycetes,3TFAM@5125|Hypocreales,3U1Q8@5129|Hypocreaceae	4751|Fungi	U	Preprotein translocase subunit Sec66	sec66	GO:0005575,GO:0005622,GO:0005623,GO:0005737,GO:0005783,GO:0005789,GO:0005791,GO:0006605,GO:0006612,GO:0006620,GO:0006810,GO:0006886,GO:0008104,GO:0008150,GO:0012505,GO:0015031,GO:0015833,GO:0016020,GO:0016021,GO:0030447,GO:0030867,GO:0031090,GO:0031204,GO:0031205,GO:0031207,GO:0031224,GO:0031984,GO:0032991,GO:0033036,GO:0033365,GO:0034613,GO:0040007,GO:0042175,GO:0042886,GO:0043226,GO:0043227,GO:…	-	ko:K12273	-	-	-	-	ko00000,ko02044	3.A.5.8	-	-	Sec66
Tha_a00812-T1	29875.EHK26406	9.89e-103	297	2C6VC@1|root,2STXT@2759|Eukaryota,3A558@33154|Opisthokonta,3P482@4751|Fungi,3QWUH@4890|Ascomycota,21ARQ@147550|Sordariomycetes,3TIIB@5125|Hypocreales,3U2EQ@5129|Hypocreaceae	4751|Fungi	-	-	-	-	-	-	-	-	-	-	-	-	-	-	-
Tha_a00814-T1	29875.EHK26408	0	1228	KOG2538@1|root,KOG2538@2759|Eukaryota,38GJJ@33154|Opisthokonta,3NVAV@4751|Fungi,3QNTE@4890|Ascomycota,216HR@147550|Sordariomycetes,3TEJB@5125|Hypocreales,3U0NZ@5129|Hypocreaceae	4751|Fungi	L	Origin recognition complex (ORC) subunit 3 N-terminus	ORC3	GO:0000228,GO:0000278,GO:0000781,GO:0000784,GO:0000785,GO:0000790,GO:0000808,GO:0003674,GO:0003676,GO:0003677,GO:0003688,GO:0003690,GO:0005488,GO:0005575,GO:0005622,GO:0005623,GO:0005634,GO:0005654,GO:0005656,GO:0005657,GO:0005664,GO:0005694,GO:0006139,GO:0006259,GO:0006260,GO:0006261,GO:0006267,GO:0006270,GO:0006725,GO:0006807,GO:0007049,GO:0008150,GO:0008152,GO:0009058,GO:0009059,GO:0009987,GO:…	-	ko:K02605	ko04110,ko04111,ko04113,map04110,map04111,map04113	M00284	-	-	ko00000,ko00001,ko00002,ko03032,ko03036	-	-	-	ORC3_N
Tha_a00815-T1	29875.EHK26409	1.88e-249	703	2BDJW@1|root,2S12V@2759|Eukaryota,3909A@33154|Opisthokonta,3NZ7V@4751|Fungi,3QKYS@4890|Ascomycota,214EB@147550|Sordariomycetes,3TFG9@5125|Hypocreales,3TWTP@5129|Hypocreaceae	4751|Fungi	S	PWWP domain	-	-	-	-	-	-	-	-	-	-	-	-	Med26,PWWP
Tha_a00816-T1	29875.EHK26410	0	4175	COG1204@1|root,KOG0951@2759|Eukaryota,3ARV9@33154|Opisthokonta,3NVEF@4751|Fungi,3QJD0@4890|Ascomycota,215XC@147550|Sordariomycetes,3TDA9@5125|Hypocreales,3TXDF@5129|Hypocreaceae	4751|Fungi	A	HELICc3	brr2	GO:0000375,GO:0000377,GO:0000388,GO:0000393,GO:0000398,GO:0003674,GO:0003724,GO:0003824,GO:0004004,GO:0004386,GO:0005575,GO:0005622,GO:0005623,GO:0005634,GO:0005681,GO:0005682,GO:0006139,GO:0006396,GO:0006397,GO:0006725,GO:0006807,GO:0008026,GO:0008150,GO:0008152,GO:0008186,GO:0008380,GO:0009987,GO:0010467,GO:0016043,GO:0016070,GO:0016071,GO:0016462,GO:0016787,GO:0016817,GO:0016818,GO:0016887,GO:…	3.6.4.13	ko:K12854	ko03040,map03040	M00354,M00355	-	-	ko00000,ko00001,ko00002,ko01000,ko03041	-	-	-	DEAD,Helicase_C,Sec63
Tha_a00817-T1	29875.EHK26411	0	892	2CZ93@1|root,2S94T@2759|Eukaryota,3A4S7@33154|Opisthokonta,3P2GG@4751|Fungi,3QNVY@4890|Ascomycota,2121C@147550|Sordariomycetes,3TDBY@5125|Hypocreales,3TXIV@5129|Hypocreaceae	4751|Fungi	-	-	-	-	-	-	-	-	-	-	-	-	-	-	-
Tha_a00818-T1	29875.EHK26412	3.06e-260	714	COG0470@1|root,KOG0989@2759|Eukaryota,38B74@33154|Opisthokonta,3NUEK@4751|Fungi,3QNUH@4890|Ascomycota,213YB@147550|Sordariomycetes,3TD3V@5125|Hypocreales,3U1Q0@5129|Hypocreaceae	4751|Fungi	L	Rad17 cell cycle checkpoint protein	RFC2	GO:0000075,GO:0000076,GO:0000166,GO:0000228,GO:0000278,GO:0000785,GO:0000790,GO:0000819,GO:0003674,GO:0003676,GO:0003677,GO:0003682,GO:0003824,GO:0005488,GO:0005575,GO:0005622,GO:0005623,GO:0005634,GO:0005657,GO:0005663,GO:0005694,GO:0006139,GO:0006259,GO:0006260,GO:0006261,GO:0006271,GO:0006272,GO:0006281,GO:0006298,GO:0006725,GO:0006807,GO:0006950,GO:0006974,GO:0006996,GO:0007049,GO:0007059,GO:…	-	ko:K10755	ko03030,ko03420,ko03430,map03030,map03420,map03430	M00289,M00295	-	-	ko00000,ko00001,ko00002,ko03032,ko03036,ko03400	-	-	-	AAA,Rep_fac_C
Tha_a00819-T1	29875.EHK26413	4.8e-293	803	COG5078@1|root,KOG0419@2759|Eukaryota,KOG0895@2759|Eukaryota,38FE2@33154|Opisthokonta,3P01Z@4751|Fungi,3QNUZ@4890|Ascomycota,211BU@147550|Sordariomycetes,3TGQ8@5125|Hypocreales,3U28W@5129|Hypocreaceae	4751|Fungi	O	Belongs to the ubiquitin-conjugating enzyme family	-	-	2.3.2.23	ko:K10585	ko04120,map04120	-	-	-	ko00000,ko00001,ko01000,ko04121	-	-	-	UQ_con
Tha_a00820-T1	29875.EHK26414	5.93e-113	328	2E4S5@1|root,2SBM6@2759|Eukaryota,3A3CH@33154|Opisthokonta,3P3KP@4751|Fungi,3QVGQ@4890|Ascomycota,219HW@147550|Sordariomycetes,3TI02@5125|Hypocreales,3U2S6@5129|Hypocreaceae	4751|Fungi	-	-	-	-	-	-	-	-	-	-	-	-	-	-	-
Tha_a00821-T1	63577.G9NW85	8.08e-69	212	2CAHP@1|root,2T4NV@2759|Eukaryota,3A9NP@33154|Opisthokonta,3PICV@4751|Fungi,3QYXE@4890|Ascomycota,21C1M@147550|Sordariomycetes,3TJCN@5125|Hypocreales,3U2WG@5129|Hypocreaceae	4751|Fungi	-	-	-	-	-	-	-	-	-	-	-	-	-	-	-
Tha_a00822-T1	29875.EHK26416	0	969	COG0596@1|root,2QQW9@2759|Eukaryota,38G62@33154|Opisthokonta,3NX1B@4751|Fungi,3QJHA@4890|Ascomycota,212TT@147550|Sordariomycetes,3TDWF@5125|Hypocreales,3U23M@5129|Hypocreaceae	4751|Fungi	S	Region of unknown function (DUF2417)	-	GO:0000322,GO:0000323,GO:0000324,GO:0000329,GO:0003674,GO:0003824,GO:0005575,GO:0005622,GO:0005623,GO:0005737,GO:0005773,GO:0005774,GO:0016020,GO:0016021,GO:0016787,GO:0031090,GO:0031166,GO:0031224,GO:0031300,GO:0031301,GO:0031310,GO:0043226,GO:0043227,GO:0043229,GO:0043231,GO:0044422,GO:0044424,GO:0044425,GO:0044437,GO:0044444,GO:0044446,GO:0044464,GO:0071627,GO:0071628,GO:0098588,GO:0098805,GO:…	-	-	-	-	-	-	-	-	-	-	Abhydrolase_1,Abhydrolase_6,DUF2417
Tha_a00823-T1	29875.EHK26417	0	2183	KOG1703@1|root,KOG2710@1|root,KOG1703@2759|Eukaryota,KOG2710@2759|Eukaryota,38H3P@33154|Opisthokonta,3NUWC@4751|Fungi,3QMSM@4890|Ascomycota,211DS@147550|Sordariomycetes,3TFZU@5125|Hypocreales,3TZ88@5129|Hypocreaceae	4751|Fungi	TZ	GTPase-activator protein for Rho-like GTPases	rga1	GO:0000003,GO:0000131,GO:0000278,GO:0000281,GO:0000746,GO:0000747,GO:0000755,GO:0000910,GO:0000917,GO:0003674,GO:0005096,GO:0005575,GO:0005622,GO:0005623,GO:0005737,GO:0005739,GO:0005933,GO:0005934,GO:0005935,GO:0005937,GO:0006109,GO:0006996,GO:0007010,GO:0007049,GO:0008047,GO:0008150,GO:0008360,GO:0009272,GO:0009889,GO:0009966,GO:0009968,GO:0009987,GO:0010556,GO:0010646,GO:0010648,GO:0010675,GO:…	-	-	-	-	-	-	-	-	-	-	LIM,RhoGAP
Tha_a00824-T1	51453.EGR44927	1.18e-163	467	COG0775@1|root,2QQ8X@2759|Eukaryota,39R7Y@33154|Opisthokonta,3P11T@4751|Fungi,3R79N@4890|Ascomycota,2155W@147550|Sordariomycetes,3TQY3@5125|Hypocreales,3U425@5129|Hypocreaceae	4751|Fungi	F	Phosphorylase superfamily	-	-	-	-	-	-	-	-	-	-	-	-	PNP_UDP_1
Tha_a00825-T1	29875.EHK26420	2.22e-256	704	COG0451@1|root,KOG1430@2759|Eukaryota,38E2M@33154|Opisthokonta,3NWMM@4751|Fungi,3QJM6@4890|Ascomycota,212F0@147550|Sordariomycetes,3TF7C@5125|Hypocreales,3TXQF@5129|Hypocreaceae	4751|Fungi	EI	RmlD substrate binding domain	ERG26	GO:0000252,GO:0003674,GO:0003824,GO:0005575,GO:0005622,GO:0005623,GO:0005737,GO:0005783,GO:0005789,GO:0006066,GO:0006629,GO:0006694,GO:0006696,GO:0008150,GO:0008152,GO:0008202,GO:0008204,GO:0008610,GO:0009058,GO:0009987,GO:0012505,GO:0016020,GO:0016125,GO:0016126,GO:0016128,GO:0016129,GO:0016491,GO:0016614,GO:0016616,GO:0031984,GO:0042175,GO:0043226,GO:0043227,GO:0043229,GO:0043231,GO:0044107,GO:…	1.1.1.170	ko:K07748	ko00100,ko01100,ko01130,map00100,map01100,map01130	M00101	R07494	RC01163	ko00000,ko00001,ko00002,ko01000	-	-	-	3Beta_HSD
Tha_a00826-T1	29875.EHK26421	1.12e-263	731	2E0DE@1|root,2S7U4@2759|Eukaryota,3A8QV@33154|Opisthokonta,3P7XZ@4751|Fungi,3QZ04@4890|Ascomycota,219QC@147550|Sordariomycetes,3TDBA@5125|Hypocreales,3U1FH@5129|Hypocreaceae	4751|Fungi	-	-	-	-	-	-	-	-	-	-	-	-	-	-	-
Tha_a00827-T1	29875.EHK26422	1.65e-125	368	2E30D@1|root,2SA5X@2759|Eukaryota,3A5PM@33154|Opisthokonta,3P4U3@4751|Fungi,3QX8E@4890|Ascomycota,21AS5@147550|Sordariomycetes,3TID0@5125|Hypocreales,3U1SH@5129|Hypocreaceae	4751|Fungi	B	high mobility group	-	-	-	-	-	-	-	-	-	-	-	-	HMG_box,HMG_box_2
Tha_a00828-T1	29875.EHK26423	2.3e-184	513	KOG0185@1|root,KOG0185@2759|Eukaryota,38G4U@33154|Opisthokonta,3NUK4@4751|Fungi,3QJEW@4890|Ascomycota,2132E@147550|Sordariomycetes,3THBB@5125|Hypocreales,3TWIR@5129|Hypocreaceae	4751|Fungi	O	Proteasome subunit	PRE4	GO:0000502,GO:0005575,GO:0005622,GO:0005623,GO:0005634,GO:0005737,GO:0005783,GO:0005789,GO:0005829,GO:0005839,GO:0006508,GO:0006511,GO:0006807,GO:0007088,GO:0007346,GO:0008150,GO:0008152,GO:0009056,GO:0009057,GO:0009896,GO:0009987,GO:0010498,GO:0010499,GO:0010564,GO:0010638,GO:0010965,GO:0012505,GO:0016020,GO:0016043,GO:0019538,GO:0019774,GO:0019941,GO:0022607,GO:0030071,GO:0030163,GO:0031331,GO:…	3.4.25.1	ko:K02736	ko03050,map03050	M00337,M00340	-	-	ko00000,ko00001,ko00002,ko01000,ko01002,ko03051	-	-	-	Proteasome
Tha_a00829-T1	29875.EHK26424	0	1356	COG0449@1|root,KOG1268@2759|Eukaryota,38DW1@33154|Opisthokonta,3NUR2@4751|Fungi,3QJJE@4890|Ascomycota,213RT@147550|Sordariomycetes,3TGZS@5125|Hypocreales,3TY9Y@5129|Hypocreaceae	4751|Fungi	M	SIS domain	GFA1	GO:0000271,GO:0003674,GO:0003824,GO:0004360,GO:0005975,GO:0005976,GO:0006002,GO:0006022,GO:0006023,GO:0006030,GO:0006031,GO:0006037,GO:0006038,GO:0006040,GO:0006041,GO:0006042,GO:0006047,GO:0006139,GO:0006464,GO:0006486,GO:0006487,GO:0006725,GO:0006793,GO:0006796,GO:0006807,GO:0008150,GO:0008152,GO:0008483,GO:0009058,GO:0009059,GO:0009100,GO:0009101,GO:0009225,GO:0009272,GO:0009987,GO:0010383,GO:…	2.6.1.16	ko:K00820	ko00250,ko00520,ko01100,ko01130,ko04931,map00250,map00520,map01100,map01130,map04931	-	R00768	RC00010,RC00163,RC02752	ko00000,ko00001,ko01000,ko01002	-	-	iMM904.YKL104C,iND750.YKL104C	GATase_6,SIS
Tha_a00831-T1	29875.EHK26425	1.37e-271	744	COG1222@1|root,KOG0651@2759|Eukaryota,38B5M@33154|Opisthokonta,3NVBE@4751|Fungi,3QKKA@4890|Ascomycota,211JJ@147550|Sordariomycetes,3TH3X@5125|Hypocreales,3TYR6@5129|Hypocreaceae	4751|Fungi	O	Belongs to the AAA ATPase family	RPT4	GO:0000166,GO:0000502,GO:0001672,GO:0003674,GO:0003824,GO:0004175,GO:0005488,GO:0005515,GO:0005524,GO:0005575,GO:0005622,GO:0005623,GO:0005634,GO:0005737,GO:0005829,GO:0005838,GO:0006139,GO:0006259,GO:0006281,GO:0006289,GO:0006355,GO:0006357,GO:0006508,GO:0006511,GO:0006725,GO:0006807,GO:0006950,GO:0006974,GO:0007088,GO:0007346,GO:0008134,GO:0008144,GO:0008150,GO:0008152,GO:0008233,GO:0008540,GO:…	-	ko:K03064	ko03050,ko05169,map03050,map05169	M00341	-	-	ko00000,ko00001,ko00002,ko03051	-	-	-	AAA
Tha_a00832-T1	29875.EHK26426	7.09e-101	297	2D006@1|root,2SCAC@2759|Eukaryota,39QTU@33154|Opisthokonta,3Q6UP@4751|Fungi,3RPN6@4890|Ascomycota,219AQ@147550|Sordariomycetes,3TI3G@5125|Hypocreales,3U0UG@5129|Hypocreaceae	4751|Fungi	S	Mago binding	-	-	-	ko:K14294	ko03013,ko03015,map03013,map03015	-	-	-	ko00000,ko00001,ko03019	-	-	-	Mago-bind
Tha_a00833-T1	29875.EHK26429	0	4007	KOG1140@1|root,KOG1140@2759|Eukaryota,38DXS@33154|Opisthokonta,3NU3X@4751|Fungi,3QQGS@4890|Ascomycota,214QP@147550|Sordariomycetes,3THRR@5125|Hypocreales,3TXRW@5129|Hypocreaceae	4751|Fungi	O	ATP-dependent Clp protease adaptor protein ClpS	UBR1	GO:0000151,GO:0000209,GO:0003674,GO:0003824,GO:0004842,GO:0005488,GO:0005575,GO:0005622,GO:0005623,GO:0005634,GO:0005737,GO:0006355,GO:0006357,GO:0006464,GO:0006508,GO:0006511,GO:0006513,GO:0006515,GO:0006807,GO:0006950,GO:0008104,GO:0008150,GO:0008152,GO:0008270,GO:0009056,GO:0009057,GO:0009628,GO:0009889,GO:0009966,GO:0009968,GO:0009987,GO:0010033,GO:0010243,GO:0010468,GO:0010498,GO:0010556,GO:…	2.3.2.27	ko:K10625	-	-	-	-	ko00000,ko01000,ko04121	-	-	-	ClpS,zf-UBR
Tha_a00834-T1	29875.EHK26430	0	872	2CNFW@1|root,2QW07@2759|Eukaryota,39CZP@33154|Opisthokonta,3NVPY@4751|Fungi,3QM09@4890|Ascomycota,212UZ@147550|Sordariomycetes,3TFTG@5125|Hypocreales,3U1RW@5129|Hypocreaceae	4751|Fungi	S	Chromatin remodelling complex Rsc7/Swp82 subunit	NPL6	GO:0000228,GO:0000785,GO:0000790,GO:0003674,GO:0003676,GO:0003677,GO:0003682,GO:0005488,GO:0005575,GO:0005622,GO:0005623,GO:0005634,GO:0005694,GO:0006139,GO:0006325,GO:0006333,GO:0006337,GO:0006338,GO:0006351,GO:0006354,GO:0006355,GO:0006357,GO:0006366,GO:0006368,GO:0006725,GO:0006807,GO:0006950,GO:0006974,GO:0006996,GO:0008150,GO:0008152,GO:0009058,GO:0009059,GO:0009889,GO:0009987,GO:0010467,GO:…	-	ko:K11761	-	-	-	-	ko00000,ko03021,ko03036	-	-	-	CRC_subunit
Tha_a00834-T2	29875.EHK26430	0	891	2CNFW@1|root,2QW07@2759|Eukaryota,39CZP@33154|Opisthokonta,3NVPY@4751|Fungi,3QM09@4890|Ascomycota,212UZ@147550|Sordariomycetes,3TFTG@5125|Hypocreales,3U1RW@5129|Hypocreaceae	4751|Fungi	S	Chromatin remodelling complex Rsc7/Swp82 subunit	NPL6	GO:0000228,GO:0000785,GO:0000790,GO:0003674,GO:0003676,GO:0003677,GO:0003682,GO:0005488,GO:0005575,GO:0005622,GO:0005623,GO:0005634,GO:0005694,GO:0006139,GO:0006325,GO:0006333,GO:0006337,GO:0006338,GO:0006351,GO:0006354,GO:0006355,GO:0006357,GO:0006366,GO:0006368,GO:0006725,GO:0006807,GO:0006950,GO:0006974,GO:0006996,GO:0008150,GO:0008152,GO:0009058,GO:0009059,GO:0009889,GO:0009987,GO:0010467,GO:…	-	ko:K11761	-	-	-	-	ko00000,ko03021,ko03036	-	-	-	CRC_subunit
Tha_a00836-T1	29875.EHK26432	5.63e-175	491	COG0175@1|root,KOG2644@2759|Eukaryota,38HX0@33154|Opisthokonta,3NYKZ@4751|Fungi,3QNFW@4890|Ascomycota,213R9@147550|Sordariomycetes,3TFC9@5125|Hypocreales,3U0QK@5129|Hypocreaceae	4751|Fungi	EH	Phosphoadenosine phosphosulfate reductase family	FAD1	GO:0003674,GO:0003824,GO:0003919,GO:0005575,GO:0005622,GO:0005623,GO:0005737,GO:0006139,GO:0006725,GO:0006732,GO:0006747,GO:0006753,GO:0006793,GO:0006796,GO:0006807,GO:0008150,GO:0008152,GO:0009058,GO:0009108,GO:0009117,GO:0009123,GO:0009161,GO:0009165,GO:0009259,GO:0009987,GO:0016740,GO:0016772,GO:0016779,GO:0018130,GO:0019438,GO:0019637,GO:0019693,GO:0034641,GO:0034654,GO:0042726,GO:0042727,GO:…	2.7.7.2	ko:K00953	ko00740,ko01100,ko01110,map00740,map01100,map01110	M00125	R00161	RC00002	ko00000,ko00001,ko00002,ko01000	-	-	-	PAPS_reduct
Tha_a00838-T1	29875.EHK26435	5.94e-242	664	2CXMZ@1|root,2RYK1@2759|Eukaryota,39XQP@33154|Opisthokonta,3NWJX@4751|Fungi,3QS8Q@4890|Ascomycota,215IU@147550|Sordariomycetes,3TCTK@5125|Hypocreales,3TZK8@5129|Hypocreaceae	4751|Fungi	S	Cyclin	CLG1	GO:0000307,GO:0001932,GO:0003674,GO:0005575,GO:0005622,GO:0005623,GO:0008150,GO:0009893,GO:0009894,GO:0009896,GO:0010506,GO:0010508,GO:0016239,GO:0016241,GO:0016538,GO:0019207,GO:0019220,GO:0019222,GO:0019887,GO:0030234,GO:0031323,GO:0031325,GO:0031329,GO:0031331,GO:0031399,GO:0032268,GO:0032991,GO:0042325,GO:0043549,GO:0044424,GO:0044464,GO:0045859,GO:0048518,GO:0048522,GO:0050789,GO:0050790,GO:…	-	-	-	-	-	-	-	-	-	-	Cyclin
Tha_a00839-T1	29875.EHK26436	2.84e-71	224	KOG4036@1|root,KOG4036@2759|Eukaryota,3A4FS@33154|Opisthokonta,3P649@4751|Fungi,3QW9J@4890|Ascomycota,21ASP@147550|Sordariomycetes,3TIZH@5125|Hypocreales,3U2HP@5129|Hypocreaceae	4751|Fungi	S	N-terminal domain of NEFA-interacting nuclear protein NIP30	-	-	-	-	-	-	-	-	-	-	-	-	Nefa_Nip30_N
Tha_a00840-T1	29875.EHK26437	8.6e-282	775	28H8Y@1|root,2QPMQ@2759|Eukaryota,38U3T@33154|Opisthokonta,3NZTX@4751|Fungi,3QQ5C@4890|Ascomycota,216ZF@147550|Sordariomycetes,3TH9P@5125|Hypocreales,3U1AV@5129|Hypocreaceae	4751|Fungi	U	Inner membrane protein import complex subunit Tim54	TIM54	GO:0005575,GO:0005622,GO:0005623,GO:0005737,GO:0005739,GO:0005740,GO:0005743,GO:0006605,GO:0006626,GO:0006810,GO:0006839,GO:0006886,GO:0006996,GO:0007005,GO:0007006,GO:0007007,GO:0008104,GO:0008150,GO:0009987,GO:0015031,GO:0015833,GO:0016020,GO:0016021,GO:0016043,GO:0017038,GO:0019866,GO:0031090,GO:0031224,GO:0031966,GO:0031967,GO:0031975,GO:0032991,GO:0033036,GO:0033365,GO:0034613,GO:0042721,GO:…	-	ko:K17792	-	-	-	-	ko00000,ko02000,ko03029	3.A.8.1	-	-	Tim54
Tha_a00841-T1	29875.EHK26438	0	1226	KOG0605@1|root,KOG0605@2759|Eukaryota,38CYW@33154|Opisthokonta,3NVS6@4751|Fungi,3QJPB@4890|Ascomycota,2127G@147550|Sordariomycetes,3TFAG@5125|Hypocreales,3U1MG@5129|Hypocreaceae	4751|Fungi	T	Extension to Ser/Thr-type protein kinases	CBK1	GO:0000003,GO:0000131,GO:0000902,GO:0000920,GO:0001411,GO:0003674,GO:0003824,GO:0004672,GO:0004674,GO:0005575,GO:0005622,GO:0005623,GO:0005628,GO:0005634,GO:0005737,GO:0005886,GO:0005933,GO:0005934,GO:0005935,GO:0005937,GO:0005938,GO:0006355,GO:0006357,GO:0006464,GO:0006468,GO:0006793,GO:0006796,GO:0006807,GO:0006950,GO:0006970,GO:0006996,GO:0007010,GO:0007114,GO:0007117,GO:0007118,GO:0007154,GO:…	-	ko:K08286	-	-	-	-	ko00000,ko01000	-	-	-	Pkinase
Tha_a00842-T1	29875.EHK26439	3.04e-173	483	COG5246@1|root,KOG0227@2759|Eukaryota,38E2K@33154|Opisthokonta,3NVSR@4751|Fungi,3QP0V@4890|Ascomycota,216VB@147550|Sordariomycetes,3TD01@5125|Hypocreales,3U17N@5129|Hypocreaceae	4751|Fungi	A	Cactus-binding C-terminus of cactin protein	sap62	GO:0000245,GO:0000375,GO:0000377,GO:0000398,GO:0003674,GO:0003676,GO:0003723,GO:0005488,GO:0005575,GO:0005622,GO:0005623,GO:0005634,GO:0005681,GO:0005684,GO:0005686,GO:0006139,GO:0006396,GO:0006397,GO:0006725,GO:0006807,GO:0008150,GO:0008152,GO:0008380,GO:0009987,GO:0010467,GO:0016043,GO:0016070,GO:0016071,GO:0022607,GO:0022613,GO:0022618,GO:0030532,GO:0032991,GO:0034622,GO:0034641,GO:0043170,GO:…	-	ko:K12826	ko03040,map03040	M00352	-	-	ko00000,ko00001,ko00002,ko03041	-	-	-	SF3A2,zf-met
Tha_a00843-T1	29875.EHK26440	1.15e-284	781	COG4992@1|root,KOG1401@2759|Eukaryota,38GP9@33154|Opisthokonta,3NY8U@4751|Fungi,3QKMS@4890|Ascomycota,2141R@147550|Sordariomycetes,3TDBS@5125|Hypocreales,3U1XK@5129|Hypocreaceae	4751|Fungi	E	Belongs to the class-III pyridoxal-phosphate-dependent aminotransferase family	-	GO:0003674,GO:0003824,GO:0006725,GO:0006778,GO:0006779,GO:0006807,GO:0008150,GO:0008152,GO:0009058,GO:0009987,GO:0016853,GO:0016866,GO:0016869,GO:0018130,GO:0019438,GO:0033013,GO:0033014,GO:0034641,GO:0042286,GO:0044237,GO:0044249,GO:0044271,GO:0046483,GO:0051186,GO:0051188,GO:0071704,GO:1901360,GO:1901362,GO:1901564,GO:1901566,GO:1901576	5.4.3.8	ko:K01845	ko00860,ko01100,ko01110,ko01120,map00860,map01100,map01110,map01120	M00121	R02272	RC00677	ko00000,ko00001,ko00002,ko01000,ko01007	-	-	-	Aminotran_3
Tha_a00844-T1	29875.EHK26441	0	886	COG1161@1|root,KOG2484@2759|Eukaryota,38CBA@33154|Opisthokonta,3NYZI@4751|Fungi,3QK8H@4890|Ascomycota,213W2@147550|Sordariomycetes,3TEMM@5125|Hypocreales,3U27R@5129|Hypocreaceae	4751|Fungi	S	GNL3L/Grn1 putative GTPase	NUG1	GO:0000054,GO:0000055,GO:0000166,GO:0000463,GO:0000470,GO:0001882,GO:0001883,GO:0003674,GO:0003676,GO:0003723,GO:0003729,GO:0003824,GO:0003924,GO:0005488,GO:0005525,GO:0005575,GO:0005622,GO:0005623,GO:0005634,GO:0005730,GO:0006139,GO:0006364,GO:0006396,GO:0006403,GO:0006405,GO:0006611,GO:0006725,GO:0006807,GO:0006810,GO:0006886,GO:0006913,GO:0008104,GO:0008150,GO:0008152,GO:0009987,GO:0010467,GO:…	-	ko:K14538	ko03008,map03008	-	-	-	ko00000,ko00001,ko03009	-	-	-	GN3L_Grn1,MMR_HSR1
Tha_a00845-T1	29875.EHK26442	0	1901	COG0557@1|root,KOG2102@2759|Eukaryota,38CFP@33154|Opisthokonta,3NUBN@4751|Fungi,3QK6K@4890|Ascomycota,2157T@147550|Sordariomycetes,3THK8@5125|Hypocreales,3U1FP@5129|Hypocreaceae	4751|Fungi	J	Belongs to the RNR ribonuclease family	DIS3	GO:0000049,GO:0000175,GO:0000176,GO:0000177,GO:0000178,GO:0000184,GO:0000228,GO:0000288,GO:0000291,GO:0000459,GO:0000460,GO:0000465,GO:0000466,GO:0000467,GO:0000469,GO:0000785,GO:0000790,GO:0000956,GO:0000966,GO:0000967,GO:0003674,GO:0003676,GO:0003723,GO:0003824,GO:0004518,GO:0004519,GO:0004521,GO:0004527,GO:0004532,GO:0004540,GO:0005488,GO:0005515,GO:0005575,GO:0005622,GO:0005623,GO:0005634,GO:…	-	ko:K12585	ko03018,map03018	M00391	-	-	ko00000,ko00001,ko00002,ko01000,ko03019	-	-	-	PIN_4,RNB,Rrp44_CSD1,Rrp44_S1
Tha_a00847-T1	29875.EHK26444	0	905	28WGQ@1|root,2R38T@2759|Eukaryota,39RJV@33154|Opisthokonta,3NYR0@4751|Fungi,3QKJI@4890|Ascomycota,211VF@147550|Sordariomycetes,3TCV6@5125|Hypocreales,3U26P@5129|Hypocreaceae	4751|Fungi	S	Chromatin remodelling complex Rsc7/Swp82 subunit	-	-	-	ko:K11761	-	-	-	-	ko00000,ko03021,ko03036	-	-	-	CRC_subunit
Tha_a00848-T1	29875.EHK26445	1.96e-116	342	KOG0870@1|root,KOG0870@2759|Eukaryota,3A43S@33154|Opisthokonta,3P47C@4751|Fungi,3QWH2@4890|Ascomycota,219DJ@147550|Sordariomycetes,3THZV@5125|Hypocreales,3U0SY@5129|Hypocreaceae	4751|Fungi	K	Histone-like transcription factor (CBF/NF-Y) and archaeal histone	-	GO:0000228,GO:0000278,GO:0000785,GO:0000790,GO:0005575,GO:0005622,GO:0005623,GO:0005634,GO:0005657,GO:0005694,GO:0006139,GO:0006259,GO:0006260,GO:0006261,GO:0006270,GO:0006323,GO:0006325,GO:0006333,GO:0006338,GO:0006342,GO:0006355,GO:0006725,GO:0006807,GO:0006996,GO:0007049,GO:0008150,GO:0008152,GO:0008622,GO:0009058,GO:0009059,GO:0009889,GO:0009890,GO:0009892,GO:0009987,GO:0010468,GO:0010556,GO:…	2.7.7.7	ko:K02326	ko00230,ko00240,ko01100,ko03030,ko03410,ko03420,ko05166,map00230,map00240,map01100,map03030,map03410,map03420,map05166	M00263	R00375,R00376,R00377,R00378	RC02795	ko00000,ko00001,ko00002,ko01000,ko03032,ko03036,ko03400	-	-	-	CBFD_NFYB_HMF
Tha_a00849-T1	29875.EHK26446	1.12e-156	443	2ETTM@1|root,2SW2Y@2759|Eukaryota,3A3JK@33154|Opisthokonta,3P8ZI@4751|Fungi,3QXHI@4890|Ascomycota,219YB@147550|Sordariomycetes,3TIWQ@5125|Hypocreales,3U485@5129|Hypocreaceae	4751|Fungi	-	-	-	-	-	-	-	-	-	-	-	-	-	-	-
Tha_a00851-T1	51453.EGR47609	1.4e-46	153	29DAF@1|root,2T3JC@2759|Eukaryota,38QRH@33154|Opisthokonta,3PSIJ@4751|Fungi,3RBZE@4890|Ascomycota,21MUV@147550|Sordariomycetes,3TQAG@5125|Hypocreales,3U377@5129|Hypocreaceae	4751|Fungi	-	-	-	-	-	-	-	-	-	-	-	-	-	-	-
Tha_a00852-T1	51453.EGR47607	0	1051	2936X@1|root,2RA3T@2759|Eukaryota,39ZNG@33154|Opisthokonta,3P1D2@4751|Fungi,3QT9C@4890|Ascomycota,213KA@147550|Sordariomycetes,3TF3B@5125|Hypocreales,3TY56@5129|Hypocreaceae	4751|Fungi	-	-	-	-	-	-	-	-	-	-	-	-	-	-	-
Tha_a00853-T1	29875.EHK26450	3.29e-98	290	2D3VC@1|root,2SSWV@2759|Eukaryota,3A651@33154|Opisthokonta,3P7PD@4751|Fungi,3QW8Q@4890|Ascomycota,21B16@147550|Sordariomycetes,3TIPJ@5125|Hypocreales,3U27X@5129|Hypocreaceae	4751|Fungi	S	pci domain-containing protein	-	-	-	-	-	-	-	-	-	-	-	-	-
Tha_a00854-T1	29875.EHK26451	2.89e-292	798	COG0626@1|root,KOG0053@2759|Eukaryota,38CST@33154|Opisthokonta,3NU9U@4751|Fungi,3QMB7@4890|Ascomycota,213SV@147550|Sordariomycetes,3THBI@5125|Hypocreales,3TXHR@5129|Hypocreaceae	4751|Fungi	E	DegT/DnrJ/EryC1/StrS aminotransferase family	CYS3	GO:0000096,GO:0000097,GO:0003674,GO:0003824,GO:0003962,GO:0004123,GO:0005488,GO:0005575,GO:0005622,GO:0005623,GO:0005634,GO:0005737,GO:0006082,GO:0006520,GO:0006534,GO:0006555,GO:0006790,GO:0006807,GO:0008144,GO:0008150,GO:0008152,GO:0008652,GO:0009058,GO:0009066,GO:0009067,GO:0009069,GO:0009070,GO:0009086,GO:0009092,GO:0009987,GO:0016053,GO:0016740,GO:0016765,GO:0016829,GO:0016846,GO:0017144,GO:…	4.4.1.1	ko:K01758	ko00260,ko00270,ko00450,ko01100,ko01130,ko01230,map00260,map00270,map00450,map01100,map01130,map01230	M00338	R00782,R01001,R02408,R04770,R04930,R09366	RC00056,RC00069,RC00348,RC00382,RC00710,RC01209,RC01210,RC01245,RC02303	ko00000,ko00001,ko00002,ko01000,ko04147	-	-	-	Cys_Met_Meta_PP
Tha_a00855-T1	29875.EHK22702	6.48e-52	197	COG5256@1|root,KOG0052@2759|Eukaryota,38G33@33154|Opisthokonta,3NU3J@4751|Fungi,3QNF5@4890|Ascomycota,212B4@147550|Sordariomycetes,3TDZQ@5125|Hypocreales,3U0C8@5129|Hypocreaceae	4751|Fungi	J	This protein promotes the GTP-dependent binding of aminoacyl-tRNA to the A-site of ribosomes during protein biosynthesis	TEF1	GO:0000166,GO:0000322,GO:0000323,GO:0000324,GO:0000329,GO:0001882,GO:0001883,GO:0002181,GO:0002182,GO:0003674,GO:0003676,GO:0003723,GO:0003746,GO:0003824,GO:0003924,GO:0005488,GO:0005515,GO:0005516,GO:0005525,GO:0005575,GO:0005618,GO:0005622,GO:0005623,GO:0005737,GO:0005739,GO:0005773,GO:0005774,GO:0005829,GO:0005840,GO:0005853,GO:0006403,GO:0006405,GO:0006409,GO:0006412,GO:0006414,GO:0006518,GO:…	-	ko:K03231	ko03013,ko05134,map03013,map05134	-	-	-	ko00000,ko00001,ko03012,ko03016,ko03019,ko04131,ko04147	-	-	-	GTP_EFTU,GTP_EFTU_D2,GTP_EFTU_D3
Tha_a00856-T1	29875.EHK26452	0	950	2D2V9@1|root,2SP5N@2759|Eukaryota,39YG7@33154|Opisthokonta,3P44J@4751|Fungi,3QPCA@4890|Ascomycota,213IA@147550|Sordariomycetes,3TF1I@5125|Hypocreales,3U08C@5129|Hypocreaceae	4751|Fungi	S	GAL4-like Zn(II)2Cys6 (or C6 zinc) binuclear cluster DNA-binding domain	-	-	-	-	-	-	-	-	-	-	-	-	Fungal_trans_2,Zn_clus
[truncated: 11,568 more rows]

## Sheet: LZ117_gene.sort
Location	Method		Start	End	Length
scaffold_1	funannotate	gene	19479	21387	1909	.	+	.	ID=Tha_a00001;Name=Tha_a00001
scaffold_1	funannotate	gene	21675	24512	2838	.	-	.	ID=Tha_a00002;Name=Tha_a00002
[truncated: 12,705 more rows]
