# Supplementary material for: Genomic Characterization and Establishment of a Genetic Manipulation System for Trichoderma sp. (Harzianum Clade) LZ117
Source: J Fungi (Basel). 2024 Oct 7;10(10):697. doi: 10.3390/jof10100697 (PMC11508783; doi:10.3390/jof10100697)
Supplement: Supplementary file 1 [file jof-10-00697-s001.zip › Supplementary Materials S5/Trichoderma_harzianum_LZ117_Rename.cds.fa]

>Tha_a00001-T1
ATGGAGGTCACAGAGGAAACCAAAACCACCATAACGTATGAGCATGAGGACCACAAGGCGTCGGATGTGC
CTGGCGCGGACGCTGGATTTGCCATTGCAACGACTCTGCAAGAGGCGCACGCGGTTCCGAATCCATGGGC
CTGGGGTCACGTCCAGCTGTACCTCGTGTGTTCCATTGTCTACTTGTGCTCTACTATGAACGGTTACGAT
GGCTCCCTCATGGGCTCGATCAACATTATGCCCGAATACCAGGACTACTACCATCTTGGACCGAATGGCT
CAGCAGGCACGGGCCTTGTGTTTTCAATCTTCAACATTGGTCAGATGATCGGTGCCCTGTTCACCTGGTG
CAACGATTGGCGCGGCCGGAAGTTCATGGTCATCTTCGGGTGCGTTGGCGTTGTGGCCTGCGCCATCTTT
ACGGCAACCGCTCCCACTCTAGGCAGCTTCATCGGCGCCCGATTCCTCCTCAGCTTCTTCTCAACCTTGG
CTAGCTCTGCTGCACCACTGTTGCTCGTAGAGGTAGCTCCGCCGCTGCAACGTGGTTCTGTTGCAGGAGG
ATACAACACCTTGTATTATATGGGCAGCATCATCGCCACCTTTACCATATACGGTTGCAACCTCCATCTT
GGCGGCAACATCAAGTGGCGCCTGTCCCTGTGGCTGCAGGCCGTCTGCCCTGGCCTCGTCGTCCTCGGCG
CCTGGTTTATCCCGGAAAGCCCACGATGGCTTATCGCAAAGGGCCGTCACGAAGAAGCACGGGCATTCCT
AGTAAAGCATCATGCCAACGGTGACCCAAACCACCCTATCGTGGCTGTAGAGATGCGTGAAATCGAGGAG
TCCCTGAGCAGGGGTGGCATCCGTGCGACCCGCGACTATTTCAACATCAAGGCGCTATTCAAGTCACACT
CGAGGCGATACCGGATGCTGCTCGTCATTTCGTGGTCCTGGTTCATGCAGTTCTCTGGAAACAACGTCGC
CAGTTACTACCTCCCCACAATGATCAAGGCTGTGGGCATCACTTCTGTCCCAATGGCCCAGCTCCTTAAT
GGTATCTACGCCGTGACCGGATGGATTGCGGCGAGCATCGGAGCGCGCTGCCACGATGTGGTTGGAAGAC
GCAAGATGTTCCTATTCTCGACAGGAGGCATGGTTATCTGCCTCGCCATCATCACAGGCGCAACTGCCAG
GTACCAAATCGCGCACGATGTCCACGCTAGCTCTGCAATGATCGCCTTCATCTTCATTTTCGGCGTCGTG
TTTGCCGTAGGGTATACTCCCATGCAGCCTGTATATTCCCCTGAGATTTTAGCAAATGACATGAGAGCCA
ACGGCGTTATGGTGTCCTCCATTACCTCCGGCTGTGCTGGATTTGTAAACACCTTTGCCGCCCCTCTTGC
GATGCAAAACATCACATACTGGTTCTACGCGTTCTTTGTCTTCTGGGACATCTTTGAGTTCATCTTTATC
TACTTCTTCTTTGTTGAGACCAAGGGTCGCACGCTTGAGGAGCTGGATGCCGTGTTCGACTCCTCCAACC
CCCGCAAGGCGAGCACGAAGCAAATCACTCCCCACGATGCATCTGGCGACTCCAACTCAGTGTAA
>Tha_a00002-T1
ATGGCGGGCTCTCCATCAAGGCCTGGTGCATTTCACACGTTCCAGATCTTCGAGCCGAGTAACGATGCCT
TTGCTATCGCCAGCGATGTCCAGCCGGAAAACAGATACGCGCCCAAGAGGAGCCACATCCCCACCGCCTG
CACAGAGTGCAAGAGGCGCAAGGTCCGATGCGATGGTAATTATCCCTGCGGACCATGCCTCTCATCCTCG
GCGTCTTCGAGGGCACGTCGAAGACGATGCTACTACATCACGCCTCGGCCACGCGTAATGCCCTCCAAGA
GAGCCCTTGAAGACGCCTCTAGCTCTTTGGATGACTGCCATTCCATACTTCGGCGACTATTTCCAATACA
CGACGTGCAGGAACTGCGCCCGTTGTCGAGAGAGGATCTCATCGCTCTGCTTCGCCTGGACCAACGCAGT
GCGGCAGAGGCGCACAACGGCGCACGGCCGGAAGCATTTCGAAATCCATCACCTCTTAATGATATCTACA
CGTCTCCAATGAGGGGCGAGTCTCCAAAGCCAAAGGCCAGGGCAGCTCGCTCACCACTGTCTGCTACTCC
CTCGCAACCAGGCTCCTTGGCCGCAGCAAGCACAGTAGCTTCGTTGCGATCTAACGATGGCGATTTGACA
ATCCTGGAGCCGGTTCCGACGCCTGACGCAGAATGGGACGAGGAGCGGCGCGaacgggagcaggAGCATG
TGCCGGCAGAGGCTGATGATGTCAACGCGCTCTCCTTTGCTCTAGACCGCCAGGTATCTTACTTGGGTAT
ATCGTCTATACGAGCTGCTCTACTTGTCATGTTGAAACTACGCCCTTCACTAAGACAGGAGATGGCCCCC
GATTCTGCGCCAAGTCTTCCCCGAAGACCTCTGGTACACCTACCAATGCGGGATGAAAACGATGCCAGCA
ACAGTGATAGGCGCTATAGCTCGACATCGGACTCTGTGCGGCCACGTCGCCCATCCCAGGCGCGGACact
ttcacagcaacaactttccaagccagcgctCTCCACGCGAGTGGCCTGGTCGCGTCGGGGTCAGGCGCTG
GTCGACGCCTACTTTCGGACGTTCCACATGTACATGCCCATGCTGGACGAGCCGATCTTCCGAGCCGAGT
TCGCCGGTGCGAAGAGTCGGGAAGACGAGCCCTGGCAAGCGTTGGCGAACATGGTTCTCGCTCTCGGCAG
CGTCGCCGCAGCAAGGTCGGACGACCAGGAGGCCGAACACGCCACCTACTACGAGAGGGCTGTCTCATTG
CTGCCCCTAACTGCCCTTGGCAGCTCCCACATTGAAACAGTGCAGACCTTAGCGCTGATGGGCGGAGAGT
ATCTGCACTACGTGAACCGTCCTAACATGGCGTATGGTGTCCTTGGAGCTGCGACCCGCATGGCTGGCGC
CCTGGGACTACACAAGGAAGCTTTGACGGCCCCTCCGACGTCTTCTATCCCGCCAGCCTTGCAAAAGGCT
CTGGAGACGCGACGTCGTACATGGTGGACTCTTTTCTGCGTAGATACATGGGCTACCATGCTGACCGGGC
GGCCGTCTTTTGGACGCTGGGAATTGGCGACGAATATAGTAATCCCTGACGGGGGAGTGGCCGAGAATGA
CTCTTACGTTCATAAGGAGGTCGGCGACGATGGACGGAGAGTAGTTGAGGCCGAATCAACAGAGGATGAA
ACAGACCAGACCAGCGATGCCGAGCTTCTGCGACAGCTTGCCGAAGGCGTCAAGTTTGCTAAGATTGCTA
CGCGAGTTCAGGACGCATTCGCCGTATCGCCTATCATAACCACGGCCCTGCGGCAAGACATCGACAGCCA
GCTTGCTGCTTGGCACCTGTCGCAATCGTGGCCATCATCACGGACCAGAAGCACCCAGAAACTTAGCAGA
GACAATGCGAGCTACCAGGACGCTGTGGGCGATGAGGCACCGTGGCGCTTCACGCAGAGCCTCATGAAGT
GGCGTTATCAGGACCTACGCATGCTACTGCACCGGCCGGTGCTTCTCTTCCTGGCTAATAGCGGATGCAG
CGACTGGGAAGATTGCAGCCCTGACGATGCGGCCGCGGTAAAGATGTGTCTGgcgcttgcgATTGCGACG
GTGGAAGATGTCGAACGGGAGTGGACGCCCAGTCGAATAGCTGGATGGAAGGCTGCCTGGTATTTGCATC
AGGCCTCAATGGTTCCTCTACTTATCCTTCTGTGGAACCCGAGAAACATGCCAAACGAGGCAGTCCTAGA
GCCCTGTCGTCGCGCAATTCCTATGGTCTTAAGCCTCCTTGAAGCCATGAAGCCCTGGTCTTTAACTGCC
AACCGCAGCTCCGCCTTGATAGGCCGCGTCTTCGAAGCAGCTACACAAGGTGCCAAGGTGAACGTTACAG
ACGAGAATGATCCTGCTCGCAGCACTTCTTTCATGTACGGTGGTCCTGACGCCATACCTGCCGCCAGTAA
CAATGGCAATTCCGAACAACTACTTGACGATGGTAACATGACGAGAGCAGTGGACGGAGACATGGCACAG
AGGACTGCCGCGTTTGGCAGCATCCCGATACAGGAGGCGCTGGATTTTAactttggGCTCAACTTTGGGT
TTCTGGGCTATGAACAAGACGCTGCGATGGGCGGCTCGATGAACATTGACTCTTTCGACATGCTCGACCC
GTTCTGGGGGCAGAACactatgtaa
>Tha_a00003-T1
ATGCAACTCACGAAGACGGCAATCAACGGGGGTTGGGAGTTCAAGCAGCGCAGCTCGCTGAACGACTCCA
CGGCTTCCTCCTTTTTACCCGTGGCCCAATTCCCTACAGTGGCGCACATCGACCTCTTACATCATAAACT
GATTTCTGATCCGTACATTGATGATCATGAGCTGGACTGTCTGTGGGTTAACGATGCGGACTGGACCTAC
CGTACCTCCCAGGTGCCGCACCCGGAATTTCAGGGGCCCCAGACGCGAGCTGTGTTGGTCTTTGAAGGCT
TAGACACCGTCGTTGATGTGTTCTTGAACGATACATGCATTCTCAAAAGCCATAACATGCATGTGCAGCA
TAGAGTGGACGTAACGAAGCTACTGAAGGAAGCGCAGGGGCCAATCTCGCTGGAGTTGCGATTCTCCAAC
GCTCCTGAGTTTGCACGCCGAGAGAAGACTCGCATTGGCTATAAAGGCAACGATGCGGACATTCACTTTG
GTGGGCCAGAGAGGCTATTCCTGCGAAAAGCACAGTATCACTGGGGCTGGGACTGGGGTCCAGCGATTAA
TACGTGTGGACCATGGAAGCCAATCTATCTCGAGACATTTGAGCAGAGAATCGATGATTTCTTGGTTCGC
CAAGAAACGGACTCAGATTTGAAGAGAGCAACACTCACCATCAAAGGAAGTGTTGAGAACTGCGCTCTAA
ATCAGAAAGCTACTGTCGAGATTCAGGATCCTTCTGGGTCTGTGGTACAAACAAGCTCTCTTGATATATC
GGAAGGGAAATTCAACACCAGTCTCGTCGTGGAGAACCCGCAACTCTGGTATCCGCATCAATACGGAGCG
CAGCCGCTATATCAAGTCACTGTCAAGATACCAGACTACGACAGCAGGTCTCAAAGCATTGGTATCCGCC
GACTGCGACTGCTTCAGCATAGCCTTAAACATGCGGAGGGCACTTCGTTTGTCTTCGAGATCAACAACAT
CCGCTTGTTCGCTGGTGGTTCCTGCTGGATTCCCAATGACTTTATGCTTCCTAGGACTACTCGCCAGCGG
TATGAAGATTGGTTGCAGCTTGCAAAGGACGGCAACCAGAGCATGATCCGGGTCTGGGGCGGCGGCATCA
TGGAGTCGGACGATTTCTACGACATCTGCGACAGACTAGGGCTGCTCGTGTGGCAGGACTTCTTATTTGC
CTGCGGCAACTATCCAGCATCTCAGGAATTTATGGACAATGTGAGGATGGAAGCTGAACAGCAGCTTAGA
CGTGTTGGCCATCATGCCTCTCTCGCTCTGTGGGCGGGCAATAATGAGGACTACATGCTGGCGGAGAGAT
TTGGTTGGGAGCTCGACATGAAGGACGAAGTAGGTCCATGGCACGAGACCAACTTTCCTGCTCGTGAGAT
CTATGAAAGGCTGCTCCCTAGTCTCGTGGAGAGGCTGGGTGGCGATGTGCCCTACTGGAGAAGCAGCCCC
TACGGGGGATCCTTTTCCAACGATACGACAGTGGGCGACACGCATATTTGGGACGTCTGGCATGGTAAGC
TCTCTCCTTACCAAGACTACAAGGACTACACATCTCGCTTTATCAGCGAGTTCGGATTCGAGTCTTGCCC
TTCGCTGCGGACGCTTCATCGCGCCATCACTTCCCCCTCCGAGAGACACTCCCTATCTCGCACATTCGAT
ATTCACGACAAGGGACCTGGTCACGGGAGGCGGTATCCCATGTACATGGGCGAGAACTTCAGGTTCCGGA
TGAACCCCCTGCGCGACTTCGTGTACTGCACACAGTACATGCAGGCCGAGGCGATGAAATACGCGTACAA
CTGCTGGCGACGGGAGTTTAGGGGCCCGGAGGAGGAGAACTGCGCAGGCGTACTAGTGTGGCAGCTCAAC
GACATCTGGCCGGGCTCGAGTTGGGCGCTGGTGGACGTAGATATGAACCGCAAGCCGGCATACTACATCA
CCAAAAGGGCGCTGGCCAAGACCGTTGTGGGAATGGAGCGGACGGTGACGAAGAAGCCCCCATATATCAC
AACGGGATACCTGCCGGAGAAGGCTTCGGTGGATGTTTGGGCGGTCAATGGCTCCTTGGAGGCGCTCAAC
GCCACGCTGAAGCTACGCATGTTTGACATTGCCACCGGATCAACTATTGAGCTCCCCAATAGCTGCGGCA
ATCTCAAAGATGGTCACAAATTGGAGCTGCCGCCGAACCAGACAACAGAGATAGGCAACATCGACATCCC
TAACCCAGATCAGACCGTCTTCGCAGCCTATCTGGAAGATCGGCAAGGAACTGTTCTAGCACGCTGGGTC
TCCTGGCCTGAGCCGCTTCGACTAGTCCACCTCGCACGAGACCTGGCCGTCAAAATATCTTATGAGTCTG
GTGAAGATGGAACTAGCGACAAATTGCTTATCAGTGCGTCTGCGCCAGTAAAGGGAGTCATGCTGTCGGT
GCCCATGGCTGAAGAAGGTGACGATGCCGTGTTCGAGGACAACTTTTTGGATCTGGTGCCCGGGGAGACG
GTGCAAGTCCAGGTTCAGGGTCTCAAGGGAAGATCCGTCCAGTCTCGTTTTCTGTATGACTGGGAGTTGG
AGGAGAACTTTGAGCTATGA
>Tha_a00004-T1
ATGGCTCAGCTGAACAGTGCCCTGGGTGCCAAGATCTGCGGCTACGGCTGGTACTCGCAGGTCTCCTCCA
GCAACTACGACGGATCCCAATTGACGGCAGTCATGAGTGACGTTGTGAGCTCCGGTGCTGTGTTTCAGCC
AGCCGTAATGCCTACCCTACCTCTGGGTGATTTCACGGCCTCCACGGCATCGCAGGTCGCTTCCGTCCTG
GAGAAGTTCACTAGCCAAGGTGTAGAGGTCTGGCTGCGTTTCGGGCACGAGATGAACTACTACCTGTCTG
TTGGCACTTACTCGGGCACGGCGGCTCAGTTTGTCAACGCTTGGAAACTCATGGCAGCGGCTGTGGCGGG
CAACGACAAGATCAAGATGTGGTGGTCGCCTAACAACGTTGGAAACAACGTGGGCTCCGTTGCTCAGTAC
TGGCCTGGTGCGGAGTATGTAGACTTGGTTGGCGTAGACTGTTACCCTAGCGGTTCCATCTCATCGAGCA
CCTTTGGAAGCTGCTACCAATCCTTTTACAGCACCTATTCTGCCGCCTACAACATTCCATTCGCCATCGG
GGAGACAGGCTActgcggcagcagcggtgctgATGACTGGCTGTCCGCCATCATGAACCCCCCAAGTGGT
TATCCCAACTATATTGCTGCGTCCTGGTTTGAGTACTCCAAGGAATGCGACTTTCGTATCATCGAGAGCG
GCAACCTGGCAGAGACACAGCAGATCCTTCTCCATGGCGCCACCAGCTCCGgtggcggtggcagCGGTAC
TGGCAGCGGCTATCCTGCCGACACTTGCACTTGGGGATGcgagggatggagctgcagctcctccagcccc
tgtcagtcagcctacacttgcagcggaggcgtctgcGGAAGCTGCAGCTGGGGTTGTGGCGGATGGGACT
GCAGCGCCTCTCAGCCCTGCAACGCTGACTACACCTGCGTGAGCGGCGTCTGCCACCACTCCGGCCCAGC
CACCTAA
>Tha_a00005-T1
ATGAAGTTCGCTCTCCACCAGCTTGCCAAAGCCCTCGTGCTGGGAACGGCGTATGCCACCAGCCCCTCAA
ACCATGTTCGTAACTTTGGATGGCCATCTACTTTTCTTGAGACCAATGGCGTGGCCATCGGCTGGCTTCC
TTCTAATGGGAACGCCTCAGAGGGCGTCACTTCGTTGCGATACACCATGACGGAGATCAATGCCAGGTTG
GGAGCAAAGGGTGCCACATATGGCATGTATTCTCACCTGGACTCGCAGCAGTACAACGGCTACGAGCTCA
TGGAAGAGTTTGACGATGTTGTGAACTCTGGTGCCATCTTTGTACCATCGGTCATGCCTGTGCTGGCTCA
AGGTTTTGTGGGCATCACTAAAGATGTCGCTTATCAAGTTGCCGACGTAATGAGGAAGTTTACAGAGCGA
GGAGTTCGTGTCTGGCTCCGCTTCGGCCATGAGATGAATTGGTACGTTGATCCTGCTGCTGAGCCACGAT
ACTATGGAACTCCTGCCGAATTTGTTGTTGCGTGGCAGAATGTGGCCGAAGCGGTTGCCGATAACCCTCT
TGTGCAGATGTTCTGGTCGCCAAACAATATTGGAAATGGGTCGGCAGACGTTCTAGACCCCTGGTATCCG
GGCGATGAAACCGTTGATCTAGTGGGCATTGACTGCTATCCCAATGCGGAATATCAGGACTTTGAGTACA
TGTACAAGAACTTCTACGATCGGTACTCGGCTGGTAAGAACAAGCCATTCGCTATTGGCGAGACTGGGGC
CAATGCCACATACAAGGAGTGGTGGCTCTCGCAGCTTGTTGGCCAGAGCAGGCACGAGTACCCTAACTAT
GTCTCCATGAGCTGGTTCGAGTATCTCAAGGGAGATGACTTCCGCCTGGCGATGGCTGGCAAGAAGGTTT
TGGAGGAGACCAAGCGAACCCTCGGCCTGGACCGCTACTAG
>Tha_a00006-T1
ATGGAAGAGTCAGTCCACAAGCAACTTCGCATGGCCAAACGCAACACACCAGTTGAAAGCTTCGACGTGA
CGAGTCTTCCCAACGACAACTGCGAGGACAGCCTAATCCCCAGCGCGACTATGAGCGGAGCCTATTCCAA
TGACTCTGACTTGAAGCACATATCCGATGAGCCAATTGAAGAGAGCCAGGAATGCTTCAAGGCTGATGCC
ACTCCAAATCTAGAGAATCTACCAGCCGAGCTGAGAACTCAACTCCTCCTGAGCATGCCAGATCTGCCAA
CCCTGCGCGCGCTCATCCATGCTTCTCCCACAATGCACACCCAGTATAGATACGACCGCGATCATGTGCT
CTGGACTTGTCTAGAGCGTGAACTGAGTGGCTTCCTCATCGACGCCTACGCCAATATGATGTCTCGGGTG
TGCGAGCTAGGATCCCCGCGCACTGACGAGAAGATCACTATTTTTCTTGACACCTACCGGGGCTGGCTCT
CAGGCGCAAGTCCGCTCCCGGATTTCCAGTCAATCGACTCTGGTTGCATACATTGGATGGCGGCGTACCA
CATATCCGTTGCTTGTCCTTTAGCTCGAATGTATAGCAGTTGGGCTCTCGACAACATCAAAAAAACAATT
TCATCGTCAGTCGCCCGAAATGGAACAGAAACGCTACCAATCGCACAAGATAGTATGGGCGTCAACTTGA
GCAGAAGCGAGGAAATCCGCATTTTCCGGGCTCTCTATCGGTATGAGACCTACCATCACCTCTTTGGCAG
GAACAAGGGCAGGCGCCACGGCGGATTCCGCCATCATGAAATCAATGAGATTTTCTTTTCTCAGTTCGCA
CCATGGGAGGCTGAGGCAGTCGGTTGCGTCGATATATTTATCAGACAGAAGTATAAAGACATTTTCAGTG
ACGTGAAGGAAGACCTGCATCCTCAGAATGCGAGATTCCGTCTCGAGAATGGAACCTTCAACCCTGAAGG
ATCTTTTAATCTTGACGGGGAGTATGATGATTACATGGACGGCACCGTATCACGCGGCCTAAAGATGGCA
GTGCGACTTTTAAACATCGAGGATCACGAAAAGCTTGTCTCCAAGATGCAGCGGTGCCTTACACATGACC
AAAATTTGGATGCACCAGTGAGAACAGCTATCGGTTTAGCAGCGCAAAGTGACAGGCGCGAGATGTCAAC
CAGCTTCCCTGACAAAAGAGACGAAGCTGAGCAAAGGCAGGACCCGATCCGATTTACAGGCGACACGGTA
CCCCCTAACGGCCCGCCCTTAGCTTGGGTTCTCCTATGGGGTGGAAAGTATGTAAATATCTACGGAGAAT
ATGTGCCAGAGTCGCTCAGGCGATGGGGCTACGTTATATGGGACAAAATTCGCTGGGATAGCATGGAGGC
AAAAGAGCTTATTGCGAGACAATGGGAAATGGAACCAGAGCTGGTTGAGGATATTAAGATAGACATCGGT
TGGAGTCCTCTGGAAAGCGGAAGTGTAACTATAGAGCATAAATAG
>Tha_a00007-T1
ATGATGTCTCGTCGCGGGTCAGCCGATTCGTACTCCTCTGTACTATCTGATGACTCCTACCTTGAGACGC
TTAAGGAGGTCGACGGCCCATTCAAGGAGATACTAAATGAAATAAGAATCACTGAGAATAATCGAAGAAT
ACTAAAGGAACGCAAGATTCAGTCGCATGAATTGAAGAAGCGTGACCCCAACGATACACAAAGACGGTCA
AACTGGACTCTAGAAATGGAGACGGACTACGCTTCTTACAAGTTCAAAGTCAATACCCTGGCCGCGGCTA
AGGCAGTCCAAGAGGAATCAGAAAAAATTGCGAGAAAGAGTAGGAATACAGATGTTGCAACTCAAGAGTT
TGCTCGCAATAAGGCTCTGCAAGATGACGAGAAATGGCTAGATGCGGCTATTACAGTTGCAGTGGCTCGA
CTAAGTTTCATGACGAAGTACCCGGATGCCCTGTCTACCCCTTCAACTAAGACACACATTAAAGCGGCTG
AGGATAACCTTAACTCAGCCAAGTTGGCCAGAAGAGAAATCGAAGTTCAGAAACAAAAAATCGCAAATAT
CAGAGCTATTGAGGCTAGAAAGGCCTTAGCTGCTTCTAGGAAATAG
>Tha_a00008-T1
ATGGCCCTCGATAACCATCGCTCAAATGCCTCGTGGGGAGTTGCCGGAAAAGATGCGAACCTTAGGGGAT
CTGTCGGGCTGCCCTTGAGCACGTCAAGGGCCCGAAGTTACACGGGCGGAGACACTGATACCAGCGGAGA
GCCTCTCTACGACGactacgacaccgaggaagacgatggcgacggcgacggctatggctGCCTCGACGGG
GACAATCCCGGAACGCTTGAGGGTATCGCCGACGTCatcgacaacttcgacgaccactGCCTCAGTTACT
TCACTCTAGATACGCTCTACAATATGCTCTTCGAGAGCCTGTCCCTCTTCGACGAGAACTCGCACGGCTA
CGATGACAAGTTCAAGTActacgaggaATGGGTCAAGGAGCTCGTTGACCCCAAGCTGGACGACTACATG
CGCTTTGGCGACGGGCCCGGCAACCAGTTTTTCACCTGCCACTGGGAGGCCGGTAGCAGGAGTGGCACCA
GCCCCTGCACAGGCGTGCCGCACTTCTGA
>Tha_a00009-T1
ATGCCTCGGCGGCCCTACGGGAACGGGAATATGCCCGTCTGCCGCCGCATCTACCGGCGCCGGCTCAACG
TGCCGGTCAAGGCCTCGGACGATGACATCGTGGTGGCGAACCCGAAGGAGATGATTGAAAACGCTTGGAC
TAACATCACGACGCTGCAGGAGACGCTCTTGTCGACCTTTGCCGAGGTGGCCATCGATATCTTCAAAGAC
GCCACCGTCCAGATCCCGGAGCTCGAGGCGGTCGTTGCCTTCGCCATGCCGGTGCTGCAGCTGGCCGAGT
CCATTGACAGCATGAAGGACATCAAGGATATTGGCGAGCGGGTCATGGAAGAGAAGAAGCGCGAGCTAAT
ATTCAAGATCCTCACCTTCGTTTTCATGGCCCTCCCCTTTGTCGGCGAAGCACTGGGCCCCCTGGTGGGC
AGCGCGACGGCACTGGCCCGCATAGCGTTGCTCGTCAGCGAGGCCGGGAACGCGGCCGTCACTATTGCCG
ACATCATCAAAGACCCGACGTCTACGCCATTTGCCATGTTGGGGCTCATTGTCGGCgcggcgggcggcgg
cggGAAGTTGTCAAAGACGGAGAGTTTGGGGCAGGCGTCCAAGGCACGGGGGCTGATGAAGGCGGCCGAC
TTAGCCAAGTTTCCGCAGAGGTTCCGCGATATGGATGCTTTGGTGCAGAAGATTTCGAAGAAGTCGGTGT
GCAGTGTTATTTAA
>Tha_a00010-T1
ATGAATGACATTTACGGTCATGGTGCTGGCCTCTTGAAGGATCCCTGGTATGATGGTGGTGCCGGAGAGT
TTCGACACATGGCCGATGCTCGAATCAAAACAGAGCACCAGGCGAAGCGAAAGAAGCTGGCCCATGTCTT
TGCGCAAAAGAATATTGAGAGTCTGGAGCCCGTTATTCTCGATGTAACGGCCACACTTGTCTCACAAATC
GATAAGCACATTGCTCAGGGCAAGGCCATTAATATTCGGAGATATCTCAACTATTATACCATTGATCTAT
TTGCCGAGCTGCTCTATGGACGTTCGTTGGGATGTCTCGAACGTGGCGATGATATAGTCGAAGCACAGAC
AAAAGATGCCAAAGTTTATAAAGCGCACATGATTAGATCCCTTCACGATGCAACACACATGAATACCATT
TTGGGATATGAAGCACATCTGCTGCCCCTGACAAAGACGATCTTCGCTCGCCACCCGTATACGAAAGCTG
GTGCAAATTGGGACAACATCATTTATCacaacacaacGAAACGACTTCAAGATGCAGAGTCTGGAGAGGA
AAAGAAGGACCTGTTCTCCAATCTGCTTCGCAACAACAAAGGAGAAAGCCTTGACCTCCCAATGGGCGAA
ATCTTGGCTGAATGCTCTGTTATGATGAACGCTGGAACAGATACTACTACCGCGGCCCTAACAAATACCA
TTTTCCTCCTATATACACATCCCCGCGTTCTCGCGAAGCTACGCCAAGAGTTAGACAGCGCTATTGGTTC
ATCGGCCGACGTTCCCAACTATGCATCCGTGTCTTCTCTCCCGTACTTGCGTGCCTGCATTGAAGAGTCG
CTGCGCATTCGCCCTGCTTCATCATATGGTCTTCCACGAGTTGTTCCTGCTGGCGGACGTGTCATTGCCG
GGCAATATATCCGCGAGGGTGTGACCGTCTCTGTCCCGACGTACACTCTACTTCGCAATACAGACTGCTT
CAAGGACGCAGAGTCGTTTAATCCCGATAGGTGGATTGAATCAGACAAAGCCACAAGGGACAGGATGAAC
ACTGCCCATTTTCCATTCAGTGTCGGCCCTAGGGCATGTATCGGGAGGAATATTGCCTATTTTGAGCAGC
TGTTAGTTATTTCATCTATTGTCAGGTTTTTCGATTTCACATTTGTGGACGGAGAGTCGCAAGAGCTCGC
CACTTTGGAGAGATTCAATTCGAATCCGGGAGAGCTGCGTTTATGGCCATCTAGGCGGACAGTGTAA
>Tha_a00011-T1
ATGTTCCGACTTCGTGCCTACGAGAAGGTACGAATAAACTGCGATATCCTAGAGCGACTAGGCGAGATAT
TTTATTTTGCTGGACTGATGTCCGATATGGGGAAATCGGCACTGGATCAGAACGAACGGCTCTACCAAAA
CACGGTAGAAAATGGGCAGCAAAACTACACAGCGTCAAATGATCGTTCGGCCGCTCTTATGGAAAGGACT
GACACGTCGGATCATCCAAAGTCGATGTCTTCCATAGCTCGACATTTTGGAGGAGACAACTACGTGAATG
GATCGCTCCCTTCTCCGCTACAGTTTGGATCAATCGATTTTATGGACATCCCATATCTAGATGCATTTGG
ATTGTTTGATCCCAGCTCTGGCCTTGAGGGAATCGATACCTATTTATAA
>Tha_a00012-T1
ATGGCAACCAGAATCAGCTCTAGCAATGCCATAGGCCGCGGAAAGGGGAAGAGGTGCAGGTCTGGATGCT
GGACTTGCAGAGAAGCGGGGTACAAGTGTGACGAAGCAAAGCCTTTCTGTGGACGATGCGTGAGACTGAA
GCGGTCTTGCCAGGGTTACGGACTGAGATTGAAGTGGCGCCATCATAAGGAGTCGAGGAGCAAGATCGAC
CCTCGACCGCCTCCCAACCACGCCTTTCACGATGCACAACTATCAGCGGAGAACAATACGACGCAGTCTA
TCATCGCTTCATCATATACAGACTTTGCAACCTCGTCGCTGTCACTGCCTCTCGCCGCATCACCAGGGCT
TTCTACATCCGGCAACTCCGTAATAGACAGCATTGCAACACCAACTGGATTCCAGTCTTGCGAATTGCCA
TCAACAATCAGTATTGTACCTCTGGGCGAGGATAGCCCACCGGGAAGCGGCTCAGAGATATCCTTTCAAC
CAGATAACTGTCCAGAGAAAGAGCAGCCATGTGCCGTGCAGCTCGAGCCTGCATTTTGGGCGTCTTATCT
ATGTCTGGACGATTACCGCCTCCTTCACCATTTCAACACCGTTGTGTCTACTTTACTTTCCGTAACATCC
AACGGCAATCCTTTTCAGAAACATTTTGTTAGCATGGCCCTACAAAAAGGGCCATTGCAGTCGGTCATTC
TCTCGGTGGCTGCAAGTCATCTATCCGCAGTCTTGCCTCACAAGGATACTAGAGTCGTTACCGATAAGCA
TCACCGCTTCGCCATCCAGTCACTCTCTTCAGCGCTGGTAGACCCCGTTGAACGGCTCTCCGATACAACG
CTTGCGGCTATCCTCATGCTGCAAATCAGGCGTCAATTCGTGGATCATGTGGTTGAAGCAGATGATTGCC
ACCTCTCAGCAGCAAGAGAACTTATTCAGCTTCGTGGAGGTCCATCGGCCATGTCCGCATCATGTTCGAA
ATTTCTTCTTGGGCTTTTCAATTACCATGATATACTTGGCTCCATTGCTCACTCAAGGGCTCCCTTCATT
TTTAAACAACACGGTTATGATACCATATCATCGCTTCTGGGAGAGGCATCCAGCATCCTTCACATTGCGT
CAGGCATCAGCGTTCTGCAGCCAATGAAGAATGGCACGATGAAAGCCTCAGAAACGGACATTCAATCATT
AGTGCAGACGCTGGAGCTTCAGCTCGAAACATGGCGCGTGCCCActgaagctgctgaagatgcAGATGTT
GCCAACACGGCTGCTGCATATCAAGCTGCCGCATCGATTTATCTATTCCGAGTGGCCTATAACATTGGCG
CACCTCATCCACGGACGCTGCACCGTGTTCATATCTGCTTGGATGCACTCTCCAAGGTACCCGTGACATC
GCCATTAGTTTCAATGCACGTTTGGCCTCTGTTTACAGGAGGATGTGAAGCTGTTGATCCACAGGACAGG
CAGTTTGCTATTCAACGATTTGACGAGATGTACAACCACCGAGGCATGTACTCACTCATTCGTGTTCGAG
AAGCTATGGAGACGGTGTGGAAATGCAAGGATTTGGAAGGAGGCGATGATAGACCGGATCTTATGATTAA
ATTGGGATGTCTTGAAGCCTTGGGCTACTTAGGTCTTAGTGTTGATCTGGTCTAG
>Tha_a00013-T1
ATGTCTGAGAAAGATGAAAAGAGTTCTGAATTGGCTCCTGTTCCGACGGAGACCGAAGGAACCATGGATG
ACCTTCCTCTTGGGTGGCGATACTACAAACTCAAGATTGGAAATTGGAGAGCACCTCATTACGCAAGCCC
TTTTGCTCAGCTGCTCCTTGTGGCAGCAACTTTCTTCTTGTGTCCCGGAATGTACAATGCTCTGAATGGT
CTTGGAGGCGCCGGTCAGTTAGATCCGACTGTTCAGAACAACGCAACGGTGGCTCTGTTTGCAACTTTTG
CGGTAGTAGCCTTTTTTTCAGGAGCCATTTGTAATAAATTGGGAGTCAGACTTTCCTTGATTATAGGAAG
TTCTGGGTATACTCTTTACATGGCCTCCTTTCTCTGTTTCAACCATACCGGAAATGCACCGTTTGTCATT
GCATCTGGAGCTATTCTCGGCTTTTGTGCCGGACTGTTCTGGTCAGCACAGAGTATCATTATGATTTCTT
ACCCCGATGAAGAGAACAAGGGCACTTTCATTGGAATATTCTGGATGATATTCAACCTGGGCGCAACTAT
TGGAAGTCTCGTTCCTCTTATCCAAAACTTGCATTCCACCGGCGAATCTGTTAGCGACGGAACCTACATT
GGGTTCATAGTTCTTAGTGGCGCTGGAATTTTGCTCAattttgctCTTTGCAATGCCGATCAAATTGTTC
GAAACGATGGGTCCAAGGTGATCATGATGAAGCATCCGACATGGAAATCAGAGTTCATCGGTCTATGGGA
AGTGATGCGTACTACGCCTTGGATCCTGGCTCTGGTTCCCATGTTTGTTGCTTCTAATTGGTTTTATACG
TATCAATTCAATGATTACAACCTCGCCCGGTTTAACATTCGAACGCGATCACTGAATTCTTTGTGCTACT
GGTCTGCACAAATCCTGGCGGCTTTGGGTTGCGGCCGTGCCCTTGATTCGCAGCGATTCCAGCGCCATAC
CCGAGCTCGAGCTGGCCTTATTGTCTTGTTTACTGTATCATGGGCCGTCTGGGGTGGTGGATACGTATGG
CAGCGTACATATGACCGTGCCTCTGCCAGTCGGGACAAGAAGATTGATTTCACGGATTCGAACTATGGTG
CCTTGCTTGTCTTGTACATTTGCTATGGCGCTTTTGACGCAATGTGGCAGCTTTACATTTATTGGGTTTT
GGGAGCGCTGAGTAATAACAGCCGCAAGCTCGCTATACTTGTGGGGTTTTACAAATGTGCTCAATCGGCG
GGTCAAACAGTTATGTGGCGTATTGACGCTTTGAAGGCTCCTTATATGAATATCTTTGCTGGAACATGGG
GACTAGTTATTGGTGCACTTATCattggtgCCCCAGTTGTCTGGTTGAAAGTGAAGCGCCATACTGAGGA
AGAAGAGGATGTGAAGTTTAGCGATGGGACAGTCAACGAGCTCCACGTCAAGAGAGAGGACGCACCACCC
GGTGTTTAA
>Tha_a00014-T1
ATGGCAAAAACAGTTCGATGGGGAATTCTTGCAACTGGAGCCATTGCCGAAACCTTTTCTCGCGATCTTC
TTGTTGATCCGAGGACAAGAAATGTAACCTCGATCATTCACAAGATCATGGCAGCCGCCAGCTCTTCTGG
CGCCAGCCGGGCTACTGACTTCTTGAGGAACGTCGGGGCTCCTCTAGAGGCAAAAGGATATGGATCTTAT
GAGGAGTTGGTTGCCGATCCAGAAGTTGATATAGTCTATGTTGCGACTCCTCACTCTCACCACTACCAAA
ACGCAATGTTGTGTTTGGAAGCCGGCAAGAACGTCCTGTGCGAGAAAGCTTTTACAGTGAATGCTGCGCA
AGCAAGAGCACTAACTGAAAAGGCGAgagagagaAATTTGTTCCTGATGGAAGCAATATGGATCAGATAT
CTTCCTCTATCCATTTACGTTCGAGATTTGATAACATCAGGGAGACTTGGAAATGTTACACGTGTAACTG
CAGATAACTCTGCCAATCTAAATCCCGAAGTTAGCTGGGCTGACGGTCAACATCGCATGGTGAATCCGGA
CCTTGCTGGCGGAGCGTTACTTGATTTAGGCATATACTCCCTCACGTGGATATTTCAGACCCTTTATCAT
ACCCAGGCTTGCCCAACACCTCCAACAGTCGTTTCGTCACTGCGAAAATATTCCACGGGTACTGATGAGA
TGACATCGATCTTATTGACATTTCCCCGTCCAGAAGGTGATGCTCACGGTATCGCAACTACTGCTATGCG
GATCGATAGTGACATCACTCAATCTGGGACATCTGGAGCGGCTGTAAGAGTTCAAGGCGATAATGGCGAA
CTTCAAGTCTGGCCTCCAATTTGGCGACCGACTAAGACAAAACTTATCCTCCGTGATGGCACTGTTGAGG
ACAAAGTGTGGCCACAGCCTGGGCCAGGAAAGGGGAGCGGATGGTTCAATGGTTTCATGGCTAAACATGC
TGAAGGTGAAGGGTACGGCATGTTTTGGGAAGCCGATGAGGCGGCATTGGCAATTATTGAAGgaaggaaa
gaaGGGCGATATGCGGATCTATCAGAATCAATTGCTGTGATGGACGTCATGGATCAAGTCAGAAGGCAAA
ACGGCCTGGATTATCCAGAGAAGATAGAGACTACACAATACCCGGTAGAGCTATAA
>Tha_a00015-T1
ATGGCTACAATTCATACCCCGCCAACAGGCTATCCGGCAGAAATCACCGGTTATGTCGACCCGTGGATTG
CCAGCCCCGGAAGCACAATTGATGTCAAAATATCATCTACAGAGCCGGAGTTAAAATATCATGTTGGTCG
GCTTGTTAGTGGTCCCCAAGGCACAGATACATCAGGGATGAAGCCGGAAATTATCAGTGCAATTCCTCCT
GGTACATGTTCGGGACACTACCAAGTTGCTCAGTCAGGCTCTTATGCTCTCGTTCCTGAAAGGGATTACC
AGGTTAGAAACGCCGGTATAGAATTTTCTGTTTATTTCCAATCGCATCTTCCTGCAGCAAAGCACACACA
AACGCTTATCTCAACTCTCAATGTGTCAAGCAAGACCGGATATGCGGCAGTTCTAACTGATGAGGGTGTT
GAGTTCTGGGTAGGAACTGGTACTACAGTTGATGTGATATGTACAGCATTCAAGCCAGAGCTGAAAAGAT
GGACTGAACTTCGCTTTACCATTCGAGGGACGGCCTTTGAGTACGATATCATCCCAAAGCCTATTTTCAC
GGATATTCCCCAACCACCGGCGAGAGGCAGCAGCACTCTTAGTGGGACGGCAGATATTGCCAAGCCTTGC
GTCCTCACGCTTTCTGCTATGTTCGCAGAGTCACACACGAAAGCATCTCAAATTGCCACGAATTTCTTTA
ACGGCCGTCTCGATAGCCCTACAATGAAATCAGCTGGCCCTAGCAACCAGGTTTTGGCTCAATGGGACTT
TTCACTCCAAATATCCACCGACAAAGTCATTGATGTGTCTGGAAATGGTACTGGAGCGGAAGGACGACTT
ATAAATGGTCCCACGAGAGCAGTGACTGGCCAAGATTGGGACGGGATGGAATCGGACTGGACGAAAGCCA
AATATGGCTATGGAGCAATCCATTTCCATGAAGATGACCTTGATGATGCAAATTGGAGTACAGATTTCTC
TATTTCTTTACCTCCAAATCTCAGGTCCGGCATCTACGCTGTAGAAATCGAGGCTGCCTCAGGGAAGTAT
CTAGCATATGCAAACGAGCATGTGTTTGACCGCGCACACCTCAAGGACACGGTCAACACTGTTTGGAAAG
CGATACCAGATAAGCATGCCGAAAAGACGGCGAGGAGAAATGATCTAGGACTGTCGTGTTATGACATACA
CAACGACAAATCTGGAGTGATGTACTCTACGGCGAAGCGTCCAATTCTGAACATGCGCCCCGACTACATT
AGCTGGAACTTCCACAGACCACGAGGCTTAAGTGCTGATTTATTGATGTTGGAATTCTTAGAGAAAAGCC
AGATACCATATGACGTTGTATTTGACCACGACTTGCATACTTCGGGTGCAGCTGCCATAAGTCGGTATGG
CACAATCATTACTGGTTCGCACCCAGAGTACCACACGAATGAAAGTCTAGGCGCATACGCAAACTACATC
AGAGCCGGCGGCAATGTCATGTATCTTGGAGGCAATGGTTTCTACTGGAGCTGTGCCACCACAGCTGAAA
ATTTTCATAGAATCGAGATTCGACGAGGCGGAGAGGGAATTCGGTCGTTTACTTGTCCTGGAGGCGACCG
TATCTTCAGTAGCAACGGGCAGTCGGGTCTCTTATGGCGATCCCGAGGCCTGCCTGCAAACTGCCTATTC
GGAGTGGGATGCTGTGCAGAAGGACCAGGCCCTGGAGTTGGATACAAGCGAACAGAAGCAGGCAAAGATA
CGTCCTTTGCATGGATGTTTGCTGGTATCAGCGAAGATGAGGTTCTTGGAGAATACGGCTTTGGAGGAGG
CGCGAGCGGCGACGAGATGGACAAATGCGACTACAAGATTGGAAGCCCATCCAACACAGTGGTTGTCGCA
ACAAGCATAGGCCATCCAGACAGATTTGGCATGTTTCCTGAGGATATTTCGTTCCCATTTCAAAACGTCC
TCGGCACGCAGACTAAAGAAGTCAGGTCGGATGTCACGTACTATGAAACAAGCGGTGGCGGAGCTGTTTT
CAGTGTTGGGAGCATCAATTGGCTCTGCTCGCTTGGATGGAATCACTTTGAGAACAATATTGCGCGTCTT
ACGGGCAATGTGCTACAGGAATTTGTTCGAAGACATCAGTTGCTGGATTAG
>Tha_a00016-T1
ATGACAGTCACACCAGAGCAACCAACAATCATCAGATTGAGCGATGAAGAGTTGGCCACAAAGTCAATTA
CATCTTACCATCTCCAGACTGCTCTTGAGGCACTGCAGCAGGATGGTTTGGTCGTTCTCGAAAACGCCGT
CAACCCAGATCATCTTGACCACCTCAATGAACGCATGGTCGCAGATGCAGAGAAACTCAAGGCTCGCCAG
AAGGCTCACGTGAACTTCAGCGCTGAGACGCGCAATTTTCAACAAGAGCCCGTGCCAGAAGAGGGATACA
TTTTCGACGACATTGTTGCAAACCCATGGGCCGCCGAGATTCTCCAGCATATGTTGGGACCCAAGCCCAA
AGTCCGCCTTTACAGCGCCAATACCGCATTTAAGGCTGAGGCCCGCCAGCCCGTCCACATTGATATGTCT
CGTGGTTATCCCCGTACGCCGTTTGGCTTCTGTGTCAATATTAATCTGGTTTCAACTTCTCCGGAAAATG
GAGCTACCGAGTTCTGGCTTGGCACCCACAACGATCCCACGTTGGAGACACTCACTATTAACGGACATGG
AGACGATGGCCCGGATCCAGCTATCGCCTATGAGAAAAAGGCAGCTCGCGCAAAAGAGCTTGGGCTCCCC
ATTGACTTTGCCGATAAGCTCATAGAGGAGCGTCGCAAAGTGAGACCCCCTATCCAAGCCAGTCTTCCCA
AGGGATCGCTCATTATCCGTGACATCCGCATTTGGCACGCTGGCATGCCAAACCGAACGGATGACACACG
CATCATGCTTGTTACTGTCGCTGTGGCTCCATGGTACCGGAATAACCAGAAGATTCTGTTGCCGAAGCGC
TGGCAGGGCAGAATTAACTGGGGAAAGCTTGATCCTTGCATTGATTGGGTAGAGAATGATCGCGATTATC
TACTCGGCTCTCATGATATCAATTTATCACAGCTGCCTTAA
>Tha_a00017-T1
ATGTCCTTTTCACCAAACGAAGATTTGGTGAGCTATGCGCGGACCGCCTGCGAGCCATGCAAGAGGAGCA
AGAGACGTTGTGATCGGGTTCTTCCAAGCTGCGAGCTGTGTAACAAGAAAGACGTACAATGCATCTATGT
GCGTCGGCGCCGTGCGCAGGACGTTATCCAGAAATCACATCATTCTGGACGGCACCAATCCCCTTCTACG
GCGACTAGTAGGAGATCAATGATCATCAGCCGTGAGTCTTCCGAGAGCAATGGAAACAGCGAAACTCCCT
CGTGTACCTTGTCGAGCGCCTACGTCTCTCGCGCGCACGGAGGCTCAGATGCTGCAGCCGCCATCTACTT
CATTGCCCCTGACATCTTCCATCAAGCAAGGCTTGACCTTCCACGACCTCAGCTCTCCCTCATTCACAGG
CCACATGATGCCTCGGACATTCACAAAATATCCTCTACGTACTTTGAAACGGTGCATTGGTGGATGCCCA
TAGTTTCAAGGAAGGGCTTCTTTGCCAAGCTCCTCAACCCTCTCCAACACAGccgAGCCGAGCTCTGCTT
ACTTGTAACGGCGATGAAGctcatatgctcccaggcccacATGCCCACCCCCGGAGACGATGCAAATAAT
ATCGTGGCATATAAGAGAGCGAAGCAGATGTATTTTGAAATGGAGACGTCGGGAAACTTGTCGCTTCGAG
TTTTACAGGCAGGCATATTGATTGCTCTCTACGAGACTGGCCATGCGATATACCCAGCTGCTTATCTgtc
cgttggtgcgtgcgTGCGGTATGGCATCGCGCTCGGAATTGATAAACTATTGCTGGAATCGGATGGTGCT
CATGACGGACTGCAGATGTATACTCAAACGGAAGTCGAAGAACAGAGACGAGTTTGGTGGGCATTATTGT
TGTTGGACCGGTTCATGTGCCTTGCAAGTCCTGAAAGGACGCCATCCACGAAGAATCCGACCTTCAATGA
TCTGTTACCGATTGATGACCAGAATTTTGATAGTGGAAATATCAAGCCCGGGGATCCATTTAGCATTTCC
GCAGGCTTCAATctcgagatgggcctGTTCTCCAGATTGGCCCAGGCTACATATCTCCTCAGCCAAGCTA
TTGAGTTATTGGCCCCATCACATCCAGCGGGGTGTGCCGATCTCGAGCGGCAGATTACACAGCTGCGCCG
CACAATTCACTCTCTCGTGAACATTTCCGATACCGAAGCTAGATTGCGCGATATTGAAACACACCCAGGT
ATCTGTCCACAATTATCAATATGTTATAGTACCATATTACTCCTTCAAGAACGTCATTGGAAGATGATGG
AAAACGTAATAAAGGCCAAGACGCAGCCATTTGAGGAGACTCTGGCCTCTCTAGACCGACTGTTTGGTTC
TGCAGTGTATCTTCACGCCAACCCAACTGTCTTTAATCTTGAACGCATGGCTACACCTTTGTTTGCCCAT
GTTGTGTATCACGCTACGCGCTTTCTCATCAAATTGTGCAATGGCAAGCCTGATAAACAAATGCAGCAAA
AGATTCATCTGTTTAAGGAATTATTACACAAGGCCTCCCAGAGGTGGCGAGTTGCAGTTTTCAGCTGGTA
G
>Tha_a00018-T1
ATGTCCAACCCTGACATAGAGTCTACAGAGTCTTCCAAGCCCGCCGACACCAACTCCTCTGCCAGCCAAC
AACCTGTCGCAGAACACGAAGCTGATAGCGCTAATGAGAATGTGTTGCGCCATGTCTCGACCACAATATC
GGCACGGTCCGTAATGAAGCCTCCAGACTCGCTGCTACATGAAATATGTTTTGTTTCTGTAGTATCCATG
GGCCAGTTCCTTACGCTGACCGGACTGGCTCTCTCCGTCGTCACTGGAGAGCTCATCGGCCGCAGCTTCG
AGAATATTAGTGCGGGCGAGCGCAGCTGGTTTGCCGCCTCCTATTCCTTGACCGTCGGCACTTTCATCCT
TGTAGCCGGCCGCCTGGGTGACCTCTATGGCCACAAACGGATGTATGTGGTTGGATTTGCATGGTACGGC
TTGTGGAGCTTGCTTGCCGGCTTTGGTGTCTACCCAAAGACGCCGGCCTTCTTCATCACCTGTCGTGCTT
TTCAGGGCGTCGGTGCCGGTCTTATACTTCCCAACTGTCTTGCTATCCTCGGCCAGACCTACCCACCCGG
ACGACGCAAAGAGCTTGTCTTTAGCATCTTTGGAGCCATGGCGCCGGCCGGGTTCATCGTGGCCGGCATT
TTCGCTGCGCTTGTCTCGGAGCGAGTGTGGTGGCCCTGGAGCTATTGGATCATGGCAATTCTCTGCTTCT
TTCTCGCCACTGTAGGTCTCTTCGTTATTCCAAAGGAGAAATTCGTCGTCAGGATGCACGACTCGGTGCT
CGATCAGAACCGATTCAAATTCATCACCCTCATTGACATTCCGGGCGCTGTCACGAGCATCAGTGGACTA
GTCTTGATTAACTTCTCCTGGAACCAAGCGCCGATCGTAGGCTGGACAGACCCATACACCTACATCCTAC
TCATAGCTGGCTTCCTCTGCCTAGGCGCTTTTGTTCTTGTCGAGCGAAAGGCTAAATATCCACTTGTTCC
GACGTCTATCTTCACCAGCGATGTAGCCTGGACACTGAGTTGTGTTGCGTGCGGCTGGGCCAGTTTCGGT
ATCGCCTTGTACTACGTTTATCAATTTAACATCTTATTAAAGGGAGATTCGCCGCTTTTATCTGTTGCAA
AATGGTCCGGTGCTCCTGTCACGGGCATCATTGCCGGTCTCACGACGGCTTACCTGCTCAGTCGCGTGCC
TCCCAGCACCATCATGGTCATGGCGCTGAGTGGATTCCTAATTGGAAGTACACTGCTGTCTACACTCCCA
GTGAATCAGACGTATTGGTCTCAGATGTTTGTCCTGACCCTCCTATATCCGTTTGGGATGGACATGTCCT
TTCCGGCCGCCACCATTCTGCTTAGCAACAGCATGCCGCACGAGCACCAAGGGCTCGCCGCCTCTCTGGT
AGCCACGGCTGTTAATTACTCCATCTCCATCAGCCTAGGTTTTGCTGGAACAATCGAGACCCAGCTCAAC
GATGGTGGTAAAGACATTCTTAAGGGTTACCGTGCGGCTCTATACTTTAGTAACGGGTTGGCTAGCTTGG
GCATGCTGCTGTCTCTGGTATACTTTGCCGCTACCTGGATCCGTAGTCGCCGGAACAGGGGTGCTGAGAA
AGAGGAGAGTGTATAG
>Tha_a00019-T1
ATGGACTCGTGGGGCAATGTCAAGATCCCTGACTATGCAAGTGCGGCCACAGCGAATGGGACTAATAGCA
GTGGCTGGATTAACTTCCAACCTACCGATGACATTCCATATTCTTCGCTGATCGGCCTTCCCGTGATCCT
CCCTTCTTCGGCTGGTGCCGGCAATACCACTTTTGCCTTGGAGTCGTCATATTTCTCGCTCTCTTGCGAG
AATCTCTCAGTGGTCGCAGACACGAATGAGTTCATCAACTGTACCGCCATTGAAAGTCAAAACGTATTCT
CTAATGACACTTTCTACGGGTTGTCTGACAGGTCGACATGGTCACTGTGCCTCGACGGCTTCTACGACCC
GAGAATTTGGGACGTGCGAGGTCATGTCTCGGCTTTTGGGAACGACAGCAATTTCGTGTACCCTGCGAGG
ACGCTTCTCTTCCAATCTTCGCAGCCAAGCATTGATTATGCCATAGGACTATGTTCCATCACAACAGAAT
ATGTTGAGTCTGCCGTTTTCTGCGTCGGCTCTCCTTCCAACACTTGTAGCGTAACCGCAGTTCGGCTATC
GACGCAGCCACACCCCGCCCCCAATCTCACCGATCTTTCGTTCTCGCAGGCGTTCAGTGAATTTAGCCTC
AGCATCACTGAATCAGACATTACGTCGCCCTCTCCTCCGGAAAATGGTGTCAGTTTGAGTGAGCTTTTCA
TCACAAACCCCATTACTGTCGGCCTGCCAGGACCCGCTGGAGCTGCCTGGGATGGGCTGACTGCGTCCTT
GTTTGGCTTGCGTTTGCAACAGTTACTTAATACATATTGGATCGGCAGCTTCGGCGTGGAAGGTATTATT
GACAAGCTTGCATTTTATCCGCCGGCAAACCGCCTCAATACGACCGCGACAAACGTGGTCTGGCAAGACA
CATATGTGGTTCACTGGCAGTGGTTAACATTGCTAGTTATCGGGAGCCTGTTGATGTTCGCAGCTGCGCT
GATCAGTCTTTATCTGTCGTGGGAGACTCATGCACCCGAGGTATTAGGTTATGTGTCGACGCTAATAATC
AATTCGCCGTATGTCCGAGATGGTAGAGAGGTTGGCAGCACGATGAGTGGCGAAGACCGAGCTCGAAAAT
TTGCCAAGCTGCCACTCAAGATCTGCGATGTCCAGCCCCACGCAGATATTGGCTACATAGCCATTGCCCA
AGATGATGGCTCAACCGAGCGTCGAGGGTTAGACCCTGATCGAGTTTATCGATAA
>Tha_a00020-T1
ATGAAGTCGTCCTTTGTTATTCCCTGGACTCTCTGGAGCATCTCTGCTGTGATAGGCCAAGAGATACTCT
CAGATCCCGGGACTCTTGGCCCGGCTCTCGAAACCATCCACCTCTTTTATGATCAGTGGCCAACAGGTTT
CACCGTCTCCTCCAGCGGCCGCATATTCGTCAATTACCCTCCAGTGTTTCCAAACAGTATCAACTTTACA
GTCGGGGAAATTGTCAATGGAAGAGAAGTTCCATATCCGAATCTCGAGATAAATACTCCTCCTGGTGGCC
GTCTCAATTACTCCACAAATCCACCTACAAGCTCAAACAGTGAAGATCATCTCATAGGTGTAATATCTGT
CATCACAGATACCGAGGATAGGCTGTGGATTTTGGATTCCGGTAGAGTCGCATCAACCGGAGGCTTAGCT
GAGACTGCTTACGGTGGACCAAAGTTGATTGGAATGCACTTGACAAATAACACCATCTTCAAGAAAATTC
TTTTTGACCAGACTGCTGTACCTGCTGATGGATATCTCAATGATGTCCGTATTGATCTCAATCCAGCTCT
GACGCCATCAGGTCAAGGCGTAGCCTACCTTTCCGACAACAGTCCAGAGGGCCGCACTGCGATCGTGGTA
GTTGATCTTGGTTCTGGTGCTGCTTCGCGCAAATTGGTGGGCGACCCTTCCATCTCGTCACATCCAGGGT
TTGTGCCGTTTATATGGGGAGAAGCCGTCTATTCCAATTCCAGCGGCATCTCACACTTTAGTGTCGGCGT
TGACGGTATCGCATTGTCAGCTGACGGATCTACACTATACTACTGTCCAGCAGGGGGAAGATCTCTTTAC
GGCATTGAGACCAAATATCTCCTAGACGACTCTCATAACTCAGATGTCCTCTCGAGATCTCAAATCCAGG
TTTTGGGTGACAAGGGGCTCTCTGATGGACTAGAAACAGACTCTAACAATAACATCTACGGCGGCAACAT
GGAAGACAATTCCATCATCAAGTTCAATCCGAAAACTGGACTGGTGCAGCCATTTGTGAGGGACCCAAGA
CTCAGCTGGACAGATACTTTATCAGTTGCTACAGATGGATACTTGTACTTTACCGAGAATCAACTCTGGA
GAGCGCCTATTTATTGGGGTGGAATCGACCGTAGGGTGAAGCCATACGCAATGTTCAGAGTGAAATTGCC
CGATGGTGGAGTGAAGGTGTCTCGACCTCGGCAGGAATGA
>Tha_a00021-T1
ATGGGTTCATTATCGTCCACGCAGCAACGGGATTACTCTACTCCAGAGGTCTTTGATCCAAAGCATGGCA
AGAAAGCAAATAAAACAATAGATATTGGTCAAAATGGAACGACTCTATCAGCCAATATCTATGGACGTGC
TCTTCAGCTTAGTACGTACCATCCCCATCACGGCATCATAGTCGCTGCCTCTTATGAGCAATTCGACGGT
GGAAGATACTACGATCCATTATACGTACGCGACTATCGAATGCGTATGCTCCATATGGTCAATGAAGAAA
ACGAAGGGTTTGGCTTATGTATTGGCAACATTGGCTCGAGAACTACAGTGGACTTGACTCAAATGAACAC
AGCCCACCTTGGTTTCGACACAAGAGTTGGTGCCGCGGTGCGTTATGTCGCGAGTGTTGATGAGAAAGGA
CGACTTAATCAGAGAGCCCGCATTTTCAACAATACCAGTCAAGAGATTCAGGTTGGATATCAGGTCAATC
TTCGAGTCAGTGTCCATCGAGCCTCGTACGGACAACTCACTGAAGGGGGCCCGATACCGTTACCGGAATG
TGAGAATGCTCTCGAAGTCAATAGCCAGGAATGTTCTTTTATCATAAGGAATAAATTTATTGGAGCGCAT
CTGAGCGGCCAATTATACCTGGATGGCGTTCCTGCACCACTGGTGGGCCTGACAAATAAAACCCAGCCGG
GTTTGTTAACAGGTGCGTCTACAGCAGATCAGTCTGTCTCTATCAAGCCGTATTCAGAAGTCACAATCGG
TCTGATTCTGCGTTTGGCACCCGGATTGGACGAGAACAACAGCTTCCCAGAACACCTTTGTGTCAATTCA
AAGACTCCGGGAAATGGATTGGCGTGGAAGAGGCCAGAAACTGTTGAAACGTATATTGTGCGGCGCAATG
TTGACTACGTTCTCGGCAACTGCGCGATTCCTGTCTCTGAATCAGAAGTCGCCCTCATTACCGACCATGT
AGCGCTGCCTCTAGGCTGGAACCGAGACAACTACTGGCAGTGGCGCCTGTTGCTATTGACCCGACGGAAC
TTGACGTCTTTAGTAACACCAGCCGCGTACAATCATTACAAGCGACTTCTCGATCAAACAATCAAGGGAC
ACTTAGATTGGGTGTTTTTCAAGGCTGAGAGACCCCATAAGTTCTGGCACAGGTCATACATTATAACAGG
CAAACCGAAAGATGGACCCGTGTACCAGCTCGATCAGCAATGTTACCCTATGCTAGAGCTTTGCAACTAC
TTCTCAGAGTATCCCAATGAACAGAGATTCGTGGAGGAGATTCTTTCCTCTCAAGTCATCACGGAAATTC
TCGACCACATTACCTCAAGGCAAGACTTGGCTACAGGATTGTTCCCTACAGATGAGACACCAGGCGACGA
TGAAGTTATATACCCGTTCCACTTTTCTAGTCACGTTTTACTCTGGTACACTCTTTGCCAACTGGCTAAA
TTAATTCGCTCGTTGCCGGCGACTTTAAGAGATACTGGGGAAAGATTGCAATCGCTTGCAGATGAAGTTC
ATACGCAAACGATGCAACACTTCCTAATCGCCGACCCTGATTCTGGACATGTGAAAATAGCTTACTTGGT
AGATGGTCATGGCAAGCACACCTTCTATCATGACGGAAATGATATCCCAACCGCCTTTGCTGCCAATTGG
GGATTCTTCCCCAACAGGAAGGATTTGGAGGCGTGGTACAATACAATGAACTACGCCCTATCGGAGGAGA
ACAGTCTAGGGTATAGCTCAGGAGGATCTTTTGCAGGACTTGGAAGTGTCCATTCACAAGGCCCTTGGCC
GCTTGGATACTTTCAAGAGATGTTGTACGCCGAGGTCAAAGGTAATGAAAGGGCAAAAGCAGGTGCTCTA
CAGCGAATTATCGGTGCCATGCAGTGGGACGGAACTTTTGGAGAAGCGGTAGACGTGAAGACAGGTAACA
CCACAAGCAAAGCCTGGTTTAGCTGGCCAGGCTCCATGATAGCAGCAGCTATTATAGCCGACTTAGAGAC
AAATTAG
>Tha_a00022-T1
ATGGCCAGCATGGCTCATCTTGTCCCCAAGTTCGGCTCAGAGAAGCTAGGGTGCGAGTCACCTTCAGTCA
CCTTGGAAGAAGCCTCCGGGAAAGGCCATTCCATGATGTTCAGCAAGAGTCCTCAGTTTGACGACAGTCG
AGTTGCAGCATCAGAGTCTGGCCCGATTGGCTTTGTGCCTTCATCGCCCGAAGAGGCGGAGCTTAGTCGT
CGAGTTAATCGCAAAATGGACTTTGCCATGTTGCCTTTGTTGTCCCTGGTATACCTATTCAACGGCCTTG
ATAAGGGCAATATCGGTAATGCTGAAACCCAAGGGTTTACTAAGGCTATTGGAGCTGAACCAGCAGATCT
CAATTTAGCTGTGTCGCTCTTCTTTATCACATTTGTTCTCTTTCAGCCCCCCTCTGCTGCCATGGGTAGA
TGGGTAGGACCTCAGAACTGGATCCCGTTTTTGGCGTTCTCTTGGGGGGCCTTAACCATCGGGCAAGCAT
TTGTTAAAGGACGAGGCTCGTTGATTGCGATTCGTCTTGTGATTGGGCTTTTTGAAGCAGGATTTTACCC
GACGTGTGTCTCTTACCTGTCTTTCTTCTACGGACGATTTGACTTGGCAGTAAGAGTGGCCATTTTCTAT
GGCCAATATGCGATTGCTGGAGCATTCTCTGGCGCCATCTCGTTTGGTGTGTTTCATCTAAAAAGTGGTA
AACTGCTCAATTGGCAGTATCTATTTGTCATTGAAGGCAGTCTTACATGTTCTGTTGCAATCTTAGCATG
GTTTTTACTTCCTAGAGGTCCAGGTTCCGCATGGTTTCTCAAGCAAGAAGAACGCGAATTTGCTGCAGAA
CGCATGCGACGCGATACTGCACTATTTGTTCAGCATGAATATGGCAAAGATGGCATGGAGAAAGACAGAC
TCTCAAGACGCGATGCTATCGAGGCCGTGAAGGACTGGAAATTTTACGGCGTAATCTTCTTCAACATTTG
TGCCAGTGTCCCCACGCAAGCGTTTAGCATATTCCTACCTCTTGTCCTACAGGGTTTGGGGTTCGAAAGT
ATCCACGCAAACCTTGTAAGCAGGCCAAAGGCTCACATTGTTTTCCAGCATTGTAGTTAA
>Tha_a00023-T1
ATGCAGCAACTAACAGGTCCAAATCCAGAACCGGGAAAACGTACGCTGATCCTCGGTGCGAACGGATTTG
GCAATCTCGCCGGTATCATCGGTGCGCAGATTTTTGGTGCCAAGTTTGGCCCTTCTTACACAACATCGTT
CTATATTACTCTCGGCATTGCCATCGTTGCTCTATTAGGCTATACAGGTTACCGATTTGCTCTTGCAGCT
GCGAATCGATACAAGAAAGACAAGATGGCCCAAATGACCTCGGAGGAATTGGAGCGTGAAAGAACAGATC
ACATTCGATATGGCGACCGCAAGTACACCTTCATTTATGGATTGTGA
>Tha_a00024-T1
ATGTGGCCCGTGGAGCCAGGGAGGGACCCGAACAGTGCGCGTCGAGCTGTCCACCGTCGTCGTGAGCGGA
CTTCACCAAGCAGTCGCAAACGAGTCCGCACTGCCTGCAATAGCTGCAGCCTTCGACGGATAAAATGCTC
AGGTGAGCAACCATGTTCCCAATGTCATCGAGCAACCAGGCATTGCGAATACCCTTTGGAATTCGACAAG
GTATCCGTTTCTCGCTCAGAGTTGGAGGCCCTCAAGGCTAGATGCGAAGAACTGGAGAGGCGTAATGCGC
CGGCAGCTCCAGCGTCCGCATTGGCTACATCACCATCCTCCAAGATTGCCTCTACCTTAGAGATGAGCAA
TACCGGTACGGTATTCGGCAGTAGCGCCACCACTGAGGACTTTGCTCCCCCTGAGGGGCGGCTGCTTCAT
GACCCAGATGGGACCGCGCGTTACCTTGGGCCGTCGTCTGGTGCGCACTTTCTCAATCGAGTCAAGGAGT
TCATGGCAACGATACAGCCTCTTGTCGGCGCCCAACAAGGCTATCCTCCTCATTCGGGACAAGCATTTCT
CACGAGCGTTGGGCGTTACCAAACGTTTGACTCGAGGACACTGCAACTTCTGCCTGTTGACCCGCTGCAA
CTACCGAGCCAGACGGAGATGACCCTTATGGTCACCGAATTTCGGTTTTTCACTCAGGATGGCAATGGGG
ATTTCCCTAGCGGTGGCATTTTCTACTGGGGCAATCTATCATTTGCAAACCAGTTTCCTTATGATGCGGC
AGCTCTGCGGACATCAGGTCAACTCGCGCTTTTGCACATGATTCTGGCTGTTGCAGCTCGCCTGGGGTCT
GCGGCGAACTGGAAAGATGAAGATTGTAGCGAGCGCTTTTTCTCCAGAGCACAACAGATGCTCGGTAACC
CCCTTGATATCACTTCTCACACCTCGCGCGACACTTCGGTCATGCTTCTTATGGCATTCTATTTGATCGA
AGCCAATCGTCGTGATGCGGCTTATATCATGGTTAGCGTTGCCCTTCATCTCGCCATAATGGATGGCGCC
CATTGCAGCTACGGTCAGGGTGAAGACTTCAAACGCACGTTTTGGACCTTATATGTGCTTGATTGTTGGC
TATCATCTGTGCTCGGACGCCCGCCTAGTATCTCAGACACTGCAATTCATTTAACGTTGCCGGAGGAATC
GCCGTGA
>Tha_a00025-T1
ATGTTACCAGAGAATTATTCTGACCGGCCAGTTGCTGTCCTAGGAGGAGGAGTATTGGGGAGACGCATTG
CTTGTACTTGGGCATCTGCTGGATACGATGTCCAAATTCGGGAGCCAGATCAAAGCCAACATGAGTCTTG
TCTCAACTACATCAAGGAGAATGTGGCAAATTACCCAGCCGCTGGAAATACAGCCTCTGGAACCGTCAGA
ATATCCCGAGATCTTGAAATGGCCGTTCAAACCGCATGGCTTGTCATTGAGGCAGTCCCTGAGAAACTTC
AGATCAAAATAGACACTTTCTCGGAGCTCGAAACTCATGCTCCTAAGGATGCTATTTTAGCCAGCAATTC
ATCATCATACAAGTCTTCTGAGATGCTTGGAAAGGTCAAAGACACAACTAAATCGCGAGTCCTGAACACG
CATTACTACATGCCTCCCGAGAACATGGTCGTGGAGCTGATGACGGATGGATTCATTTTCAACAGGCTCT
GGGCGGCAATAAAAAGGGAGACGCTCTCCATTCTCGCCGAAGGAGTGTCAACCCCTGAGGAAATAGACGC
TCTCTTTATAGAATTGACGAGAAGCTGGGGAGGACCCTGTAGATTTATGGACGCTGTTGGTTTGGACACT
GTCGCCCTTATCGAAGACCACTACATTAAGGAGCGTCAGCTGTCTCCAACTTATACTGTAGACTTCTTGC
GTCGCGAATATCTTGACAAGGGTAGACTCGGCGCAAAATCTTCTCACGGTGGCCTGTATCCACCCCAACC
GAAGAGTGTCTCTTAG
>Tha_a00026-T1
ATGAGAGACCGCATCGTTACACGCCGTACCCAATTTTCCAGTTGTGACGAGTGCCGCAGATCACGCGTTG
CATGCGATGCACAGAACCGTCGCAGCGTTGCTGGCATACCGTCCGCTCCCTGTACACGCTGCTTGAATCG
GAATCGAGCCTGCACATTCAAATGGATCCAAGATGCCAAAGAGGGATCATCTCCTAGACATACAGCTACT
ACGGCCTCAAAATCGCAAGGTCGATATAGACGAACGTCCCATATTCTCATCGATCAAGTATCAGCAGAGG
AACCAATTAATGCTTCTTCCCCGGAGGCTGCTCCTATCAACAACCATGAGTTCTGGCAGAATCGATTCAG
GCCTACGCCATACTCACGACTTGAGTCATCAGAGCAGGCTTTGTCGGACCTTGTATCACCCCCCTCAGAC
GCTGAGCCGCATCCACTAAGCAACTCCCACTCTGAATGGCTTCACACTCTATATAGACAAAATTTCGAGG
TCGTTTTTGGGTCTTGGATGGGCCGGTATTGCTGCCCTTTCTTATTTGGACAAGATGACCTCGCCGAAAG
GTATATCAGCATATCAGATTTGTGTCGTCATCTCGACAGATATATGGCCGATACTTCCGAAGGCAGCCAG
AGCTCGGGCCAGGAACAGTGGATTCAAAACGACGAGAAACGAGACGTTTTGATAGAACAATCGTTGCGCA
ATACGATTGCCGCATTCGCCGCAAGGTGGCTACCAATCACCTCTTCAGATGACTTGGGAGGCATTGATAC
CCTGCACCAAATCCAGACCATGTGGCGGCAAACTCGAAGAGACATGCTGAGAATTATCAATCGCCCCTCG
TATAGATCGATGCTGTCCCTTTTTCTCTTTGCTTTGACTCCAATTCCGATGGGTATTTCGGAAGATGAGG
AGATGGATGGTGTCTCTGGACAGGTTTGCATCCACGCGGCTTTGCAACAGGTCCAGTCTCTTCGAGCACG
GCAAAGAAATCTACAGTTCAGTGGCTCAAAAGTGTTTCCTTCATCGGGTTCGACAGCAATATGTGCCACT
CCAGAAGCTGCCGACACTTCTGGCTTTATCAATGCAGAAAACATTGCGTACTGGGCGGCAATCACATTCG
ACACCTCAGCATCCCTCACCCTCAATTGCAGACCACTTCTCTCATCAGGACTCTTTGGGTTTGAGTCCGA
ATTTACATGGAAACTGGTTCGAACTTGCTTGAATGTGTTTAATGAATCTTCAAAGAGTTGGCGCCTGGGC
AGTGCTGAGATGACAGATGAAAGGGCCAACGAGATTATCGCAGCCGCCGCTTGCTGGAAGCTGTTGACTT
GGAAATTGGCTGCTAATTTCAAAGAAGCTCTTCGGGATGGTCACGACGAGCATGAGGTTCGAAAGGCTCT
TTCCTACGTTAGTAATTCCGTCAAGGAGTTTGATAATACATTCCGTCCGTTTCTGGACGAATGCTATAAG
CGCATGCAGTTCCTTGGTCAACAAACAAAGCTTCGTTGGTTCTCACTGATGCTTCATTATTCACTAAGCA
TATTGATGGTGCTGGATACAATAGAAGTCGTAGATCGGTACGACTTGCTTGTTGACCTTAAAGATGCTAG
CATTGAAGCAGAAAACACTGTTATGAATGCATTGGCGTTTGGACTTCATAATACCATGACCTTGAGACGA
ATCATTGATTCTCCTTTACCAGGTATGCCTGGGAGGAGCGGAATGACTCGTAGTATGACATTTACTGTTC
CCCTCATCGCCATCGATCCTTATCCGCATCATGTGGTGGCTTGTGTGCAACTCATGCGCAAAGCCATTGA
CCGGGACTACATGGATAAGAAAATCACACAGGAGTCATATGGCAGCTTAAGTTCAACTTTGGAATCCGCG
TTGAAACATCTCCCTCAGAGTTCAAAATCAGTCCAAGCAGCTCGATAG
>Tha_a00027-T1
ATGGCTCACTACAGTCCTTCCACTGAGAAAGCTAAGGTGATGGAGGCAGAGATGGCCAATACTTCTGATA
GAAGCGGGAAAGTAGAGATTGACGATTTCAATGGCATCAGAGCGGTTTCAAGCACTACTCTAGAGTCATT
CTCTCACCTGGATGAGAAGAAGATCCTTCGCAAAATGGATCGGCGGTTGATCCCCATGCTTGCGATCCTC
TATCTTCTCTCTTTCTTAGACCGAGGAAATATCGGCAATGCAAAGATCGAGGGCCTTCAAGAGGACCTCA
ACATGTCGCCCGATCAATACAACTGGTGCCTGACTGTTTTCTTCTTCACATATGCAGCTTTCGAGGTACC
CTCAAATTTACTTCTCAAGAAGCTACGTCCTAGTGTCTGGCTTCCCACAATCATGGTTGCTTGGGGCACG
GTGATGACCCTAATGGGCATCGTACGAAACTATCACGGCCTTCTCATCGCACGCATTTTCTTAGGTGTCA
CCGAGGCGGGTCTGTTTCCCGGCGTTGCTTACTATCTCACCATGTGGTATTGTCGCCACGAGATCCAGTT
CCGCCAAGCGTTGTTCTTCTCCGCGGCCTCAATCGCCGGTGCTTTCAGCGGCCTCTTAGCCTTTGCTATT
GCCAAGATGGATGGGACTGCCGGGCTAGAGGGCTGGCGCTGGATCTTCATTCTCGAAGGAATTGCGACAG
TTGTGGCGGCGGTGCTGGCTTTTTTCGTTCTACAAGACTTCCCAGAGACGGCTACGTTCCTCACTGAAGA
AGAACGAGCCTTTGTGGTACTCCGTCTGAAGTACCAGGCCCAAGCGGGTAAACTTGACACAGACCAGGTG
CAAGTCGCCCAGGCCGAAGAGTTTCAGTGGAAGTATGTCTGGAGTGCCTTTAAAGACTGGCAAATTTGGG
TCAGCATCGTTGTTTATTGGGGCATCGTTTGTCCCCTGTACGGAATCAGCTTGTTTCTTCCTACCATCAT
CAAAAATTTGGGTTACACATCGAACAAGGCCCAGCTCATGACAGTCCCTATCTACATCACAGCTGCTATT
CTAGCCGTTGTTGTGGCATACGTTTCGGATCGTGTTGGAAAGCGAAGCCCCTTCATTATCGCCCTCCTAT
GTGTCATGATTGTTGGCTTCTCCATGTGTATCTCATCTAGCAATCCAAAGGTAGTCTACGGCGGCGTCTT
TATTACAGCCTGTTCTATCTATCCAGCTTTCCCTGGTATCATTTCCTGGCTTGCAAACAATTTGGCCGGC
AGCTACAAGAGGAGCGCCGGTATGGCAATTCAGATCGGTATTGGAAATCTTGGCGGAGCCATGGCATCCA
ATTTCTACCGACAAAAGGACGGCCCTCGATACATTCTCGGTCACGCATTGGAGCTTGGATTCATTAGCGC
TGGAATCATCGCTGCTCTCACTTTAGTCTTTGCATACATGCAAATCAACAGAAAGCGCGAAGCCAGGGTG
GCTCGGGGGGATATGAATCAATACACGGCTGAGCAGCTTTCTGGTAAAGGTGATAAGGCATTGACTTGGA
GATATATGCTGTGA
>Tha_a00028-T1
ATGTTGGAAATTCGAACCTTGTCAGCTGACGATTGGGAGGCATGGAAAGCTGTGCGCCTGAGAGCTCTGG
CAAATGCTCCTGATGCTTTTGGATCGGGATTCCACGACTGGGTTAATGCGCCAGAATCTCAATGGCGTAG
CAGACTATCAATACGAGATGCAATTGATCTTGTAGCATACAAAATTGATGAGGCTGCCAGCGAGCGCGCA
GTTGGAATGGCAACCGGGATCCCGACAGAGAATGGGGGAGCTGAGATTATCTCAATGTGGGTGGACCCTA
GCTTTCGAGGCAAAGGACTTGCTTCTTCTCTTATTGGAAAAATTGCGAGCTGGGCCGTGCAGTCTGGATT
CATCGAGCTTCGACTTGCAGTACGACCAGATAATGCCATCGCACAATCAGTGTACCAACGCAACAGCTTC
ATTGTATCCGACGAGCCTGGTGATGAGATTCCTGACGGCAGGCGAGAAATTATTATGGTTCGCAACCTCA
AAAATAAGCAGGCCTCCAGTTCCCCAACAACGCTCGAGAATCGTTAG
>Tha_a00029-T1
ATGGAAGCAACACGAAAGTACAAGCTTCAAGCTCACATGAGCTCTGAAACCAGCGAATTGAGACCAATCG
CAACATTTCTGAATGGAGACAACTCCTGGCTATTTTCATTTCCTCGTCCCCTCAACGATCGCGCAGCTTC
TGGCAAGGTTTATTACCACATTGTCTATGAACCATGGCTGAACGGTTCAGCAAATGACATGAGCAAGTGG
CTTACCGATATCCTGCAACCCGTACATGCAGCCATAGATAGCCCTGCCGCTGTCGACGATGCTATTACCG
AAATCGAGAACTCGGCGGTGGCGCATCTGGCTAGGGCTGACAAGATTTCTACACCAAATACCTTGAGTGA
AGATGCGCTCAAGGTTGATGCTATTTTACTCATGTTTTACCTTCCTGACCATGTACATCAGTCGACTTTA
TACCAGTTTGACAAGCGGATTCCGGTGTTTGCAACGCCCGACGCGATGGCCATTGTCAAGAAGATGAAGC
ACTTCGAGACCCTGGAACTTATTCCATCTCTGTCGCCTACCGCAAAGACTTGGCGGGAGCCAAGCCTACA
ACCCGCAGCTGGATGGCCCTCATGGCTGATGCCTTGGTTCCTACCTGGTCATCGCGCAGTCAACCCAGCA
TGGGCGCTAGTGTGGACGCATACTGGTAATGATGGAAAGGAAGTGAACGAGAGCATTGTAACCTCCATCC
ACGGAAGCCAGGTGGACGAAAAACATCTCAATGCTTTCCTCGAATCTGAGCCCCCTACAGAGAAACTGGC
TCTGATGCACGGCTTGAAAGAAAGCGGACTAATCGGAGTCCAAATTGCCTTCGGGGCCAAGAGCGGGTTG
GCGCTGTATCGGAGGATACAGCCAAAGTACTGGTTGGCGAACCATGATGCCCTATTTACATACAACGGTC
TCTTATATAAGAGCGTACTGCTTAACGATGTTGGACGAACGGTAGATTGGGCCTTGGAGCAGGAGCAGAA
AGTTGGTGGACTAATAAGCAGCGCAGAAATGACCCCGGGAAGAAAGTCGAATTGA
>Tha_a00030-T1
ATGGGAACTGTCGCGGTTTTGGGTTCCGGATTGAGTGCGGTGCCAGTGATCCGGCAGGCCATGGTTCAGG
TTGTCTCAAAGTCTAAAGACTATAGGCTTCTAGTTGTGGCGCCGAACACTCATTATCACTTCCCTGTGGC
CATGCCACGCGCCATCGTCCCTTGTCAACTCAGTGACGATAAAATCCCAATGGATCTGGAGCCCCAATTT
AATGCGAACAGGAACAGCTTTACCGTCATGTTACACAAAAGTGGTCAAAAGGCCGTCAAGTACGACCACC
TCATCATCGCCATAGGTTCGTTTGCCAAGGATGGGACGTTGGGCGTCAGTGCTGGTACCACTCTGGATAG
CTTGAACGAGCCGCAGGACAAGGTTAGAAAGGCACAAACGGTGGTCGCAGCCGCGCGACAGGCCAGATGG
ATAACTTTAAACTGTTCAGCTTACTAG
>Tha_a00031-T1
ATGTTGCAATCCTTGGCCGTGATAGCCCTTGGGCTTCTTCCCTCTATTCACGCCATTACGCTGACATTAC
CGAACCAACTTATTAACAACCCCGTTAAGGCAGAATCAGAGGTCCGCGCAGGAGACTTTGATGGCTCGAA
ACTGTGGCCGGGTGCGAATGAGACATCATACGACTGGTGGTATTTTGATGCTGTGTCTGCCACAACAAAT
GAGTCTGTAACTGTTGTATTCTACAATACTGGCCCCGATGGATTTCCTTTTGGCTACAGCGGCGGTGGTC
CCTTCTCAGTCGGCATCTCTGGCTCCTTCGCCAATGGTAGCCTCTTTTCGTTAACCGCTCCGGTGACCGG
GGACGTGGTCATCAAAACCGACGAAAGTGGTATTTCTGGAGAGTGGAGCGGCTCCGGCTTCTCATTCTAT
GGTACCAGCCTCGATGGCCCCAACCCAACATACGTTTTGAAGGTCGACGCCCCAGCCATCGGATGCTACG
GTACCGTCACGCTTCGTTCGAGAGCGCCGCCACATGTGTCGTGTGGCCTTGGCCACTCTGGTTCTGGAGA
AGAGCTATTTCCAAACGTCTTCTGGGCAAACGCGCAACCTGATGCTGACGCAGTCGTCGACCTGAGAATT
CAGGGAACTCCCGTGCAGTTTGCCGACGGAATTGGCTACCACGACAAGAATTGGGGTGACGCGCCATTTG
TTTCAGTCACCTCATCATGGTATTGGGGCCATGCACGGTTGGGGCCTTACTCAGTGGTTTGGTTCGACGC
GATTGATAAAGCAGGGAGAGAATATTTCTCCGGCTATGTAAGCCAGAATGGAGAACTGTTACAGGGCAGC
TGCACTAAAAATGCTGTAGTGGTGCGACCGTGGGGGAAAAACAGCGAATACCCTCCTAAAGCGAAGACGG
GCATTATGGAAGGCTTGGATATAAAGTTCGATTTGGGAAAGGGAAAAGAAATGTTGGTTAATGTGACTAC
AGGACTTGTTTTAATTGAGACGGACAACTATGTTCGAACAGAGGGAATAGCCAAAGCTACTATAAAGGGG
TCTAAAGGAAATGGAGTGTATGAGGGCCGCACTCTTTTTGAAGAGTTCAAATTCAACTAA
>Tha_a00032-T1
ATGGCGCCTCGTATTGTGCTTATCGGGGCAGGGAGCGCTATGTTTGGGTTGGGTGCGGTTGGCGATGTAT
TGAAATCCAAGCCGCTCGAAGGCAGCACCATCGTTCTGAATGACATCAACGCTGAATCTCTTGAGTTTGT
GACTGGGATCGCCAACGAATATATCCAACAACAGAAGCTCAACTACAGCGTCGAAGCATACGCTGATTTA
GACGACGCGCTCAAGGGGTGTGATTTTTGCGTCATCTCAATTGAGGTTGGAGACCGCCACACCCTGTGGG
AACAAGATTGGAAAATCCCCATGCAGTACGGGTTTAAGCAAGTCTATGGAGAGAATGGCGGACCAGGCGG
TCTGTTTCACGCACTCCGAATTATACCGCCGATTCTCGAAATATGCGACAAGATTAATAGAATCTGCCCG
GATGCACATATCATCAACCTGAGCAATCCGATGGTGCGCATTATGCATGCCATTAACGCCAAGCACCCCA
GGCTTAAATGTACCGGAATCTGCCACGAGGTCTTCTCTCTTATTGAGCACCTTCCCATCATGCTAAACAC
ATCTGCGGAGAATCTGGAGCTCAAAGCTGGCGGCTTTAACCACTTCAGCGTCTTGATTGAAGCGAAATAC
AAGGATTCGGGCAAGGATGCCTATCCTGACATCCGGGCAAAGGCTCCCGAATATTTCACCAAGGCCCCAG
CCGTTTTCGGATATATTGGAGAGCGCAAGCTTTTTCAAGAGATCTTGAAGCGTTTTGATGTCTTGCCTAT
CACCACAGATAGCCACTTTGGAGAGTACATTCCGTGGGCCCAGAGTGCTGTTGATCACCGTGGCATCATG
GAGTTTTACAATAGCTACAAGTCTGAGATGGCCGCCAATCGCGACGACGCCATGGGCCGCGTGGCTGCGG
GAACGCCTGTCGACGAATACTGGCGAGTTGTGAACATTATCGAGGGAATCATCGCCGACGACGGTCATTA
TGAGATGTCTGTTAACATCCCCAACGACGGCTTCATCGACTGCCTGCCTCGCGATCAGTGTGTCGAGGTC
CCTGCTACTGTAGATAAAAACGGTGTCCACGGTGTGAGGCTCGAGCCATACCCTAAAGCATTTGGTAATC
TGCTTAAGCTTCAGGTTGCTGTGAATGAGATGACCACGGAGGCTATCCTCACTCAATCAAAGAATGTCGC
CCTGCAGGCCCTGCTTGTTGACCCTGTTGTCGATAACGCGCAAGCTGCTGCAGAAATGTTGGACACCATG
ATATCTCTGCAGCCGAAGTGGCTAGGTTACCTTCAATAG
>Tha_a00033-T1
ATGGACTCAGGGAGTCAGCATCCGTCTTCGCAGCCTGTGAAGAGGAGACGCATTACGAGGGCTTGCGATA
GATGCCACCACGGGTCTCTTAAGTGTGCACCGGGTCCGACGGCGCAGTCTTGTCAACCTTGCGCTTCATA
TGGCGCAGAATGCAAATTCGATCGACCATTCAAGCGTCGAGGGCCACCTGCTCGCTCTCGGACTGACAAG
GTTACCGGCCAACTGCAGCGGCGGCAATCACCGACATGCAGCTTGGTAATGGGAACGGGCTCGCCATGGG
AATATTCTCACGTTGCCGATACCTTGGTAATAGAATACCTGGCAGATCAATATCACCGGATTGTCTATCC
CATCCTTCTATATTTCCACTGGCCGAGCTTCTACGCAGATATTGTAGCCAGGCGATACCTGTCCGATCGA
TCCTTCTATGCTTTAACTATGGCGGTTTGCGCGACTGCCTCCACCCGACTATCCGGAGAGTTGCCCTCAC
GCATTGCATCGCTTATACAGGTCAAGAATAATTCGTCGTTGTCGGGCATGTTTTACACCGCCTGCATTAA
TGCTCTTCCGGTCCTGCATACGGACGAGGTTGAGTTCAATTTTATGCGTACCGAAGCACTGCTGGGCATG
CTATGTCTTGAATATGACAATATCCGAGGCTGCCATGCTCACCTTCATAGATATTTGGCCATGTGTGCTG
AGATAGGCTTCAATGATGAGACTCAATGGCCGCCTGGCCTCACCGCCATTGAAATTGAAGAGCGGCGTCG
GCTGTTTTGGCAACAATACCACTTTGATGTCTACCTTGCCACGATATTCGGTTCCAGCATCCGCCAGCGC
GGCCAGACGCAATGCCAGGTCTTATATCCGGCTGAGGTGTATGATGATAGCGATATTGGGGATACCGACG
TCCATCTCCGAGGAGACGATCACGTGTCTTTCATTCGAGGATGGAACTTTGTAACGGATCTGTACCGCAT
CTTGGAACACTTCGTTCATAAAGCACATCCACAGTCCTCACAACAAGCCCGAAGTGGTAGTCTGATGGAC
AAATTGCTCTCCAGTAATACAGATCCGGATACTTCGAACGTTGCCAATATCTTGGCCGTCTCGCAGGAAA
TGTATGATTCATTACCTATCGAGCTTAGGGAAGCTCGCCCTTTGACGGGTCAAATACATCAAGACAGGTA
CGGCTTTCAAGCAATCAACGCCACGATTACATTGACCACCCTGAAAATGGTCCTTGCCCGGACTGAAGAC
CGCAGCGTTAATCAGCTGTGCACCATGGCTGGGGGTTTTCTTGATGAGCTTTTAACAATTCCAACGGCGT
ATATACGCTCGACGTCCACGGCTATGATTCATCACCTTGCGGGTGTAGGACATATTCTAGGCTATGTTAT
TACTGCACCTTTATCACAGTGGACGTTTATTCAAGTACGATCCGCTCTCTTAGCTATGGCCGATCTCATA
AGCAGCCTCGAAACAGCAATCAAATCGTCGTCGGATATCGCATTAAAATTAAGGAATCATGTCGCGCGCA
TTGACACGTACATGACCGAGGCCGTGAAGAACAGCAGGCGAAATCAAGTCATACATAGCGCCATTCCTTC
AAACGATCCACGTCTGCTCTTTGTGCAAAACGATTCCCTGTCAGAACAAGATACTTTGTTACAGGAACGG
GAATTCCCCCTAGGCTCTTCGGATGCCAGACAGGACAATGCTTTCACAAGCGAGTCTGACATTAGACTCA
ACAGAACACAAAATGCGGTATTTAATGACCCGATTTTTGAAGGGTTCAACTTTCAGCTCCCTGACGAACT
ATCACTTGAGTGGCCTTTTTATGCTAGCCAAGGCGACCCATTCACCTTCCTGGGAAATAATACGGGACAA
GGACCAAGCTAA
>Tha_a00034-T1
ATGTCCAAAGTCTCGCACTACAACAGCACCAATCCTGCTACCGGGCTGCTGGTGAAGAGCTTTCAGAGCG
CCTCCGATGAAGACGTCTTCTCGGCGCTGGCAAAGGCTCACGACGCCTACATCAAAATATGGCGCGAGAC
TCCTGTTGCCAAGCGATGCGAAATAGTGGGCAGAGCTGCTGCCTTGATGCGCGAGCGTAAGCAAGAATTA
TCCGAGATTGCCGTCATGGAGATGGGCAAGACCATCGGTGCAATGGAGGTGGAAGTGGACATCTCGGCAG
ATATTTTGGAATACTACGCCAAGAACGGTGAAGAGTTCCTAAAGACTGTGCCTTGTCCTGGTGTACCCGG
TGCCGAAGTCATTTCTGAGCCGATCGGCGTCATCCTAGCCATTGAGCCTTGGAACTTCCCCTATTATCAG
ATTGCTCGGGTGGCCGGCCCTCAGATTGTGGCCGGAAACACCATGCTGGTCAAGCCTGCATCCACCGTGC
CCCAGTGTGCCCTAGCCTTTGAAAAGCTAATGGTTGATGCTGGGGCACCCATCGGGGTGTATACGAATCT
TCTGTGCTCCGTTTCTCAGATTAACGCACTGATTGATAACTTTCTCGTACGGGGAGTCACTCTCACCGGC
AGTGAGCGAGCCGGTGCTGCAGTAGCAGAACGTGCTGGCCGCAATATGAAAAAGGTCGTGCTGGAACTTG
GTGGCTCAGATCCTCTCATCGTTTTGGAAGATGCAAATCTTGAAGAAGCTATCCAAGTGGCCGCCGCTGG
CAGAATGATTTGTATGGGTCAAGCTTGCGCCTCCATTAAGCGCTACATCATCATTGGTAAGGAGCGCGGC
GCCGAGTTTCAGGAGGGAATTGTGAAAATTTTCTCAGCTATGCAGCCTGGCGACCCAATGGATCGATCAA
CTACACTGGGGCCATTGTTTGCAGAGAGTGGCGTCCGTGACATTTTGGCCCAGGTCGAGCAGGCTAGGGC
TGCAGGTGCTACAGTTGTCCATGGTGGAAAGCGTGTTGACCGTCCGGGTTGCTATATGGAGCCTACTCTT
ATTACGAACATTTCTCCAGAAAACCCCCTCTACCAACAAGAGACTTTTGGGCCCGTCGCCTCCCTATACG
TGGTGGACACGGAAGAGGAGGCTATTAAAATTGCTAATGCAACCACCTTTGGCCTCGGTTCATCAGTCTA
TTCCTCCAACATTGAGCACGCTAAAGAGGTTGCTGCCAAGATGGAGGCCGGCATGGTTTTTATCAACTCC
GCTCTTAATGCTGGTGCGGATGTGCCATTTGGGGGTGTAAAGAATTCTGGATTTGGTAGGGAGCTTggcg
agTTGGGAATTGGCGAGTTCCTGAACAAGAAGTTGGTCCGGGTTCACCAAAAGTATCTGTAA
>Tha_a00035-T1
ATGGATCAGCCCCATCGTCTACAGCCTATCCCTCCAAACCAACTCACTGCTGATCAAAGGGCTCTATTCG
ATGATATTGTTGCGTCTATTGGTGTAGACTTGGATGCTACACATTCTTTCGTTACCCAAAATGAAGAGGG
AGCCTTTGTTGGACCGTTCAATGGCTGGATTCATTCGCCCATTACGGGAGCTGCAATTTGGAATGTCATC
AAAGAaatgagacgagacgagaAGCTGCCACAGAATCTACGACAAATTGCTATTGTTACGACTGGATCAC
ATTTTAAAGCCAATTACGAAGTATACGCCCACGCATCGATGGCACGACAATACTTTTCCGAGGAGCAAGT
CAATGCTCTGGCCACTGGGGCACTTCCTCACGGGTTCAAGTCAGAAGAGGAGTTGGTATACAAGTTTACA
AAGGCACTGGTGCAAGGGGGCCCTTTGGCCGATAACATATACGCAGAGGGGGTTAAAGTTCTTGGTGAAG
ACAAAGTCATTGAGCTGATTTTTTTGGTTGGGCTGTATTCGCTGGTTTCTATGTGCCTAAATGGATTCAA
CGTTCCTGTGCCAGCCACACCACGGAACTAG
>Tha_a00036-T1
ATGGCATCCAACAATAACAAATTCGAAGGCTGGGTTGCGTTAGACAAGAATGCTGCCGAGGGCCAGATGG
TCTGGCAAACCTACGAGCCTAAGGCTTGGGAGGAGACCGACATTGATATCCAAATCACGCATTGCGGAAT
TTGCGGTACAGATATTCACCAACTTCGATCAGGATGGGGCGAGACAGCCTATCCCGTAGTTGTCGGCCAT
GAGTTAGTTGGCATAACTGTCCGAGTCGGCAAGGAAGCAGCAAAGACAGGCATCAAAGTCGGCGATCGAG
TTGgagttggaGCACAAAATGATTCTTGCCAGTGCCGCAAGCCTCCCCAGATCCGCGAGGATCACTCAGA
CTGCGACGCCTGTGCAACCGGTAATGAGGTATATTGCCCGAATATGACGTTAACATATGGTGCCCAATAT
CTCACTCCTGCTGGTGGAAAGAGTATGGGGGGCTACGCTCGCTACCACCGTTGCCCGGCTGCCTTTGCTT
TCAAGATCCCTGATCAGCTAGCTAGTGAGCACGCAGCACCAATGATGTGTGCTGGCCTTACCGTCTTCTC
GCCACTTGCTCACTTTGGAGCTCGCGGCAATGACCAGGGTCCTCTTGAGCAGAGGCTTAAGGGGATGAAC
GTTGGTGTGATTGGAATTGGTGGTGTGGGCCACTTCGCTCTCCTATTTGCCAAGGCCATGGGCGCTGACC
GTGTCGTGGCACTCTCTCGTCGTGCCGATAAGCGCAAAGATGCTCTAGCCCTTGGAGCTGATGAGTATAT
TGCTACGGCAGAGGACGAGGGGTGGGAGAAGAAGTATGCTAGCTCGCTGGACTTGATTCTCTGTGCCGTG
TCAAGTTCTAACATGCCACTAACCGACTACATCAACCTGCTGAAGCGTGATGGCACCTTCTGCCAGCTCG
GCCTACCGGACGATGGCCTGTTTAGGGTTGGGGCAGGACCGATAGCTTCACAACGTCGGAAGTTAACCGG
AAGCTTCATGGGCTCGCCACACGAAATTCGGGCGATGCTCCAGCTCGCTGCTGACAAGGGTATCAAGCCG
TGGGTTGAGCAGTGGCCCATGAGCGAGGCAAACCGCGCCATTGTGGATATGGAGAAAGGAAAGGCAAAAT
ACCGCTACGTATTGGCTAATGATCATCAGGTGTAG
>Tha_a00037-T1
ATGTCACCAGTAAAGGACTTTGACATAGCAATCGTTGGCGGTGGAATTGCGGGGCTGACATTGGCGATTG
CTCTCAATTCTCGGTCGATTCCAGTCACTCTCTATGAACAGGCGGCCTCATTTGGAGAGATTGGAGCGGG
TGTCTCCTTCAGCCCTAATGCCGTCCAGGCTATGAAAGTTTGCCATCAGGGCATTTACGAAGCATTTGAA
ACAGTCTGTACTAGAAATTTATGGCCATCCAAGGAGAAAGTTTGGTTCGATTATGTGGATGCATACAGCG
ATGTAATGTCCGACGGTGTTCTTGCAACAGCGTTCACAATTTCGAATAGTCTTGGCCAGAACGGCCTCCA
TCGCGCCCATTTTTTGGACGAGGCGGTCAAACTCTTTCCCAAGCAACTTGTGAGGTTTGGTAAAAGACTA
CAAAACATCACCGAAGATGGCAACGGCAGACTCGTGATGCATTTCGACGATGGGACGGTAGCGGAGACTG
ACGCTATCATTGGCTGTGATGGGATCAAGTCCCGGGTGCGCCAGGCCATAGTTGGCCCTGATCATCCATC
CGCTCGGCCCGTTTATACACACAAATATGCGTACCGGGGGCTCATTCCGATGGAGGATGCGTGTGCCGCT
GTTGGTGAAGAGCGAGCTCAGAATGCTTGCATGTATATGGGGCATGACAAACATATCCTAACTTTCCCGG
TGAACCATGGAAAGACTCTTAATTTGGTTGCGTTTAGAACGAGCTCGGAAGACTGGCCTGACGCTCAGAG
ATTAACCAGATCAGGCGAACTGGACGAGCTTCTGCACGAATTCGAGGATTATGGGCCCGCAGTCATCAAG
CTATTAAAGTTGCTCGATCCGAAACTTAACGTGTGGGCGATATTTGACCTCGGATATCCCGCTCCAACCT
TTTATAAAGGCCGCATTTGCATCTCAGGCGATGCTGCGCATGCTACGTCTCCTCACCATGGTGCCGGGGC
GGGGTTCTGCATTGAAGATAGTGCTATGTTGGCGGAGCTGCTCGCAGACGAGCAAGTCAAGTCACGGCAT
GAATTGGAGGCCGTGTTTGCTACATATGATGCGGAGAGACGATCAAGAGCGCAGTGGCTGGTAGAGAGCA
GTCGATGGATTGGAGACTGCTACGAATTACGTGCAGAAGGGATTGGAAACAGTTTCACAAAGATTGAGGC
TGAAATCAAGGAAAGAAATGGGATCATCGCTGATATCAACATAGAAGAGATGTGCGCAAGGGCCAAGGAC
GAGTTGCGGAAGAGGCTATCAGGCTCTTGTGAGAGGTAA
>Tha_a00038-T1
ATGACATGGTTAGCGTGGGCGCTTCTTACCACCGGGACAGGGCTAGTCGCTCTCATGAAACCAAATTCAT
CAGCGGGTATTTTATACGCTATTCGCATTATTCCTGCCATTGGAGGAGGTTTCTTGTTCCAATTGCCTCT
ATTTGCTGTACAATCCACCGCTGCCGGTCAGGATATTGGCATTGCCACGTCAATGATCGCCTTCTTTCGC
AGCGTGGGCCAGGCATTCGGGGTTGCTATTGGAGGGACAGTGTTCCAAAACGAGTTTGATCGCTTTCTGG
CAACAGCGATGGCGGCAGGTCGCATCCCACCAGATTTCGTGATCACGGGTGCTCAAGCTGCTGGCGCATA
TGAAAGAATCAACGCACTTCCTCCTACCATGCATGATGTACAAGAAACCTATCGATATATCTATGCGGAT
GCCTTGAGAACTGTCTGGTATGTTACTACAGGTATTGCCGGCATGGGCTTCCTGGTTGGACTTTTAGTGA
GAAATGAAAACATGGACCGAGGGAATTATTCAAAGCAAACCTTTCAAGTAGAGGAGAGCAGAAAAAGTTC
TTCGTGA
>Tha_a00039-T1
ATGCCTAATCTGCAGCCCTTTGTTCTCTACGCCTCTGCACCGTTTGCGGCCTCTGCAAACCCATGGAAGG
TGGCATTTATCCTCGAAGAACTAGAACTCCCATATCAATTCGAGAAAATCCAGGAAGCAGATAAGAAGCA
GCAACCTTTTCTCTCATTGAATCCCAACGGCAAAGTGCCATCTGGCGCAATCATCGACTATCTCATTGAT
GTTTATGACATCCAGCATACGCTGCACTACGCTTCCGGCCCAGAAAAACACTTGACGCGCTGCTGGGAGC
ATTTTCAGATGAGTGGCCAAGGACCATACTTTGGGCAGATGGTTTGGTATACCACTTTCCACCACGAGAC
CCTCCCGTCTGTTATAGAGCGCTATGGTAATGAGATCAAGCGTTTTTTGGGAGTCATTGACGCGCATCTT
GGAAGCCAGGGCACGGAATATTTGATAGGAGACCGTGTCACCTACGCAGACATCATGTTCCTACCGTACT
GCAAGGGCTTGGCTACTATCATTTACCCAGAACTGGATACATCTCAGTGGAAGAATTACACCGCTTGGAT
TGATCGCATTTCATCAAGGCCAACCATTGCGCGTGCCCTTCAAATAATGGACGCCGCAGTGCTGCAGCAT
AAAGAGTATATTGCATCGGTCGTTGCACAGAAATAG
>Tha_a00040-T1
ATGCCGACTCGCCAGCATAACTCGGCAACCGCATCTGTCCCTTCATCTCGGGCGCCTCGGCCGCGTAAGC
GGTCCGAAGTTCAGGTGCAAGAGCTTCTCAGTCGCCTGAGGCAGTTAGAGAGTGTGGTAGACGGTATGAA
GGCTCAGGCACGAGATGAAGATTCCACAACTCGCCATACCAATTCAGGCAATGTGCCCGCCAGGAACAGC
AAACTAGATTCGACAACCCAAATAGACCCGGCGTCTCACGACATACACGCAATGGACGCATATCATGATA
ATACACAAAAGCTGAGTCGTTCGTTTGGTAGTCTTCATGTTTGCGAAGAAGGCACGCTGTATACCAGTAA
CGGCTTTTGGACTGCTCTTCATGGCGAGCTAAGAAGTGTCCGCGAAGCATTCGAGACCAGCGACATCATC
GATTTAACTGCCTTTGAAGACAGTCTCGAGGCAGACGGGGCAGAATCTGGTCCAATACCCTTCACCTTTA
GTCAAAGCAATCCGCTTGAATCTGCATTCCATCCGGCGCCACATCTCCTGTCTTATATCTGGCAGGTATA
TGTTGAGAATGTGGATCCTTTTATCAAGGTGCTGCATGTACCAACCATGACTGAAGTAATTCGGCTCGCC
GAAGCCGGCTTTGATAAGCTATCCCCAGGGATGCGCTCCTTAATCTTCTCCATCTCTCTAGCAGCCGTTA
ATTCACTGAGCAACTCTGATGTGCAAGAGGCGTTCCATGATGCCAAAGAAACGGTTCTCTCTAGCCTTGT
CCTCGGAACAGAGAAGGCACTATCACAAGCCGGTATCCTCAAGACGACCGACCTATGCGTTGCTCAAGCA
TCTTTAATCTACCTCGAGAGTGCAGGCCACCGGTATGGCATGCGGACTGTGTGGATGATGTCTGGTATTT
TGGTAAGGGCCGCGATATCGGTAGGGCTGCATCGCGATGGCGCTACTTTTCCAAGCGTCTCTTTTTTCGA
GGCGGAGATGAGACGACGATTATGGTGGCATATTTGCTGTTTCGATGCTCGTGTCAGCCAATGCTATGCT
CCTGAAACTATGATATCCAACAGCATTTTGGATACCAAGGAGCCCACAAATTGCAACGATGCAGATCTTG
AAGTCAACATGACCAAAGAGCCGACTGCGCGGGAGGGCTTTACAGATGTGAGCTTTACTCTCATGGCATG
TGAGCTGCGGCGTCTGTGCAATCATGTGCTCTCTTCATTGTCCGCTCTGTTGGCTTCTGGGGAGACGCAG
CAGGCAGCGCAGTGCGTCgcattgcgtAAGATAGAGGAAGCACGAGAGTGGGCGGCCACCCAATTTTTTG
GAAACTCCGGCACAGGGCGTACTGTACAACACTTTACTGAATTTTTCTTCGGCATGCTCCTGGACCACCT
CAGCATTATTGTGCGAGATACGAATATATTTGGGAAAGCGGCATCGGCCGACCAGACAGATCTTAGAGAC
AGATCATTTCTGTCCGCGGTAACTCTCATCGAGAACATAAGGAAATGGCGATATCAGTCCTCAACACATC
AATGGGGATGGGTCCTGGTAAATTTCCAGCAATGGTATGCTATCGGTATCGTTCTTATCCATCTCCAGAC
GCAGACATGGGACTCTGGATGTGAACGAGCTTGGAGTCTCGTAGTGAAGACCCTAAATGAAACCCCCCCG
GCTATGATGACGCAGAATCCTCTACGAGAATCTATAGTTGGCATGGTTACCGCTACACGCCAGCACCGGG
AAGAACAGCTTACACAGCACAATACTCAACCAAGAAGCTATGACAACATATCTCTGATGCCGCAAATCAG
CGCTTCAATTTCTACCCCAGCAGACTTCTGGTCTAACACTTCTGGTACGGATTTACCAACAGAGCTTTCT
ATTGATACATATGCAGCACAGGGCGAGATCGCAGAGCCACTCAACATACCGCTGAACACAAAGCCTGTAG
ATGTATCGCAAAGCAACCTCTCCAATAATCGTCTTTACCAAGAGGAAATTGATTCAGAGTTAAGTTATCC
ATCATGGTATATGGAATCTGCGGACGAGTTAGACACTATGGAATCCAATTTTGGGAGCTTGCAGCAATTA
TTCTTCCATAGTATTCTAGATACTAATGGGGGCTATATGCCGGTGTGA
>Tha_a00041-T1
ATGAAATCCGTCATCGTCAAAGCGCACCCTCTACGATGCGAGATAATCGACACCCCCATTCCACAGCCTG
GGCCAGATGAGGTCCTCATCAGAGTCATATTCTGCGCCAGCAACCCACGCGATTGGAAAGCTCCCGATCA
TCTCATTCCTGGCATTGAGATAAACCAGGGCAATGAGATGTCCGGGATCATTGAAGCGGTGGGAAAGAAT
GTGTACGAATTCCGGAAAGGCGACCGGGTTGCAGCAGCGCATCCTATGCAGACGGAGAATGGCACTTATG
CGGAGTATGCGACTGCTCCTGTGAATACGTGCTTTCTGCTGCCACCGAATATCTCATTTGAAGAAGCCAG
TACCATACCATTTGCCTTGTGCACAGCAGCAATAGGCCTATACCAACGGCTCAAGATTCCGTTTCCGACA
TCCCCAGAGATCGCCCAAGTCCAACCTCCACTAATCGTTTACGGAGGCGGATCTTCCATGGGAGCGTTTA
CTTTAAAATTGGCACGGTTTGGACGTTTCGAAAAAGTCATTGCTGTATGTGGATCTGGAAGATCATACAT
CGAGTCGCTTGGCGTAGTTACGGACTTTGTCGATTACCGAAACTGCAATGTCGTCAATGATCTGAAGGCT
GCACTTGGAGGGAAGAAATGCTTTCATGCTGTTGATGCCATCAATGATAGTAACAGTTTTCGGCATCTAT
CAGAAGTGTTAGCGCCAGAAGGAGCTCGCATGTCTGTTTACCTGCCCCGTCTAGACTACAGCGATATTCC
TCCCTGGATATCTATTGGCATTACTTTCTTTGGCACAGTGCATGGACAGGCGACTCCAATCAGCAATGAA
GTATACAGCGAAGATGTAGATTTTGCGTATGCTTTTTTCCGGCTCGTTGGTCGATGGATTGCGGAGGGTA
AAATGACCGGACAACCACATGAAGTCCTGCCACGCGGATTGGAGTCTGTTGAAGAGGGTTTACGGATGTT
GAAAGACGGGAAAGTAAGTGCCAAAAAGCTCATATACAGAGTTTCTGATACGCCTGGCGTTAGTTCTGCA
TAG
>Tha_a00042-T1
ATGGTCGAGCCGGCAGGGGACGGCCTACAGCTTCTCCATGCTTCAATAGTGCTGATTATCCTAGCCTGGC
TCACATTCATTGCACGGACATCAGTTCGTGTTTGGCGAAAAGCATTGGGCTGGGATGACATTTTGATGTT
GATAGGCCTCCTTCTCTTCACAGTAACAGCTTCCTTATGCATTGTCTGCAGCTATCTCGGATCTGGTCAG
CTTGCTGCCAAGCTGCATCCCAGTGATATCATGAAAGGAACCAAGCTCTTCTTCATCGCCGAATACTTTT
ACGCCTCCAGCACTGTCTTCATTAAGAGCAGCATCGCCATAACTCTCCTTCGAATCGCCGAATCTCGCCG
CCGCTACAGGTGGATTATTTGGAGCGTCATCATCGCCACGAGCATTTCCTGCATCGTATTCATAGCCGGC
ATTTCCAACATTTGTCATCCCATCACTACTCTATGGGGCGAAACTACTACCGGCACGTGCAATCTTGAAC
TTAACAGCGATGTCAGCTTCTTCTTTTCTGCTATAGAGATCATCACCGACTGGACGTTGGCGATTCTGCC
TGGAGCCTTGCTGTGGAAGATCCAGATGAAGAGCAGGGTTAAGCTTTCGGTAGCTATGATTCTGGGGATG
GGCGCATTTGCAAGTTGCGCAACAATTGTTCGACTACGCTACCTAACTCTGTACAACAACCCGGCAGAGT
TCATGTTTGGCACCGGCAGGATTGGCCTCTGGTCCATCATCGAAGAAGGCATCGGCATCGTTGCTGGCTC
TCTACACGCTCTTCGCCCTCTCCTCTCACTGCCCATCTTTGGCGGTAGCTCCAGCGGCGGCAACACCAGT
GGCTCAGCTTCGAATAATAAATTTATGCGGTCAGGGAGTGGACATCATCCGGGGATGCGTAACGACATTC
AATTGGACACGTTTCACCAACTAGCagatacagatggggaTGGGGAGAGTGCCAAGCATATTTTAAAGGA
GACGAAGGTTACGATGGAGAGGAGCGATCGAGCTGCTTCGCCGGGAGAATACGGCAGGAGTCAGGTCCTA
GGGTGGAAGAAGAACAATTTTGAGGGCTGA
>Tha_a00043-T1
ATGACCGAATTTCTTATTAAGGACGAGGATTTAAGCAGCCTCAAGGGCAAAGTTGTTGTCCTTACAGGCG
GCTCATCAGGTATAGGCCTCGCAACAGTCAACCTACTGCTGTCACTAGGAGCATCAGTGGTCAGCGGCGA
TCTTAACCCACCACCGGCTTCCGAGTCGACTGAAACGCCTGACTTGCTCTTTGTGCGGACCGATGTGGCT
AAATGGGATGACCTGACCGCTCTGTTCAAGAAAGCGAAGGAACACCATGGCCGCATCGACTGCGTTTTCG
CGAACGCCGGCATCGGTCCGCGCGCCAACTACTTGGCTCTTGAGACAGATGACCAGGGGGGACTAAAGGA
ACCCTCGCATGAACTGTTGGACATCGGCTTGAGGGGCCTTATCAACACAGCTTCTCTTGCGGTTCACTAT
ATAAAGGATCAACCTGAAGGTGGTAGCATTGTGCTCATGGGCTCTAGCACCGGGCTACAGCCACTTCGAG
CAGTCGACTATTCCACGGCCAAACATGGCGTCCTAGGGTTCGGCAGAGGTCTTGCACGGCTTGCGGAGAT
CGCGGGGCTTCCCATTCGCATCAATACTCTGATGCCATCATGGACAACGAGCAACGTCCTCCCAGACTTG
GAGGGGCTCATGAGAGCGATCTCCCATGTGCCGCAGCCTGCTCTGGTAGTTGCGCGCGCTGCCGTTTATC
TGATGGCAGATACATCTAGACAAGGAGACGCGATCTTTGTTGCTGATGGCCAGTACAAGGAAATCGACAA
GGCTGTGCTTTTGCCCGCCTACGAAACCATTAAAGGAGAAGGAAACCCTAGCGATGATGCAGTTCTAAAA
CGCCTTTTGGAATTACCTGCGCAATAA
>Tha_a00044-T1
ATGGCCGCTAAACTGCCTCTAGACGTAGCCAACCGGGTGCGGACCGTCTTTGTGACCGGGGCAAACGGCT
ACATTGGCGCCGCTGTCTGCCGAGCTTTCGTCGGAGCGGGCTGGAGAACGTTTGGCCTTATTCGCAAACC
TGAAGCAGCGGAAGAACTAAAGGCCGCTGAAGTTATACCCGTCGTGGGTGATTTTACAGACCTCAGCTTT
CTCGATTCCGTCTATAAACAGGCAACGGTTTTTGATTCCATTATAAGTTGTACCGAGAACCTCCCCAGAT
ATGCGGATCATTTTCTCGACGTATTGGCGCTAGTCAAGGTCTTGGCTGGGCAAAGCAAGCGGAATGGGGT
TCGCTCTCTAGTCCTTTGGTCGTCTGGTTGCAAAGATTATGGGAAAACGGACATCCACGGATCTCTCTCA
TTATTTCCACATACAGAGGCATCTCCCACCAATCCTCCAGAGTTCCTCCGTCAAAGAACCGAAAACTGTA
CTCGTATATTCGATTATAGCGATATTTTTGACGCTGTACTACTCCGACCCACGAGTGTATTTGGTCGCAG
CGGCAGCTACTATGGAGCCATGTTTTCTTGGGTTGCGACTGAAGCAGTTGCCGAGAATGACACTCTTAAA
ATCCCAGCGAACCCCGACAACATCATGCATGCAACTCACGTCGACGATTGTGGCACAGCTTACCTAGCTA
TTGCCGAGCACGCAAATCGAAGTGCGGTGGACGGGAAGATATTTAACATATCCGGATATCGGTATGAGAC
AGTGAGGGAGGTGGGGGAAGCCCTAGCGAAGGAGTACGGGTTCAGAGGAGGGGTGGAGTTCGTTCCTCCT
GCTAAAGCACCACCAACATTCCCCGAAGGGCTACACATCGTTTTTAATTTTAGCCAGTGGGTCAGCGGCG
ATAATATCCGCCAGCTTACAGGCTGGACAGATCATCGCCCACTGTTTTCAGAAAATTTGGGTGTCTATCG
ACGAGCTTTTGAAACAGCTCAGAGGCGAGGGAATGCTAACATCATGACTATTGAGAACAGAATTGGCAGT
AACTTTGGAAAGGATGGGTTAGATTGA
>Tha_a00045-T1
ATGGCACGAGCCACGCACAGATACAATGCCGAATATCCAATTCCATCAACTGTCTCGGCCAATGACGTTA
TAGATGTCCTTCATCTTCATGAAAATCTTCTTACGGTTCAGCCGCAACTAGCTTCTTACAGCGAGATTAG
TTCAACTGAAGCTTCCGATTTTGATACATATTTTGACAATCTTGACTATCCAGTTAAGGTATACAAGGCA
ATAGAAAAGATCATGATAATCCCGGGAATTGGGGACTGGGGCAAGTACCCCACGACGATTATTGTTACCT
TCCAGAATACAATGGATGGTCTCAAATCCCGTGCAGTTGCGTCTGCGGGAGTAGTTGTAACGGCAACATA
TACGGTAAACAAGGCGAACAAGCAAGATTCTATATGTGATACGAATGATGGAGATAGTTTAGATGACGGC
AGCGGGATTTTATCCCAGAATGTGGTTTTGGAATGTTCCAGTTGGCTTATGCCATTTGTGAAGCAGAATA
TGGAAGGTGCACAGAGGAACATGTGTCAAAACTTGGTAAAACTAGCGCCATTGCGATAG
>Tha_a00046-T1
ATGAATGCCTGCGCCTACTGCAAAAACGGAAAGCGGAAATGCGACAAAGCACGACCTTCGTGTTCCAACT
GTATACGCCTCCATAGAACCTGTATCTACACAGAAGATGCGGTTCAGGTCAATTTTCCCACTAGTCTATC
AGGGCAACAAGACCCTGCTAGCAGATCTGTTCCGATAGCCGAAGACATGCATGCATTTGAGCTCCCAGGA
TCACGTTTTCCTCGGTCTATCTCAGCACTTAGTGCAATAAACCAGATACCGCTACGGCAGCCCATGATAG
ATCTCACAGTGAGAGCCGAAGCACTTCAGATATTGGGATCATTGGACAAGATGAACGAAATAGCGGCACA
ATACTTCGTTGGCACGCACCAAAGGATGTCAATACTATCCAAATCTAGGTTCTACAGGAGCCTTCAAACC
ATATATGCCGAACCAAAAGCTGACTTCTTAACACTATGCCTATGCATGTATCTAATTGAGCAAATTCCTT
TGCACCAACCAATGAGCATGCAGTCGACCCCCTATGTTATTATTAAGAGCTTGCTTGGTATGCTCGAAGC
GACAGAACAAATATCACTCGATATCGTCCAAGCCAGAACACTTGTAACCTGCTATGAAATAGGTCATGGC
CTTCATACAGCGGCCTGTATCTCAGTTGCTGCGTGTGCAAAAACAGCTCGAGCTCTGGGTCTTCATAAAC
AAATGCGCCGCAACTCAATAAACGAGATCGACGGGCTCATTGCAGAGGAGGAAAAGAGAACATGGTGGGC
GATAATGAACATGGACAGATTTGTTGGGCTGTGTAGTGGCGACTTTTTATTTTCGACGGAGGATCCTGAG
GGATTAGATCCGCTTCCAGTTGAAGATTTGCTATGGTCGCAGGATGGTGATCCAGTAGACTTGACAGCCT
CGATCCTCGGCGCACCCACGCTTGCCACACCCCCAACACAGTCCGTGGGGCAGATGGCTCGAGAGTGTCA
GGTCTCTCACCTGGCCGGCCGGGTGATCCGACACACCACCAATCCCACATCTGATCCCAGCTTCAATGCG
GAGGAAGCGATACAGCTTGAACGTACATTACAGACTATTCTGCTGTTGCTGATTGATGAGGATCTGACCT
TTGGAAGATATTGTGGAGCCCTTGGGATCTGTGACAGCGCACTTTTCACACTTTACGAATTTCTACTTAA
CCACTGCGACGAGCATGGGCCAGAAAAGGTCAGAATACTCGAGTCTATGCAAGAATTGTCAGAGAGAGCC
GTCATGTTTGCAGAAGCTGGTTACGCGGATAAAGAAACGTTTTATCTCGAGACTCTTTCACCCTTCCTCC
CATACTGTCTTTATCAAGCTGGAATCGTGCAGTACAGGTTGTGGAAACAAAAGGGTGATTTAATTCATAA
ATCGCGGCTTGATGCCCTCTCAAATCTTCTGAGAGGAAATGGCAAGCGATGGGCTGTTGCAGGTAAGCGT
CTTAATCTTCTTCAGACAGAAAATCCCTATTGA
>Tha_a00047-T1
ATGACTTCTCCAACGGCCCTTATAATTGGTGGTACTGGAGCTCAAGGAGTACCGATTGTCGAAGAGTTGG
CCAATCATGGCTTTCAAGTTCGAGTTCTCACAAGAGATGTTACCTCGAGTAACGCAAAAAAACTCTCAGA
GCTTCCAAACGTGACCTTCTCTCTGGGTGCCGTGGACTCTGTTCCTGACCTGAAAAGAGCATTCCGCGGA
ATTGACTATGCGTTTGTCAATCTCAATAGTTGGGCCCTGGGTATCAAGGATGAAATATTTTGGGGTATTC
GAATCTTCGAAATTGCAGTACAGAGTGGTGTAAAGCACTATATATGGTCATCACTTGACAATTTCTTTTT
GGAAACGAAGTACGACGACTCTTTTCGATCTGTTCATTATTATGGCAAAGGCCATGTTGAACAGTGGATA
TCTGCGCTGCCCCAATCGCCTATGAGATGGACAATTCTTGCCACAAGCCCGTATCTTGAGCAACTGTGGG
GTTTAATGAGGCCAACGAAGGGCGAGGATGGTGTTTACGATTTTCGCTTCCCtgttaacgatggtggctt
cccATTGACTTGTTTGGATGATATGGGATACTACGTTCGTTGGATCATCGAACATCCGAAAAGATCTGCG
GGGATGAACCTTAAACTTGGAGTGGAACACGTTACGCCAAATATTCTAGCCAAAGCCCTCACAGAGGCTA
CAGGTCTACCTGCAAAGGGAACCAATATTGAACTGGACCAATGGTTTGAGGAAGTCGGCTGGGGCCCCTC
TCGAGAACATAAAATGGGTTCTACCACTGCCGGACCAAATGACCCAACGCTACATACAGTATATGAAAGC
TTCTCTGGTTGGTGGAAAATGTATCAGCATTCTATTAACAATACAGGCTTAATCAGGCGCGATTATGCGC
TTTTAGATGAGATCCATCCTCACCGGACCAGGAATGTCAAAGAATGGATGCAGAAGGTCCACTATGATGC
GGACAAACTCGACATCGTCACGGTGACTGCACCAATGGCGTTGTAA
>Tha_a00048-T1
ATGGCGAAGCTTTATGCCATCTCCGATTTGCATCTTTCGTATCCCCTAAATGCCTCAACATGGAATCTTC
TGCAGCCAAAACCACCCGGTAGTGGTCTCATTCTTGCAGGTGACATTGGCGAATCAGCTACGCATTTAAC
AGCTGCCTTTGAGCGCGCCAAAGCCTGCTTCACGCACGTATTCTGGGTCCCAGGAAACCATGAGCTCTAC
AGCATCTCGTCTCATATGGCCAAGCACCCTGCCGATCAACTTAAAGGTGAAGCAAAATACAATGCCTTGG
TGGAACTGGCACGGGAGCACGGTGTCCTCACACCAGAGGATGATTGGATGCTATGGCCGGGGCCGGATGG
CGTTGATGTGGTGATCGCGCTAGTATTCACGTTATACGACTATTCGTTTCGCCCAGCAGAGGTCTCCCGA
GAGAAAGCGTTGGAATGGGCGATGGAAGAGAACATTTATGCAACAGACGAGGCCGTGCTGCATCCAGACC
CATATGACTCGCGGGACGAATGGTGTACGAAACTGTGCGAGAGATGGGAACTTAAATTTTCCGACTACGC
CTCGAGATATCCGAATTCGAAATTTGTGATTGTCAATCACTGGCCTCTACGAGAAGATTTAGTCTACATT
CCAAAAGTCCCTCGGTTCTCTCTGTGGTGCGGAACGAAAAGAACTCAGGATTGGACAGAGGTCGGGCGTT
TTGGGGCAGACTATGGCGGGGCGCTGGTGGTGGTCTCAGGACATTTGCATGTTCGACGGACAGATGTCAA
AGAAGGGGTGAGATATGAAGAGGTCAGCTTGGGATATCCCCGGCATTGGGAAAAGGCACGGGATGCAAGT
AAAGGGGCCAACGAAATGTTGAGACAAATTCTTCCAGTGGCAGGAATAGCCGTGGAAGAAGGTCAGCGGA
TATGGAGGTCACAAGGGTAG
>Tha_a00049-T1
ATGACACGACTCCTGGACGCAAGCTTTCTGCTTTTGCCTGTCATCGCATCGACATTATTCGGCACTGCTT
CCGCACAAAGCACATGTGCAACTAAGGGAAAGCCGGCTGGCAAGGTTCTTCAAGGATACTGGGAGAATTG
GGATGGATCAGCTAATGGTGTTCACCCCGGATTTGGATGGACGCCTATCGAAAACCCTGTGATCGCACAA
AATGGCTACAACGTGATTAATGCCGCTTTCCCAGTCATTCTCTCAGATGGTACGGCACTGTGGGAAGATG
GCATGGATGCTACTGTTAAAGTTGCGACACCAGCCGAAATGTGCCAGGCCAAAGCAGCTGGTGCCACTAT
CCTCATGTCTATTGGAGGTGCTACTGCTGGCATCGACCTCAGCTCTAGCACTGTCGCCGATAAGTTCATC
TCGACTATCGTACCAATCTTGAAGCAGTACAACTTCGACGGCATTGACATCGACATTGAGACGGGATTGG
TTGGAAGCGGCAGCATCGGCACCCTGTCCACGTCACAGGCCAATTTGATTCGCATCATTGATGGTGTCCT
TGCACAGATGCCTTCCAACTTCGGCTTGACCATGGCACCAGAGACGGCGTATGTGACAGGTGGCAGTGTT
GTGTACGGATCCATCTGGGGTTCTTATCTCCCAATTATCAAGAAGTACGTCGACAACGGCCGATTGTGGT
GGCTAAACATGCAATACTACAACGGCGACATGTATGGTTGCTCCGGCGATTCATATGCGGCCGGCACTGT
TCAAGGTTTCACCGCCCAAACCGACTGCTTGAACAACGGCATCACTATTCAAGGCACCACAATCAAGGTT
CCCTACAACATGCAAGTTCCTGGATTACCTGCGCAATCTGGCGCTGGTGGTGGCTACATGACCCCAAGCT
TGGTAGGCCAGGCATGGGATCACTATAACGGCGCTCTCAAGGGTTTGATGACGTGGTCAATCAACTGGGA
TGGATCCAAGAACTGGACATTTGCTGATAATCTGCTTACAAGGATTTAA
>Tha_a00050-T1
ATGGCATCAAACCAACCAAAAAGCTGCTGTACAATTGGTACTCTCCACGAAGGTACCCCAACGGGAAAGC
TTATCAAACTCGAAGGGGGGTTCGATGCCTATCTCTCAACTGCGCCGGACGAGAATCTGAACAAAGGTAT
TGGCATTTTATTTGCTCCAGAGGCAATGGGTATATATCCGAATAGCCAGCTCCTGGCGGACAGTTTTGCC
GCCAAAGGATACACTACGCTTATCCCAGACGTGTTCAATGGAGATGCAGTACCATTGAACAAGTTCCCGA
CCATTGACCTAATGAGTTGGCTTACCAAGGGCTCCAATGGCAATAATCCTCATACTACCGAGCACGTTGA
CCCTATTCTCGTTGCTGGAATCAAAGCATTAAGGCAGTTGGGAATACATCGAATTGGAGGTGTCGGATAC
TGCTTTGGTGCTAAGTATGTATTACGGCATTTCAAGAGCGGTATTGATGTCGCTTTTATTGCTCACCCAA
GCTTCGTCGAGGAAAACGAGTTGGCTGCTTTATCGGGACCTTTGTCCATTGCAGCGGCTGAAACTGACTC
TATCTTTACTACCGCGATGAGACACAAATCGGAAGAAATTCTCATCAAAACGGGACAGCCCTTCCAGATA
AACTTCTTTTCTGGAGTTGAGCATGGCTTCGGAATTCGAGGTGATTCAGCTGTGAAGGTACAGAAATTTG
CCAAAGAACAAGCATTTTCCCAAGCAATTGCCTGGTTCGATGAATATTTGTTGAAAGAATAA
>Tha_a00051-T1
ATGGGGAAAGACAGCGAAAACAAGATCTATGTAGTCACCGGTGGAAATAGGGGGCTTGGCCTCGGACTTA
TTAAGGCACTTCTTATCCGCGCCAACACGACTGTTATTGCAACCGTTCGCAACGAGCATGGCATTTCAAC
CCTTATCGAAGAGACTAAAATGGTGGATAAGGGGTTAGGTAGTACCCTCCTGATAACAATGTTGGACTTC
TCAACGACTCTCTCCCTTGCTCAAGTTAGAGATGCCTTCAAATTCGATATAGATCATATCGACGTTCTCA
TCAATAATGCTGGAGGTGCCCCACCTATGGTACCGGCGGCCGAGACAACGGCAGAAGATTTACGCACTGC
CTTTGAAGTTAATACGATCGCTCCTCTGATGGTTTTCCAGGCACTATGGCCACTACTACAGAATTCACCT
TCGCCGAAGCTTGTGATGATTACATCTTCAGTTGGTAGTATTGGGGAGATGGAACCTGTGCCCGGTGGCG
CCTATGGCCCGAGTAAGGCCGCTCAGAATTGGCTCACCAAAGCCTTGCATTTGGAAAATAAAGACAAGGG
CCTCATTACAATTGCGCTGCATCCAGGTTGGGTCCAAACGCGTGCGGGACAATTTGTTGCTGATCAATGG
GGGTTTGCATCTGGCCCTCCAGATACGATTGAGGGTAGTGTAGATGGGATGCTGAAGATTATTGATGAGG
CATCAGAGGAGACGTCGGGGAAGTTTATCACTCAGAAGGGCCAAATTTTGCAGTGGTAG
>Tha_a00052-T1
ATGGCATCATCAATTGTTTCCACTttccacttTGATTCCTACCCAAGACTGTCACCTTCAAGGCTACATA
AAGAATTTAGGGGAAAGACAGTTCTCGTGACCGGCGGTGGTTACGGAATTGGCTCTTCAATTGCTCGTAG
CTTTGCTGAAGCTGGTGTTGCGTCGATTATCTTGGCGGGACGTACTGAGGCCAGTCTGAAGTCGACAGTT
AACGGCTTGGCACAATCCTTTCCATCACTAAAGGCCAGCTACCGCCTTGTCGATATCTCGTCCACAGCAT
CTGTCAAGGAATTGTTTGAATCTCTAACTGAGTCACCCGATACACTCGTCAACAATGCCGGGTTTATGTC
TGAGCCTCAGAATTTTCTCACTGCCGACATAGACGAGTGGTGGAAGGGCTTTGAGGTTAACGTCCTTGGT
ACAACTATTGTTACGCAAGCTTATCTACAGCACCGATTGACAAGCAAACCCAAGTCACCAGGTGTAGTTG
TCGCTCTCAATACGTTTGCTTCATTTGCTGTTCGAGCGCCGCATCTGTGGGCATATAGTGGGAGCAAGAT
TGCGTTGGCCCGCATCTTTGAGTTGGCTGTTGTTGATATCCCATCATCTGTTGCCCGCTTTATAAGCATT
AACCCAGGTGCTGTTAAAACGGCAATGTTTCACAAGTCCGGACTTGAGGGATCTTCGGATATGCCAACGA
CTGATGCCAAGCTTTCTGCTGAGTTTATTGTCTGGGCTACTTCAGAAGAGGCTGCATTTTTATCTGGACG
GCTGGCATGGGCTAATTGGGATGTTGACGAGTTGGTTGCCAAGAAAGAAGAGATTGTAAACAAGGATCTG
CTCATTTCAGGCCTTACAGGGGCCTAA
>Tha_a00053-T1
ATGGTTTGGCAACACGGTGATCACCATGACATCCCACAACAATGGCGCATCCACAAGCCTGGCGCATGGC
TCCCAGCTGACCACCGTGTCCATCGCGAATACCTTCGTCGTGTGACGGAGCACGTCGACAAGCACCCCGA
TGAAAAACTGACACCAGCGCTGCAGGAGTTCAAAGAGTTAATCGAAGGAAACTCACGAATATACATGTAC
TTTGTCCAAATGTTTGATGAAATCCCAAAGAAACGGCCATACTGGCGCGATCCCACAGGAACTAAACAGA
TCCGCGACTACAAACACATGCTTCAGGTGCTCAATCACGTTGTCTCAAGAGCTCCAGAATGGACAGATGC
AGCCGAAAGCGCTGGTGTTGTGGGAGTGCCATTTTGCGCAATCCTTGATTACCCCATGGGAACACCAAGT
GGATATGCCGCGTTCCTCGACCCAGACGTGAACAAAGCGATCAAGAAAGTTCTAAACGAGTGGGGGAAGT
TCTTAGAGACTCCAAAATCGGCCGAGGTGTTGGGAGAGCACAAGCTGGGTTGGTTCGGCGAAACGGGGCG
AAACGACGTCATGCAAGTCGCCAACGCTCCGTTGAAGTCGTCCATGAAATTTGAAGAAATGTTTGTTTGT
GAACCATCGGCGAAATATCACGGCTACAAGTCATGGGATGACTTCTTCACTCGCAAGGTTCACGATGAGG
CAAGGCCCGTCGCATCTCCAGATGACGACAATGTCATTGCCAATGCATGCGAATCTAAGGTGTTCAACAT
TCAGCATGGTGCTCAACTGCGAGATAAATTTTTCGCAAAAGGCCAGCCTTACTCAGTACTTGATATGCTG
GCTCACGATCCACTCGCTCAACAGTTCGCCGGCGCAACAGTCTACCAGGCGTTCCTCTCGGCGTTGTCCT
ATCACCGTTGGCATTCCCCAGTTTCAGGAACCATCAAACGCGCTTTCGTCCAGGATGGCACGTACTTCAG
CGAGCCTCTTTTTGAAGGCGTAGGTGATCCGACTGTTCATGAAATCGATACTGGCGGAATTTCAGTAGGT
CAAGGCTATCTGTCTGCTATGGCAACTCGAGGCATCATCTTCATTGAGGCAGATAATCCGGCAATCGGTT
TGATGGCTTTTATCGCTATTGGCATGGATGAAGTCAGCTCGGTGGACATCACCGTAAAAGAGGGCCAACA
TGTGAAGAAAGGTGAACAAACAGGCATGTTTCATTTTGGTGGATCAACACATTGTCTCCTATTCCGAAAG
GGAGTCAAGTTGTCAGAATTCCCCGAAATCGGGAGGCAAGAAAATGTCCCCGTTCGTGGTAAACTTGCTG
TTGTCAAGCCATAG
>Tha_a00053-T2
ATGTACTTTGTCCAAATGTTTGATGAAATCCCAAAGAAACGGCCATACTGGCGCGATCCCACAGGAACTA
AACAGATCCGCGACTACAAACACATGCTTCAGGTGCTCAATCACGTTGTCTCAAGAGCTCCAGAATGGAC
AGATGCAGCCGAAAGCGCTGGTGTTGTGGGAGTGCCATTTTGCGCAATCCTTGATTACCCCATGGGAACA
CCAAGTGGATATGCCGCGTTCCTCGACCCAGACGTGAACAAAGCGATCAAGAAAGTTCTAAACGAGTGGG
GGAAGTTCTTAGAGACTCCAAAATCGGCCGAGGTGTTGGGAGAGCACAAGCTGGGTTGGTTCGGCGAAAC
GGGGCGAAACGACGTCATGCAAGTCGCCAACGCTCCGTTGAAGTCGTCCATGAAATTTGAAGAAATGTTT
GTTTGTGAACCATCGGCGAAATATCACGGCTACAAGTCATGGGATGACTTCTTCACTCGCAAGGTTCACG
ATGAGGCAAGGCCCGTCGCATCTCCAGATGACGACAATGTCATTGCCAATGCATGCGAATCTAAGGTGTT
CAACATTCAGCATGGTGCTCAACTGCGAGATAAATTTTTCGCAAAAGGCCAGCCTTACTCAGTACTTGAT
ATGCTGGCTCACGATCCACTCGCTCAACAGTTCGCCGGCGCAACAGTCTACCAGGCGTTCCTCTCGGCGT
TGTCCTATCACCGTTGGCATTCCCCAGTTTCAGGAACCATCAAACGCGCTTTCGTCCAGGATGGCACGTA
CTTCAGCGAGCCTCTTTTTGAAGGCGTAGGTGATCCGACTGTTCATGAAATCGATACTGGCGGAATTTCA
GTAGGTCAAGGCTATCTGTCTGCTATGGCAACTCGAGGCATCATCTTCATTGAGGCAGATAATCCGGCAA
TCGGTTTGATGGCTTTTATCGCTATTGGCATGGATGAAGTCAGCTCGGTGGACATCACCGTAAAAGAGGG
CCAACATGTGAAGAAAGGTGAACAAACAGGCATGTTTCATTTTGGTGGATCAACACATTGTCTCCTATTC
CGAAAGGGAGTCAAGTTGTCAGAATTCCCCGAAATCGGGAGGCAAGAAAATGTCCCCGTTCGTGGTAAAC
TTGCTGTTGTCAAGCCATAG
>Tha_a00054-T1
ATGTTAGGCCTACCAACTGGTCAACACGTCGCTATTACGATGAACATTGATGGAGAAAAGGTGACAAGGT
CTTACACTCCAGTATCCAATAACTTGGATTATGGTGTTCTGGAATTACTCGTCAAGATCTATCCAGACGG
CAAGTTGACTGGTGGCTGTCTTGCCAACCTCCAAATTGGAGATGCGGTTCATTTCAGAGGTCCTAAAGGA
GCAATGCGCTACACCAACGGACTTTGTAAAAAGATCGGAATGATAGCTGGTGGTACAGGCATAACTCCGA
TGTTCCAGCTCATTCGAGCGATCTGTGAGAACGACCGTGATGCGACAGAAATAAGTCTGATATACGCAAA
TCACACAGAGAACGACATTTTACTCAAAGACGAGCTGGATAAGTTTTCCCGCCTGTATCCTAAGCTGTTC
AATGTCTTCTACGTCATTGAACATCCATCAACAACCTGGAACTCTGGAGTTGGCTACATAACGAAAGATA
TGGCAGCACAAAGACTACCGCTTCCGGGAAATGATGTCAAAATCATGGTTTGCGGTCCACCTGGTATGGT
CAGCGCAGCCAAGAAATTTCTTGGAGAGTTGGGCTACGAGACTCCGGGTGCAAACCCGAAGATGAGCGAC
CAGGTTTTCATTTTCTag
>Tha_a00055-T1
ATGGCTCTGGAAACGGAATATACGGTGGACGAGGTTGCTCAGCACACCAAGCCTGATGACATATGGATGA
CTATCCATGGGGAAGTATACGACGTAACTAAATATGTCATGGATCATCCAGGAGGAATCGAAGTTCTCTT
GGAAGCAGCCGGCACTGATGCAAGCGATCCATTCGACAATGCTGGCCACTCAGATGATGCCTTCGACCTC
ATGACCCCTTTCCGAATTGGAAAGTTGAAGGGTCACGTTAACAAAAAGTCAAAGAATCCAATTCTTTTGC
AACCTCCACTCGAGAAGCTGGATTCTACGAAACAATCTCATGGCCTAGCAGGAATAACCTTGGGATTTCT
TTCGCTGGGTATTGCGGCATCGACGTACAAGATTCTTAAGGGAGAACATGTTGACTCATGCCCTCTCGAT
TTTGTCGATACCGATTGCTTCTACACAACCAAGTAA
>Tha_a00056-T1
ATGGGAAGCCGCATACACCATACCAATGATCCTCGTTTGGCCAATATCTTCTTCACCGAGAGCCCTTTCT
TTTCGAAAAAGATAATCCCTAACCATCCTATACACCCGTTGGGTATGCCAGAAGCTGGATTGTTTTTTGG
CGATACAGATTCGGAGGCATGGCGGATCACGCACAAGTTTTTACCGCCAGCTTTGGGCCCCAAGGCAGTA
CGACACTATGCACCAGCAATGCAAAAAACAGTGGAGGAGTCATTCAATGTGTTCGACAAGTTGGACCTGG
ACGGGGAAGCATGGAACGTATTTCCATACATGATGAAGATCGGCTCTCAAGCAGTCGGCAGACTTGTTCT
TGGGATGGATTTCAATCACTTCGCATCTGTTGATGCTCCTCTGCATGACTTTGTGCTTAAGCTCGCGCAT
AATGTCGAACTCAGTAAGCGAGTGTCGTCTTTTGGTAGCTGGTATGCAAACATGCCTTTCGGAGACCCCA
AAAAACTTCGAGACAATATGCACGAAATCAAGAGGATGATATTTGAAGCATCTAAGAAAGCATCCACGGG
AGTTGAAGATTTAAACCTGCAAGATGCCGCTCTACAGTCTCAAAATTTGGTCGACTACTGTCTCAGGGCA
AGAGACTTGAAAGGCAATCGGTTGACCTGGGATCAATTCGTACCAGCTCTGGTTGTGCTTACCGGCGCCG
GGTTTGTAACCTCCGCTGCGTTGCTCTCGTGGATGATATACGCCCTTGTGACCAACGAAGGGGTGCAAGA
GAAATTGCTCCAAGAATTGATTGACCACGACTGGCATGACAACATCCAAGTGACCGGAGATCTGGTAAAT
GAACTCAAGTATCTGAATAACTTTATCAAGGAAACTCAGCGGACAGACAATCCTTCGTTCCAGCCCGCCA
GAACAGCCTTAGTGGACATGATTTTACCGGGGGGGTACAGGTTGGCAAAGGACTCTATTGTTGTTGCCGA
TTTGCACCACATTCACAAGAACCCACACATCTGGGATAACGCTGAAAAGTTTGATCCTGACCGGTGGGAC
ACCGAGAAAGTTAAAAATCGACCTGCTGGATCCTACCAACCATTCGCCTCGGGCCCGCGGAGCTGCATTG
GATTCAACTTTGCTCTCCAAGAGGTAAAAATTGTCCTATCCAAGTTGTTGTACCGATACAGATTTAGTTT
GGCCGAAACGGGAACCGTGGAGTATAATCCTTATTATTTACTGATTAAGCCTAATAACTTATATGTACGA
GCCGAAAGGAGGTTCAAGTGGCCACAAAAGACTTGTGATAGGACTGATCCATTGACAGAATAA
>Tha_a00057-T1
ATGGCCAGCATCCGCCGCCTTGCACTCTATCTTGGAGCTTTGCTCCCAGCTGTCCTCGCTGCCCCTGCAG
CTCACCATAAGGCTCCCGAGGCTGTCCCCAACAAGTTTATTGTTACTCTCAAGGAGGGTGCGTCAATTGA
TACTGATTCTCACTTGACTTGGGTGAATGACCTCCACCGTCGTTCTCTTACCAAGCGCAACACCGCTGGT
GTTGAGAAGACATACAACATCCACACTTGGAATGCCTACGCCGGCGAGTTCGATGAGGAAACCATTGAAC
AGATCAAGGCTAGCCCTGATGTTGCTTCCGTTGAGCCAGACTACATCATGTACCTGTCTGACATCGTTGA
GGACAAGCGCGCCTTGACCACCCAGACCGGTGCTCCTTGGGGTCTTGGTACTGTCTCCCACCGTACCTCC
GGCTCTACTAGCTACATCTATGATACCTCTGCTGGCAGCGGAACATATGCCTACGTTGTTGACTCCGGTA
TCAACACTTCTCACCAGCAGTTCGGTGGACGTGCTACCCTCGGCTACAACGCCGCTGGAGGACAGCATGT
TGACACTCTTGGCCACGGTACTCACGTTTCAGGAACTATTGGTGGCTCTACCTATGGTGTTGCTAAGCAG
GCCAACCTCGTCTCTGTTAAGGTTTTCCAGGGAAACAGTGCTAGCACTTCGGTCATTCTTGACGGCTACA
ACTGGGCTGTGAACGATATTGTCTCGAAGAGCCGGGCTAGCAAGTCCGCCATCAACATGTCGCTTGGAGG
CCCCTCTTCTTCCACTTGGACTACCGCTATCAATGCAGCCTATAACCAGGGTGTTCTTACTATCGTAGCT
GCCGGTAACGGTGACAGTCTCGGAAACCCCCAGCCTGTCTCTGGCACTTCTCCTGCCAATGTGCCTAATG
CTATTACTGTTGCTGCTATCGACATCAACTGGCGAACTGCTTCTTTCACCAACTACGGTGCTGGCGTTGA
CGTTTTCGCTCCTGGTGTTAACATTCTGTCTTCATGGATCGGCTCGAACACTGCCACCAACACAATCAGC
GGCACCTCCATGGCCACTCCTCACGTTGTCGGCCTTGCCCTTTACCTTCAGTCTCTCGAGGGTCTTTCCA
CCCCCGCTGCTGTCACCAACCGCATCAAGGCTTTGGCCACcagtggccgcgtcactggcagccttaacgg
caGCCCCAACGTCATCATCTTCAACGGAAACAGCGCTTAA
>Tha_a00058-T1
ATGTTGGGTGCATGGGATAAAGGATGGCCTGATATTCCTGAAACACCCGCCGATTATATGCACCACAAGG
AAAATTTCGGCGCAGAACTGTACGGAAAGCTGTTGGGTATTGGTCGTGATGACTATGAGAAGAGAAAGAC
GACCTTGGCAGAGAATTTTCGGTTCTATGGAGCCCCAGCAGCTGTCATTGTCTATATGGACAACAGGCTT
TCAAAATATGATTTGGTTAGCACTGGATTTTGGATGCAAAATTTGACCCTGGCCCTTCGAGCACAAGGCG
TTGAGGCTTGTTACCAGGCCAGTGTCGTAGGATATGCAAAGATACTGCAGCGTGAATTAGACCTCCCCGA
GGGCGTGAATTTCCTGAGTGCAATAGCAATAGGCTATGAGGACGTTAGCTATGTGGGGAACACTCTCAGG
ATGACTCGAGATCATTGGGCAAGGAATGTGCAGATCCGATAG
>Tha_a00059-T1
ATGTCTGACAACCGCCAGAACGTCTCATTCCAAGCTTTTGATGGAGTCACCCTTAAAGGCTGGTTTTTCC
CGGCTACTAAAGAAAAAGGTCCATGTATTATTATGACTCATGGGGTCACGGCCCTCAAAGAGCACTTTAT
TGATGGAATGGCTCTAGCTTTCCAAAAAGCGGGATTCAATGTCTTGCTCTATGACAATCGTGGGTTTGGA
GAAAGCGGCGGCCGCAGATATGACTCAGACCCCGTCAAAGCACAAGATGACTACATTGATGCCTTCGACT
ATGTTATATCCCTTACAGAGGTTGACCCTGAGAGAATTGTCTTCTGGGGACCAAGTCTCGCTGGAGGAGT
CGCCATATCCGCTGCGGCAATTGACCGCCGAGTCAAAGCTGTTATTGGCCTCGTGCCCTTTGTATCGGGA
GAGCTTTTACTAGGGACTGGCCAACCACTTCTTGATATGGCCGAACGAGATCGCGCCACAATTCGCAAAG
GAGAAGAATGGCCAGTCTCTCGTGTTGTTGCCTCCACTCTTGAAGAAGCTGAGGCTGAGAGTGCGCCTGT
ATTGCTCCGAGATGCGACTAGCTTCCGCTTCTTCGAAGACGCATCTGCCCAAGGTGGCAGCTGGGAAAAT
AAAATTACCACGATGTCCCTTTTTCGATTCCTTCGATTTGAGCCGATTAAGTATATCCATCGGATCGCGC
CTACACCTCTCCTGATGGTTGTTGGGGAAAAGGATGAGACTTTGTTTACACCTCAATTGCAGGCATTTGG
GCTTGCGCAGGGCCCAAAAGAGCTTCATATATTGAAAGGCGGTGATCATTTCAATCATTATCAAGGGGAA
CTACGCGAAGAGAGTCTTTCAGTGCAGATTGAGTTCTTGAGGAAATATGTATAG
>Tha_a00060-T1
ATGGGTGACGTGCGGCAAACCATCAAGCAGTCACTCCCGGTAGATGTTAATAAACTGTACGACCCATCGA
CTCTCAAGCATAAAACAATTCTCATCACAGGAGGCGCTAATGGCTTGGGCGCGCACATGGTCCGCCATTG
GGCTTCTCATGGTGCCAATATTGTGATCGGTGATGTTGCGGACAAAGCTGGCGAGGAGCTCGTGGCTTCT
CTTCGAATGGCATATCCCAAAGGGGTTTTTGAGTTCCAGCACTGCGATGTTACGGATTGGGAATCTCAGG
TCAGCCTGTTCGATGCCGCGGTCAAAGCCAGCCCGCATGGTGCTATAGATATTGTGGTGCCCAATGCAGG
AATTATTCTCCCTGGGGAAGCAACCAAATTCGAAAATCCCGACTTGGTGAACGGCAAATTGCCCGAGCCC
AACACAGCTACTCTCGATGTAAACGTCAAAGGAGTCATTTTTACCGCTCACCTTGCGCTATACTATCTTC
CACAAAACAAAAGCCCAGATCGGTGTTTTCTGTTTGTCGGCTCTGTGGCATCACTCATCCCCCTTCCTGG
CCAGAGTCATTATTGCATGAGCAAACATGCTGTGCTGGGCCTCTTTCGTTCAATGCGCGGAACCGCTTTC
TTGAAGGGAATCCGCATAAACATGATAGCACCCTACTATATTGCGCAGACGAAGATGCTACAGCCGATCA
CCGAGGCACTTTTACTCTCTGGCTCTGCAGGGCCGGGACAAGTTCCCGATGTGATCGATGCAGCCACGCG
TTTGATTGCCGATGAATCCATAGTTGGTCGCGCGCTCGTTGTTGGTCCGCGGTTAAAGCCTCAAGATTTC
GAGGTAGTCGATAATGGAAGTGGCTCGTTGGGGATAGAGGATCAAAACCAGGCGCAGGGAATTTGGGAAT
GCTACGCCCATGATTACGACCAGGTGGAAACATTCGTGAAGAGGTACTTGTGGCTTCTGAATGCCGCTGC
TCGGGCACGAGGAATGCTTGCTTGGATTCGTGATATTATGGCCATATGGAAGCGAGGATGA
>Tha_a00061-T1
ATGGATACAGATCAAAAGCGGTGGGTTGGTCTTCAGCCTCCAAATGAATGGAAGCTCGAGCAAGGATTAG
ATCCCGCTCATCTTGGTTTACGGAACCAGAGCAATCTCGTGATTCATACGGAATCAGAATCACCTACGGA
GACAAATTCAGCGGAGCTTCGTGCAGATGCGGCTGATGATGATCCGACATTTGTAGTTGGGGAAGAAAGA
AAaggatggaaaggatACATAGAGTGGGAAGAGTATCCAGAGAAAAAAGCTAAAGCTCGCAAGAGGTTTT
CACGCCATAAATTTCCTCCACCTCCCGAGTTCCAACTTGGGCCAGTCCCAGCTACCAACCCAGTCCTTGA
AGGTGTTCGATGGAAGCTGTGGCATAAAGCTATTGGCGGTGCTCTCGTCAACGTACCTGAAGACAGCTGG
AAGACTGTGCTAGAGGAAAAACACCCGGGCATGCTCCATCTTCTTCAGTTCCCATACAATGGCGAGCCTC
CCAAAGGCCTTCTCACCAAAGAAGCCATCACGCCAAACGACCTTCATTTTGTACGCAACCATGGTGGCAT
ACCAGACATTGATCCGGTAGAATTCGACCTTCGTCTTGACGGCTTGGTAAATGATCCTAAAGTTCTCACG
CTGGATGATCTAAAGAATGAAGCTTTATTCCCGCGCACATCTATGTTGGTTACCATTCAGTGCAGTGGTA
CGAGACGCGTTGAGCAGATTGGTGAATATGCTGGTGAAGGCGACGAGATGATCAATGCTCCATGGGCAGA
AGGGGCAATTGGGACAGCAAAATGGACTGGCGTCAGTCTCAAAAAGATCATCAAGTACTGTGGTGGACTC
AAGGGTGATGCGAAACATCTTGAGTTATATGGAGCCGAAACATATTTCAAGGGTGGTGATTGCATGAATT
ATGTGGTATCTGTTCCGTGGTCAAAGGTCAAGGCAAATGAAGTCCTCCTTGCATGGGAGATGAACGATAA
GCCTTTGCCTAAGATCCATGGCTTCCCATTGAGGGCTGTGGTCATGGGCTACATTGGCGCGAGGAGTGTC
AAGTGGCTCTACCGCGTCAAAGCAATCGAGAATCCCAGCCGTGCTCCTGTCCAGAGCAGAGAATATCTAT
ACTTCCAACAGCAATATGGAAAGCATAATCAGCTACCTACGCTGGGAATTCAGATTCAAGAGATGCCGGT
CAGCAGCGCCATCATGAGCCCTTGGCATAAAGAAGTTGTGGTTCATAACGGTCATATTGAAGTTACTGGT
TGGGCCTATTCCGGTGGTGGACGCTGGCCGGAGCGCGTCGAGGTCTCTTCGGACGGTGGCTACGCTTGGT
ATGCTGTACCAATCGAAAATTTGTCACCAAAGCACAAATACGCGTGGAGGACTTGGTCCGCTTCTATTCC
ATGCGACCATGAAGGATGGACAGAGCTCGTCGTCCGCTGCTGGGACAACAGTCTTAACACACAGCCTATG
AACGTGCGCCACAGCTGGAATTGGGGACTGCACGTTACGAGCAGCTGCCACAGAGTGAAGATATACAGCG
TCAATGCAAGCCGGCCTGAAACAAAAAAGAGGCTGGAACTGTTTGAACAAAACGGAGAAAATTTCCTGCC
AATCACACGGCCAACGGAGTTTAAATACATGAGTGCCGAGGAATATGAGAAGGCATGGTCTACTATGGAA
CCACGAGATGTGGACAATTGA
>Tha_a00062-T1
ATGGCCACACAAGAGACCGCAAAGACTCTATATCTCGACGCAGACGGCATCAAATATGCGTACCGACTCA
TCGGAAATTCCACCTCAAAGAGTCACCCAGTTCCTTTGCTGATGCTCAACCATGTTCGGGCCACCATTGA
CACATGGGACCCTGAAGTTATCAACAATCTTACTGCGTCTGGTCGACAACTTATCACGTACGATTATGCT
GGAATAGGACACAGCCAGGGCAATATTGCACCATCTATCAGGGGCTTTGCTGTTAATCTGCTTGCCTTTC
TCGGCGTGCTACTCCCATCCCTACACACTCAGCAGGTGGATATCCTCGGATTTTCCATGGGTGGCTACAT
TGCTCAACAAGTTGCTTTGGATGCTCCAAGCCTGGTTAACAAATTGGTCCTCTCCGGTACTGGCCCAAGT
CTTGGGCCAGGCGTTGAGCGGCCAATGAATGAGGTGCAATCTACGGTCTTCAACCCAACTCCAGGGGTGC
CAACAATTGAAGCATTCTTCCCGTCCTTCACGACTGGTGATGAGGGACAAGCTTGGTTCAATCGAAGCTT
TGGTTCACGAGCAGGCGTTGCCGGAAAACATGGAGAACCCGAGATTGCTGGATTCACAACTGGAGAAGCT
CTAGTCAATCTCACACAAGCTTACTTGACTTGGGATGCTGACCCAGTCCCCTATTCCCTTTTGCAGACTA
TACAAAAGGATGCACTAGTTACCACTGGAGACAATGATCTTATTGTTCCGACGAAAAATTCCTATGTTCT
TGCTAGACAATTACCACGAGCCAACCTCATCATGTTTCCCAGCAGCGGCCATGGACATCTGTTTCAATAT
GCCAGTTATTTCACAAAGGTCGTTGGCGAATTTTTGGATGGTCATCTACCGACGGCTCCATTCTCAGCTG
GTCGAGCTCCTCCGTTGGGAACGTATGGAGAGATCAACGGCGCTTAA
>Tha_a00063-T1
ATGAGCGCGGAGAATGAGGCTCGCGTGATTATTCCTCGCATGCGCCCGTCCTGTTCACAGTGTCAAAGGT
CAAAGAAGCGATGCGACCGAGAGAAGCCCCGATGCTCTGCATGCGTGAGATATGGGAGAGAATGCATCTA
TACTAGcaccgtggGCACCGTGGAAACTGACCAAGCACCCGTAACACTTGCCCCTTCTCAATCGCCGTCG
AAAGCTGCTCCAGAGAATGAAGAAAGCTTTCCTGTAGTGTTCTTCCTTGACTCTGTTCTTTTTCAGCGCT
CCTTAAGTCGGTTACCAGAACTGGAATTAAGCCTCGGCGATCCGCTCTTGAGCTACATTGGTCATAATGC
GTCTGATAGAGCATTTGTAGGCAAATACTTTACAACCATTCATCCAGCGATACCATTTTTATCGAAAAGA
GGGTTTAAGGAGAGAGTTTTAAATCCGTTGGCTCCTCAACGACCAGCAAACACCCTTCTTGTTGCTTCAA
TGAAGCTATTAGCAACTCCATTAGAAGATGAGGGACCACGTTGCGGTGCATATTATGCGATCAAAAACAG
CCTACTAGAAGCCGAACACTCATGCGTTTTGGAATTGCGCATACTACAATCCATCATCCTCGTTGCTGTA
TACGAGATTGGGCACTCTATTTACCCTGCGGCATACTTAACAGTGGGCTATTGTATACGGTATGGGACTG
CGTTGGGCATTCACAGAGCAGTGGAGCAGTATTCAGAAGAGACCTTCAGTATTACTGAGTCAGAAGAGCG
ACGTAGAAGCTGGTGGACCATATTGGTCTTAGATCGTTTTATAAGCCTTGGTAGCGCCGATAGAGCCTTT
CTCACACCAGATCCCAGCAGTAACAGCTTGTTACCTATTGACGACACTATATGGGAGGAAAATGGAGAGA
CCGATGCTCCGGTACGCAGGCTCTTTGAGCCACCGACCACGTCAATGGGCCGCTTCTCCTTGACTGCGCA
AGCCGCAGTCCTTCTGGGTAGGGTGTTTCGTAGCATACATGAGTTCCCTGTTTCAGAAGAGTTTTGGCAA
AACGATGTCAAAGTATTAGATAACACTCTTGTTGCATTGACAAATGTTTCGTTGGAAGAGGGTCGCTTTC
GTGGCATTGCTAGGCGATTTATCGGGGAGCAGTACTATACGCTCAAGAATATTCGAGAACAGGCGATCCC
AGCATTGCAGCATCATGTAACGCGATCAAAGACGCTCTGA
>Tha_a00064-T1
ATGGATCAGACATACAGGTCACTTGCAGACTGCATCCTTAGCAAGTGGGAGGAAAAGAAAGCAAAAGCCG
CTACCGCCAACGGCACAAAAAATTCGACGCCTCGCCTCATAGTCGCAGTAGCAGGCCCTCCCGGCTCCGG
AAAGACAACAATAGCCAACAAGGTTGTCGACATTATCAATTCCTTGCCATCAAAGAGCCCCAAAACTATC
GTGGTATCTGCCGACGGATTCCATCTTCCACTTGCCACGCTGCGAAAACTACCCAATGCTTCGGAAGCTC
TTGCTCGCCGGGGAGCGCCCTGGACTTTTGACGGCCATGCCGCAGTGAGCCTGGTTCGAAAGCTCAAAAC
AAACACACGCGCTCAGCCGGTTCTCGCGCCCACTTTTGATCATGCAATCAAAGATCCAGTGTCAGATGGA
TTACTCATAGAGGAGGACGTGGATCCTGCAAACGAGTTGCATCACGGCATCTTGCAGCTGGGATTGAAAC
AACAATGGAAGGAGCAGTTCATCGAGCGAAAACAAATGATCTGGTGA
>Tha_a00065-T1
ATGGGGGCCTCAGAGCAAGTTGAGAGTTCTGATAAGTCTCAAGATGACGAATTCGAAAGCCCACCCTCAA
CAGGCGACTTTGGTTGGAATGAGCATGGGGCTGTCCAGCAAGATTCTCCCGGAATTTCGATTGCAAGCGA
CTTGAATGAGACCAGACAGATTCTAGATGGCATGGCATCTCTGACAGTCTCGGAGCAGCGAAGTGGTTAT
CTTGGAATCGCGTCAGGCGCCGCTTTTCTACGCCTTTTAGAGCCTGTGGAATATAGAAATGCGCAAAGCC
ATTCACCTGTCGAGGCTGATCCCCGCGTTTCCCTAATCACGCTCCCCAATCTGAACAAACACATAGCCGA
CACTATGATCGATGCCTATTTCAGAATATATCACCTCAGTTATCCGATTGTCCACGAACCAACCTTCCGA
GCTCAGTATTCCGAAGTCATTCGAAGGCCTAACGGCGGatcttggtatatctTGGCATATGTTATGGCGG
CCCTCGGAGTGTATACGACCGCAACGGATCTGAATAACCTGGATTTAGATATCTTTCAGCACACCAAATC
TCTCCTCACATTTGACATACTTGAAGTTGGGAGCTTAACAATGGTCCAAGCCCTGACTTTAATTTCCAAC
TATCAACAAAAGAGAGATAAGCCGAATTCTGCGTATAGTTACTCAGGATTGGCGGCTAGAATGGCTATGG
CGCTTGGGCTGCACAAGGATTTTCAGGGATGGAAAATCCCTCCGTTAAGCATGGAGATCCGACGCAGAGT
TTGGTGGACGATGAGCATATTTGACATTGGTGCTACCATCACGTTTGGTCGACCGCAAGTGTGCCCGTTC
GACGGTGTCGACATAGCGCTGCCCATGAATGTTCATGACAAGGATCTCACTGCGATGTCTAGTTCGTATC
CTCCTGATCCAGAGGAAATAACTGTTTACACAGCGGTACGAACGCAAGCAAGATTTTTTATCGCCACAAA
CCCCATATACCTCAGAATTATCTCAAAGCCTTTGCCCAGTGCCCGCGAGCTACTTCAATTGGAGGCTCAG
TGCATAGGATCGTGGGCAGAGAAGACGCCGTCTTACTTCTCAGAAGCAGCGGCCATACCGCCTAATTATG
TGTTTTCCCACTCCGTCATGCAATGGAGATGGCGAAACTTTCGTATGATCATGTACCGCCCTTTTGTCAT
CCGGCGAGCTTTATTGGCGCGCAGCGGTCGTCGAGACAATTCGAGTCCAGAATCGCTCCAGGCTTACGAG
CGGTGCTTGGAGGATGCTAAACAGAGCATACTGTCAATCAGTGCATTCTGGGCTGCAAATGACCACAACC
GTCTCTTCGCGTGGTATGCATTATATTTCCTTTTCCAGGCTGCTCTGATCCCTTGTATCTGCCTGCAAAA
CGAATCTTCTTCCTCAAATGCACCGGATTGGCGTGATCAAATTGTTACCTCTTTAAAAGTTATTGCGGCC
TTGATACCAGTAAATCCAAGCGCTAGACGGTGCTACCAAGTTCTTGTCAGCCTCTGTGGAGCCCATCTCG
ATACACCGATGCCTCTTCTTCCCGAGGATGTCAACTCAGAAGAATCCCTCGTTCTTCAATCAGAAGACGT
TGATGAGTTTAATAGCGCAATATACCGTCAGGCTTCGGATGCAGACGGGGATAGACAAATGATGTCTGGG
GTTAACTCAAACGATCAGATGAACGCGGTTTTTGGTATGATGTGGCCCAACACGCTTTTCGATACTGCTG
ACAAGGGACATGATGATTCTTGGATGGATTTTCTCAATGGGATATAG
>Tha_a00066-T1
ATGTCTCAGATTACTCTCTTCACTGATTCTAGGGTGCCTTGCCCACAGCGCCTGCTGCTTACCGTCCACG
AACTTGGACTCCAGATTAAGGATATCAGAGAGGTTGATATTTCCAAGTTTGAACACAAGCGGCCAGAAAT
TTTGGAGCTCAATCCTTTCGGCGCTGTGCCCTTTATCCGGGACGAAACATACGATCCTCCATTGATGTTG
ACTGAATCACGCGCTATTGCAAGATATTTAGCGCAAGCGTACGGTAGCAGTGATGTGTCTGCTTCACTGC
TCCCTGATCCAGCAAACGTTGTTGCAGTTGCCAAGTTCGAAGAGGCAGCGTCAATTGAACTTACATCCTT
TGATGCCTGCGCAAATCAGCTAGTATTTGAAGAGCTGTTTAAGCCGTCGTGGTTTAACGGTGAGACTGAT
GTTGAAAAATGCAAGCTCCTTCGAGAGAGTCTTGTGCGGGTCGTTGACTTGCTGGACAAGAGGCTTACGG
ATCAACAATTCATGGCAGGAGACAAATTGACGGTGGTCGATCTGTTCTTTGTCCCTTACATGCACCATCT
GGTCAGAACTGTCTATCCAACCTTATTAGACTCTCGGCCTCATCTGAGTGCATGGTGGGAAAGAATAACC
AGTCGCGAATCATACAAACATATATTCGACAACTCAAAGGGGAACTGA
>Tha_a00067-T1
ATGGTGTCGGCCTACAGTTCAGTAAAAGTTCTGCCAGTTCTGGTAGCCGGCGCTTTTGCTGCCGCAAGCT
ACCCTGCTATCCCAGCCGACTTGACAACACCAGTGCAACAACGGATTGCCGTCAACGGGCCCAATAGCGT
ATCAATTGCTTGGAACACATATAAGCAGCTCACCCAGCCTTGTGTCTCATATGGCAACTCCGCCACATCT
TTGACACAGCAAACCTGCTCGCAAAGCTCTATTACATATGAATCATCACGCACTTGGTCAAACGTGGTAA
CTCTGAATAACTTATCACCGGCCACAACATACTACTATAAGATCGTCTCAACCAACTCGAGCGTTGATCA
CTTCTTCAGTCCCCGTGTCGCTGGAGACAAAACTCCGTTCTCCATCAACGCTATTATTGACTTGGGCGTC
GTCGGTCCCGATGGATATACCATCCAAAATGACCAAACAAAGCGTGATACTATCCCAAGCATCGATCCTT
CGTTGAATCACACGACCATTCAACGCCTAGCTCAAACAGTCGACGACTACGAATTTGTCATTCATCCCGG
AGATCTGGCCTATGCTGATGATTGGATTGAGACGCCCAAGAACATTTTTGATGGAAAGAATGCGTACCAA
GCGATTCTGGAGCAGTTTTACGCCCAGCTAGCTCCTATTTCTGGCCGCAAGCCGTATATGGCCAGTCCGG
GCAACCACGAAGCTGCTTGCCAGGAGATCCCGCACACCACAGGACTCTGCAGTGCGGGACAGCGCAACTT
CAGCGACTTCATCAATCGATTTGGCAAGACTATGCCCACTGTCTTTACCTCAACTTCCGCAAACAACACC
GCAAAGATTAATGCAAACAAAGCACAGCAGCTTGCCAATCCTCCATTCTGGTTTTCTTTCGAATACGGCA
TGGCACATATTGTCATGATCGACACAGAAACGGACTTTGCTGATGCTCCGGACGGCCCAGATGGCTCTGC
CGGCCTCAACGGTGGACCGTTCGGTGCTCCCAACCAGCAGCTGCAATTTCTTGAGGCCGATCTTGCCTCT
GTCGATCGCAGCGTTACACCATGGCTTATTGTTGCGGGCCATCGACCATGGTACTCGACCGGAGGCTCGG
GCTGCGCACCATGCCAGACAGCTTTTGAAGGACTGTTCTACAAATACGGAGTTGATCTAGGAGTTTTTGG
TCATGTGCACAACTCTCAGAGGTTCTTCCCAGTTTTCAATGGTACTGCTGATGCCGCTGGTATGACTAAC
CCGAAGGCGCCGATGTATATCGTCGCCGGTGGTGCCGGTAACATCGAGGGCCTCTCGGCCGTCGGCACTG
AACCTTCGTACACTGCATTTGCCTACGCAGATGATTTCAGTTATGCAACTATTCGCTTCTTGGATGAGCA
GAACTTGCAAGTTGACTTCTATCAGTCATCAACGGGCACGCTGCTGGATAGCTCGAAGCTCTTCAAGTCT
CACAACCAGCAATTTGTTGTCCAGCAATAG
>Tha_a00068-T1
ATGAGAACCTACACATTGAAGAGCATAGTGGGGACTCATCGCGGCACAAGTCCACTGGCTACCGACTTCA
ATGTTGATACATATCATTACATCTACCAACCGTGCTTACCCCATATTTTTGAGGCGCTGGATCAATTGGA
CCATGAGACTTCTGGCGAACCTCTCAAGTCGTTCAAGTGGAAGACATCCTTTATGCAGTCTGTAACAATG
AGATATGACAAGGAGGATCGTCTTGTGCCAAAGATTGGATTTACCGATCCACTCGGCTGGTGGGAGTTGA
GAGACGAGCCGGCCAAACTTGGTCCAGTCAATCTAATTAATGTCAACTACTACGGTATGCCTGAAGTTGC
CATAGAAGACTACCTACGAGATATTTTCGCATGGGCAGAGAAAAATAACAAGAGGGTCTTCTTGTCTCAT
CTGACGAGCTCAACCCGTCACGACTTTGGCATTCCGACAGACGAAGAACATGTTTCATGGGCAGGCGGTA
CAGATCACGACGACTTATCTCATTATTTAAACGCAGTGGGCTACGTCGATCGCTGGCTGAACAAAATACT
TGAGATATTGGATGTAGCAGGCGAGACTCTGGTGATAGCTATTGGCGACCATGGCCTTTCTATCGCAGAG
CGCGGAACCATCACTGCCTATTCCAATCCACATGTCGCAAATTGCCATGTCACATCCTAA
>Tha_a00069-T1
ATGGCGCGAAAATGCATCATGAACTTTGGTCCTTCGTTGGCACCTCTTTTACAAGTTGCATGGCGCGGTA
TTGTGGAAGTTGATGCATCATTTCAAGCGCCGCTCATCTCGGTCGAGGATTACAAAACTACATGCAATTC
CCCGACTTGGGAGGCAGTGATGCATTATGCAAAAAATTTACGAAAGCATAAGACCAAGATTGCTTTCTTC
AGCAGCACTCCTCAAGGTGGCGGCGTTGCATTGATGAGGCACGCTCTCGTGAGGTTTTCTCGTGCGTTGG
GAGTAGATCTCCGCTGGTACGTTCCAAAACCTCACCCGGGAGTATTTCGAATCACCAAAAACATCCACAA
TACGCTTCAAGGGGTGAGCGAGGATGGTAAATACATCTCTGCGGACGAAAAGAACGCGATAGTGGACTGG
ATCACCGACAACGGCAAACGGTATTGGTTCTCAAACGACGGACCATTGTGCCGACCAGATAAAGGCGGCG
CCGATGTCATTATTATTGACGATCCTCAAATGCCTTGTCTCATTCCGCAAATCAAGAAACTTACACCATC
GCGGCCAGTGTTTTACCGATCGCATATCCAGATTCGAACCGACTTGATCAAAGTCGCTGGCTCTCCTCAA
GCAGATATCTGGGACTTCCTCTGGCAAAATATCAAGCAAGCCGACTTATTCATTAGCCACCCGATTCCTT
CTTTTGTGCCCCATAATGTGCCGAGGGAGAAGGTGCTGTATATGCCTGCAACGACCGATTGGCTGGATGG
CTTAAACAAACCAATGGAAATCTGGGATACTGGATACTACGGCCATCTGTATAACGTCAAATGCCGTGGA
GAACGAATGACAGAGTTGCAATGGCCAAGAAGGAGATATATCATCCAAGTATCCCGCTTTGATCCTGCCA
AGGGACTGCCAACGGTTGTTGATGCTTACGCTTGTTTCCGAGAGCAGCTCGAAAAGCATGGTGGCGTCGC
CATCCCCCAGCTCGTCATCTGCGGCAATGCGTCTGTTGATGACCCTGATGGTATTGCCATTTACGATCAA
GTAATGACGCAGTTAGAAACAAAATATCCCCACATCATGGGCGACGTGAGCGTCATGCGCTTAGATCCAT
GTGATCAGCTATTGAACTGTCTCATGGCAAATGCCCATGTCGTCCTACAGCTTTCCACATACGAAGGTTT
CGAAGTCAAGGTCTCTGAGGCACTCCATGCTGGTCGCCCTGTCATTGCTACATATGCTGGCGGGATACCC
CTTCAGATCAAAGATAAAATTGACGGCTTCCTCGTTGAACCGGGCGATTGGAAAGCAGTCGCTGGTCATT
TGATGGAGTTGTTTACAGACCTCAAATTGCACGATCGGATGTCTCAAGCCGCAAGAACCGGCGTTTCAGA
CGAAGTTTCGACCGTTGGGAATGCATTATCTTGGTAttatctggCCATGAAATGGGCACAGAAAGGACCT
AAGCTTGAATTGCTGGGGAATGAACAATGGGTTAATGATATGGCCCGGAGCGAAGCTGGTCAGCCATACA
CGGAAGGCGAAAATCGCTTACCGCGCAGCTTCACTCCGTTGTAG
>Tha_a00070-T1
ATGCTTAGATCGGGAGTGGGATCATTTATGACGGGTGTGCACGCGGTGCATGAAGGTGCTGTGATGGATA
AGATTTGGGGTAGAGAAGCATCGGCGTCAGACGATGGCGAAATTGTTGTTGCTGACGCATTGATGGTGGA
ATTTGCGCCGCCGGCGATTGCGAGGCCTAGCCTTTCGAGCGTTCTTTTATTCCGGCTGCCTTTCGGCTTC
CCCAACTTTGCCATGTAA
>Tha_a00071-T1
ATGAAACCCGTTACCTCATCAATTGCCATACCAGTGCCAAAACGGTGTTCAGAGATGGCGATTACTGCTG
AAAAGGCTCGCAAAGAGCCTAGGACGATATGTGATCTCATTGAAGAATGGTCACAGAAGCAGCCCGACCA
TGTTGCCATTTCTTTTGGCGAAAGAAAGATTACATACGCTCAGCTTGACAATGCTACATCTCATATTGCA
TGGCTTTTATTGCAGAGAGGAATCAAGGCCAGCGATAAAATTCCTGTCATGGCTCAAAGGAGCCCCGAAA
TGGTCATTTGCTTCCTAGGCGTTCTTAAAACAGGCGCTTCGTACGTGCCCATCGGTGTGGAATCCTGGAG
CAAAGATCGCATCCAATCAACGCTGGAGCGAGTATCTGCCCGTGTCGTTCTGAATACCAGCACAGAGAAA
TATCCCGGATATGAGGAGATTTCGCTGAAAGAAATCGAGCGTGCCTTTGCACCGAACATCGAGCGACACT
GGGACAACGAACTGGATCGCCCCTGGAAACGAATCGATCCTAGTGACCTTGCCTTTATCATTTTTACGTC
AGGCACAACCTCTACGCCAAAGGGGGTCATGATTCCTCACAGTTCAGTCCTAAATTATGTCCAACAAGGG
GGGGAAATAACACCGTTCAACTTGAGCTCGTCTCCAGCTGATATCGTTATTTTAATCTTTTCTCCCGCTT
TTGATGCGTGCACGGCTGTTACCGTGTCGGCATTGTGTAATGGCGCAGAGCTAAAGATTGCTACTCCGGC
TGATTTCTTGTACACTGCGACACTCTGCACAATCATGGCATGTACACCTTCAGTGTTGGCTACAATTCAG
GATCCGGCGAGCTACTCCAACCTACGAGCCATCATGATTGGAGGAGAAGCAGCACCCGCTTCACTTGTTC
GCAAGTGGGCAGCATCTTTGCCGACTTCTCCCATATATAACTTCTATGGGCCTACGGAAACTACTTTTGC
GTGTCTGGTGTCTCGACTTTACCCTGATAAACCAATCACTTTGGGGCGTCCAATGTCAAACAGCCGTGTG
ATGTTACTCGATGGGCAAGTTGAGTCTCACTACGGTGAGATTTGTATTGCTGGGCCAGGCCTAGCTAGAG
GATACTATGAGAATGAATCACTCACAGCTGAAAAATTTGTTTACTGGCAAGGCGAAAGGATATATCGTAC
TGGGGATTTTGCGCGATTGACGGACCACGGGTTGGAATTTGCCGGACGCAAGGACAACATTGTCAAGAAC
CGTGGATTCCTTGTGAGTCTTGATGGACAAGTGATTCCCATGTTATGCAGCCACCCGAAGGTTATGGCAG
CTACGGCTTTTATGCATCAAGGCCGCCTTGTGGCCTTTATAACACCTGAAGACATTGATGGGGTCGCTTT
GCGGAAGACGTTGACTGAGAAATACGATTCTTTCATTATCCCGGATATTATTCGTCCAGTGGAAATCCTT
CCACTTACTGCAAATGATAAAATCGATAACCGTGCCTTACAAGCGCTGCTGGGTGGCGACAATCTACTAC
TTCCCACTGTTGCTTCTACTTTCTTGGCTCTGGTCCATCACAGTTTACTGGATGGTTGGTCATTCAGCAT
CATATTAGAAGAGCTCCGTCAAGCACTAGATGGCAAGCTGCTCTCAGAGCCTCCGCAATTCATCAATTTT
GCTCTGGCTCAAAAGCGACTGCAACAAGACCCTCAAGGCAACGAATTTTGGGGAAAATGCCTAAGGCATG
GTTTGGCGCAACCGAAGCTGAGGCTGCCGAAACAATCGGCCGATGTTCCAGTGGCTGACTGGTCCAAGAG
CCTGCAAGTCAACCTCGGATTTGGATCGAAAGCGCTGGAAGCCAAAAGTCGCTTTCGACGTATTACACCA
GCGACGGCAATATACACAGCATGGGGATTGGTATTATCAAATTATAGCTTTTCTGACCGAGTGGCCTTTG
GTGTGGTATTTTCTGGAAGGAATATCGATGCAGCGGGAGCCGATCGGGTTGTCGGGCCGCTGCTCAACAC
ATGCCCGTTTCCCCTCGAGTTCAAAGAAGGCCAATCTGTGGCCGACATACTTTCAGAAGCTCAGAGTCAG
CTCCTACAAATGCTCGAGTTCCAGTGGTGCGCTGACAATGCTCTGGCCAAAATGCCATCCGAAAGGATAG
CCAATGCTTTCCAGACAATTGTGGTCGTGGAGTACGATCTCCCGTCACCGTCGGGGTCTTGCGAGGCGAT
CCCAGAGCCATGGAAAATTGAACGAGACGACATGATGGAATTCGGCATAACTCTGCTGCTTGAGGATGAA
AGTGATGGCAGTCTTCGGGTCCGCATTCTGTACGATGGCTCGCTATATACCGAGCGGAGTATTGTCGGTC
TTTTGAACCATTTCAAGCGTGCGATCGAGGGGTTACTCGACTGCGGCAATAGTCAAATGCAGCAAGTTAG
AAACCGTATAATTCTGGAAGAAGAAAGAGAAATGCTTTTAAGCCCATTGGAACAAGAGCGAGGAAGCGAC
TATTACGGATACAATACAGTCAAAGACGCCTTTGAAGCTGCCGCAGCGAAGTGGCCAGATTTAACAGCTG
TGGAGTCGACCCGTGGTTCAATGACTTATCGAGAGTTGGATGAATCTGCTAATAAGCTGGCCAACCATCT
CCGATTCATAAAGAAACCTGGAGATGTTGTTGGTATTCTTACCGATGGATCCATCCACTGGGTTATAGCT
ATTCTGTCTGCTCTCAAAGCGGGCTGTATATGCTGTCCCATTGATGTTAGTCTTCCAGCAGCACGGATTG
AAGTCATCATCCAACAAAGTGGTGCCACCATTTTTATCGCCGCCAACAAAGATTGCGCACGAGTGCTTCA
AGATTTACAAGGAAGTCGTATCATAGTTTCCGACGAGTTTCTCGCGTCGTGCAAAACACCATCATCTTCA
CCTGGAACTGTTTCAAAGCCGAAAGACGTCATCTATCTTGTTTTCACTTCGGGAAGCACTGGTATTCCAA
AAGGTGTTGCTTTGCATAACCGTAGTATTCTTATGGTCATCGACGATGAGGTAAACCGAATGTTCTCTGG
GCCTGGTCGCCGACATGCTCAAGTCTACGCTCTCGGCTTCGACGTAGTGCTCGTTGAGTTATTCGGATCA
CTCTGCTATGGAGGGACACTGGTTTTGAAAGACCCCAGTGATCCTCTGGGACACCTCAAGCGTGTAGATG
CAACCTATTCCACGCCATCACTGCTAGCAGCTCTGTCGCCAAAAGAATTCCCCAACCTCGAAATGATTGG
TCTTGCCGGAGAACCTGTTCCCCAGAGCCTCGCAGATAGGTGGTCGCATAAGCGCTTGTTCAATTTTTAC
GGACCGAGCGAGTGTGGGCCTATCTCGACTCGGACTGAGCTTCGCCCTGGAGAGCAAGTTACCATCGGAA
AAGCCGTCCCCCATCTTGATATCTACCTATTAGACCATCACCGATGTTTAGTTCCACTTGGAGTCACAGG
AGAGATTTACATATCTGGGGAACAAATTACTGGCGGATACTGGAATTTACAAACCGAAACTTTAAATGCA
TTTGTTCCAAACCCTTTCTCTCCTGGCAAAGTCATGTATAAGACAGGAGATCTCGGTTATTGGACACAAG
ACATGAAAGTGGCCTACGTGGGACGAATTGATAACCAGGCAAAATTGCGGGGATACCGAATTGAAATGGA
AGAAGTCGAACGCGCTCTTATGCGTGTAGATTCCTCTATACAAAGCGCTGTTGCAGTTGTCGTCGACGGT
ATCCGTCTTGTCGCCTTTGTCACGCCAAATACCGTTGATGTTTTATCAGTTGGACGAATGGTCAAGAAAT
TCTTACCGGCCTACGCTTGTCCTGCCCAAGTAATAGCGATAGAATCCTTACCACAGTCGTCTAATCTCAA
AATTGACCGCAAAGCTCTTCGGGAGTTGGCTACTGAGAACCTGGACCAAGGAGATGCACCGTCAACGTCG
ACAGAAAAGATGATAGCAGAGATCTGGAGAAAAGTTCTCGACTTTCAAGGTCATAACAATGACCGAAAAA
TTTCCCGAGATGATGATTTCTTGGCCATTGGTGGAAACTCTCTATTAGCTATCAAGGCAGCTCGTTTAAT
CGCTGAGCGCACGGGTCATCACACTCCGGTGCCACTTCTCATCAGAGAAACAGTCCTATCAAGTCTTGCA
AAAGAGATTGATCGATTTGCAGCTCTTGATGAGCTAGAAGATGGAATTGCTACATTCAAGTCGTTCCTAT
CCACTCTGTCCGCCCCGCCAAGTAACATGGCGGCCCAAATACCGTCGCAACTCGAAGAAGAGTTCTATTT
ATGGCACACCTTGTCGAACACGAAATCGCTCTTCAACACCGCATTCCAATTCATCATTAAAGGTGATGTC
AACATTGAGCTGTTGAATGAATGTTTGATCTCTGTAATCCAAGAAAACCCAATTCTTCGAGCCCGCTATG
TCCTTAAAGAAGGGTCCATATACCGACTCATCAGCGATAAAGTTACTCCACCCTTGGTTTTCGCAGGGCG
ATCTACAGACTCCAAGGGCCTACAGACCCTGATCGATAAACCTTTTGACCTAGCCCATGACCAACTCATT
AGGGCGGTTATTTGTACGGAGACGGATAAACATGTTACGACAAAGACGTCGCTCTCACTTATAACGCATC
ATATCATTACAGATAAGGCATCACTTGCCCTTTTGCTACAATCAATTAGCCAAAAATATTTTGCGGCAGC
CGATGCCGCTGTTTGCAATGGGCAAGCTGTTGATGAAAATACGCACAAGGGCACCTATATCGAATGGACG
CAGTGGCTTCAAAAGAACAGTTCTCTACCTGCGACACCAACGAAATTGACGAAGAGAGAGTTTTGGGTCG
ATCGTGTTAGAAGAATAGAGACAGTTCCGTTATTAAGCAAACGTGAACTTGGAAGGCCTGGTTATGAGAT
ACCTGGTTACGAATCCATCCTCATCCCAACTATGGATGGTAGGGGATTTTCGCAGCGTATGGCCCTAGCT
GCGTCCGCAATTACACTTTTCTCAGTGTTCGGGAATAGCGACCTTGTATTTGGAATTCCATATATGAATC
GAGACGAGCCTGGGGCGGCGAACATCATGGGCCTCCTTCTCGACAGGTTACCAGTGCGCATAAAACTCGA
TGATAATAACATGGCAGACTCTGTTCTGCTCATTGACGATATTGTGTCAGAAGTCAACCTTTCGGTTGAA
AACCAAATACCTTATTCTGAAATTTTACAATTGGCAAAGGATCGAAGATCTCTCTTTGATGTTGTGGTGA
TTTATCACTGGCAGTCCGACGCACTGGAACACTCCCTCAAGATACCTGGTGCTCAAGTTTCCAGCAAACG
CATTCGAGCGCGAGGAGCCAAGTTTACATTGCAGCTAGAGTTTAGCGAACAGGACGATGGACTACACTGC
GGCATCGAGTATAATGCTAACGTTCTGTCTCCGCCGCAAATGGCAGAAATTGTGTCCTTCATCCCGACTG
TCTTCAAGGGCCTTATATCTTGCTCGGCACCAGCTGAAATTCTCTCCTCATTTGGACCATTGAAGGACTA
TAATCCATTGGAAGCTATGCGATCTTACCACAACAGGGTGAACGAGGTTCGCCAGGCTTTTTCTGAGGCA
CTAGGTTGTCATACAGAGGGCATTACGCCCGAGACGACACTGTATGACCTGGGAGGAACATCTATAACAG
CGCTCCGGCTTCACTATTTATTAGGTGAGAAAGGGTTACGTGGAGATTTGTGCGATATACTTAGAGCGCC
TTCTCTAGGAGAGATTGCCTGGATGTTCCAGTAA
>Tha_a00072-T1
ATGTCTGGTGGAAAAGCAGAGGCGTCTCTTGTGCCAGAACCTCTCGCTATTCGCGACGAGGAGGAATCCG
AAACAACCAATCGCGTATCAAAGCCCGAGTGGAAAATGTCGAATCGCACATTCTTAGTCTTCATTACCAT
CTGCGTTTTGACACTCATGGTTGCTTTGGATAGCACATCGATCGGTGTAGCATTGCCAACAATTTCAAGA
GTGCTTCATAGCTCTGGCATAGAGACCTTCTGGGCTGGTACTGGATTTTTGTTGTGCGCAACAGTCTTCC
AGCCGAATTTTGTTTCCTTTTCCACCATCTTTGGCCGTCGATCTCTTTTCATTGTTGGCATAGTTTTCTT
TTTCATCGGTGCCGTGGTAGCAGGTGTATCGAAGAATGTGACTCAGCTACTAGTTGGCCGATGCATACAA
GGTGTCGGAGGGGGAGGCATCTCGGCCATTACTGAGGTTCTCATTGCTGACTTGGTGCCGATGCGGTATC
GAGGACAGTATTACGGCCTCATGAATGCCATGTGGAGCGTGGGATCTGTCTGTGGTCCCATCATTGGAGG
CGCTTTCGCAGGCAGCGCGTCATGGCGGTGGATATTCTACATCAATTTCCCCTTCATCGGCATTGGAATT
GTTTGTGTTGTCGTCTTTATGAACCTCCACTTCGTCCCAAGATCACTTTCTGACAAGCTTCGTCGAATTG
ATTATATCGGTTCCATCATCTTCATCGGTAGCACGACAGCATTTCTCATTCCCTTGACATGGGGTGGCGT
CGTATACAGCTGGCACTCGTGGAAAACACTGGTCCCTCTCATTATTGGCAGCGCCGGGTGTGGCGTATTT
GTCGTTTATGAAGCGTACTTTGCCCCTTCTCCCATCATTCCGATCGATCTCTTCAAGAATCGTACTGCCA
GCATCTCGTTTGTCAGTGCCGGGCTCTCGGGGCTGCTAGTTTGGTGCATCGTCTACTACATGCCGTTGTA
TTTCCAGGCCGTGAAAGAATACAGTCCCGTCTTAACCGGAGTGTGTATCTTCCCTCAAACGTTCACTGTG
GCACCCGCAGGTGCGATAGCTGGCATAGCCATCACAAAGACTGGCAAATACCGATGGGCAATTTGGTCGG
GATGGGCTCTGGCGACTCTAGGTCTGGGTTTGCTTTGCATTCTAGAGGTCGGAACAAGCGTGCCTGGTTG
GATCTTTCTGAACCTGGTCTCAGGGATCGGTCTTGGATTCCTCTTCCCATCAGTGGCTTCCGCAATACAG
GCGGCCACTGCTCCAGAGCATGTTCCAATGGCTTTGGCCATGTTTAGTTTCTTCAGATCGCTCGGCCAGG
CTGTAGGAGTCGCCATCGGAGGGGTGATATTCCAAAACCGGATGACCGCAAACCTCCTCGACTACCCAAA
TCTTGCGCCAAACGCCACGGCTTATGGCGCCGACGCCGCCGGCTTAGTCGATATCATCAAATCGATGCCC
GATGGCCAGAACAAGCATGATCTTCAACAGGCATTTGTCGATAGCCTGCGCATTGTTTGGGCAGTCTGCT
GTGCTCTGGCTGGTTTCGGGCTTCTCCTCAGTCTGCTCAACCAAAGCTACAGCATTGATCGAGAACTGGA
TAGCAGTCAAGGAATCGTTGAGAAGCATCAACTTCGTCCTCACGCGGAGAGCACCGGAGCTTGA
>Tha_a00074-T1
ATGGCCgccgccgccgTTCAAATCCCTAGACAGCCGGACATTTCATATGCCCCCGACTATGACAACTACC
TcaaccgcatcaagcGGCGCCAGGAGAGCGAGAAGCTGGAAAAGTCTCTCCCACAAGGATTTCCCGCCAA
GCTTGAGTCCGATCTTGTCTGGGATGGAAGGAACTTGGCCGAGACATACGACTGGAACTACGTTTTGACC
GAGAGCGATATTGCTGAGGTCGACCAAGCTCTTCGCCACTTTAAGTCACTCAACTTGGGTCTGGGCTACG
TTACTCAAGAGACTTTTCCCCTGCCAAAACTTCATGATACTCTGCGGGACATCTCAAAAGAAGTTCACTT
AGGTCACGGCTTCAAGGTCGTCAAGGGTGTTCCGGTTGATAACTACAGCCGTGAGGAGAATGTCATCATC
TATGCCGGAATTGCATCTCACATTGCCCCCATCCGTGGCCGCCAAGATCATCAACTCGACGGAAAGCCAG
CTGATGTTGTTCTCGCACACATCAAGGATCTCAGTCAGGAGATTGATCCTCACAAGATTGGAGCACCGGC
CTACACGGCTGACAAGCAAGTTTTCCACACTGATGCTGGAGATGTGATTGCTCTCTTCGCTCTGGGAGAG
CCTGAAGAGGGCGGTCAGAGCTTCCTGTCGAGCAGCTGGCATGTGTACAATGAGCTCGCAGCAACGCGGC
CTGATCTTATCCGGACTTTGTCTGAGCCTTGGGTTGTCGACGAGTTTGGGAAGCGTGGCAAGAGTCATAC
CGTGCGACCTCTTCTATACTTCCAGCCCGCTACTGCAGACACCCCTCAGCGCATGATCATCCAGTATGCG
CGACGTACTTTCACGGGATACTGGGGCCTTCCTCGATCGACTGATATTCCTCCGATTACTGAAGCCCAAG
CTGAGGCACTGGATGCTCTGCACTTCACAGCTGAGAAGTACCGCGCGTCGCTCGACTTCCACAAGGGCGA
CATTCAGTTTGCCAATAACTTGAGCATTTTCCATGCTCGTGATAAATTCCGGGATTCTCCAGAGAAAAGG
CGTCATCTTGTCCGTCTTTGGCTGCGTGACCCAGAACTGGCCTGGGAGACGCCCGAGCCGCTGACTGATA
CATGGAACAGGATTTACAAGGACGTTAAGCCTGAAAACTCCGTCTTCCCGCTGGAGCCAAGAGTTCGTAG
CGCAAGTGACGGAAAGCCTGatgagaggcctgatgagaaGTACCAGTAG
>Tha_a00075-T1
ATGCCTTCTTTCTGGCGGCGTCCCTTCCGCAGCGGCGAAGAGGCCCAACCTGCCGAAGCAGAAGAGCGCG
GATCAACATCTGATAGCGATCCCTCTGAGCTCGTCGCTGGAGATACCTACTATATCGCTGGTAAGGGAGC
CAACAACAAAGAGACGTCTTACCAAGATGCTTCTGGTGCACCTGTCGAAGAATCATCGCCTTTGGGGTAC
CATGTCGGACCCTTGACAATCTTGTTTCTCAATGTGAGCAAGATGATTGGCACAGGCATCTTTTCAACTC
GATCTACAGCTTCAACAATTCTCGCGGGCACCGGCAGCATAGGGTTGAGTCTAATATGGTGGGCTCTTGG
CTTTTTGACATCGATCACAGCGTTTGCTGTGTATCTCGAATTTACCGCCTACTTTCCCTCGCGATCCGGA
GCTGAGGTGGTGTATCTCGAACAAGCGTTTCCACGACCACGCTGGCTGTTCTCAACCGCATTTGCTTTCC
AGTCCGTCATCTTGTCATTTAGCAGTGCAAACTCATATGTGTTGGCTCAATATCTTTACAAAATGACGGA
TCATAATCCAACGGATTGGCAACTAAAGGGAGTGGCCATTGCTGGTTATACCGTCGCTCTTCTAGTCGTC
GTCTTGCACAACAGATTTGCATATCATCTGGCCAATGGCATTGGATTTGTTAAAATCGCTACATTGGTGT
TCATCTCAATAACCGGATTCGTAGTCCTCGGAGGACATACTCGCATTGAGAACCCAACAGCCAACTTTCA
TAATTCTTTTGAAGGAAAAGCTACTGCATACGGAATTACGAATGGTTTGTACAAGATCATTTTCTCTTAC
TCGGGATTCGAAAATGCTTTCAATGTCGCCAATGAAGTCAAGAACCCTGTGAAACAGATCCGACGGAACG
GTTACATTGCCATCTGGTCTGTCAGCATTCTTTACATTCTCACCGTCATCGCTTTCTATGCTGCGATCCC
AAAGGAAGACATCATCAAGAGCAAACTAACCGTTGCCAATCAATTCTTTATAAACGTGTTTGGAAATACC
AAGCAAGTCAAGGCCCTCAACTTTCTGATTGCAATTAGTGCCTTTGGCAATCTAGTAGCAGTGTTCATCG
GAACTTCGAGAATCATTCGCGAGTGTGGTCGCCAAGGCGTACTCCCGTGGACCAAGTTTTGGGTCTCAAC
ATTTCCTCTTGGTACTGCCCTCGGGCCGTATCTGTTCAAATACGGCATCACGCTCATTATGATCCTTGCC
CCTCCTGCTGGTGATGCCTTCAATTTTGTCAGCGACCTTCGCATTTACCCTGGCTCTTTCTTCGACTTCT
TGATGAGCGTCGGTCTCCTCATCGTGAGACACAAGCGAAAGGCTCTCAATCTCCCAAGGCCAGAGTTCAA
AGCCTGGGATATCGTCATTTGGTTCAGCATCCTGAAAAACCTCTATCTCCTCGTGATGCCCTGGTATCCT
CCTGCAGGGGGGGCAACAGGTGGCGACGTTAGCTTTTGGTATGGTACATATGTAGTCACTTCTATTGGCA
TTCTATTGGCCTGCGTCGCTTATTATTGGCTTTGGATTCACGGCATTCCTTATTTCCGAGGCTATAAGAT
CCGAGAGGAGGTTGTTACCCTCGATGATGGGTCAAAGAGCCATCAGTTggtcaaagtgccaAATGCTGAA
GTGGAAGAATGGGATAGGACACATGACCACGCTGGGCGGATAATTACAGAGGCTACGGAAGTGAGTGATA
AGACAGCCAGCAACGTTGTGGTGGTCGGAAAGGATAGCGCAGTATCCAGCACACAATGA
>Tha_a00076-T1
ATGGCCAAAGCATTTATGAGAGATGAGGATCTCTGCCAACGATACGCGCAGTTTGCATCCGAGTTGGACC
GATGGCACTTCAAGATCCTCTACTGGTTCATAACCCAAGAAACGAACGAAGAATTCAGTCACCAGCCAAA
GAGGCGTTCGAGGAGCTTGATCAAATACATGCTCGTGTGTCTTGTCTGTGTTCTAGTTTCAGCTGCCGTG
GTAATTATGGAAGCCTTTGCACTATTGGCTCTGCAATTCTGCGACGGAGAAAATCTCATTTCCCTTTACT
GGTCAACTTGGACCATGATCCAGGTCGGGTCACTGATCGCCATGATGGGCATCATCCTTGCCATGGCACA
TTCATTGAGGAACAGAAGACATCCGCCGTGGGCTCTTGCTTTGGGAACACCCGTTCTTGTCATTGCTGGC
TTGTTGCATCTCATCCACGACTGTACAAAGAAGCGAGTCAAGAAGATTAGAAACGGTTCCATCATGAAGA
GTAGCGTCCCTTCTATGAGCGAAGTAAACACAATCCAGGGGACCTTTGAAGATGATCTCGAGAACTCAGT
GTTGGGCGAGTTCATCGGATTCACAGTAGAAGGTGGCCCAATAGTCCGCTTCAACGATTCCATTCCACTG
AATCTTAGCCAAAATTTCGCATTTGAAGTTTTGGGATACTGCGATGGCACTCGACCTGTGGTGGCATATC
AAAAGGGCTCCATTCAGATCCTACCCACTGCAGACAAGGACAACCAAGGCACGCAGAAAGACGTTCGATC
ACCGCAAGAGGAGAAATCTTCTGATGGGATACAGGAGGCTCGACCGGGGGCAGCTGGCGGTACATGA
>Tha_a00077-T1
ATGGGTTTGGAAAAGGTCAAGCATGTTGTGCTGGTGCtctctggCAAAGGAGGCGTGGGCAAATCTTCGG
TGACGACACAGCTGGCCCTGTCTCTGACGCTCGCCGGCCACTCGGTGGGAATCCTCGATGTCGACCTGAC
TGGCCCGTCCATCCCGCGTATGCTGTCGATCGAGGCCTCCAAGGTCAAACAGGTACCGGGAGGATGGGCT
CCGGTTCCTGTTTACGAGGCAGATCCTGAAACTGGCTTGGGGAGTCTACATGCCATGAGTCTAGGGTTCC
TGTTGCCCCAAAGAGGCGACGCGGTGGTGTGGAGAGGCCCCAAGAAGACGGCCATGATTCGACAGTTCCT
CAAGGACGTGCTGTGGGACGATACCGACTACCTCCTCATCGACACTCCTCCGGGAACCAGCGACGAGCAC
ATATCACTAGCCGAAACGCTGCAGAAGGACGCCCGCCCAGGCCAGGTGGCTGGCGCGGTGGTTGTGACGA
CGCCCCAGGCAGTCGCCACGGCGGACGTGCGCAAGGAGCTCAATTTTTGCGTCAAGACGGGCATCCGCGT
GCTGGGAGTGGTGGAAAACATGAGCGGCTTCGTCTGTCCGCACTGCTCCGAGTGCACCGACATCTTTGGG
TCCGGTGGCGGGCGGTCCATGGCGGAGGAGTTCAAGGTGCCGTTCTTAGGATCTGTGCCCATTGACGCGC
AGTTTATTGCCCTCGTCGAGGAAGGCCAGCGGCCGCATTATCCAGCGGGGACGGTGGTGAATGGCCGGGA
TATATCGAGCGATGAGAAGCCCGACAAGCCCCAGGACAAGGGCGAGGGAACTCTGGTGGACAAGTACAAG
GACTGTTCGTTGTTCCATATATTCGTAGGCATAACCTCGCAGCTCGAGGAAAAGGTTGCTGGGGCAGAAG
TTACATGA
>Tha_a00078-T1
ATGGCCAACCTTTCGGTCCCCAACAATTACACCTTTTCCCCGTCATCGGCAACTCCCCACTTGACCATCA
ATCATGACAATGCCGCGGAATTGGACTCGACCTATGCCTTTGAAGGCCCTGAAAAGCTCCTAGAGGTATG
GTTCGCGCCGAGCGCTACGGCACTCCCCAGGGGCGCTCAACCTGCTGGCCTCAAGGCCGTGTCCTCTGAG
ACTTGGGAGACCATGCTTGACATGGTCAACTGCAAGATTCTCTCGGTGCTCGAATCTGACGCTGTTGACG
CCTATCTTCTCTCCGAGTCGAGCATGTTTGTCTTCCCTCACAAACTCATCTTGAAGACCTGCGGCACCAC
CACTCTGTTGCTTGGACTTCAGCGCATGCTTCACATCGCCGCTGAGCATGCTGGTTTCCCCTTTAGCAAT
GCTACGTCTGCAAAGGAAATCAAGGCCATTGCCACTCCTTACCGAGTCTTTTACAGCCGCAAGAACTTTC
TCTTCCCTGACAAGCAACACGGCCCCCACCGCAGCTGGAAGCAAGAGGTCAAGTACTTGGACGACATGGT
TGATGGCGGCAGTGCCTACATGGTGGGAAAGATGAACGGAGACCACTGGTACCTCTACATCACGTCTCCC
AACCGAGAGTTCACCCCGCCCCTGACCCCCGACTCGGAGGAGAATGAGGTGGCTCCGGCCAGCTTTTCGA
TTCCCGCCAGCTTCGGACATGGAgggcatggaggacctggGAGTGACGAGACGCTCGAGATTTTGATGAC
GGATCTCGACCCAGAGAATGCCAAGCAGTTTTACTTGGCACACGCGAGTGCGGTCGCGTGCGACAAGCTC
TCTGCCGAGACCAAGGCTCGTCAAAATGCCGTTAGCGGGACCTCGACTCCGCTCGGTGAGGTTGATGTCT
TTGCCGACGGCCTCGAATCCGATTTACATGAGCCCTGCGAGAAGCTCGGGGACATCGAGGGCCTGACTAC
CGAAGGCCACGCCCTCGGCACTGTTGTGTCGGAGCAGTGCGGTCTCGCCGACGTCTATCCCACCTCTGTC
TACCCAGATGCCCGCATTGATTCCTACCTCTTCAGCCCATGTGGATTCTCTGCCAACGGCATCATCCCCC
CGCCCCCGGCCACGCAGGAGGATGGCCAGGAGAGCGGCAAGAACGCCGGACACTACTTCAGTGTTCACGT
TACGCCCGAGACTGGCTTTTCGTTTGCTTCATTCGAAACCAACGTTCCAGGCGGCCAGAGCGGCCGAACC
ACCGCGGAGATCATCGAGCACGTTGTTGAAATCTTCAAGCCTGGCCGCTTCAGCGTCACCTTGTTCGAGG
CCAAGGGCCGTGGCGACGATGCTTATGGCgtgaacaagtctgaagccaagggccttgCTGCCCAGCGATT
CATCGACTCTGTGCGCGGATACCGCCGGATTGATCGCATTGTGCATGACTTTGAGGACTACGACCTCGTG
TTCCGCTTCTATGAGCGTGAGGGCTGGGTTGGCGACAAGAAGGCCCGTGTGGGAGAGGAGATGTGA
>Tha_a00079-T1
ATGCATCTCATGTACACCCTCGACGCCAGCGGCAACCGCCTCTACACCCTCAAGAAGGTCGCCCACGGCC
GGGTCACCAAGTCTGCGCACCCGGCTCGCTTCTCTCCCGACGACAAGTGGTCTCGCCAGCGTGTTACGCT
GAAGCGCCGCTTTACCCTGCTTTTGACGCAGCAGAAGGAGGAGGCTATGTAA
>Tha_a00080-T1
ATGGCCGCCCCGCTGGCTCAACCCGCTGAGCCATCTGCGACTCCGACTCTCGCAACGGCGAAACCGATTC
ACAGCCTCGTTCTTGATACTGGTCCGCTGATCAAGAACGATCCTCCTGCTAGTGTTCTCATTGCCAAGGC
TGAAAAGCTCTACACACTCCCCAACATCATCAGCGAAATCCGCGACGTTGCGACTAGATCAAGAGTCGAA
ACGACGCTGCTGCCATTCGTCGAACTTCGGTCGCCCAGGCCTGAGAGCTTAAAGTTCATTGCCGACTTTG
CGAAAAAGACCGGTGATTATGGAGTGCTCAGCAGACCGGATATTGAGGTGCTTGCGCTGGGATACGAGTT
GGAATGCGAGAGAAACGGAGGTGACTGGAGGCTGAGGAACACACCGAACCAGAAGGGACTGAACGGCAGG
CCGCAGCAGGATAAGCCAACGGACGAAGCGCAGGAGGGGAAAGCGCAAgaagAAGAAGTTAAACAGGCCA
CAGATGCCGAACAGGCTTCAGGAAGCGCAGAAGAGCAAACAGATGCACAGTCTGAGCAGCATGTCGAGAC
CAGCCTCAACGACGACTTGCAAAACCTTAGTCTGGAGACCCCTGACAACAATGAAGAGCAATCTACAACG
CCTGAGTCATCAGAGTCTGCTGAAGAAACTCAAGACTCTGCCCCAGCTGTACAGCAGCCCGAAGAGGCTT
CAGAAGAGTCTGACGATGAGGGCTGGATCACCCCGTCCAACCTCAAGAAGCAGCAAGCCATAGACTCTGG
CGCAAACGGCACCAACGACAAAGCTCCTCCCAAGATTCTACAGGCTGCCATCCTGACCTCCGATTATGCC
ATGCAAAACGTCGCCCTGCGCGTCAACCTCAACCTCGTCACGCCCTCCTTCTCCCGCATCACATACCTCA
AGACGTGGGTTCTGCGGTGCCACGGCTGCTTCAACATCACAAAGGACATGAACAAGCAGTTTTGCCCCAA
GTGCGGCCAACCCACCCTCACGAGGACAAGCTGCTCGACGGACCAGCACGGCAACTTCAAGATTCACCTC
AAGCAGAACTTTCAGTGGAATACCCGCGGAAACGTGTTTAGCGTGCCTAAGCCAGTCCACGGCAGTGCCA
ACGGAAGACTGCCCAAGAATGTTGGTGGCAAGAATGGCTGGGGCAGGGACTTGATCCTGGCTGAGGATCA
GAAAGAACACGTCAAGGCGCTGGATGACCAGCGGAGGCAGAGGAAGAAGGATTTGATGGATGAGGATTTC
TTGCCTGGTCTTTTGACGGGTAACAGGTCGGGAGCAGGCGGCAAGATCAAGGTTGGCGCAGGACGAGCCG
TGAACTCTAGGCGGAAGCGGTAG
>Tha_a00081-T1
ATGTCTGATACGTCCATCACTTCGCCGTCAGGCTCTGAAAAGGGCCGCTACGACAGCAAGAAGATCGTCA
ACCCCAACCTCTCCGACGAAGCGACCGGTGAGACGGGCGAGGAATTCCGCGAAGATGCCGAACGAGCCAT
CGCAGCGGCGGGCGAGCACAAGTTCAACCGTCTAGGATGGAAGCGTCTTACCGTCGTCCTCATCGTTGAG
GCTATTGCTCTCGGTAGTTTGTCTCTGCCCAGCGCCTTTGCCACTCTCGGCATGGTTGCTGGCACCATCT
GCTCTGTCGGTCTTGGTCTTCTTGCCATCTACACAAGTGATCTTGTCGGCATGGTCAAGATCAAGTTCCC
CGAGGTTGCCCACTATGCCGATGCCGCCAGGTTGGTCGCTGGTCGTTTTGGATACGAGCTCGTTGGAGCC
ATGTTTGCCCTTCAGTTGATTCTGCTCATCGGATCTCACTGCTTGACCGGTGCCATTGCCTTGCTCGACA
TCTCCGACAACGCCATCTGCTCTCTGGGCTTTGCTGCAATCTCCGCCGTCATCCTCTGGCTTCTGGCGCT
TCCTCCTAGTTTCACCGAGATGGCCATCCTGGGTTACATTGATTTCGCTTCAATCATCattgccatcggt
atcaccatgattgctaccggtatcaAGGCTAGCCACGATGGTGGACTGTCGGCAGTGCCCTGGTCTGCAT
GGCCCAAGGAGGATTTGACCTTTGTCGATGCCTTCATTGCCATTACCAAcattgtctttgcctaCAGCTT
TTCCATCTGCCAGTTCTCCTTCATGGACGAGATGCACACCCCCAAGGACTACAAAAAGTCCATCTGGGCT
CTTGGACTCATCGAGATTGCTATTTACACCATCACCGGTGCAGTCATCTATGCCTTTGTCGGACCAGATG
TCAAGTCCCCCGCTCTGCTCTCTGCCGGCCCTCTGATCTCCAAGGTTGCTTTCGGTATTGGCTTGCCCGT
CATCTTCATCTCGGGATCCATCAACGGTACCGTCGTCGGACGCTTCATCTTCTCACGCGCCTTCAAGAAC
TCTATCATCCGATATATCAACACTCCTAGGGCCTACATCATCTGGGCTAGCATGCTCGCCGTCCTTACGA
TTATTGCTTGGGTCATTGCCGAGGCCATTCCCTTCTTCTCCGACCTTCTCGCCATCTCGTCCTCtCTCTT
CATCTCAGGCTTCACCTACTACTTCCCCGCCATCTTCTGGTTCATGCTCCTCAAAGAGGGCAGCATGTTT
GAGCGGAAAAACCTTGTCCACTTGATCTTGAGCAGTCTTTCCATGATTGTTGGTCTTGTCGTGCTGGTGG
CGGGTACATATGCCAGTGTTGTTGACATTAAAAACCAATACCGCGATGGAACTGTTAGATCCCCCTTCAC
TTGCGCGCCTTTGGCATAG
>Tha_a00082-T1
ATGTTTTGGCAAATATTCACCCGGAGCAAAACACTTCATGAACTCTCAAGAATCCCATACACCTACTCTC
AAACAATACCAAAAATTGCCAGCGTCATATCCCCCCGGATCCCCTCTAAATGGAGAAGCGTAACCACCGC
GCGGAGTAAAGCTCTGCCGCTGGACGGCATCACCGTCGTCTCCCTAGAGCAAGCCATCGCAGCCCCCTTT
TGCACTCGGCAGTTGGCCGACTTGGGCGCCAGAGTCATCAAAGTTGAGCGTCCCGATGTGGGCGACTTCG
CTAGGGGATACGACTCGCGCGTGAACGGCGTATCGTCGCACTTTGTATGGACCAACCGTTCCAAGGAAAG
TCTTGCGCTGGACTTGAAGACCCCCCGTGACTTGAGCATCTTGAAAAGGATTCTCCTTCGTGCGGACGTC
ATGGTGCAGAATCTGGCGCCGGGTGCTGCGGAAAGGCTTGGGCTCTCGCATGAGGAGCTCTGTAAAACGA
ACCCCGGCATTATTGTATGCGACATCTCGGGCTATGGATCGCACGGGCCTTACCGTGATAAGAAGGCGTA
TGACTTGCTCGTGCAGAGCGAATCGGGCATGCTTGATGTAACAGGCGGCGAGGCGGAGCCGGCCAAGACG
GGTATATCTATAGCAGATATCGCGGCTGGGATGTACGCCTATTCAAACATACTGGCGGCACTTCTGGAGC
GTGAAAAGTCTGCAAGAGGCCGCCGTATTGACATCTCGATGCTAGAAAGTATGGTGGAATGGATGGGGTT
TCCCATGTATTACGCTTTTGATGGGCAGCCGGGGCCAGCTCGAGCGGGTGCATCTCACGCGACGATATAT
CCATATGGACCTTTTGAAACGGGAGCCGACGGAGCATCTGTTATGATGGGCGTGCAGAACGAGAGAGAAT
GGGCCATCTTGTGTCGCGATGTGCTGGGCAACGCATCATTGGCGACGGATGAGCGTTTTGCAAATAATTC
TCTGAGAAGTACTAATCGGGCAGAGCTGAAGAAGATTATTTGCGCCTGCTTCTCCAGTCTCACTGCGGGT
GAAGTTATTGAGAAGCTGGATAAAGCGGGCATTGCCAATGCCAGCGTAAACGACATGCAGGGAGTGTGGA
ATCATCCCCAGCTGCGAGCGAGAAAGCGTTGGGTCGAGGTGAAGACGCCGGGCGGAATCGTTCCTGGGCT
GCTGCCGCCTGGAGCTGACGATGCTTCGCGGGCTAATATGGGACAAGTTCCAAGTGTAGGACAGCATAAC
AAGTCTATACTGGCGGAATTTGGTGTACAGGAAGAAGATTAA
>Tha_a00083-T1
ATGCCCAACATCAGGCAAATCAAGGCGTGCAGTCGGTGTCGCCTGCTGAAGCTCCGTTGCGACAAGACCA
AACCGTCGTGCGAGAGGTGTATCAGGGCCGGAACCAACTGTTCACTTCGCTTTGACAGCTTCGCACAAAC
AGAATCAGCACCTAATCCCCCTACCGCAGAGGGCACCGCCACCAGCAACGCCTCTGTGCGTTCGAGTTCC
GATCAGTCGCCATCCCCAAGTGACAGATCCGCGCCCTCATCTGACACCGTCGTCAACGAGAGAGATCAGG
GCTCAAAAACAGTGAGGAGGCGGCAGCGCGCGCATCTCTCCTGCACACGGTGTCATCGCCTCAAAGTCGG
ATGTGACAAACAGCTGCCTTGTTCACGATGCCGTCGTTCCGGCTGGGGTCGGCAATGCACATACACTCAT
CGAGTCGAGAATGACTCGTCAGCATCAGCAAGCGATGCGGCACCGGACATTGGCTTCGTAGAGTCGAACG
AAGATCCCAGAGACATCTACTCTTCATGGCATGCGCGACGTCGAGGCACAACGCATTGGAAAGCACTTGT
ACTACGCATCGAGAGTTCTGCCCTCAAGATCGGTCATCTATTCAATCATGCAGAAAACATCCACCTGGTT
CATGTTGACTGCGCGACGGACATTCTCCTTCCAAGCAACTTTCCCTTCAACAGCCCAGGCGCTATTAAAT
ATTCGTCCCTCGACAAGGTCCGCAGCCTCATCTGCACCTATCGTAACAACTACATGTCCTTTGTCGACGC
CTACTTCGCTCTATACCAACCTGTGCATCCCATCATCGACCCTGCTCGCTTCATCGATGAAATCAACTGC
TTCTGGAACGATCCTTCAGATACCGATGTCTCCTGGCTATCCAGCTTTCTCATGGTTCTGGCACTGGGCT
GCTTCGCCGAGACACGGGATGCGACATCGACAATCGAACTTTGTCTAGCAGCCGAGGCTTGCATGGCCAA
GACGCCGTTCATGGTTCGGCCAAGCATGTCAGTAATGCGTACCATGTGCCTCATGGTCCTTGCAAAGCAG
CTAGCCAATGGATCATGTTGGTCCTTTGATGCCAGTTGGACGCTGCTCGGCATCATTGTGCGACTCGCCG
TCTGTataggcctccATAGGCCGCCACTTGCTACTCCCGTTGAAGAGAATGCGATGACTCAATCTGATTG
GCAATCCAGTCAAATCCTATGGATAACAATAGTCTATTTCTGTATACAAACAGCGGCGATTACCGGCATG
CCGTGTCTCCTTTCTTCAGACGATATCCTCCAAAGAAATGAGATGCAAGACGCCCACTTGTCTCATATAG
AGGAGCTCGGCCCATGGCTATCTCTGAGCGATTCATTTCCTACCATATGCAAAATTATAGCCAGAGTCAA
TTCCAGCACTGAAAAGCCTGCATACGATGAGATTATCAGACACAACGCCGAGATAAGAAGGCTCATGGCC
ACCACTTTGGAACATCCCGGCTGCAGAGGCCCCTTGCGTGCCGTCCTCGACATTTTCTTCCGCCGCATCC
TGATGGTCCTTCATCGCTGCCACGCGTTGCGCCCGAATGCTCCTACATTGCACCCAGTTTCGTACTGGGC
TTCTCTCGAGTGCAGTCTGGCGATCTTAGTACATCACCGAGATTTCTGCGAGCACATGGGAAATCCCGAT
AACCGCGACCTGTTGGGCCGTATGTATAAGCTCGACTTCTTTGCGGCTGCTCTGACCGCTGGTATTCATC
TGCTGCTagtagatgcagcagatgcACCACTTGCAGATGGATTTTCTATACCGCCTAGGCAGACAATCCT
CGAAACGCTGGAGACTTGTACAGAGATATGGGGCAGGGACGAGGAGAGATCGATTTGCTTTCGCGCCGGA
CACAGATCATTGACGCAAATTCTCACCATGCTTTCTGATATGGACAATACGAGCAATCATAAATTGCCTC
ATTCATAA
>Tha_a00084-T1
ATGGCCGATAGCATGCAAAACTATGGTTTAGTTAGGAAAAGTGCTGGTCACGCAGTACTAAAGCCTATTC
CGCTTCCACGGCTATTGGATGACTATGTGTTGATCAGAGTAGTCACTGTCGCTATTAATCCAACTGACTG
GACGACTCTCGAGGCTACTGGCGATGACGGCACGCTTGTTGGTTGTGATTGGGCAGGCATCGTGGAGAGA
ATCGGCCCAGCTGTCACCAAAGACCTTCGGGTAGGCGATCGTGTTGCGGGATGCGCTCATGGAGGCAACG
ACGCCAACTCAGAGACTGGAGCATTCGCCCGGTACATCATCAGCAAGGGTGATCTTGTTGTACGCATACC
TGATGCCGTGACTTGGGAAGAGGCAGCAACTGTAGGAGTTGCACTTATTACTGTGGGATTGGCGTTATAC
CACTTCTTGCCTttgcctttgcctGGCACAGACGAGAAGCCAACACAGGAAAGCGAGAGTGCAGCTCCAA
TCTTGATCTATGGAGGAAGTACAGCCACCGGCACTATTGCTATTCAATTCGCAAAGCTGTCTGGAAGAAA
AGTACTCACGACCTGCTCAACTAAAAACCTGAAACTCGTCAAAGACCGTGGCGCCGATATTGTCTATGAC
TATCACAACCCGAAGGTCGGGGAACAAATCCGGGCTGATACTCAAAACCAACTAACACAAGTCCTTGACA
CGGTCGCTATAGAATCAACAGCGGCTATCTGTTCCGACGCAATCAGCACAGAGGGAGGCACTTATGTCAA
CCTACTTGGTATCGAAATCCCTCGACTAAACGTAGGGTCCATCTTCTTCCTGGGCTATAGTGTCTCTGGC
GAGAGCTATATATTTGAAGGCGAGAGATACCCGGCAGAACCGACGTACTATGCTTTTGGCAAGGAGTTTC
TTGGCATTGCAGAGAAGCTCTGGTCGGAAGGTAAATGGAAGTCACACCCAGAGCGTGTAGGGCCGGATGG
TTTGCTTGGCGCCATTGCTGGGATGGAGGAGATGAAGGAGGGAAAAGTCAGTGGAGAGAAATTAGTATAC
CGCATTGACGATACCGTATGGCCATGA
>Tha_a00085-T1
ATGTCTTCACCCAAGTTTGCCCGTGCTCCCCCGGAGATAAACATTGCCAAAATATCCTTCCCAGCTCCTC
GTGTGCTCCTCGTTACGATTTCGCGACCCAAGGCTCTCAATGCTATCGATATCAAGGGCAGCTGGGAGCT
TCACTCGCTCTTTGACTGGTTTGATCAAGAACCCTCGCTATGGGTGGCCATCGTGACTGGAGAAGGGCGC
ACTTTCTCGGCGGGGGCTGACCTGAAAGCGTGGAATGGCGAAATTGGATCAGGTAGTTTCGGAGAGATGC
CGCCTTCTGGGTTTGCCGGCCTCTCCCGTCGCACGGGTAAAAAGCCGGTGATAGCTGCAGTCAACGGCAT
CGCATACGGGGGAGGCTTCGAGGCGACGGTCAACTGTGACCTCGTCATTGCAAGTGCTACCGCAAAGTTT
TGCTTTCCTGAGGTGAAGCGTGGTGTAGCTCCGTTTGCAGGAGCCATGCCACGTTTGGTCCGTACGATAG
GAAAGCAGCGCGCCATGGAACTGATGCTGACAGGACGAGTGCTTCCAGCCCAAGAGGCCAAGGAGTGGGC
TCTTGTCAACGTAGTTTGTCCAGAGGGTCGGAATGTTGTGGATGAAGCTCTGGAGTGGGCGAAAGTGATT
GCTGAGAATAGTCCCGATTCTGTTATTGTGACTCGGCAAGGAATCAACTGGGGATGGGAAGGCGTGGGCG
CTGATGAAGGGACTCGTATCAGTAACAGCCTCTGGCATCCCAAGTTATTGGCTGGAGACAACATCAAAGA
GGGTTTGAAGTCTTTTGTTGAGAAGAGAAATCCTAAATGGACTGATAGTAAACTCTGA
>Tha_a00086-T1
ATGGCAAACCCTCTAAAGTACACATATCCTTCTCCACTGGCCGGGTTTGAGAATGCCCCGCCGTTGTCAG
ATGAGAGAAACGAAGATGGAAAGAGCTTTGTCAATCCTCAGCGCGAGAGCCTGAGCGAGGCCTACACCAA
ATTCACTGAACCACTGGATAACGGACGAAGAGGTGGCTTCGACATACACATCTACTATTTCCAACAGAGC
AAGGAGCAAACTAAATATGCGCGCGAGCTGTGGGAACGTATCCGACGCGAGTTCCCGGAGCTCAGAGTCT
ACACCTTTTGGGACCGGCCAATCGGACCACACCCGGTCGCCATGTTCGAAGTAAACGTCTTCACTCCAGC
ACAATTCGGAGCTTTTGTATCTTGGCTAGCTATCTGGCGGGGCCCCCTTTCTGCTCTGATCCACCCCAAC
ACAATTCCTGAGGAGGGAGTGTCGGAAGCTGAGTCTGGATATCGTGACCATTCTCAACGAGCCATTTGGA
TGGGAGAGAAGGTGCCTCTGGATTATAGTATATTTGCTCGCTCATCTTAG
>Tha_a00087-T1
ATGCGTATTTTTCTGGAGTCGGTCACTCACCTTGTGCCTGGCAGAGATCGTGACGAAAAACTCAGCTTCA
TTAAAAATATCGTCTGCCAACTTCACTGGAAACGGGACTTCGACTGGAGCCAAGAGCGCATGTACCCATA
CGGCGATGACTTCGGCCTCAAGAACAGAAATTGCTTTTTTCTGATTGATCACCACGGCGATGATCACACA
GCTCAAGAGGAAAGCGTACCAGTCATATGGTATAAGTGGACGGGAGAGTCCCTTGTTCATATGAACGAGA
ATCTTCCTCTCAGGATACAAGAAGAGCTCAAGAAATGGCCATTCAGATGGGAAGCAAGGAAGCTCCCTCG
GCTTCCCAGAGGTCCAGATGGGAAATTTGAACCAAAGGTCCAACGCGAAATTATCAGGTCCTTCCTCCGC
CAAGGTATACCCCTCGTCCCAAGGCACATCGAATTCCTAAGAGAGCAACCAGAACATGCACTGTGGCTCA
AGGCCCATTTAGATCGTGAATTGTGGGCTCAAATCGAGCCGTTGTGTGAGCTCCCGAAGGAAGAAGAGTA
A
>Tha_a00088-T1
ATGACTGACGACATCTCAAGGGCCAATGACCTGACTCTCGAGGCCGAGAAGCAGAGAGTTGAGAATCTCG
AGCATGCCCTCACAAACGATGTGCCGAAGCCTCATCCAGCTGCGGCCATGGATCCAGTGCGGCGAGCTGA
AGTCGAGAAGAGCCTCAAGCGCAAGCTTGACATGCGCTGTTCGCTCTTCATCCTCATCTACATCATGAAC
TACTTGGATCGCAACAACATTGGTGCGGCGCGTCTCAAGGGTCTGCAAAAGGATCTCAACCTCACCGACA
CACAGTATGCGACATGTCTCAGCATTCTGTACGTTGGGTACATTCTCATGCAGGTCCCGTCCAACATGTT
CATCAACCGCATCACCCGTCCGTCCATCTACATCGGCTGTGCCATGACTCTCTGGGGTCTCATTTCCACC
CTGTCTGGCCTTGCCAATGATTTCAAAGACATGGTTGTCATTCGATTCTTCCTGGGCTTCGTCGAGGCCG
CCTTCTTGCCAGGTGCTCTGCTCATCCTGTCCAAGTGGTACACGCGCCGCGAACTCACCACCCGAAATGC
CCTCCTCTTCTGTGGTAACCTCATCTCCAACGCCTTCTCTTCGCTGGTGGCCGCTGGAGTGCTGTCAAAC
ATGCAGGGCGTCCTGGGTCACGCTGCATGGAGATGGCTGTTCTTCATTGAAGGCGCTGCCACCATGACTA
TCGCAATCTCGGCAGGTTTCATCCTGCCTGATCTGCCTACCAATGCTCGCGGCTTCACTGAAGAGGAGAG
GCAAGTCGCTCAGTTGCGTATGCTTGAGGATGTTGGTGAGGCGGATATGGATTCCAAGGAGCAGGGAGTG
TTTGATGGTCTCATCATGTGCGCCAAGGACGTCAAGGTTTACATCATGATGCTCACACTGACGGCCTATG
TCGTTGGTCTGTCATTCAATGCCTTCTTCCCCTCCCTGACCGGAACCCTTGGCTTTGCCTATGTTCCCAC
TCTCCTCATGAGCTCTCCTCCTTGGGTGTTTGCTTGTCTCGTCTCCCTCGCTGTTTCATGGAACGCCGAT
CGCACACAAGAAAAGTTTTGGCACATCACTGGTCCCATTATCATGGGAATCATCGGTTTCGTCATCTCCA
TGTCCACCCTCAACGTCGCTGCCCGCTACGTCGCCCTGTTCCTGCAAGCTGGTTCATACGCCGGCTTTAT
TGTCTTCTACAGTTGGATTAGCTCCTCGTTCCCTCGTCCTCCCGCCAAGCGTGCTGTTGCCATCGCCATG
GTCAACGCCTTCAGTCAGCTCGGTAACGTGGCTGGCTCTTACGTCTGGGCTCTGACCGAGAACGGATACC
GCAAGAGCTACGGCATCGTTTTGGCCATGTTCGGCGTCACCATTGTCGGCAATGTCTTGTTCAAGATGAT
CCTTAACAACTTGAACAAGAAGCTCGAGGCGGGCGAGATGGCTTGGGAGGCTAAAGCAGATGTTACTGAG
AAGACGGCGCAAGCCGAGCTGGAGGATTTGGACGAGGCCCTGAGGATGAGAAAGGGATTCCGATACCTTG
TTTAA
>Tha_a00089-T1
ATGATCGCCAAAGCCGTCGCAGCTCTTCTGCTGGGCAGCGGCCTTGCCTCTGCAGCTGGCCATCCGTTGA
CGTCCAAAGCTGGTGACAAAGTCGCTATTCCAGACTGGGATATCAATTCCTCCTCGACAGTGTCCAAGGA
CCTCAAGGGGCTGTCCAAGCCTGGTGTCGACACTTCATCATGGTATCACGCTGGCACGTCGAGATGCACC
CTCATGGGTTGTCTTATCAATGCCGGAATCTACAAGGATGAGGATCTGTGGTACTCGGACAACCTGAATC
ACTTCAACTGGGGCCAGTTTTCGGTACCCTGGATCTACCGCCACGAGTTTGCTCTCTCTCCCGCCAAGGG
CAAGCACTTTATTTTGCAGACGAACGGCATTACATCCAAAGCCGATCTTTTTTTCAATGGCAAGCAAATT
GCCGATTCCGAGTACCAGGCTGGTGCCTATGCCGGCCGCACCTACGACATCACGAGCCTCGCCGCCAAAG
ACAACGCCTTTGTCGTCCAAGTCTACCCAACAGACTATCTCTACGATTTCGCACTTGGATACGTTGACTG
GAACCCGTATCCGGCCGACAACGGATCGGGAATCTGGCGTGATATTACAGTCAAAGAGACTGGCTCCGTT
TCCATGGGTCCTATTAGTGTCATTGTCGACATTGACGACCCCGTTGAGAGCAGCCCTGCCGAGATTACCA
TCCGTGCGGAAGCTCAGAACTTGGAGAACACTGCAGTTGTTCTCGATGCCGAGGCCGTTGTAACAGGTAA
CTCGTGCTCTGGAGGGCCTCTAAAGCAGACGGTTAAGCTTGCGCCTGGTGAGAAGAAGCTTGTTCAGTTC
ACGAAGACGATTAAGAACCCAAAGATTTGGTGGCCCAAGCAGTGGGGTGACCAGCCTCTGTATAACGCAA
AGGTCACTTTCTCCGTCAACAAGGCTGTTTCAGACACAGCCCAGACCAACTTCGGCGTTCGCAAAGTTAC
TTCTTTTGTCAACTCGTACAATGACACTCAGTACAGCGTCAATGGCCATCCCTTCCAAGTCAACGGCGGT
GGTTACGGCGCTGACATGTTCCTGCGATGGGATAGCGACCGTTTCACACGCATTGTCGAGTATATGCTGG
ACATGCACCAGAACACCATCCGTCTCGAGGGCAAGTTGGAACACCCAGAGCTGTACGAGATTTGCGACAA
GTACGGATTAATGGTCATGCCTGGCTGGGAATGCTGTGACAAGTGGGAGGCTTGGGCTTACAACGATGAA
CTTGCCATCTTCCCGCCCCCTGTCTGGGACGACAACGACTACCAGACCGCCAACTACAGCATGATTCACG
AGGCTTCCATGCTTCAGCCGCACCCCAGCGTGTTGACGTTCCTCGTAGGAAGTGACTTTTGGCCCAACGA
CGAGGCGACTGAGCTCTATGTCAACGCCTTGAAGGATGCTGGCTGGCAGACTCCCATCATTGCGTCTGCC
GCCAAGCGCGGTTACCCGGCTCTTATCGGTCCTGGTGGCATGAAGATGGACGGCCCCTATGATTGGGTGC
CGCCCAATTACTGGTACGACACTGAGCCTTCCGAGGACCGCTTGGGTGCTGCTTTTGGCTTCGGCTCTGA
GCTGGGATCTGGTGTTGGTACTCCCGAGTTGGGTTCCCTCAAGAGATTCCTCAATCAGAGCGATCTAGAC
GACCTGTGGAAGAATCCTAACAAGAACCTCTTCCACATGTCCaccaacgtctcttcaTTCTATAACCGAA
AGATCTACAACCAAGGTCTCTTCAAGCGTTACGGTGCCCCCACCTCCCTGGACGACTACCTCCTCAAGGC
CCAGATGATGGACTACGAAGCAACCCGAGCTCAGTACGAGGGCTTTGGTGCCTTGTGGACTGCTAGCCGC
CCGGCAACCGGCAACATCTACTGGATGCTAAACAACGCTTGGCCAAGTCTTCACTGGAACCAGTTTGATT
ACTACCTGCACCCTGCCGGCTCTTATTTCGGCACCAAGGTTGGCTCCCGATTGGAGCACATTGCGTACAA
CTACCAGAAGAAGGAAATCTGGGCCATCAACCACTCACTGGATCAAACGGGTGCGCGCAAGGTCGATATT
GAGCTCATCGACACCAACGGCAAGCAGATCGCCAAGCAGTCTGTTaacaccaacaccaAGGCCAACTCGG
GTTTCAAGGTCGCCGACATCTCTAGCCAGGTTAGCAAGCTGTCAAGCGTTGCTTTCCTGCGCCTGGTTCT
CTCTGACAGCAAGGGCAACGTCTTGAGCCGCAACGTTTACTGGATCACCAACTCCATCGATAAGCTCGAC
TGGGATGGCTCAACTTGGTACTACACTCAAGTCACCAGCTTTGTCGACTATACTCCTCTCGCCAAGCTTT
CTACTGCTCAGGTCTCTGTGACGACTGGCAGCACCAGGCATGCGGCTGGCGTTCCGGGAACACAAACTCG
CACAGTCACGCTTGAAAACAAGTCTTCTGTGCCCGCTGTCTTCATCCGCTTAACTCTTGTGGATAAGAGC
GGCAATGATGTGAACCCCGTTTCGTGGTCTGACAATTATGTGACTCTGTGGCCGAATGAGAAGCTGCAGC
TTGAGGTAGGAGGATGGGATGCAAGCGGTGACAGCATCCAGGTCAGTGGCAGGAATATCAAGGCTACCAC
TGTTAAGCTGTAG
>Tha_a00090-T1
ATGGAGACCAAGCCCTCAGACACCCCACGTATCCGCAAGAAGAGGATTCCGACCTTGTTCACGATTAACG
GTTACATCAGATGCTGCGAGCTGAAAAAGATCTGCGCCTTTATCGATCCTCCAAAAGAGGTCCATCAGCT
TCGAATAGAGGAGCTTGAACAACAGGTTGCAGCACTAAAAGACCAACTTCGAAGAGCCTCCTCCACACAA
ACCGGCTCTCAAATTGAGACTAGCCACACAAACCTCACTCCGCTGGGCGTCGGTTCACAGGTCTCATCAA
ACTTGGAGCATGGGCCCTTTGTTCCAGCAGCTCAGTTCAACTCTGATGAATTAGCCCTCATTCGCCCATC
TCACACAGAATCACCGACAGATACCGTGCTATCCAACAAACAaaCCAAATCCAATTTCGAGATTGGGTCT
GTTACACTACCCGATTGTGTCGACGCTGGGCTGCTTAGCCTTGAGCAAGCCGAGCAGTACTTTTCCATCT
TCTTTCAGGGATGTGACCATTCTGTTCCGGTCTTTGATCCCAAATATGACTCGTTTCAGAGCATTCGTGC
GAGAAGCAGTCTGCTTTTCAGCGCCATTTGTACAATTGGCTGCCGTGTTGTGACCGGAACCGACACCCAA
CAATGGCACATGCTGGATTTCCATGTCAAGAGAATGCTAAACTGCGCATTGGCAAGACCAGCTATGGCTT
CGCTGGAGACTATCCAGGCATTGCTGATCCGCTCATGCTATGCATCTGAGAGATCGCTTCTCGTCGCAGC
CGCAACTCGCATGGCTCTTGATCTCAATTTCCCCGAGTCCTATGACGAGATGATCAATCGGTCTGCGGTG
CTAGCAACGCGAAGGTCCTCGGCAGAAACTGATGAAGACACAATCATTTCGATGCGAAGAGTCAGGACTT
GGCTCCATCTATTCGTTCTGGGCCACATCCTACACGTCGATGCTTCTGATCTACCAACCTTCAAGTTCAT
CGGCGATTCACGGCGAAGCCGAATCATTTTAAAAAGTTCGGCTGCAACTGAACTCGATTTGTTTTTATTC
TCCCAGGTTGAGCTTAATGTAATTCGTGGCAGAATCTACGATTCACTGGCTAGCCACGTAGGCTTTGGTG
ATGAAGACATGCTGGATGTCGTCCGCGAAGCTAGGATTGACATATCTATATGGTTCGACGACTGGGCACA
CATTTTCGAGAAGCACAGCATTCAAGCACCTTGGCTCAGTGTCAACCTTCGTGTTCAGAAGTGTTGGGCT
GAAAACATGGCTCTATGCCGTGCTGTAAGAGCGACCGGCGTGGAAAATGTCGACTTCATGTCGCCTGCTC
AGAAGTCAGTTGTTGCCATGGCCAAAGATGCTTTGGAGGAACACCTGGATATCATGATTGAAGAACCAAG
ATTGTATATCCGCAACCTGCGATTCGCAATGGATTTCGTCTGGGCAAAGTGTGCATTTTGCTATTTACTG
CTTCTCAAACTTTCTATTCTGCTACCTGAGAGCAAGGGACGTTCCAGCAGAGAGCTTGTTGCTCACGGCA
ACATCCTCGTAAGCGAACTGAGCGAGGCAAGCGGCGGTAATCACAATGGAAGCCGGAGTAATACTGGAAA
GCAATATTTACAGCTTCTTCAAACCGGGATTGAGAAATTCAGCAGCGTCACTCATGAAGCTCATAACACA
GCCCTGAGCATTGCAAATGATGAGAGCTTTTCATCTCGACGAACGCCTGGATATGGAACACAGAATCGGA
TGGAGCTAGACTCGTTTGTTCCTGAGCAGTTTATCTTTGAGTGGGACTTCCCTGGCCTCACGCTTTTCTC
TTCATCCGCGATCGGCGTTGCCTGGCTCGATGATATACTTGTCGAGGCACTTAATGGGGGTGAAGACTTA
TTCGGGTGGCTACCGACTGATACTGAGAGCTGA
>Tha_a00091-T1
ATGCCTCAACAGGAGCGCGTCCCGTCATCCTGGGCGGAAAACACAGCTTCTTCAGACAAGCTGCTGCAAC
TCGACTGTACGGATTCTCAGCTTCCCTTTCAATTCACACTCGACGCTCTTCGCCCCAATATAGAGGCTGA
ATCTGTAAATGTTTCTTCTACCAACacaACAAAGAAGATCAAAATCGGCCCAATCACCGCTTCCATTGAC
TGGACTGAGTCTTCACCACTGCTCTCGGTCTCTCTTGAAGGCAGTAAGAATGGGCCTCTTCACGAAGATT
TGCCGAATCGCTCATATGTTGTTGACGGCGAGGGCATTGCCCATTATTCGCGCTACAATAGAGATACCCT
GTACGTTGGCCTGGGCGAAAAGGCGGCTCCCATGAACCTGGCTGGGAGGAAATTCGAGCTTTCGGCGACA
GACAGTTTTGGCTATGATATTTACCGCACTGATCCGCTGTACAAAAACATTCCACTTCTCATAAATGCGA
CGCCGAGTGGCTGTCTTGCTCTGTTTTCGACGACTCATTCGAGAGGCTCGTACTCAATTGGAGCTGAGAT
GGACGGCATGTGGGGTCGCTACAAGGTGTTGAGACAAGACTATGGAGGTTTGGAAGAGTACATTATTGTT
GGAAAAACTCTCAGGGATATTGTTACTACTTATGCGGAGATTGCTGGCTATCCTCTTCTTGTGCCAAGAT
GGGCGTTTGGGTACCTCTCCGGTGGTATGAAGTACTCCATGCTCGACGACCCCCCAGCTTCCGAGGCGCT
GCTTGATCTTGCACGCAAGATGAAAGAGCAGGATATTCCATGCTCGGCGTATCAAATGTCATCTGGTTAT
ACAGTGGCAGAGCAGCCGCCGAAAACGCGCAACGTCTTCACCTGGAATCGCCATCGGTTTTCAGATCCAG
AGGCCTTTATTAAGGAGTATCACAAGCTTGGCATGAGACTAATCGCCAACGTGAAGCCCTATGTTATTGC
CACTCACCCAGAGTACGAAAAGCTCAAAGCTGCAAATGCTTTGTTCATCGACCCGCACACTAAAAAGACG
GCTGTGACTCGACTATGGAGTGCTGGCGGAGGCGAAAGCGCTGAAGGTGGACACATTGACTTCACCTCTG
CTGCTGGGTTTAAATGGTGGTACGAGGGCGTCAAGAAGCTCAGACAGGAAGGCATTGACTGCATCTGGAA
CGACAACAATGAGTATATGGTTACTGATGACGGCTGGATCTGTGCCTTAGACGAGCCTTCTCTCGAAGTG
AGGGACGAAGTCAAAGATAGGCCGCAGATTGGTCTCTGGGGCCGAAGCCTGCACACTGAGCTTCATGGAA
AAGCGTCTCACGATGCCCTCGTCGACGTCGATCCAGATATACGTCCATTTGTTCTTACTCGAAGTGCAAC
CGCTGGCACTATGAGATACGCTTGTAGTTCATGGAGCGGAGATAACACCACCAGTTGGGCTAGTATGAAG
GGTGCCAATGCTCTTGCGCTCAACGCGGGTATGTCTTTGATGCAATGCTACGGTCACGATATCGGAGGAT
TCGAAGGCCCGCAGCCATCCCCTGAGCTACTCCTTCGATGGGTTCAGATTGGTACATACTCTCAGCGCTT
CGCAATCAACTGCTTCAAGACGCTCAACGAGAATAACATCGGAGACGTCATCGAGCCATGGATGTACCCG
GAAATTACTCACTTGGTTCGTAAAGCCATCAAGCGCAGATACGCCATGATCCCCTACATCTACTCCTTGA
TGCTGGAGAGCCATCAAACAGCCATTCCACCTCAACGTTGGACTGGCTGGGGATACGAAGAAGATCCAGA
GGTATGGACGGCACCAATTACAGAAGGCGAGACGCAATATTGGCTCGGCGACGCTCTACTGGTTGGCGGT
GTATACGAACCCGGCGCCACGCAGGCACGAGTCTATCTTCCCAAGGCTTCGGATGAGGATGAAGGCTACA
TCAATCTCAAAGCTCCCTATCAGTACTTGGAAGCAGGACAATGGGCTACGATTGACGCGGAGTGGCACGG
CGCAGGCATTCCAGTACTTGCCAAGGTCGGAACAGCGATCCCAGTCGGAAGAGACGTGCAGGTCTTGTCT
CCTGGAGAAAAAGAAAATGTCGCCAATCTTCCTCTGGACGACTATCGCGCGATTGAAATCTTTCCTCCCC
GTCAAGGATCTAACTCCAAGCGCTATGAGACGGTGTGGTACGAGGACGATGGTGTATCTGCTGTTGCAAA
GAACAAAATCTCCAAATACAGCATTGCATATTCGGTTGAAGGGTCTGAAATTAAGGTTCAATTTTCTAGA
GATGAAATATCTGGATATATCGCGCCTTGGAAAACGCTGGTTGTTGTGCTGCCTCCTGGAGACGCAAGAG
TGGTTCGTTCGACTGATGGCGTACAAGTTCGCGACTTGGGCGTAGATGATGAGGGAAAGAAGAGGTTTGA
GCTTTGA
>Tha_a00092-T1
ATGGCAACTCAAAAGGACAACCCAGATATTATTCACCTTGAAACTCCCACGAATCAAGGTGACTCCAACT
CCAAGAACATCACCAGCGAAATTACCCCTGTCCCGAAACCTGCTTCTCTCACGGGCAGAGACAAAGCTGC
TCAGTTCCTGAAGCAAGCCAACCAAGCGAACATCATTGTCACTCCTGCCGAGAATGCTCGTGTCCTTCGC
AAGATCGACCTccacctcctccccatcatccTTTTCGTTTACTGTCTCCAGTCGCTCGACAAGACAACTC
TCTCCTATGCGTCAGTCTTTGGCCTCATCGATGACACGCACCTGGAGGGCCAGGAGTTTTCATGGCTAGG
CTCCGTGGTGTATGTGGCCCAGCTGGTGTTTCAGCCACTGGTCGCCTATGCCCTGGTGAAATTGCCCGTG
GGCAAATTCTGTGCCACCATGGTGTTTTGCTGGGGAGCGGTGCTGTGTGGCATGACGGCTGCGAAGAACT
TTGGAGGTCTGATGGCCGCGAGATTATTGCTGGGAGCGTTTGAAGCCTCGGTTGCCCCGACTTTTATTGC
AGTCGTACAAATGTGGTATCGCAGAAAAGAGCAGACAACTCGAAACGCCTCTTGGTATGCGATGCTGGGA
GTTGTCAACATGCTCGGAAGTCTCCTTACATATGGCCTGGGCCACATCAAATCAACCCTTCACCCCTATC
AAATCATCTTCCTTTTCTGTGGCTGCATTACTGTTGCTTTTTCAATAGTCATGTACCTTTTCATGCCCGA
TTCTCCCATGACAGCAAAATTCCTTAAAGAAGACGAGAAACTCATTGCCATTGAGCGGCTGCGAATGAAC
CAGATGGGCATCGGCTCCGGCGTCTGGAAATGGGAACATGTTCGAGAAGCCATGCTGGACCCAAAGACGT
GGCTCTGGACCTGTCTCATGCTTACCATCTCGATTCCCAGTGGCGGCATCTCTACCTTTGGTCCGCTCAT
CATCCAATCCTTTGGCTTCAGCTCCTTCACCACGATCCTCTTTAATATCCCATTTGGCGCAGTCCAGATG
ATTGCCACACTTGGTGGCGCTTGGGTATCCGACAAGATACACATGAAGTCCGCTGTTCTCTTGTTTCTCT
GCCTTCCTCCCATTGCGGGCTGTGTCATCCTTCTCGTTACCGGCAGAGCTCCATCAGACCGAGCTGTTCT
CCTGGTTGGCTACTACATCATCTCCGTTTATCCTGGCATTTCTCCTCTGATCTACTCCTGGTCAGGCCAG
AACACTGCGGGCGATACCAAGCGTAAAGTGACCACCGGCATGCTCTTTGTTGGAGCGAGTGTCGGCAACA
TTATCGGCCCGCAGCTCTTCAAGCCCAGCGAGAAGCCGCGCTACGACCGCGGGTTGCGATCGAATCTTGC
GCTTTTCGTGGTGCTAGCAGTCCTGATTGTTGCGGGTATGCTTTGGATCAAGGTCCTTAACACGCGGCAA
GCGGCGAGACGGCGAGCGCTCGGCAAGTCAGAGGTGATCCGGGATCTGAGCATGATGGACAGGAAGCGAG
GCGACAATGAATACGACGAGGAGATTTTGAACATGGGAGATGATAATGTTGGAGACAAGGCGTTTGAGGA
CGTGACGGATTTGCAGAATGAGGATTTCATCTATGTTTATTGA
>Tha_a00093-T1
ATGGAAGACGGCCTGTTCCTGGAGGACGAGCATCGGGGCAACGTCGGCAATCTCGCCATGGCTGGCGTTG
GCGGCTTGGagaggaggatggagatagGCCAgatggggatggagatggggATGGGGGCGATAGCATTGGA
GAATCAGCAGCACCGCCTCATGcaccaacagcaccagccccagctccAGCCTCACGTTATCtctcgccct
caatctcacccTCACTCTCAACCAGAACCGCCGGCTCAGCAGCAATTCCCATTCGACCAGCACCAGCAGG
CCTCAGACCAGCTTCCCCGCCAGCTGCAGACTCCCGTCCCCATGGACCAGTTTGGGCCGCCCTTCTTCTC
CCCCTCCGATCCCTATGCCGGCAGCCCGTATGCGAGCCCGGCCGGTGGAGGCTCCAGCTTCCCCGACTTC
CAGTATGAGCTGGGGTCCGACCACACCGACTCCGGCGTCTTCCCTGGCCCCGGCTCTCCCTTTGACGGAG
CTGCTCCGGTTCCGCTTGGTCCGGGCCCTCTAAGTGATATCGGACATTTCTGGGGCACGGAGGctcaacc
tcaaccgcagcagCACCAGTCACTACAAGACAACACCAGGACCCTCAACGCCATCGACGAGTTCTTCATC
AAAAACGGCGCTCATCGACCACCTGTGCCCTGCAACTACTGTAAACGCCAACGGCTCCAGTGCCTTATCC
TCCAGACCACGGAGGCAAACCCAAACCCCGTCAGCTCTTGTTCCAGTTGCGTGGCCCTCTACCGTGATTG
CAGTCTTGCTGAGCGGAGCAAGAGAGATGCCAATGCCTATGAGACCGTTCTCCCCGTCATTGGTCATCTG
CACGGTGTGTGCGAGGAGGTCGACGATGCCACCACTCGTGAAGGTACAACGCAATGGCGCATGGAGCGAG
AAACTGCTCCAACTGCAACTCGATCATCGTCCGTCTCGCACAAGAGGAACAGCACTCGGTCCGTTAAGAA
GACGAGGGTTCTGAGAAACTGGTTTGCCACTCATCAAGAACATCCGTACCCATCCGAAGACGAAAAGTCT
ATGCTTTCCGAGCAGAGCGGCCTCAGCAAGACGCAGGTGATCAATTGGTTCGCCAATGCTAGGCGCCGCC
ATCGTCTGACCGCACAGTCACACTTCaacaacagCAGCAAAGTGTTTCTGCAAGGATCTCCCATGCCACA
GACATTCCTGTCTGGCATGTCACCAATGGAGCGCTGGAGGCATTCACCCCCGAATGAGGAGCCAGTCTCG
GTGTCAGCCATCGAAAACGCCATTTCCAACCATGTAGATGAGGGAGATGCTTACCTCTACAGCTTTGACG
GTAACTATGCTACCGATGGTGCCCCTTCCTCGGCCAGCAGCGAGTCGGCCATCTTCAACCAGCACCCTAC
GGGTCGCTACGAGGGTTCATCCAACTCTGGATCGTCTGCCTTCTCCTTCTATCAATCTGATGATGCGGGC
ATCTTCTCCCTATCGGCGCATAGCTCCATCCATGGTGGCGACAGTGATTTAATAGCCGGCTCATCCAATG
CAAGGGCCGCTGTGGGAGCGACGGCAGAGCGTGGAAAGGCCCACATGTTTCAGTGCACCTTTTGCCGCCA
GAGCTTCAAGAAGAAGTATGACTGGGTGCGCCATGAGAGATCCATCCACCTCCCTGGCCTCGACTCTTGG
ATATGCAAAGTTCCTCTGCCAGAAGAACAATCACATCTTGTTTGGCGTGTCAACCACAGTGAGCCCGAAT
GCATATTTTGTGGTCAGGCATCGCCAACGGAGGAGCATCTGCAAGCTCACGAGTTCCAATCCTGCGCCGA
GCGTCCCGTATCAGAGCGAACGTTTACCCGCAAGGATCATTTATGGCAACATCTGCACAAATTCCACCGC
TGCCGAAAGTGGGACGGGTGGAAGCCGAATCTTCACCTCTTACAGCATCGCCAAGACAAATATGAGAGCG
TGTGCGGCTTCTGCCAGCTCAAGATGCATAGCTGGGACGAGAGGGTCCAGCATCTGGCATCGCACTTTCG
CCGCGGCACCACCATGGTTGAATGGACGGGTGCCGCAACTAGCATAACCGGAGATGGCACTCGGAAGATG
CCGTCGAATAGAGCCCGCACTACCCCCCTGAGTGGCGATGAAGCCGATGCATCATCACTGGGACTATTTC
CCTAG
>Tha_a00094-T1
ATGACTCGCCGCCCTGTCTACTTCAATCCAGCAGCCAAATCATGGACCACGCCATTAACAGATAGCCCAG
AACTGGCATATCGCTTCCACTCACAACTACCGGCCTATTCGCAAACAAACTTGGTCCCTCTCAAGCATCT
CGCCGAGGAGTTGGGCGTTGGTGCCGTCCATCTCAAAGATGAGACATGTCGACTTGGACTCCCCTCTTTC
AAGATTTTAGGGGCCTCATGGGGCACATTTCGAGCCATCGCCCAGCGACTTGGCCTTCCTCTCGATTCTT
CCCTCGACTCCGTTAAACAAGCTTTGAAAAGCACCAAAATCAATCTATACGCAGCCACAGATGGTAACCA
TGGCCGTGCTGTTGCACGCATGGCATCTATCCTGGGTGTCACATCGCATATACACGTACCTGTTTCCATG
CATAGCGGCACCATCGATCTAATAAAGTCAGAGGGCGCTCATGTTGTTGTTTCGGATGGCTTCTATGACG
CTGCTGTCGTCGACGCCCGAGTGGCAGCTGCCCAAGATGAGACCGCCATTGTGGTTCAAGACTATGCCTC
CGGTGACTATTGGATTGTAGATGGTTACCTCACCATGATGTTGGAAATCGACAGCCAACTGGGAGCTGCT
ACCCCTGACCTCGTCGTAGTACCCGTAGGCGTCGGCTCTTTTGCTCAGGCTGTAGTGACACACTTTAAAA
AAGCGGGAAAGCAAACCACCGTCCTCACGGTCGAGCCTGATACATCCGCCAGCCTCTGGAAGAGCCTCAA
GAGGGGTGAATCCTCTACAACCTCGGAAAAGACACCTAGCATCATGGCGGGGTTGGATTGCGGGACCCCT
TCATCTATCTCGTGGGACATTCTCCGCCACGGAGTGGATGCAAGCCTAACTGTTTCGGACTTTGAGGCTC
ATCAATCTTGCAATTATTTAATCTCTCAAGGTGTATCCGCAGGACCCTGTGGTGCAGCACCTATTGCTGC
TCTCAAGAGGCTGAGTCCTTCGGATAGAGAAAAACTTGGTCTGACCAAGGATTCAGTTGTGGTTGTGTTT
TGTACAGAGGGCCCAAGGGACTATAGCATTCCTTATGATGTGGCGAGCGACGACCCTGTCGAGTTGACAC
AAACTTTGGTCAGGATCAACTCTGCCAATCCCTCCATGGGATCTATTCCTGGCCCTGGAGAGACTGCAGT
CGCCCGGTACATCACTGCTTGGATGGAGCATCGTGATATTGAGACTCACTGGATCGAGCCAACTCCGGGT
CGACCTTCTGTGGTAGGCGTCGCACGCGGATTGGGCGGTGGCAAGAGTCTTATGCTCAACGGCCACATCG
ACACTGTGACACTCGTGGGATATGAGGGAGATCCCCTGAATGGCGACATCATAGACGGCAAGCTCTACGG
TCGTGGAGCGGCTGATATGAAATGCGGCATCGCAGCCGCCATGGTCACACTAGCCAACGCAAAACAACAA
GGCCTAAATGGAGACGTGATTTTCACAGGGGTAGCAGACGAAGAGTTTGAGAGTATCGGTACGCAGCAGG
TGTTGGAAGCAGGTTGGAGGGCCGATGGCGCCATTGTCAGCGAGCCGACAAACATGGATATCCTATACGC
GCACAAAGGCTTCGTATGGTTCGAGGTGGATATCCATGGGCTAGCATCTCATGGCTCAAGGTACGATCTT
GGTATCGATGCAATCTGCAAGGCAGGCTATTTCCTCGTTGAATTGGATAAGCATGCAAGCAATCTGACGG
CACAAACCGGCGATTCTGTTCTTGGACCGGGAAGCATACATGCCTCCATCATCAACGGTGGCGAAGAAGT
CTCATCCTATCCTGCACTCACCAAGATCCAGCTCGAGCGTCGGACTGTAAATGGCGAGACACCAGAAACA
GTGACAAAGGAGCTAGAAACTATCCTCGACGGCCTGGTGGAGAAAATTCCAGACTTTAAATACACCCTCC
GGACCACCTTTAACCGTTCCTCTTTCAAGGCTGCCCTTGACCATCCGTTCTCGCAGCTCGTTCGAAAGCA
CGTAAGTGTCACATTGGGCGAGGAGCCGGTCATATCAGGGGCACCCTACTGGACAGATTCTGCACTTCTG
GCCGATGCTGGTATTCCGACGTTACTTTGGGGGCCAAAGGGAGAAGGACTGCATGGGAAAGTGGAATATG
CAGATGTTGAATCAATAAAGCAGGTCACAGAGACACTGACTGCAATTGCCGTCGAGTTTTGCAGCTAA
>Tha_a00095-T1
ATGGCGCCCAATCCAACAGACGTCAGTGTGGtgcagcagcAGCCCACCAAGGGTGTTTTTCGCCAATTCC
GTGAAAATCCTTACATCTTTGGTCTCTCGGCTTTTGCTTCTCTCGGTGGATTCCTCTTTGGCTATGACCA
AGGTGTTGTCTCAGGTGTCCTGGGAATGGAGAATTTCGGTGCGCTCTTCCCAAGGATCTATCTGGACAGT
GGGTTCAAGGGCTGGTTTGTCTCTACGCTGCTTCTGACAGCATGGTTCGGCTCCTTGATGAATGGTCCTA
TCGCGGATCGCTTTGGCAGAAAGGGCTCAATGATGGCTGCTGTTGTGGTTTTCCTTCTTGGATCTGCTCT
GCAGTCTGGCGCAACCTCAATCGGCATGTTGTTTGGTGGACGAGCTATTGCTGGTCTGGCAGTTGGTATG
CTTACCATGATTGTGCCCATGTATATGTCGGAAGTTTCTACAGCTGGCATTCGAGGAACGCTGGTTGTGC
TACAGCAGTTGAGCATTACTCTGGGTATTCTCGTCAGCTACTGGCTCGAATACGGCACCCAGTACATTGG
TGGTACCCGTTGTGCCCCCGATATTCCCTACTCAGGCGGCACTCCTGATAAGCCTACTTTCGACCCCCGA
AACGATGTTGGCCCCAACGGTTGCACTGGACAGAGCCAAGCTGCATGGAGAGTCCCATTCGCCCTGCAAA
TCGTACCCGCACTTATCCTAGGCATTGGAATGATCTTCTATCCCGAGTCCCCACGCTTCTACCTCATGCG
AAAGAACGAAGAAGCAGCCCTTCGCTCATTGGCCCGCCTCCGTCGCGTCCATCCCGATTCCGAGTCCCTC
AGAGAAGAGTATCTTTCTATTAAAGCCGAGGTTATGTTTGACGAGGCTCATTCGCGAGAGAATTACCCCG
GCAAGAGTGGTGTCAGTCTCTTCTTCTCCGAATACTACGGTCTGCTGTCAACATGGCCCAGCTTCAAGCG
TGTGTTTATTGGAAGTGCCATCATGTTTTTGCAACAATTCCAGGGATGCAACGCCTTGATCTACTATGCC
CCGACTATCTTTGCACAGCTGGGATTATCTGGAAACACTACGTCGCTTTTGGCAACTGGTGTCTATGGCA
TTGTTAACACCTTGAGCACCCTACCCGCCCTCTTTCTCATTGATCGAGTTGGAAGACGACCTTTGCTCAT
GTGCGGTGCTACTGGAACGTTTATTTCTCTCATCATTGTTGGAGCTATTGTTGGCAAATACGGCGCCGCC
CTTGGCGACCATAAAGTGCCAGGAGGGGTTGCAATTGCTTTCATCTACATCTACGATGTCAACTTCTCCT
ACTCTTTCGCTCCTATCGGATGGGTGTATCCTTCAGAAATCTTCAACCTGGGCAGCAGATCCAAGGCCAT
GGCTATCACCACCAGCTCAACTTGGATGTGCAACTTCATCATTGGACTTGTCACTCCCGACATGCTTGAA
ACTCTCAAGTGGGGCACGTATATCTTCTTTGCGGCTTTCTGCTTGATCGGCTTGGTATTTACATACTTCT
GTGTTCCTGAAACTAAGGGCCGCACGCTGGAGGATATGGATCGCGTCTTTGGTGATGAGACCGCGTTGCA
GGAGAAGGAAAGGCTGTTTGCCATTGCTGCTTCTCTGGGCTTGACGGCATCGATTCCGCCGGAAAAGACG
GAGGCAATGACCGCTGAGGCTGAAGAGTACGCCTAA
>Tha_a00096-T1
ATGCTGCTCTCCAAACAGGCGGCCGACGAGCCCGGAATACTTTACGGTGCTAGTAAAGCAGCATTAAACA
GTATTACTCGATCTATGGCGAGCGCGCTAGCTGCAGAGAAAGGCATCACGATCAATTCAATCAGCGTCGG
GCCCACCAAGACTCCTGCCATGGAGAACGCCTTGGCCAATCTACCCAAAGAATATATGGAAGGGCTTAAG
AACTATGCCACTGTTGAGAAGCGATTGGCAGAGCCAGAGGAAATTGCGGCAATTGTAGCTTTCGTGGCGA
GCGATGATGCTCGTTGGATGAATGGTGCCAGTGTCCCTGCGAATGGAGGCGCGATTCTACTAGCAGAGGG
TTAA
>Tha_a00097-T1
ATGAAATTCTCAAGTGTACTTCTCGCAGCGGCTGCTTCGGTGGTAAATGCCCAGCGCCCAGCCAGCGTCT
CCATATGCGACTACTACACCACGGCGCTCCTCAAAGAAAACACGGCAGAGAACCAGCTGACGCTGCTCAC
ACTCCTCGTCAACACCGTCGTGATCGGCAACTATACAGCCCCCAACGTCGGCGTCAAGGTGCCCGGCATC
CTTGCCCCAGGTCAGGTCAACGGCAAGGCGGTCAATCTTTTGCCGTACTTTAATGGCCAGCTAGCTTCGA
CCAATACCGGTGGCTCTCATGGACAATCGGTCAACTTTCTCGATGGTGGCGGCGCAGCACCGCTCATGAA
GAACAAGCCCGCCAACGACGACACCTCGAGACAATACTTCCTCCTCACGCATCTGTATCAATTCTTCGGC
TCCCTCCTCTCCTGCTCGCACCAAGGAATGCCCGGCTTTCCCGCCTATGGGGGTCGAGCGTCGCTTTACC
AAGTCCACAAGTTCATGGCCCTCGACAGCGCAGAACTGACATACTTCATCCAGCAGATTGCCCTAGCTGC
GCAGTCGTTTGGTGTAGCCGCCTCAGACATTGAGACCGTGGGCAACGCCCTCTCCAACGGCTTCGGCATG
CGTTGTGCTATGCCCGCCACGGTGATCAAGGCCCAAGGGCCGCAACTGCAGGCGATCTGTGTCGAGAGCG
ATTGCCCCTTGGCGAAGAACGCGTCTTGTAGCCTGTATGAAGTAGTGGTGGAGCCGTCCAAGGTTAATTC
AGCCGCAGCCATGAGTTCACACAGCACAGTGATGGCGACCGCAACCCAGTCGATGACAATACCTTCGGCT
GGGGCCGGGACTGCCCGTTGTTTGAATGGCGCAGCCGTTGCGGCTATTGCTGGTGTCGCTGCGTTTGCTG
TCTAG
>Tha_a00098-T1
ATGAGGCTTCCTACTCTCATCCCATTGGCCATCGCCTACATTATCCACACCGCAACGGGTGCTCCGGCAA
CCACTGCCCCTTCATCCGTGATAACGACAACCAAGATCACCCCTTCATACTGGCGTGCAACATTTTCAGA
TCCTCCATTCAATATCCAAGGCAATGCTTTCTTCCGTGATTTCTATACCCTTGTTGATGAAATTACCAGC
GACCCTAATGTCAAGGTTGTTGTTTTCGACTCGAATTCGAAATACTTCTTCTCCACACACGTGGACCTTA
TAAATACTCTAGACCCCGACTTGTACCCCGGTAACCCCAGATACTGGGATAGCATTACTCGCCTAGCAAA
AGCTCCAGTGCTCACAGTAGCTGCCATCAGAGGCCTCACTTACAATGCTGGTGCAGAGATTGCAGCGGTT
CTGGATGTTAGATTTGGGAGCAAAGAGAAAGCCGTACTTGCACAGTATGAAGTCGGGTTCGGTGTAAATC
CAGGCGGTGGTGGAATCGAGTTGTTGTCCCGCTTGGCTGGACGAAGTCGAGCCCTCGAAGTTGTAATCGG
TGCCGACAGCATTGACGCTGAGACTGCTGCTCTCTACGGGTGGATCAATCGTGCAATCCCAGATGCTCAG
TTTGAACAGTTTGTTGACAAATTTGCGCGCCGGGTAGCTGGCTGGGACCACTCTGCCATTGCCGCAACGA
AGAACCTCATCAATGAACGCACCGGATTTCCTACGGCAGACGAGCAGATAGAGAGCTTCAACTCATTCTT
GAAAGCTGATGCCCCAGGTGGCTTGGTAGACAGACGCCTGAAAGCCATGGCTGCCGCCGGAATGCAGACC
AACCTGGACTTTGAGGAGAGCTTTGGTCAAGAGGAGTTGAAATTCATCGGCAGTGGACCGTGGAATGCTT
AG
>Tha_a00099-T1
ATGGATCAATCATTTGAAATTATTACACCCGGAGATTCCGTGGCTGCGGACAATGGTGACATTGTTATGC
TGAGCCGTGATGACGTGAGCGATTTCAACGAAGAGAATATCCTGCCTCAGACGCCCGAGACTCTCAGCAA
AATCAAGCAATGGCTTTGTCCAACTGACTATGCTGCGGTCAATGGAGAATTCTACAAGCACCTGAGTTCC
CATGTTGCTGGAACGGGCGACTGGCTCTACTTAACGGATGCCTACAAGCAATGGCATGATTCGGACGCCG
AGGGGATACTTTGGCTCAAAGGCATCCCCGGCTCAGGAAAGTCTGTCTTCGCCGCTAGATCAATTCAGCG
ACTGCAAGAAGAAGGCGTTCCAGTTCTCTATTTCTTCTTCCGACAGATCATCCGCGCCAATTATGAGCCA
ACAGCTCTGCTACGAGACTGGCTTGTCCAGATTCTACCCTACAGTCCGCCGCTCCAAGCCAGAATCAAGG
AGTACCTTGACGAGCGTCGAAAAATTGAGACGCTGTCCATTACGGATATGTTCAGAGACCTTCGGCTAGC
GTGCACATATGTACCTAAGGTTTACTGCGTTATAGACGCTCTGGATGAGATGGACCTTGGCAATGATCAG
TTTCTTCACGAGTTGGCCAAATTCGCATCTTGGCAACCGCCCAAGATGAGAATGATTATAACTAGCAGAC
CGGTACCTGCGGTTGAAACACCACTCAGACCTTACCCGACGATACAAATTCGCCTCCAGGAACAGTTAGT
GGATCAAGACATTGCGGTTTATGTACAACGACTGCTCGCTAGCTCTCGCATTCCTAAAGATGATCAAAAC
AAGATCCAGCAAGCAGTCCTTGAAAAAGCCGGCGGCATCTTCCTCTATGCTAAGCTGGtcatggaacaaA
TCATGGAACAAGATGCCAACATAGAGCACATTCTTGAGACTCTACCCGCCAATCTCAATGTCATGTACAC
TACTCTTCTGAAAGAACATTCTCAGAGGTCTGGCATACCACACCATGTACAGCTCCTAGTTCTGCAGTGG
GTGACTCACGCGAATCGCCCTCTCCGACTCCTTGAGATGTCAGAAATGCTCACTGTGACACGTCAACTGG
ATGGTATACGTgagctcaaagaggtcaAAGACATCATACGTGCCATTTGTGGATCGCTTTTGGAGATTCT
CCCTGATGAGACTGTTTCCGTTGTACATCACTCTCTTACCGAGTTTCTAAAGGGTCAAACACGCTCTCTT
GCTCAGGGTCATCTAGCCGATGAGTATAGCTTGCTTGAATCAGAATCAACTCACCTCAGACTAGCACTCG
CATGTCTATCTTACCTTGATGTAGGGTGCCTGGACAGCTATGAGATCATGGAGAGGAGCAAAATGAGAAA
TCAGAGGTGGAAAACTAGGAGACTTAACCAAGATTCAAGGCTAGAACACCCTTTTGCCGAGTATGCCGTC
TTCAATTGGCATATACACATAACCAAGGCCGGTTTATCGGCCAGAGGTCAACCAGAGCTGTATAAACTTC
TGGACAATTTCCTCCAAGGAAACCGCCTTCTCGTCTGGCTGAGTCTAGAGTGGCCGAATTGCGACTTTGA
TGACATGTCTCCTCTACATGTTGCTGCTTATCTCAATCTAACGGATTACATGCGGGAGCTTCTGGAGAGG
CCAAACGCCAACGCCAATGTTGTCAATGAGAGGGAAGAAACTCCTATTTACTGGGCGGCGTATAGTGGAC
ACGAAGAAGCAATCAGGCTTCTCCTACAGCACGGCGCCGAGTCAAACAAATATAACGCTACTGGCTTGAC
GCCATTACACGAAGCTGCAATGCGAAACCACGcagcagcAGCACAGATCTTATTGGCTGCTGGGTTTGAT
CCCCTCATTCCTAGGACAGATCCTCAGGCCAAACTTGGCCATTATGCCGAGCGCAGGTCTACTGGCCGGA
CGCCGCTCCAGTATGCCTGCAAGAATGGGCATGATGAAGTTGTGGCCATATATCTGCCCTTTCTCAATGA
TACTAATGTTGTGTATAACGCATTGCACTTGGCAGCTGAGTCTGGCCAGGATAAAGTTGTGGAGTGCATC
CTGAGACACCCAGGCATTGAGGTGGACGCCTTCGTTTCCCATCACACGGCATTATACTATGCTTGCGAGG
CAGTCAACCCTCAGACTATAGAAGTCCTTTTGAAGGCTGGAGCCAATCCGAATGTCTTACTTGAGCCGAA
ATTCTATCAAGATCTTAGCATAAGGCATGGTGCAAAGGGTCTGGATCCCAATGGTTCAGAGCGCATGCTT
ACAGCCCTTCACGTGTTGTCCACCAGTGCTGCAGGGGACAATCGGCCAAGCGTGGACAGGATTCAAAAAT
GTTTCGAGCTAGTTCAGGAGGTTGGGGTCGATCTAGAGGTTCCAAACCTCGAAGGCAAGACGGCTCTACA
CAGCTTATTCTCGGGTTCAGCCTTTGTGTCATCTGAATCAGTTTTTGCCATGCTACGGCTACTTGTCAAG
GCGGGCGCCGACGTGAATACAACGTGCGACAAGGGAGATACACCACTGCACGGAAATCTCACCAGCAAAG
ATGCTGTCCGTCTACTCATCGAGGAGGGCGGCGCAGATATCAATAAGCGACGAACTTCGGATGGTAGAAC
GCCGCTTTTATGTCTTCTCTCTTCTCAGTCGCCGGAAACCTCGTTGGAATTCTTATCCTTCGGTCCAGAC
TGCAATGCCGTGGATAATGATGGCAATGGCGCTCTTCACGTTGCCGTAGGCTGTCGACATGCCAATCGCG
ATCTCATTCTTGCTCTCTTGGCACGGGGAGCCGACCCAAATATGAAGAATTACAGCGGTCAAACGGCATT
GCACATTGAGGGCGAGCATGGGCAAAAGCAAGAAGATTTGATTAAGGTATTGGTGGAATCCGGCGCAGAT
CTTGAGGCTCGTGATAACAAGGGCTTTACGCCTTTATTTCAAAGAGTAAGCGCAAAATGTTACCAGGGAG
ATTGGACTATGAAGAATATTCTCAAGACTTTTGTGGAGCTGGGAGCGAAAACCGATTGCCGCGACGACAA
GGGCCGAACTTTGCTCCATGAAGCGGCACACCGCGATGCTTACGATCGAGTTAAATACTTCCTGGACCTG
GGGGTGAGTCCGCTTGCCCAGGATGAAGCAGGGAATACCATGTGGCATGAAGCAATTTACACTCGGTCTT
ACCCGGCCCAGAGGCCTTCTTGGCATGGTTCACCAGCTCCAGATATATATAATCTACTGACTGAGAGTGG
AGTTGATCCCGATCAAGCAAACAATCAGGGAAGAACCCCCCTGCATATCGCCTGCAGTATAGAGACTGAG
GCGTTTGACAGCCACTATGAAAAGACCCCCATCAATTACTTGTTGAGTGTTTGCAAGAACCTGAGCCCAG
CCGACAGCGATGGCATAACGCCCCTCCATTTGGCGGCGACTATCTCCGAGTATCACGTCGCCGCACTCCT
CAGAGCTGGGGCGAATGTAGCGGCTGTGACTCTTGAGGGTCTGACTCCTTTGCACCTCGCAGCTCGCGCT
TGTCAGTCAAACATTGTTGGCATGCTTCTCGATGAAGTCGAGAAAGATGGTTCTTCAAATGGCTCAACTC
TCGTTCATCTTCAGGACAATAGTGGACGAACAGCTCTTCATTACGCATGCAGATCCGGACGCCCAGAGGC
GGTAGCGTTCTTACTCGCATCAGGAGCCGATGTTAACATCCGGGCGAAGGATGGTATGACACCACTACAA
GAATGTACCAAATTTGAAAGCGAATTGGAGCTTTGGAGAGGCTGTGGCTCGGCCGGCGACAGACAGAATC
GTCTCCAAGCCGCAGGGCTTAAGCTTAATGATGAAACACGACCATTTCTGCGTAAGATTAGTCAACCCAT
GCGGGAAGATAAAGCGATACCACCAGAGCATACTTCAAGCCGCCTTGACGAGATACTAGAAATGTTATTC
GCCCACGGACTAGACGTTCATACAACAGATACCTCCGGACGGAATCAGATTCAAGAAGCGATTAGTCTCA
TCAATAGCCCAACAATGAGCTATACCATAAGATGCTTCCTAGCTCTGGTCAATAGACTGGATCTAAAGCT
ATATGAAGGCGAAATTGAATCCCTTTCAAGCCTTCAGGAGCAGGCGGAGGCAATGGTGGGACCTCCAGAA
CCTGAGCATCAATGCAATCATATACATTGCCATGACTCTGAACCTGACAAGTTCTTAATATCACGAGAGT
ACAGTCACGTCCAAGAGGTCCATCGAGAGGGTGCGGATTTCACGGAAGCAAGCCGCGCAAATGGTACCCC
GTGGCATAGTTTGGTCCTCGGAGGATATGGACAACTCCTCGAGAAGCTATGCACTGGTGCGGTTGTGAAA
AACTTTGAAAGCAAAAAATGGTGCACAAAGTGGCTGAATGGTATTTCAAAGGGAAGAGGTCCTTTTGGCC
CGCGAAGCATCAGCTCGCTCTTGATTGCCGCATGCAGCAGCAGAATGCCTAATATGGAGGTGGTCAAAGT
GCTCGTTGAGACCTTCAAAGCCAATGTCAATGCGCAAACCTCTACACAGATCTTTAACTTGGTAGACGGA
CAGATAGTAGAGGGGGAGAGTGCGCTTCACATCTTGGCCAGAGGCCATCACTGGTGGCAGGTTCACCAGG
CACTTCCTTATCTCGTCAGTCATGGAGCCAATGTCAACGTGAAAGATCAGATCAAGCGGACGCCTCTGCA
CATCGCATTGGAGAGTATTCCAGGAAACGCTCCTAGAGTGCCTTCTTTCCAAGAGGAAGCAGCTCGAATA
CTTGTCAATGCCGGCGCAGATATTCACGCAAGCGACAGGGGGGGCAAAAGCTGTCAGACTCTTGCAGTTA
GACATAGCAATCCCAGAATGCTACAGATTATCTTACCACCGGGAACCGCATTAGATATCTCAATTTTATT
CGTTGCAATCGAAGAATGCAACGATCAGCTATTTGAGCGACTGATATCGGTCGGCTTGGATTTAAACAAG
AGGTGCAACGCCAATGCTTCAGGAGACAAGCTTGGTCCAATAAAGAGGGATGGCGGCGCCACGATTGAAC
TAGATGAGTTATACGCGTTGCTACTCGTTGACCATAAAGCAACTCACGCTTCTACCCCAAACAGCGGTCC
CCTTTTCGGTGGTGGTTTCGGTAATAACATGGCAAATCCAGCGAAACTTGATGATAAGTCCAAGTACATT
CGCATGATGGAGCTGCTTATTTCTCACGGTGTGGACATATACTCCAGGTTTAACAAGACGATTCAGGATA
TCAATGCTTCTCCTGTGGCTATGGCATCCACGAATGAGACCGTCAACAGTTCTGAGAATGGCAGGCCAGG
TAAACAGCCCCCTCAAGGCCATCACTATGAGGACTGCACCGTCATTCACGAGCTGTTAGAGAGCAGCAGA
TTTATCCAAGACATAATTGACTGGAAATCCCTCGACTTGGAACATCGCGATGGTAAAGGCAGGACATTGC
TTTTGGCAGCATGCCGGAACAAATCCGTCGCCGATGTGACCACTAGGAAGCTCGTTGAACTGGGAGCCGA
TGTGTCAGCTCGGGATAGTGAGGGCAAAAACGCTCTACATCACATCTTCGAGTCTCATGCACCGAACGAA
ATGTGCAAACACAACGAGGTGGTGAAACTGATGCTATCCAAGCGTCCGGAGCTCATACATGAAGAAGATA
CCAAAGGTAATTTGCCAATCAACTACGTTCAGCCAGGTTTCTGCAGTCCGCCTATGGGTTTCTTCCGACA
AGGACCTTGCCAAGACATTGTCGATATCCTTTTAGATGCGGGTTCAGACCCATTGCATCCGGACGCTGAC
GGCAATTTTTCCATACATTTCCTCGGTCACCGACCGAAGCATGCGTTATTTCAGCGCTTCCTTGACATGG
GCGTTCCCATCAACATACGCAATACCAAGAATGGTAACACGCCATTGTTCAATTGGTTTTCTTCAGAACC
TTCAAACCTCGACTGGCCACGAGTTGGCTTACAGAGCTCGCATTTCGGTGTCTTCAACGCTGGCTTCCCA
AGCACAGCCCTCTCGAGACCTCACCCAAGCAACGTCTACCCATTCCCAACCGCAGTCCTCCCAGGTACAG
TTACAGCCACcccaagcatgaacttcccaaacacaaacttccaaagaccattcctggcaCAACCAGTCCT
CGCAAGCACGGGTCTTCCACCTGTGCCTCAACAGCCAGTAGATAGAACCAAGCTCGAGGATTTTGAACAA
GAGCAGCTGGCATTCTACGAGAAGGCAGGCGCAGATTTCATGGTCCGAAATAATGCTGGAGAGACTCTGT
TACATACCTTGGCGAGCTCATCGTTCCAAGGCAGGCATGGTGGAAGGAGCAAAGACGACATCACCGTTGC
AAGGTTCAAATTTTTAGTTGCCAAGGGACTTGATCCTCTCGCTGAAGATGGACGACAGAGAACAGCTATC
GATGTTGCTGTAGCATGCGATAACAAAGGATTTCTAGACTTCTTTAAGAAGTGA
>Tha_a00100-T1
ATGGACTCCCCATACACGTTGAATCGAGGTCCCAGTGCTGGTGAGGAGCAGCGCCTCCATAATCAGCATT
ATAATATGTGGATGCCAGTTGCCAAACATCTTTTGCCGCCTCACATTTTTGGTGACCTGGTGAAGCTTGA
CCATCCTCCTGCTATAGCTGATCTTGCCACTGGCACTGGTATTTGGCTTCGAGATCTTGCGGCGAAATTA
CCCAGCAATGCACGTCTAGACGGCTACGATTACGACCCATCGAAGTTCATTGAAGCTTCTGAGCTACCTA
ATAATGTTCGACTTTTGTCCGGGGACATACTGAAACCGTTTTCTGAACGATTGAGGGCACAATATGATGT
GATTCATGTACGAATGCTCATTCTTGGCCTCAAAGCCGACCAATGGGCAAAAGCAGCTCGAAATATCAAG
ATGCTGCTGCGACCAGGAGGTTGGCTAGTGTGGGAGGATTATGGGCACTCAGGAATTACATGTGTGCCCG
TGACAAAGGAATTTGCGCTGTGGAGCAACGCTGAAGTGCAGTACGCCCGCTCTGTTGGCAGAGATATTAT
GTGA
>Tha_a00101-T1
ATGAGTGACCTACGATCTCGTATGATGGAACTTGCCATCTCTTTCTTAAATGCTTTCAACGAGTTCACCA
CGGAATCCGTTGTGAGATATCGCAGCGAGAGTTGCATGCACCGCCTCCTACCAAAATCACTAGACGCGCC
GCCACGCACCAACAGCGAATACTCTGCCTGGGTCGGCAACCTGAAGAATGTCATGAGCGGATTCAAACTT
TCTTTCATGGATGGCTATGAGCCTATAATTGACGAAAACTCCCGTCATATCACCTTGCACCTCAAATCCA
CCTGTGAAACGGTCCTGGGAGAATATCAGAATGAATATGTATGGATCATGAAGGTCGATGAGACCGGCCA
AGAAATTGTGGACATTATGGAATTTGCGGATAGCGCGTATACAATTGAATGGATTCAGAAGCTTCAAAAT
GCTATTGAAAAGAAGTAG
>Tha_a00102-T1
ATGGCAAAGGCCTCTCCAGAGTTAGCTTCACTGGGTGAGAAGATGCTGTCACGAGAATTTCTCGACATGC
ATTCCAACACTGAGAGCAATCCGCCATATATCCGACCTCTGGATACCTGGGGCCGTAGAGTCGATCACGT
TATTACAAGTAATGGATGGAGACATTTCCGAGCATTCGCCCAATCTGAGGGACTGACTGCAGTGCCGGAG
TCGAGATTCCCTGGTTACGGCAGAGTTGTGCAGTTTGCCAAGTTTATTCTGTTTTCTTCACTCTCTGGAG
GCTGGGGGTCACAGCTTGCGTTGACTCAGGGTGCTAGCACAATGCTTAAAGAACATCTTGAGAAGCCGGG
CTTGAACCAAGAGACCCGAGATGCAATACAATGTGCGTATGACGGTCTAGTATCTTCAGATCCAAGCAAA
GCTTGGACCTCTGGGATATGGGTGACCGAGTTACCTTCAGGCAGCGATTTCACTGGTCTGACTACGGCTG
AACTCCAAACGGATGATAGTGAAAATAGGTGGGGAGAGTTGAAATTAGGTCGCTGGGCTCTCCATGGATC
TAAATTCTACGCCTCCGGACCAGATGCCACGGTCACGCTTATTCTGGCAAACACCGCGAAAGGGCCTTCA
GCATTTCTAGCTCCGCTTCGACTGCCAGTGCAAGACGCACACGGAAACGTCATCCATGCCCCCAATGGCA
TCAATATACGAGGCTTGAAGAAAAAATGCGGAAGTACTCCCGTTGCGGTGGCAGAAGTTGAACTCAGAGG
GATGCGAGCCTGGCTGATTGGACAAGAAGGACGAGGCGCGCGTGAAGTACTCACGTTTTTGACAGTTGCC
CGTATGTTTGCATGCGCTGGCACCCTGAGCGCTTGGGGACATAGCCTCAGAGTTGCTCGTGCGTTTGCCA
AGGTCCGCCGGGTAGGGGGAAAGCCACTGAATGAGTTGCCGCTGCACATGCACAGTCTGTCCAAGTCTCA
CCTGGCGTACAAGGCCAGACTTATGCTGCTGCTGTATCTCTCTAGTCTTTTGCAGCTAAATGAGCAGAAG
CATAGTGGTGATGAGATATTGCCTTTTTGCGTCGGCTTAGACGCGACTGCCGAGGACGTGAAATTGTTAT
TCCGATGGCTAGTCCCGGCTGCAAAGGCTGTGATATGCCGCGAAGCTGTGAACAATATCGGCTTGTGCAT
GGAATTCCTTGGAGGGGTGGGATATATGGAGAATGAAGAAGGCGAGTTCAATATTGCTCGGCTGTATCGA
GACATGTCAGCTGGTCCTATTGTAGAAGGAACATCGAATGTTTTGGCAGCTTATGCCATGAATCTGATAG
AGGGTAATAATGGCTCAACGACTTTGGCGGCTATCGATACAGCTATCTTTGCTCACCTCAATAGTCATCA
AAATCTGGCCCTCGAAAGGAAGCTGGTCTTGGAATCCTGGAGTCGACTGAAGCTTGTACTCTCTGACAGC
TCGATTGAACACATAGGAGCGGCAGAGAGCTTTGTGCGACACATTGTCGATCTTATATGCGCCGCTCTGT
TGATTACGGATGCGGGGAGAGATGATGAAGAAGTGGCATGCGAGTTTGCAAAGCGATGGGTTTTGCAAGT
GTGCGGCGCAACTGAGCATTACTACAAGAAAGTAGAGGCTCCGGGAAAGTTATTGTTGGACCAGAGGTTG
TGCTATGGAAGCTCATACCAGCGTTAA
>Tha_a00103-T1
ATGGCAATGTCAACTTTTCGTCACCGCCGGTCGGCAGTTGCGTGTCAAAACTGTCGTCGCCGTAAAGTAC
GTTGCAGCGTCCAGGTGACGGGAATTCCTTGCATAAACTGCTCTCAAGATGGTGTTGGCTGTGTCCTCTT
GGAGAGCAACCGAAACAGTCGGCACAAGCAATCCTCTGGTCTCCGTCACAACCATTCGCCAATTCAATTT
GAACTCAACCGTCCAGTAACTACCGCATCTAGGACAGTTCCACAGCCACTACCTCAGGCCTCGGCAGAGC
AGGGACCTAGCTCTATAGCATCTTACTCCCCTCAGGGCAACGACTCAAGCAACATTGCAGACGATAGCGG
CCTCGCTGCTGGCACTGATAGCCGTGGCAGCCCAGATGACCAGCGTATTGGGGCTGAGATCTCCTCAGCA
GCCTTGGGGCAGAGTAACCAGGCTGGTCGACCTTTCTATACTGGAGAGGCGCCGGGATTCACATCAGTCC
TTGATGCCTGTTCGCCATCACAGCAACCTGTCGCAAGACATATTCTCATCCCGGAAGCACCCATTTCATT
ATCTGCACAAGATCGTGAATATTTACAGTATAAGGGCGTCTTCACTCTACCTCAGAAAAGCACTTGCAAT
GAACTCCTCCGTGCATATTTTCACCATGTGCATCCCATGATGCCAATAGTTGATGCGACAGTGCTGCTCA
AGTTCCACGAAACTGGAAAAGCTAGTGAATGGAATTTGCTATTATTATGGAGCATGTTCTTTGTCGCAGC
AAATTTTGTCGATTCTCGAGTATGGACTCTTGAAGGCTACTCGTCTCGCAAAGAGATGAAAGCTGCCATG
TACTCTCGTGCAAAGTGCTTGTACGACAATGGCGGTGAGACGGACAAAGTCGTCCTCCTGCAATCAGCTC
TCCTCATGGGATTCTGGCACTCCAAATGGGACGGACACTCACAGCCGTGGTATTGGATAGGCGTTGCAAT
CAGCCTCTGTCAAATGCTGGGCTTGCATCGAGATCCGGATTCGGTCAAGTTCAATACTTCGTTTCCTAAT
CACCAGCGACATCTTTGGCGTCGTCTCTGGTGGACTTGTTTCTTCAGGGATCGCTCGTTGAGCTTGACGC
TTGGAAGACCATTAAGGATCAATCTCAACGACTGCAATACACCGATGGTCTCGTCCGCCGATGTGCTAAG
CGACCTGACGCAGATACCGGCTTCAATTGCCAGCGCATATATCCCAGAAGATTTCTCTCAGCTAGCTCAC
TATTGGATTACTCTAATCGAATTGAGCAAACTTCTGGGCGACGTTCTCACTTTGTGCTACCAGCCTTTCG
GCCCCAGTCCAACGCTCCGTCAGATTGAACTCCTTGAAGCGAAACTCTTGCAGATGCAGCTTCCGGATCG
GTATGCGATTGAACAAAGTCGCCTTGCATCCTTCTATCTATATCATTTACAGTTGCATTATCACGCGATT
TTGATCACATTTTATTGCCCGTACATTGCCAAGGCCCCAGAAGACCTATCTCCAGCCATTAAGAATGAAT
GGCAGAATGAGATGCGAAACAAGATGGACTCAGCAGCTGTACGCTCCAATGCCATTGTTGATAACATCGT
GCGGGATAAGCTTCTTCGGTTTGCTTGTCCTATGACTCCTTCTCTTCTAGTATCGGCTATGCATGTACAT
CTCCTCAACTGTAAATCGACAGACGCTCTTTCTCGACGTCTCAGCCTGAATAAGCTGGAGCTTTGCATGA
TGGTCATGGAAGATCTAGAGGAGACGTATACATCAGCCTCCGTGTATCGGGGCGTTTTCTTGGAAGCGAT
ACGCCAGTTATACCCGAATTATTCTGGCAGCCCGACTGGAGTTGCTTCGACTGCTGGAGGAGCCTCTCTG
TCTCGTGCAACTCCTGCGGATGACTCGGCCACCCTACCGAACATCAATGACGATATTCTTACGACTCTTT
TGGATGAAGCGTCATGCTTCAATTTTTGGGAATCTTTTAGTGATATTCAGCTGGAGTTAGAACCGAGCTT
ATGA
>Tha_a00104-T1
ATGGACGCCCTCAAGAACGAGCTTCGCACAACATACGTTGCCTTAAATGCCACGTTCAGAGAATACCTTG
AATCTCAAGGCTTTGAAAAGGCGATAATTGATCATTATGCGCAGTGCTTCTCTGCAAACGTTGGAACCGG
TAAACTCCATCGCGGGCTGGCAGCGTTATACATTGGAAAGCAACTTGCGAAAGATGAAGTAAACGAGGAA
CAGTCAAACCAACTATGCGTCTTAGCATGGCTTGTTGAGATGTTAGGAGCGCATTATCTGATTCTGGACG
ACATAATGGACGAATCGACAACCCGTCGTGGTGAACCGTGCTGGTACCGCCAGCCGCATATTGGTCTCAT
GGCCATCAATGACGCATGCATTCTGAAATCTGCCATCTTCTTTTTCCTCAAGAAATTTCTACGCCAACAT
CCCGCCTATATCGATATAGTCGAGCTCTTCATTGACAATGGACTCCACACTGAACTTGGTCAGCTGTGCG
ATCTTGCCGCTGCGAAAGAGGAGGATATTGGAGCCTTTACCAAAGAAAAATACTGGTCAATAGTCAAAGA
GAAGTCTTCATACAGTATATCAGGGCCAATCACGCTCGCTTTGGAATATTGGCAGCTCGCGACACCGAAG
AACTTGGAACAGACTCATACCTTTGCGGTGGCACTAGGAGAGTATTTCCAAGTACACGACGACTATATCG
ATGTGTATGGGGACTATGAAGTTACCGGGAAGCATGGGACGGATATTCAAGACAAAAAGTGCTCGTGGCT
CATTATTGAGGCGCTGTCTCGAGCAAACGAAGAACAGCGAAGTCGCCTTTTGCAGAACTATGGAAAGAAG
GAGCCTTCTCAAGTTGATGCAGTGACAACAGTCTTTGGGGAGCTAAATTTGCCGAAGGCTTTCAGGGAAT
ATGAGGAGGAACAAAGAGCCAAGATTGAAGGGATAATTGCGGCCATGGATGAAAGCGAAGGTTTGAAGCG
TGAGATATTTCTTATGCTATTTCACGGTTTCAGAAAAGGGCGACAGTTTTGA
>Tha_a00105-T1
ATGGCATCCAAGTTCCGTGTTTTGATGGTCCTCTCATCGGCCGCCAAGTTCACTACAACTGGCGCCCCTA
CAGGATGGTACCTCCCCGAGTTCGCTCACCCATACAAGGTCTTGAGTGAAATTGCCGACATTACAGTTGT
CTCGCCAAAGGGCGGCTTCTCTCAAGTTGACCCCGGCTCCGTCAAGAACACAGCAACTACTGATTCACTC
TCTCACTCCTTCCTAAAGGACAACGAATCAGTATGGTCCAACACCGGAAAAATCAGCGACTATATTGGAA
GGGGAAAGGAATTTGACGTCATCTGCCACCCAGGCGGCCACGCACCTCTGTTTGATTTGGCCGAGGATAA
CGACCTGAAGACCCTGATTAGTGAGGTTTATGAAGCTGGGAAGATCGTTGCAGCAATTTGCCACGGTGTT
ATTGTTTTCAAGGATGTTAAGCTCTCCAACGGCCAATACCTGGTTGCCGATGCGCCCGTTACTGGCTTCA
GCAATGAGGAGGAGGACAAGGTTGGCTTGACTGATGCATGCCCAGTGCTTGTGGAGACAGAGTTGGTCAA
GATGGGAGGACGTTTCGAAAAGTCAGACGCTCCATTCAAGGCACATGTTACTGTTGCACACAACGGACGT
CTTATTACCGGACAGAACCCAGCTAGCGCACCAGGATTTGCTGAAGCAATCAAGCAGTCGCTGCTGAAGG
CTTGA
>Tha_a00106-T1
ATGGCAGTACAACAGTTTTATCTCCTTGGAGAGCCGATAACGTCTGCGAGAGAAATCGACATCTCGTCGA
ACTTGGATCTCGATGGACTCAAACACTTAGTTGCTTCTTACTTTGCCATTGTCGAGCCAAATGGAATTGA
GTTCCAAGTCCAGGAAAGCGCATTGCAAGAAGTCTCAGACATCACTTCCGTCACTGGACCAGTGGCTATC
TCTATCGACGGACATGCTGTCCGTGACCCTCCCGGTCCCAAAGGGTTGCCCTATCTTGGCAACTTCTTTG
AGATTTACCCAGACCACTTGGGCAACCATCAGCGTCTCTTTCAGCATTACGGACCTGTGATTAAGACAAC
TAATATGGGCCGTGTTGTGTACCAAACAAATGACCCGAACATTGCTCTAATTGCTTTCAACGAGTCCGAC
TTCTTCACGAAGAAAATTAATGAGTCTCATCCTCTTTACGCCTTAAAAACGCCAGCGGCCGGTGTGTTCT
TGGGAGACACCGATACGGAAGAGTGGAAGGTCGCTCATAAATTCCTACCTCCTGCTCTTGGCCCGAAAGC
TGTTCGTCACTATGCACCGACTATGCAGAAGACTGTCGAAGACGCGTCCAAAGTGTTTGATGCGCTGGAT
GAACAGGGTGAAGCGTGGAATGTCTATCAGTACATGCTAAAGCTTGGCTCCCAAGCTGTTGGCAAGCTCA
CCTTGGGCATCGACTTTGACCACTTTTCTTCACCCGATGCACCTGTCCATGAGATGGTTCATCTGATTGC
GGAGGTGCTATCGCTAAATAAGAAAGTTACATCCAAGGGCGATTGGTATAGCAGCCTACCCTTTGGTGAT
CCCAAGCGCTTGAAGGATGTGAAGCATCGGGTCGAAGAAATGGTCGAGGAGTCTATCCAGAGAGCTGCCA
GAGGCGGCGTGGAGGATCTTCCTCTGCAAGATGCTGCCATACAGGCATCGAACATGGTTGACTATGCGAT
CCGAGCTATCGACAACAAAGGCGAGAAACTACCCAAATCTAGTCTCGTCTGGGCTCTAGTTGTCGCCACT
GGTGCTGGCTTCACAACTACCAGCTCCCTGCTTTCATGGCTCATCTATGGATTAGTCACCTATCCAGGAA
TGCAGGAGAGACTTCTTCAAGAACTAATCGACAACGATTTTACCGAAGAAACGCAGATTACTTCAGATTA
CACGGATCTTTTAGTGTTCCAAGATAAATACATCAAGGAGATGCAGCGAAAACACAACCCGTCATTCCAA
CCTGGACGAACAGCAAAAACCGACCTTATTCTTCCAGGTGGCTATAAGATTCCTAAGGATGCTGTTATGA
TCCCCGCTTTGCACCACATCCACCACAACCCTGATCTATGGAGCAACCCAGAGAAGTTCGACCCGGATAG
GTGGGACACAGACGAGGTAAAGAACAGACCGAAGGGGTCGTATATGCCGTTTGCCGCGGGAGGACGAATG
TGCATTGGCTTCAACTTCGCACTTCAAGAGATCAAAGTCTTTTTACCAAAGTTGATCTACCGATACAAGT
TCACCCGCGAAGGAGACGCGACAGTCGAGTACGATCCCATGTTCCAGCTTATCAGGCCGAACAACTTGTA
CGTGCGAGCCGAAAGGCGTGTCAAGTGGCCGCCTAAGTCTGGTGCCGCTTCTCCTAAGAGTACTACCGCA
TAA
>Tha_a00107-T1
ATGCAAGAGTATTCTACGGAAGAAGTTGCGGTGCACAAGACCAGAGATGACTTGTGGGTTATGATTCATG
GGAAGGTCTATGACGTCTCCAAATATGTGCGAGACCACCCCGGTGGCGCGGATGTCCTAATTGATGTTGC
CGGCACTGATGCAACGGCGGCCTATGAAGAGGTTGGACATTCTGAAGATGCCGATGGGATCCTGAAAACC
TATTTAATCGGCACCGCCAAGGATGCTCATGAGATTGTCCGTCCCAAGACTGTTCGACTAGTCCAGAGCA
CAACCGAGAGTGTAAAGTCCGTCAAGCCCTCATCGTCTATCGCCACAGTTTCATTGGCAGCTATCCCAAT
CGCTGGTGGTTTGTCACTATTACTTGCCTCGAATGGCCAACTGAATCTGCCGGAGGTGTTAGGAAAGGCT
TCTCTCTCTCAGTTGTCACCTCGCTGGCTTCCAACCGTCCATTTGCCCCAAGGAGGATTCTCAAATGGAT
TCATTGCAGCCAGTCTTCTGTGTACTGCTGCTGGAGTTGTTCTTGGAACCCAGCTGTCGAAATTCACTCA
AATCGAGTCCGGCTTCACAAAATATCCCCCGCATATGAAGAGCAACAGTGTCGCCAAAAGCAATCCACAG
CTTGCTCGAGGCTGGCTGGAACCCAAAGAATACAAAAGCCTGCCGCTGATCAGGAAAGACACGTTGTCAC
CAAACGTTTTTCTCTTTGTGTTTCAGCTACCAAAGCCAACTGATGTAATTGGCATTCCTATCGGCCAACA
CGTCGCTATCAAAGCTGCCATTGATGGAGCAGACGTTTCCAGATCATACACACCAGTCTCAAACAACACG
GATCTCGGCAGACTGGAACTCGTAATTAAGTGCTATCCAGATGGTTTATTGACTGGGAAATACCTGGCAA
ACTTAAAGGTGGGCGACAAAGTGCTTTTCCGTGGTCCAAAAGGCGCCATGCGATACAAGAGAGGCCTGTG
CAAGAAGATTGGAATGATTGCAGGAGGAACGGGAATTACACCCATGTATCAGCTAATTCGCGCCATCTGC
GAGGACGATAAAGATACCACCGAGGTCAGCCTGATCCTTGCCAACCGAACCGAAGAGGATATTCTCCTGC
GCAAAGAACTTGACGCATTCGCCACAAACTACCCCAAGAACTTCAAAGTCTGGTACATGTTGGATCAGCC
TCCTCAAAAATGGGCCTATGGAAAAGGATTCGTCACGCAGGCCGTCATGGCTTCGAAACTACCAGGGCCA
TCGTCAGACACCAAAGTTATGCTCTGCGGCCCTCCTGGAATGGTGAACGCCTCTAAGAAGGCATTGGTAG
CAATGGGATTCGAAGCTCCAGGAGCCGTTGGAAAAATGACGGATCAAATCTTTTGCTTCTAG
>Tha_a00108-T1
ATGACTCGCCTTCGAACCCTTCCAAAGAGTATCAGTTCCCCGGAACTCGTGTATGCTGCCTCTATTTCTC
AGTTAAAGCAACTTATCGTCAACTATAGACTTCATTTCGCATCGTCGACATATACCATTTTATGGCATAC
AGCCCTGATATACCTCGCCAACGAAATTCTCAACACACCAAAAGATGATGACTGGTTCTTTTACTTTTTG
CTTTGTGTCTATGGTTACGAACGACTGCGCCGATCTTGGCGAGTTACGGCGTCCATTTCACGAGCGCTTT
TGTCAATGGCATTACGCAAAGGGGACATCACAAGTAGTACGGCTCGTCAAATCTTGGAAGATCTCCAGAG
TGATCGCTTTCGCAAGAAGTTTGGTGAAATCAGAGCAACATTCATGGCAGATTTGGACCTCGCCGCGTCG
GATCCAAGTTCGGCAACTGTGGAGAAGCAGGCAGGGGATTTTGAGCACAATGCTATGCTGAGAGATTACA
CGAATATCCTGGACGAAGATTAA
>Tha_a00109-T1
ATGGGCAGTGCGTGGCAGCCTCCTCTGAACTACCTCACCAGACCCGTTACCGTTTTAGGTGCCGGTGTTC
TTGGTCGTAGAATAGCATGTATTTGGGCGTCGGCAGGATACAATGTCAAGATTCGGGATCCCAGCGCACA
GCAACGTGCCGACGGTGTTGCATACGTTGAGGAAAACGTAGCTTCATACGCTCAgaagactggaaagACG
CCTGGAAAGGCCGAGGCGTTTGAAGATATGCAAGCTGCTGTTTCAGATGCATGGCTTGTCATCGAAGCTG
TACCCGAAAAGATCCAGCTGAAGATCGACACCTTTGCTGAGCTCGACATTCTCACACCTACCGACTGCAT
CCTCGCCTCAAATTCGTCCTCTTACAAATCATCCGAAATGCTGGAGAAGGTGTGTGATGCTAGGAAGACT
CAGATCTTGAATATGCATTACTATATGCCTCCGGAATGCATGATCGTGGAACTTATGACAGACGGTTATA
CAACCCCCGAAATTTTCCCATTCATGGTCGAAAGGTCACGAGAGGCAGCGACATTACCGTATGTTGCAAG
GAAAGAATCCACCGGTTTCATCTTTAATCGTCTCTGGGCCGCTATCAAACGCGAGGCTTTGACCATCATG
GCTCAAGGGGTATCTGTTCCAGAGGAGATTGACTCCATGTGGACGGAGATGTTCATCAAAGGTGGCATGG
CGCCTTGCCGAGCTATGGATAATGTTGGCCTTGATACGGTGGCTTTCATCGAGAACCACTATATCGCGGA
GCGCGGCTTGTCCCCTGAGTATACTGTCAACTATTTACAGAGCAACTTCTTGGACAATGGGAAGCTAGGG
ACCAAATCCGCCAAAGGTGGCCTCTATGCTCCTTCAGAAGCTAAGCCCAACGCCACTAACGGTACCTCGA
ATGCGCCCAAAATGCTCGTTCTGGATGTTGGTCTTTCTGCTGCTGCACCTAGCATGAGCTCGGGTGAAGT
TCTTCAGTTTAGCCCAGGTGAAAAGAAGCCACACGTTTTGGTCAAGGGTCAAGCATTGCCTGACGGCATC
GATATTGACCGTCCAAGTGGCCGTATCTTCTGGTCTAATATGGGCGTTCCGGGCAAGACTGATGGAGCCA
TTTACTCTGCCAACGCTGATGGAACTGACATTCGCACTCTTGTGGCTCCCGGCCTTATCAACACCCCCAA
GCAGCTGATTGTTGAAAGTTTGGACAAGAAAATCTACTTTAGCGATCGTGAGGGCCTTTCCGTTTACCGC
TGCAACTTTGATGGCTCTAATCTGGAGTTGTTGATCCAGAATGGCGACCTTGAGAACCAGGAGCATAGAC
AGGATGTGTCGAGATGGTGTGTCGGTGTCACTGTGGCTCCTAAGCTGGGCAAGTTTTATTGGAGTCAGAA
GGGTCCCTCAAAGGGTAGCCAAGGCCGGATTTTCTGCGCCAATATTGAAACCCCAGCAGGACAGACGGCC
CAGACAAGAGATGATATCAGGTGTCTTTTGAAGGATCTTCCCGAGGCAATTGACCTTGAGGTGGATGAAG
AGACCAACACTCTCTACTGGACTGATCGCGGTGAAATCCCCTTTGGCAACTCTTTGAACAAGGTTCAGCT
GGATGAGTTTGGCCTCACAGAAAAGTCGCTCTCTTTTGGAGATTATGAAGTGCTCACCAGGCATCTCAAG
GAGGCTATTGGCCTTAAGCTAGATACCAAGAATGGTCGCATCTACATGACTGatctcggaggcAACATTT
ACCAGTGCGATCTCGACGGCAAAAACAAGACTGTTATCTACTCAGATGATTACCGAGCTTTCACTGGAAT
CACTCTGTTGTGA
>Tha_a00110-T1
ATGGAGATGCGTATGGACTCTGGATGGGACTCAGCAGCGCAGATACCGCTTGCCGGTGCTGCCACACCAA
CTCTTCGGCCATGGACATTCGCCCCGTTGCCGCTTGGATCAGTTAAACCTGGGGGATGGCTGCTCGGCGA
GATGATCGCCATGGCGAATGGCATGGCAGGCCATGAGCACGacttctacgtcTACGTCAGCGAGTCCAGC
TGGCTCAACACGCCGGGCACGGGCGGGACCGAGTACAGCTCCTTGAACGAGGGGCTGCCCTACTGGTTCA
ACGGACTGGTGCCGCTGGCATATCAGCTCGACGACGACAGGCTCAAGGCGCAAGTCCAGGAAGTTGCGGA
CACCGTCTTGGGGTTCCAGGCGACTGACGGATGGATCGGGCCAGAGGTGGGTGATGCCAGAAACTTTTGG
GCTCGCACTCCCTTCTTTCTTGGCTTGACGCAGCTTGTCGAAGCGGATAGTTCGTGGGAGACCCGAGTCA
TAACGGCGCTCCGGCGCTTCATGACGCTGGCCAACAAGATGCTCCGCAACAACAGTCAAGGATTTGCAAG
CTGCCCTGGAAACGTCGACTGCACTTGGGGACAGGCGCGTGTGCACGATCTCATCATCACTATCCAGTGG
ATGCTGGAAAAGTATCCATCCGACCAGGATTCACTATTGTGGGACAATATGAATCTGTTTTACTCTCAGA
CGAACTACAAGTGGGCGGATTGGTATACTGAGGGCGTATTCCAGGAGGTGGTCAACCCTAATAACGCCTC
TAACTTTCCATATATTCACGGAGTCAATGTTGGCCAAGGCTTAAAGGCATCTACCGTCATCTACAGAGTG
ACAGGGGACGATGATATGATTACCAAAAGCCAGAATGCCGTTGACTGGACATTTCAGTACCACGGCTCAG
CTTCTGGATCCATCCTTGCCGACGAGAGGGAGCGCGACTTGGCCCCTTACATCGGAAGCGAACTTTGCAC
AGCCGTTGAGACATCTTACTCCTTGGCCTACATGTATCAGGTCCTTGGGTATAACTCGTATGCCGATCGT
GCTGAGAGGACCATTTTCAACGCGTTTCCCGTGATGATGACTGGCGATAAATGGTCTCACCAATACATGG
ACCAGCCGAATCAACCGTCTGCCCTCAACATCATCAGGAGCGACGGCAGTGTGCCCCAGGTCTTTACCAC
GGCAAATAGCGGCGTGGCTACAACGTTTGGCATGGAGCCTCTTTACCCCTGCTGTACAGTGAATCATCCT
CAAGGATATCCCAAGTTTGTGTCCAATAGCTGGGTGTCGCACGCGGGTGGTCTGGCGCATGCTCTTCTTG
GTCCATCAACAGTGAAAACGGTTGTCAACGGAGGTTCGGTCACAATTACATGCGACACAAACTATCCCTT
CAGCAACGTTCTCAAGTACTCTATCAATGCAGACAAGCCTTTCACTCTATATCTGcgCGCGCCCGAATGG
TCCAATAACCGGATGTCTACCGTGTCTCAGTCTGGCGCGTCTTCGTCTCGCCTCACCCTTGATGCCGACC
CGACGACGGGCATGACCAAGATCTTTGTCAACCCCGGAAAGACTACCATCACATACATCATCGTTGCCGG
AGTAAGGACGGAACAAAGGCCAAACAACAGCGTTGCCGTCTTTTATGGCAACTTGCTCTATGCGTTAGAT
GTTGGCTTCTCCCAGACTTCCTCTCTGCCACACGCATATTATGATCCTAGTGGTGCTGGGATTTCTGGCT
TGCCCTTCTCTCAGCTGCGAGATTACTACGTCAACAGTACTAAGCCGTGGAACGTCGCAATCGACCCCTC
CACAATTCAGTATCATGGCGTGAGCAGCAACGCTACACTCCCGGATCCTATTTTTGAGCAGGGCGCGCCG
CCGAACTACATGACTGTCGATGGTTGCCAAATCAACTGGCCGCTGTATCTTGGAGTGACGCCTGACGTGC
CGCCTCTGAACAGGAAATGTATCGGGGCGAGGAAGTCGTATAAGCTGGTGCCGTATGGAGGGGCAAAGGT
GCACATGTCAGATTTACCAACAGTCAAGTTTTAA
>Tha_a00110-T2
ATGTTGAACAAAAAGTTGACTTTTGTCTTAGCAGCAGCGCAGATACCGCTTGCCGGTGCTGCCACACCAA
CTCTTCGGCCATGGACATTCGCCCCGTTGCCGCTTGGATCAGTTAAACCTGGGGGATGGCTGCTCGGCGA
GATGATCGCCATGGCGAATGGCATGGCAGGCCATGAGCACGacttctacgtcTACGTCAGCGAGTCCAGC
TGGCTCAACACGCCGGGCACGGGCGGGACCGAGTACAGCTCCTTGAACGAGGGGCTGCCCTACTGGTTCA
ACGGACTGGTGCCGCTGGCATATCAGCTCGACGACGACAGGCTCAAGGCGCAAGTCCAGGAAGTTGCGGA
CACCGTCTTGGGGTTCCAGGCGACTGACGGATGGATCGGGCCAGAGGTGGGTGATGCCAGAAACTTTTGG
GCTCGCACTCCCTTCTTTCTTGGCTTGACGCAGCTTGTCGAAGCGGATAGTTCGTGGGAGACCCGAGTCA
TAACGGCGCTCCGGCGCTTCATGACGCTGGCCAACAAGATGCTCCGCAACAACAGTCAAGGATTTGCAAG
CTGCCCTGGAAACGTCGACTGCACTTGGGGACAGGCGCGTGTGCACGATCTCATCATCACTATCCAGTGG
ATGCTGGAAAAGTATCCATCCGACCAGGATTCACTATTGTGGGACAATATGAATCTGTTTTACTCTCAGA
CGAACTACAAGTGGGCGGATTGGTATACTGAGGGCGTATTCCAGGAGGTGGTCAACCCTAATAACGCCTC
TAACTTTCCATATATTCACGGAGTCAATGTTGGCCAAGGCTTAAAGGCATCTACCGTCATCTACAGAGTG
ACAGGGGACGATGATATGATTACCAAAAGCCAGAATGCCGTTGACTGGACATTTCAGTACCACGGCTCAG
CTTCTGGATCCATCCTTGCCGACGAGAGGGAGCGCGACTTGGCCCCTTACATCGGAAGCGAACTTTGCAC
AGCCGTTGAGACATCTTACTCCTTGGCCTACATGTATCAGGTCCTTGGGTATAACTCGTATGCCGATCGT
GCTGAGAGGACCATTTTCAACGCGTTTCCCGTGATGATGACTGGCGATAAATGGTCTCACCAATACATGG
ACCAGCCGAATCAACCGTCTGCCCTCAACATCATCAGGAGCGACGGCAGTGTGCCCCAGGTCTTTACCAC
GGCAAATAGCGGCGTGGCTACAACGTTTGGCATGGAGCCTCTTTACCCCTGCTGTACAGTGAATCATCCT
CAAGGATATCCCAAGTTTGTGTCCAATAGCTGGGTGTCGCACGCGGGTGGTCTGGCGCATGCTCTTCTTG
GTCCATCAACAGTGAAAACGGTTGTCAACGGAGGTTCGGTCACAATTACATGCGACACAAACTATCCCTT
CAGCAACGTTCTCAAGTACTCTATCAATGCAGACAAGCCTTTCACTCTATATCTGcgCGCGCCCGAATGG
TCCAATAACCGGATGTCTACCGTGTCTCAGTCTGGCGCGTCTTCGTCTCGCCTCACCCTTGATGCCGACC
CGACGACGGGCATGACCAAGATCTTTGTCAACCCCGGAAAGACTACCATCACATACATCATCGTTGCCGG
AGTAAGGACGGAACAAAGGCCAAACAACAGCGTTGCCGTCTTTTATGGCAACTTGCTCTATGCGTTAGAT
GTTGGCTTCTCCCAGACTTCCTCTCTGCCACACGCATATTATGATCCTAGTGGTGCTGGGATTTCTGGCT
TGCCCTTCTCTCAGCTGCGAGATTACTACGTCAACAGTACTAAGCCGTGGAACGTCGCAATCGACCCCTC
CACAATTCAGTATCATGGCGTGAGCAGCAACGCTACACTCCCGGATCCTATTTTTGAGCAGGGCGCGCCG
CCGAACTACATGACTGTCGATGGTTGCCAAATCAACTGGCCGCTGTATCTTGGAGTGACGCCTGACGTGC
CGCCTCTGAACAGGAAATGTATCGGGGCGAGGAAGTCGTATAAGCTGGTGCCGTATGGAGGGGCAAAGGT
GCACATGTCAGATTTACCAACAGTCAAGTTTTAA
>Tha_a00111-T1
ATGATGAGAGGTCACCAGGAAGAGTATGAGGAGATGGTTGATATTGGCAACTTCCGGCGTCACCACCAAA
CCGGCTCCGACGACTCTCATCCACGATTGCTCTCTGACAACATGAGGTCCAACCGCTCCAGTGCAGCCCA
TCCCGACGACTTCACACCACCGCAATGGCCGCCTTCCATTGCAGGAACGGGAAGCTCTCCTTCTCTGACG
TTGAGGAGCGGCGCTACAACGCCATACGACCAGTTGTCTTCGACAAAACACCTGATATATGCCGATTCAA
GATCGTCTACTCCAATGAACCCAAGTCACATAAGCCTGACCACTCTTCTGCCACAGAATGGCCGTTCTCC
GAGCAAAGAGGTTAGCAGCGACAATGACGACCACAACGGCGTGGCCATTTTGCACGACCGAGACGATTCC
GACATCTGGAAAGGCTGGAGGCGGTATCTCTACACTCTGACGCCCTTTCTCACCCTCCTCAACACCGGAG
TGTACCTGACCTACCTTGGACTTCGCATTGCCTGCGTCATCCTGGCGCAAAAGTCATCCGGCACCACCTT
TGCCGCCGCCTGGGTTTTCATTGCCGTCGAACTTGTAGTCGCCGTTCCCTCGCTCATGCACAACATCTGG
ACCATGTGGTCTTTGAAGAAGAGGCACAGGCCCAAGATGAGGCTGACTGGAAACGACGTGCCCACTGTCG
ACTGCTTTGTTACCTGCTGCGGTGAGGATGACGAGCTTGTCATGGATACGGTTCGCGGTGCCTGTGATCA
GGATTACCCCATTGATCGGTTTAGAGTCATTGTTCTGGACGACGGCAAGTCTGCCGGCCTGGAGCGATCT
TGCGCAATTCTCTCGCACACCTATCCCAACCTGTACTACATGGCCCGTGCCAAGATTCCTGGACAACCCC
ATCATTTCAAGGCCGGAAACCTCAACTATGGCCTGGATCAAGTTCATCTGTTGCCTGGCGGTGCTTCCCA
GTTTATGGCGGCCTTGGATGCTGACATGATTCCTGAGAGGGATTGGCTTCGTGCTTTGCTTCCCCACGCT
GTAATGGATCCCAAAATGGCCTTGGTTTGCCCCCCTCAGCTCTTCTACAACACGCCCCCCTCCGACCCTC
TGGCTCAGTCTCTGGATTTCTTCGTTCACGTCATTGAGCCCATCAAGGATGCCATGGGCGTAGCATGGTG
CACTGGATCCGGTTACATCGCTAGGCGAGAGGCTTTGGAGCAAATTGGAAACTTCCCGCTGGGCTCGCTG
GCCGAAGACGTGGCGACATCGACTCTCATGCTCGGTAGAGGATGGAAGACGGCCTACGTTCACGAACCTC
TTCAATTTGGAACCGTTCCCGAAGATTACGGCAGCCACCTGAAGCAGCGTACTCGATGGGCTATTGGTAC
CGTGGACACGTCGTTCAAGCTCAACTTTTGTCTCTGGGGTGAAAAGGTCCGCCAGATGACGTTTGCCCAG
CGCTTCTCCGGCTTCCTCTACGCCTCTCTTAGTCTGTACACAATTTTGCTGTCCATCTCGCTCTTTGCCA
TTCCCATCATTCTGATCATGGGCAAACCCCTGGTCGCGTACGCCAACGATACACAGCTTCGATGGCTCAT
CCGTGCCTGCTTTGCCAACACCGTCGTCAACCGTCTCTGCGAGTTTGTTCTCTTTATCCCCGCCGGCTAT
CACACTGGCCAGCGAGGCTCTCGGTACCAACTTTGGATGTCGCCTTACATTGCTCTCTGCATCATTCGAG
CATTTGCCCTGCCAAAATGGCTTGGCGGAGAAGCACAGGCCTTCAAGCCTACCGGTTCGCTCTCCTCGGC
CCTGAATGAGCGTGATCCCAAGCTCAAGAAGAACATGTTCCGTCGTCTGTGGACCATCCTCATCAACTAC
ATGGCGCTCTTCCACCTCGCATTCGTTTATCTGACCCTGGTTGCCGTATGCCTTGTTTCGTACCGCTGCT
TCTTCCAGGAGAGCAACCGCGTCAGGGACATCCTCCTCTGCCTGGTGACGCACGCCTTCTGGCCGCCTCT
GACGttcatcttcatcTGCAGCTCCCTTTGGACCCCAGTCGCTTACGCCATTGACCCTCCCCAGATGCCC
GACCGAGAGGATCTTCTTGTTCGCGACCCCGAGACCAAGGTTGCGCACCCGACAACCCAGAGCAAAAAGA
TTGCCTTTGGTGGCCAGGCCGCTTGGTTCGAGTTCGAATACACCTTTTCGACACTGTATACATGTCTTAT
ATTTGTCGCATCTTTCCTTTTCTAA
>Tha_a00111-T2
ATGCACAACATCTGGACCATGTGGTCTTTGAAGAAGAGGCACAGGCCCAAGATGAGGCTGACTGGAAACG
ACGTGCCCACTGTCGACTGCTTTGTTACCTGCTGCGGTGAGGATGACGAGCTTGTCATGGATACGGTTCG
CGGTGCCTGTGATCAGGATTACCCCATTGATCGGTTTAGAGTCATTGTTCTGGACGACGGCAAGTCTGCC
GGCCTGGAGCGATCTTGCGCAATTCTCTCGCACACCTATCCCAACCTGTACTACATGGCCCGTGCCAAGA
TTCCTGGACAACCCCATCATTTCAAGGCCGGAAACCTCAACTATGGCCTGGATCAAGTTCATCTGTTGCC
TGGCGGTGCTTCCCAGTTTATGGCGGCCTTGGATGCTGACATGATTCCTGAGAGGGATTGGCTTCGTGCT
TTGCTTCCCCACGCTGTAATGGATCCCAAAATGGCCTTGGTTTGCCCCCCTCAGCTCTTCTACAACACGC
CCCCCTCCGACCCTCTGGCTCAGTCTCTGGATTTCTTCGTTCACGTCATTGAGCCCATCAAGGATGCCAT
GGGCGTAGCATGGTGCACTGGATCCGGTTACATCGCTAGGCGAGAGGCTTTGGAGCAAATTGGAAACTTC
CCGCTGGGCTCGCTGGCCGAAGACGTGGCGACATCGACTCTCATGCTCGGTAGAGGATGGAAGACGGCCT
ACGTTCACGAACCTCTTCAATTTGGAACCGTTCCCGAAGATTACGGCAGCCACCTGAAGCAGCGTACTCG
ATGGGCTATTGGTACCGTGGACACGTCGTTCAAGCTCAACTTTTGTCTCTGGGGTGAAAAGGTCCGCCAG
ATGACGTTTGCCCAGCGCTTCTCCGGCTTCCTCTACGCCTCTCTTAGTCTGTACACAATTTTGCTGTCCA
TCTCGCTCTTTGCCATTCCCATCATTCTGATCATGGGCAAACCCCTGGTCGCGTACGCCAACGATACACA
GCTTCGATGGCTCATCCGTGCCTGCTTTGCCAACACCGTCGTCAACCGTCTCTGCGAGTTTGTTCTCTTT
ATCCCCGCCGGCTATCACACTGGCCAGCGAGGCTCTCGGTACCAACTTTGGATGTCGCCTTACATTGCTC
TCTGCATCATTCGAGCATTTGCCCTGCCAAAATGGCTTGGCGGAGAAGCACAGGCCTTCAAGCCTACCGG
TTCGCTCTCCTCGGCCCTGAATGAGCGTGATCCCAAGCTCAAGAAGAACATGTTCCGTCGTCTGTGGACC
ATCCTCATCAACTACATGGCGCTCTTCCACCTCGCATTCGTTTATCTGACCCTGGTTGCCGTATGCCTTG
TTTCGTACCGCTGCTTCTTCCAGGAGAGCAACCGCGTCAGGGACATCCTCCTCTGCCTGGTGACGCACGC
CTTCTGGCCGCCTCTGACGttcatcttcatcTGCAGCTCCCTTTGGACCCCAGTCGCTTACGCCATTGAC
CCTCCCCAGATGCCCGACCGAGAGGATCTTCTTGTTCGCGACCCCGAGACCAAGGTTGCGCACCCGACAA
CCCAGAGCAAAAAGATTGCCTTTGGTGGCCAGGCCGCTTGGTTCGAGTTCGAATACACCTTTTCGACACT
GTATACATGTCTTATATTTGTCGCATCTTTCCTTTTCTAA
>Tha_a00112-T1
ATGACAATCCGCATCCTCGTCAACGCGGCACTGCTGGCCATCCCCATCGCCGTCACTTTGGGCATCTTGT
TCGGCCTCCAATCGCACCGAGCAGCAACTGGCCAGCCGCCTCTGTTTGCGCCTGAGCCTCCCCCGATTCC
ATCTCCCAAGCCGCCGGCACCACCAAAGAATGGTGTCACCAAAACGAGATACTGCCAGAAGTCGTTTGGA
ATTACGCCCGATACAGAGGGCCAGCAATATACCTTGAATCCCAATCAATGGAACTGGAACCCGGGTGACC
CGGGAGCGCTTTGTGTTAATGTCACCACGTTTAACAACGGCACATATGCCACAAAGACTACGGCTCCCCA
GTTCATGATTTCTTGGCAGTACCCCCCTGGACCGGAGGACAACCCAGTTCACGCTTTCCCCAACATCCAG
GTCGACAGCGATGTATTCCCTGCGGCCATTAGCAGCATCTCCAAGGTTGATGTAGATCTCGCATGGTCCT
ACGGTATTGGTAACGAGACTACTGTTGCCGCGAGTCTCGCCGACCTCACAGCTGATAACCTCAACACCAA
CGTTGCCATCGACATGTTTATCGACAGCGACAAGACGGCTGCCCAAAACCCTTCAAAGGCCAAGTACGAA
CTCATGGTTTGGTTTGCTGCCATCGGCCCTGCTACTCAGCCCATCGGCTTCGCCACAGGTCCTGTTTCCA
CTCAGACGCTTGACGGCAACGATTTCAATCTTTATGCTGGTACCAACCAACAGAAGCAAAACGTCCTGAC
ATGGTACACGAACACGCCGGTGGAAAAGTTCAACGGAGACATTTCTCCTCTCATCAACAGCCTATTTAAG
CTCACCTCTACCACTACCGAGCTTCCAAAGTCTGGCGACTACCTAGGATACCTGGCCCTGGGCTCTGAGG
CCTTTTCCGTGGACAAAACAGTCACCCTTTACGTGCCAAAACTATCGATAGATATAGAAACAGCTGCCTC
AAGTAGCACCTAA
>Tha_a00113-T1
ATGAGTGACAAATCTTCGCAATCCAGCCAAAAAGCTGTGCGTGCCTGCGCAGCCTGCCAAAAATACAAGC
GGCGGTGCGACAAGACCTTGCCCAGCTGCTCTCTGTGCACCAGGTTACGCAGGCCATGTGATTATTCCAA
TCGGCAGTCGGAGAATGAGCTGAAAACCCGAATCCAAGAGCTCGAGTCTCTCGTCGCCAACCATGTGAGC
AGGCTGTCTCCCCAGCCACAATCCACTTCGACGGCTTCCAGTAGGGACACAACCAGCTTCTCAATATCGC
AGTCCCCCTGTGCGTTTTATCCAGCAGCCCTCCGCTTCCAAAAGCTGTTCTTGGATACAGACATCCAGAC
CCGCCCGGATGCTCCGTCGCCGCCTTCGAGTGACATGATCCCCGCTGCTGTTTGGGCCTACTTGGGGGAG
CAGGCTCAATGCGCGACCATCATGTCACAGTATTTCCAGACAATACACAAATGGATTCCCATCATTAGTC
AAGTGCGTTTAACCGCGCTGGCTGATTTGGAACTAGGTAACCGCCCCAGAGCGGATTTCGCTTTGTTGCT
CCTTGCCATGAAGCTCATCCAGAATGTACCTGGAAGCTCGTCCAACGCAGTGAAAGATGCGCTGTACATC
TGCGCAAAGGAGTTTGCAGCTTCTCTGGAAATAGCAGGTGTATATACGCTGCTAAAGCTTCAGGCTAATC
TACTCATCTCGGTGTATGAGATGGGACACGGAATATTTCCTGCAGCCTATGTTTCGGTGGGTTGTTGCGT
AACACAAGCCATGGTCCTTGGCATTCATAATCGGGAAGCTCCTCAAATTTTGGAGCAGCCGCGCACTTGG
ATAGATTGGGAAGAGAGACAGAGGGTCTGGTGGTACATCACTTCCGTTGGAGACAACAGGCCTCTCCTAT
CCGCTGATCCTAAGACAACATCTCATCTGCCTGTCAATGATGACTCTTGGGACTCCGGGCAAGCCATGTA
TCCAGAGCGTCTCATTCTATCCTCATCTAAACATTTATCAGCAAGCCCATTTGCTCGTCTTGCTCAGGCC
TCTCATCTCCAGGGAGAGGTTATCAAGCACTGCAATGATAATACGCGAAGCCTAGCACTTGTCCAAAACG
ACGTCGAGGTGCTCAGCCAGGTATTATGGTCTTTCCTAGAAGTCATCGGTAAGGACAGGTCCAGCATGAT
GCACTTTTATAGTTCCGTAGGAGTTTGTCTAAGCGCACTGATGAAGCTATGCGATCATCACTCTTGCGAC
TCATTCGCCATTTACAACGATAGGGCCCTCGATGTGACCGAAATGGCCCTTGCTCGGGAAATAGCTCTCC
GATGCCAAAGCATAATGAAGGATTGCATTTTCAAGGCCATGTCATTCATTGAAGTTCTCGGCGAAATGGT
GCAAGATCAAGAGACTATCGAGAATCTCGCTAGCTTGTCGCCCTGGTTCTTGGATAGCATCTACCAGTGC
CTGGCCAATATCGTTTATCTCATGGCTACGACTCCAGCCGTAGAGGCCTCAGGATACCCGTCGCAGGTGT
CTTTATGTATGGACTTGTTACGAAAGGCAAACCAGAGATGGAACGTCGCAGGGGCTTACCTTGAGGCTAT
TGACTTGATAGAGCATGAACTGAAAGTCAGTCATTATTAG
>Tha_a00114-T1
ATGGCCCGCATTTGGTTCGTCACTGGCTCTTCCAAGGGCCTTGGTCTCGCTATTGTCGAGGCTGCCCTCG
CTGACGGCGACAACGTTGTTGCTACTGCTCGCAACCCAGCCACCGTCAACCATCTCGTTGAAAAATACGG
ACCAGACCGCATTCTGCCATTGGCCCTCGATGTTGCCAACAACGAACAAGTCGAGAGCACTGTCAAGGCC
GCCGTTGACAAATTCGGCCGCATCGATGTTGTGGTGAACAACGCTGGCTACGCCATCCCTCGATCACTTG
AAGATAGTTCCATTGACATTTACCGCGACCAAATCGACGTTAACCTGCTTGGAACCGTCTATGTCTCCAA
GGCTGTGACCCCAATTCTGCGCAAACAAAAGTCCGGCCGCATCTTGCAGGTTTCGTCCGTGGGCGGCCGC
ATGGCGACACCCGGATTGTCGGCGTACCAGGCTGCCAAATGGGCTGTTGGCGGCTTCAGCGGCGTCCTGG
CCAAGGAACTCTCACCATTCGGTATCAAGATCACCGTGTTGGAGCCTGGCGGCATGAAGACCGACTGGGC
TGGCTTTGCAGACGATGAGATTGTCATCAGCGAGCCGTACCAGCAGTCTGTGGGAGAATTCCAGAAGATC
CGAGAACAGTACAGGAACTACCGCTCAGAGCCTGCCAAGGTGGCCGATGTGATTGTCAAGATCTCCAAGG
AGGACGACCCGCCGCTGCGATTGCTGTTGGGCCCCGAGACGTTCGGTTTGGCGAAGCAGGTTGGAGAGGA
ACTCGCTGCATCAGATGAGAAGTGGAAGGCTGCGACTCTTCTGGAAATTTAA
>Tha_a00115-T1
ATGACTGCCGCCATGAAATTTACAAGCACTGCTGCTTTTCTGTCGGCTCTAGTCAGCCTTTCCGGCGCCG
TTTTAACGGATAACGTCTCAGAGCCAGCCGCTCGGCCTGACTATGATGTGATAATAGTCGGAGGGGGTCC
TGCAGGTCTCAGCGCAGCCAGTGGCCTGGCCCGTGTTCGCCGAAATGTTTTGTTGATTGATTCGGGGGAA
TACCGAAATGCTCCTACTCGACATGTGCATGATGTGATTGGGTTTGATGGGGTCACGCCAGCATACTTTC
GTTGGGTGGCACGCAAACAGATCTCGAGATATGGCACTGCCAACTTGGTAAACGGCACCGTCACCAAGAT
CCAGCCAGAGGCGAATAATTCGTATTTTATAGTCTCTGCCGATTACCCCGGCGACAATAAACTCACATTC
ACCACACGAAAGGTCGTTCTCGCAACGGGATTACGTGATTTACTTCCGTCCACACCGGGACTCATCGAGA
ACTGGGGCAAGGGCATCTATTGGTGTCCCTGGTGCGACGGGCATGAACATGCGGACCAGCAATTAGGCAT
ATTGGGGCCTTTGGAGAAAGCTACAGATGCAATTCGCGAAATCATTTCCCTTAACCGAGATATTATACTA
TTTGTCAACGGCACAGACACACCTGAGCAACGAGCTGCCACTGAGAAAGGGTTTCCCAAATGGGAGCAGT
ACTTGAAGCTGCACGATATAAAGATTGACAACCGAACTCTCACATCCATCAAGAGGCTTGCTAATGGAAC
GACGGGAGACGAGGACCCTAGTCTACCATCCCATCCCGAACATGATCTCTTTCAGCTTAATTTCGGGACT
GGCGCGCCGGTGCTTCGGGCCGCTCTTTTGACCAACTTTGATACAGCGCAAATGTCCAACTTGGGTGAAG
AGACTGGCGTGGCCCTGTATGGTGGAAGGCTTGCCACAGATCAATCTCGTGGCATGGTTACGAATATCCC
TGGCATATTCGCCATTGGAGACGCAAATTCAGATAATGTCACGAACGTCCCCCATGCCATGTATAACGGC
AAGAGGGCCGCAGTTTACATTCAGGTTGAAATAGAAACCGAGAATGCAgaagtagaagctgagaatgcag
aagtagaaatcgagaatgcagaagtagaaaccgaAGTGGTGCTCACAAAGCGAGATATTCAGGATCACAT
GAGAGCTTTATGGGAGCGAATGAATGTGCCGGGTGACATACTCTATGCAGGAGAGTTTGATCAATGA
>Tha_a00116-T1
ATGTCTACGGGAGTTGCGCGCCGCCAACCACGCAGCAAAGGCTGTGAGCAGTGTATTTCACGCCGCATCA
AGTGCGATGAGAGAGCCGGATGCTGTAAGAAATGCGCGCGCTTCGGACTCCCGTGCTCTGGAGCAATTCG
CGGGGCAGTTTTTCTTGACATGACGGAGAAAGTTGCCTGCAAATCGCTTTGGCCGCGGAAGAaaaagaag
AGAAGAGTTGCCGACACGAAAGAAACCGCCAAGGAGCAAGTAGAGAAGCCTGCCCCTACAGATGATGCAA
CAAAGCGACAAGGTAGTACGGAAGAAAGCGATGAGATCACCCCTACCGCAGCCTCATCCGCCTCTTGTAA
CCGCACAACAGGTATTGAAGAAGAAATCTCATACCTTGATCTTCTTACAAACGATGATGAGAGCGAGACT
ATCTTTGGCGGCACAACATACCAGCCAAGCCCCGAGCATACCTCTCATTTCGACGAGGACAACTGCTTTG
GCAAGGGTTTCGATTACAACATCAACATTCCCCCAGAGCTAGACGCTTCAGCTTACAATGAGTATTGCTT
CGTCGGCAACTTTGCTCAGCTCATAATTAGCTCCCGTCGCAACTATTCCTCTCAGAGGCCACAATCCTGG
ATACTCGAGCTCCCCCACCTAGCTGCAACGAATGCTTTGCCATCTTCACTCAGATACGCTATGCATGCTG
CAGCATTATTATATCATGCCGTCACCAACAATGATATAAGAGCCAAGATAGCTGCCGTGAGGTGGTACAT
AGCCGGAATACAAACCTATCGCGCTACGATACTCAAATCACCAGCAAAAAAGACACTGCCGGCACCAGTG
TCGAAAGAGACTCAGGCACCCAAAGAACCGTGTATAGCGGAAATTGCAGAAATATGTGTTCCAATCATGT
TTTCTTTTTACGAAGCATTGCAAGGCGGGGGTTCAAATGCGGAGTTGCTTCACCATGCGGCAGCCACCGA
GATGCTGGAGAAACGAGGGCCGGAACAATGTGTCAGTGGACTTGCACATAGTGTGATGCGCTCGTTAAGA
GTCAGAGAGGCCTTTTACTCCATCATGAACAACCGAGCTGCCAAATTCTCCTCGCCTGAGTGGCTATCTA
TTCCCTTTGAGCAGAAACACAAGATATGCTACGACCGGCTCATCGATATCCTCCTTTCATTGACCAAAGT
GCTTCGCCTCCCATACATGAACCAGAGGGGTGCAACACTGAGATACTCAGTAAACCGGATTCACGACCTC
TCCACAGCTCGTAAAGCAGACATGGAAGAAAGGGTAAACACTCTCTTAGCACAGCTTCAAGACTGGTGGC
TAGATTTTCAACAAGAGCATTGTGAAATCATCACATTGAGTCCACAATGCTCATATACCCCCGAAAACGC
CTACATCACCGTCTCTTCTCCCTCTTCCGTCCTCCCGATGTCTGGGCCCTGGATGGTTGCCAATAACGAA
ACACTCACATCGAGTATGATTTCCATATACAGCGCCACTCACATGATCCTCCACACAATTCTTTTCATCA
TTTCCCTCTCGAGGCCTCCTCCAAACCCCACCGGCCTCGAAAATCTATCAGATGTTGATGTGCATCTGGC
CGCAATTTCTGCATATGCGGCAGCGGTCTTCAATGCCTCGGCGTATCTGAGCATGATCAATCCATTTTGC
GGAGATGCTGTCCGAACGAACTTCTCTTTAGCTATTGTTGCTCAGTTTGCATTAGAAGACTCACAGCGCG
ATCAAGCTCGGCGCATGCTCAACCAATGGCATGTTGATGATGAAGGATCTTCCAATAGCCCAGGGACCAC
GAAATCGGAGAGTCTTGTTCTATAA
>Tha_a00117-T1
ATGCCAATCTCGATTACGATGCGCCAGCCGCCCAGCCTCCGGGACAAGGAAAGCGAACTGGCTATGCGTA
TCAAACAGCCTTTCAACGTCGTAGCGGTTGGCGATCTTATCCAAATGGTACCATTTTCGAACAGAGATGA
ACCGGATATCCAAGCTCTTGTCCAGTTGATGCAAAAGTCCGACATCACCTTTGCCAACAACGAGAACACC
ATCGTTGATCGCCTTACCTTCCGCGGCCCTATTGCCCATATGGAGGCAGACAAAGACGTTGCGGACGATT
GGAAGAACATGGGCATTGATATGGTTACAAGAGCCAACAATCACACCTTTGACTGTGGTGACCCTGGCCT
TGTCCAGAATCTTGAACAACTTCGCCGTGTTGGTATTGACTAtgtcggtactgactaCAACACTGTTGAG
GCACGGCTTGCTCGCTTCAAGACTACGCCCAAGGGTATTGTAGGCTTCATCGGTGCTTATTCCGAGACTG
AAGATTACTCTCAACTCGTTGGCGTACCTACACGCGACCCGATTGTTGTGACGCCAGACCAGCTGGAACA
GCTAAGAGCAATGCGGGATAGCATCCTCGTTCGCCGTAGTGAAGTCCCCAGGCCGCTTGGTATTCCCAAA
CCAGATCCAGAGGGATCTGTTCTTGTGTTTGGACGACAATTCCGAGTTGAGCACGCCAGTGCGGAAGCTG
ATGAAGAAGTGGCCGGCATCAAGAAGCGCTTAGAACACCATCACGGATCGAAAGGTCCCATTACCTACAA
GAATAACTCCCTCCGTCTAAATGTTTCCCACAGCGTCACTGCGGAGCAAATGAAACAACTCCGAACTATC
GCAGGTGTCGAGGCAAGGGATTCCGTTGATacccttgaggcctttgATCTCCGTTTCCGAGTGGCCGACA
AACCAGGAGAGTACGGCTATGAGATGGAACCCCAGGATTTGCGCGACATTCTCCGTGAAGTCCGCTCTGG
AAAGCAATTTTCCGATTTCTTGAGCGTTACTATCCACTGGCACCAGAACCGTTTCTCGTTCCAACACTAC
TCATTCGACCATTACCCGCCCGATTATCAGGTCAAGTTTGCACACGAAGTCATCGACAACGGCGCCGATT
TCTTCTTCGCACACGGCGTTCACACTCTTAAAGGAGTCGAGATATACAAGGGAAAGCCCATCTTTTACGG
AGTCTCCAATTTCGTCTTCCAAAACGCCCAGTTCCGCTCGTGGCGCGATGATGCGGCTGGTCGAGTTCCT
GCTTCACTAGAAGGACCTGTCGTTGGAGATGGTGAAAGTAACGAGAATCGTTGGGCTTGGTTGGATGCAC
CAGAGAACAAGGAAGCTCTGCTGGTATCGGCAGATTACGCTGAAGGAAAGTTGTCTCGAGTTCTCGTCTA
CCCGGCAGATCTGGGACAAACGTATCGCAACGGCTCTATGATTGGCACTCCCACAAGGCCTACTCCCGAA
GTTGCCAACGATATTCTCAGCCGTCTGGTTGAGTactcgcagccgtttggtACGAAGATTACGATTGAGG
ATGGGGTAGGAGTGGTTCACATTCCATCAGAGTAG
>Tha_a00118-T1
ATGTCAACAGCTGACCCGGCAGAGCAACCTCATGCTCTGCAGCCACCTTCGAAGCCCAAGAAGCCCCTCT
CCTGCATCTCATGCAAAGTCCGAAAACTAAAATGTGACCACCAGAGACCGGCTTGCGCTCGATGTGTGCG
AATCGAGAGCGAGTGCATCTACCCAGAGGCTAGACGCAAGCCGACTCTCCAGCGAAGTAACGTCAAGGAA
CTGGAGGCTAGACTAGCCCAAGTAGAAGGGTATCTCAAGCAGGCTGGCCAAAGCAGTCTCGATgttggca
aaagcaatcttcacgttgaCCCAGACACCGAAGATGCCAGCAAAGACCAACACAGTGACGCAGAAACAGT
TGAAGATGATGACGAAGCCGGCCTTGATGACCAGATTACTCCTACTGATGATTTCTTGGCCCAGAATGAC
CCATTTGGGCGGGGTGAGACTGCTGACAGAACGACACAAGAATCACAGCTGCCATATGACACGCCGGGCA
TTGACGACCAAACCAGCAGTACTTTTGGTAATCGCCAACTGGTAGATCTGGGCATGTCGGAGTCAATACC
GCCGTTTGAAGTAATAGAAGAGCTacacaactCTTTCTTTTCCACACAATACCACTATATGCCAGCAATA
CACTCTGGTAGATATTACAAAGACTTCTATGGCGCTCCTCTAAGAAAACCGCCAATGTGCTTGCAATATG
CCATTTGGGCAATGGGCGCTCTGTGGCATCCCAAATACGACCGTGTCGCCGACATATTCTATAACAGAGC
CAGGCAATACGCCCAGGCCGATGAAATGAAGGATGAAGGAGAACATTTCATCACGATACGACATGCTCAG
GCCTGGGCACTCATCACTTGCTATGAGGCCAGAGCCATGCTTTATACCAGGGCGTCCATGAGCGCTGCTC
GATGTTGCCGCCTGGTACAAATGATGACTCTTGACAGGCTCGATATGACAAATGATAATGGGACAGCAAC
CTTGGTCCCTCCAATTGACTGGACTGAGTTAGAAGAGCGAAGAAGGGTCTTCTGGGTGGCTTTTTCAATC
GATGCTCAGGGAAGCATAGCGACTGGCTGGCCTAGCCTCATCCATGTTGAAGACATCATGACGCGACTTC
CAGCTAGCGAAGAAGCCTTTGCGTCTGGCGAGGAAGAGCAAACGCCCTATTTGGATGAAGCTCTGAAAGG
CGCACCCTATGGCGGCTTCAGTGCTTCGCTCATCCTTAACCACATATTGACGGCCATCATGTCCCATGTC
CACCTGATAAAGCCATCTGATCACCCTGAAGATATTATGAACGGCACATTTTGGAAAAGACATCGTCGCC
TAGATAATCAGTTGTCCTGCCTATTTATGTTCATGCCAGATAGGTTCCGCCTTCCTGATAACCTGCGAGA
CCCTTTGGCTACCTATATCAACTTGAACTTTCACGCATCTGTCATATGCTTGCATCACGTTGCTCTGGAG
ACTATTGAGAAGAATCAGCTCGATGATTCTTTGAGGAAAGACAGCCTATGTCTTTTAAAAAATGCTGCCG
AGGAGATTGTCAGCATTGTTAAGATGACGTCTCACCGTTCATCGTTGTTTAGCAACCCGCTATGTGCATT
CTCACTGTACTGTGCTACGACGGTATACGTGTATTTGGCCAAGCAAGACCCATTGTCTGAGATAAATCCC
GCCGACTTGTCCAGCTTGGAGCTGATTATTGATGCCATGGAGGCTATGGGACGCATTCACATGATTACAT
GTGCATTCTTACAGCAAGCGTGTCTCGACATTGATAACAATGGTCTCTCTGGAAGCATCAAGCTCCCGAT
TCTCTACCAATATCGCAATCTCTTCGGAGGCCCGGCCTCAAACATCCCGCTACTAGCACGAAGCCCAATC
TCAAGGCACACGCAAATGAGCTCCCCATTGCCCGGGCGGCTTCCACTAGACAAACCCTTGGGCCAGAGAC
GACCAATGCATCTGAGAATGACAAAATCTGTTCCGTTATTAACTGGTGTAACGGCAAGTATGAGCCGCAT
GGGCATTACAGACAGCTTTCGCCCTTCTCTCGGGGCCATAGCCAGGAATTTGGCACCTCAGTCCAACGAC
AATGCACACAAAAGAAAGCGGCAATATTCGAACTCTCAGCCATCTTCAAGTCGAGTCGGTGGTTCAGTTG
GAATGTCCGCGGCCAATAGACGCACTGAAGATGGAGACTCAACTGGAAGCAATGCGATGTATCCCTCTAT
GGCAACAATGGGGCCACTACAAGAAACAGTGGTGGGACCTCAGGACCCCATGATAGATGGGGATTTCATG
GCCCCTGGTCAGACAGATTCGCCCTCCTTTTCTTATATATCGCTTGGCCAGCCAGCGGGCAGTCTGTTGG
GCTCCGGTGACAACCGTGCATTCCCCGGGACAGAACAGAACACCTTTTCTGATCATAATGAAGCCGACTT
CCAGCACTATCAAAACGATACCCCCTTAAGATCATGGCAGCCTTTGGATAATGAAGCGTTGACTTTTACT
GAAACGATGAGCTTTCCTACAGACGCAGATATAAGCGGCAATCCTTTGGACTTCTTTAACAATGACTTTA
CTTGA
>Tha_a00119-T1
ATGCCTCTCCCAGAAGATCCCACAGTTGCAGATGTTGGCAAAAAACTTGCTGAGACGCTACGGTCGCTTT
CTGGGCCTTGTCCAGGCATTCGCCCAGCAATTGAAGGTCATGCAAAAGGAATTCTCCTCAAAGGTGTTTT
CATACCCTCGGCGCAAGCAAAGACGCTCTCAAAGGCACAACACTTTAATGAATCCTCGACTCCTGTAATC
GCTCGTTTTTCTTCGTCGACAGGAAATCCCAATATCCCAGACTCGGACCCACGCAGTAATCCTCGTGGTC
TTGCTATTCGCTTTCAACTAGCCGAGACGCCACGCCGTTTACATACTGATATCGTTGATGGTACCCCTGG
CAGTAACGGCGAGGAGGCGCTTGAGTTCTTCACTGCCTTGAAAAATGGCACCATCTCCGAGTATATCAAG
GATCATCCCAAGGCCGCCCATTTTGTACAGCTACCAAGGCCATTTCCAGCTAGTTTTGCACACCAAAGAC
ATTTTGCAGTCAATACCTTCAAGTTCGTTGCCGCTTCTCGGGAGGAAACATTTGTTCGATACCGAATCGA
GCCTGTATTAGGCGTGCAAGAACTGAGTGCCGAGGAGGCGGCTGCCAAAGGCCCCAACTACCTCTCCGAT
GGAATAGTAGAAATGCTGGGCAAAGGGCCAGTTCAGTTTAAGCTAACGGTGCAGATAGCGGAGGAAGGAG
ACGTAACAAGTGACCCCTTGGTCAAGTGGCCAGAGACAAGGAAGGTGGTGGAGTTGGGAACCATCAGCCT
GGTAGACGTATTGAATGATAATGCGGCACAACAGAAGTATATCATTTTCGATCCTATCCCAAGGGTAGAT
GGCGTTGACGTATCTGATGACCAACTGCTTCAGTACAGAGCGACAGCATATCTAATTAGCGGACTAGAAC
GTAGAAATGCATAA
>Tha_a00120-T1
ATGGATGCACAGTTTCTATCAGGCAAAAAGATCATCATTGCAGGTGCAGGCATTTCAGGCCTCTCTTTCA
CTCTCGCAATTCGACAACTCTGGCCTGCTGGTCTGGAGCCTCCACATATTGTTATTTATGAGCGTGATTC
CGACGCTGTGCCTCCCGGGCGAGAAGGATACAGTTTGTCTCTAGCTGGCTTCGACGAGACTGGCGGCCTC
TATGCAGCTCGCGACCTTGGAATATTGGATGAGGTCCTCAACCACGCCACTCAAGGACTAGGGAATCAAT
TCGTCTTCAAAGTGTGGAACAACTCATGGAATGAGCTGTTAAGCATGAAATTTAAGCCGGCAGCTGGTCT
TCCTACTGCAGGAATCCGAATTGCAAGGAAGAATCTCCGAAAGGTCCTAACCACTGCTGTGGGGCCCGGC
CAAATTAAATGGAATACTGCATGTGTGAATGCAGAGAAACTTCCGAATGGAAAAATGCTGGTTACTCTCT
CGGGAGACCATATACCGGCAGATAAGTCAACCACCGAGTGTGATCTCCTCATCGTTGCCGATGGAGCTGC
CAGCAAAATTAGATCAAAACTCCGACCCGAGGACACGCTGCAGTACGCTGGAGTTATGCAGAAAGGCGGA
TTGGCCGTTTTCCCAAATGGCATACCACAGCCTGTTGATAAGAACTGGGGAATGTTACTTTCTGCGGGTA
AAGGCATGGCATGCTTCCTGTCGCCATACGATGAAACAAGCGTGGCATGGGGCATGAGTTATCGTGCACC
AACTATTGAAGAGCCCTTGAAGCTAAGCAGCCTCGAGGATGCTCAACAAGTTATAGATGATTGCAAAGAG
CTTGGAAAAGAATTCCCCGAGCCGTTCCAAAGCATCCTTAACGCTACAGATCCCAGAGATGTGTCTCGTC
TCGCTGCTAGAGATAAGCAACCTTTCAATCATGACCTCTCTCTGGGACCAGTCATCTTTATCGGAGACAG
CAATCACGCTGTTAGCCCATTTTCTGGATATGGAGCTAGTCTTGCACTCAAAGACGGCTGGGATCTCTCA
ATGCAATTGTGCAAGGCCAAGTCTCTGGCAGAAGCGGTCAAGGCCTATGATGCTATTAGTGTGCCGCGGG
CCAACAAAGTGCTGAAAGAATCACATCAAAGGATAGATATGGGCCATGCGACTGGTCTGAATTATCTGGT
CAACAGGAGTCTTCTGGGCATTGGAGGGTTTGTTTTAGCAGTCAAGGAGGCCATAAGTTTCTCATGA
>Tha_a00121-T1
ATGCAACTTACTCAGGGCATCGTCATTGCAGCTTTGGCTGCTGGAGCCACGGCAGAGGGTATCAACTGTA
ACGGAAGCTCGCAATGTGGCAACACCGGAGGCCGCACTACGGATATCCTTAATTCTGTCCAAGGCATCAA
CACCGGCCGCACGTACCAGAACGGTGAGCACATTGCCTGCTGGGAATCTTCCCTTGGAACTGGTATCTGC
GCTTTCCTCCAGGGCACCGGTGGCATCACTGGAGACCTCATCAAGGAGCTTGTGCAAGATATTGTCAATC
ACGGTTGCACTGTTTGCGGAAGTGTTCCCGTGTTTTTCAACAGCGGCGATAACAACATTAACGACCATGG
TGAGCTCACCATCAACTATGTTGGCTCTACCGGCGGCTGCAATGGGCTTTGCTAA
>Tha_a00122-T1
ATGTCTGGACGCCAACCTTCCAACTACGACTCGAGACAGGGCTCTAGCAGCCGGCCGGCCAACGGGTATG
GCCagggtcagggccagggATCGTCGAGGCAGGGTCAAGGATCTTCAAGTAGAAACGCTCAATCATACGC
TATGACCCAATATTTGAACACCGCCCACAGGCACGAGACCTGGGACTGGGAGAAGAAAGCCAAGGATCGG
AACGACAAGAACCAAAGGCTTTAG
>Tha_a00123-T1
ATGGCAGTTGGATCTGCCAGGGAAAAGTTCCCCAATGACCTCCTCCTAGTCCAGTTCCTCCGCTCCGCCA
AGAGATGCGCCAACCAAAGACCTTATATCCATGACCATTTTGGGTATGAAAAGAGCTTTGAGGAGCTCAT
CGCAGACATTTTGCGCATGCGCGACCTTATGCGACAGCAATTGCCGGCGTCTGCATTCACCGAACGAGGC
GTCTTCAAAGATGAGGCTCCGTATGTTGCAGTGCTGACAAGGAGCGGCTATGAGTTTATCGTTGCCTTTT
TTGCGACTCGAGTGCTGGGAGGAGCTCCCATTCCCTTTGGATCTGGCATTCTCCCAGAAGAGGCCCGATA
CTTCGTCAACAGCTCCAAAGCGTCGTGTATACTCGCGGGAAGCGATTGTTACGAGAAAGCCGAGCGAATT
GCCTCCGTCTCCAACGGCCCGACCGATTCCAAGACCATATCCATACCCATTGTATGCGACTCCGAGCCTG
TTAAAGAGATTGACGTTACCATCGATGAGACGCTCAACATGGATCCTCGGGGGCCCGGTCTAGTGATTTT
CACATCTGGCACCACCGGGCCTCCAAAGGGTGCTGTTTTGCCTAGAATCTGCATGGTCTTTCAACCGGAT
GCGCCTGCAAACTGCCAGACTGTTTGCTTCCGCCCTCCTCACTGGCTCGGTGGTGCTATCAGCCTGGTTG
AGCCCATGCTCACGGGCAAGCAGGTTCACATACTTCGGGAGCGAGCCGGTGTAGAGAATATCTGGAAAGT
CCTCAGCAACAACCAGATTACAGGAACAGGATTTACGCCTGGCGTCCTGCGCGAGATGAAGGAGTGGTTG
GAGACTCAGAGCGAAGATGAGCAGGAACAGTATCTTAAGGCGTTCAAGAGGATTGGTGTGATTCATTGCG
CTGGCGCCATGGTCTCACCGTCAGTTTTGAAGTTCTGGAAGAGCAGAACGGGATTGGTCTTTAACAATGT
TTACGGATCAACAGAAGTTGGAGGGCTTGCAACCTTCAAGTGCCTTGACGGCACAGAGCGATCGGATGCA
ATCGGTGTCGCATTTCCAGGCATAAAAGTCAAACTGGCCGATGGGGACCATGGAGAGATTTGCGTCAAGA
GCCCATTCATGCTAACACACTATATTGGTGACGAGGAAAAAACAAAAGCTGCATTTGACGACGAGGGGTA
TTTCAAAACGGGAGACTTTGCTGAGCTGAAAGACGGGGAATACATTTTCTCTGGCCGCGCCAACACCGAC
TACATCTTGTTCCGCCACTATCGCATTCCTAGCGTCCAGGTAGAGGTCGCACTTACAGCTCTCCCTTATG
TGACCGAAGCCTGCGTCCTAGGCGTGCCGGATCACGAAGCGAAACAAATATGCGCCGCCGTGGTACGCCT
CACTCGTGAGCAGGAGAAGCTGCAGAGCAGACATGGCGAACGAATCATCGACCTCGCTCGCCTGCGTGCC
GACATGAACGAGACGCTGCCGAAGTATATGCTTCCCGTGCTGGTCAAGATCCTTGGCCCTGGAGAAGAGA
TGCCGCAGACGGTGTCACATAAGCCTATCAAAAACCAAATTATTAAGAAATGCTTTGGAGTGGAGAAGTC
GTGGTCTGCTGAGAATTCCATCCCTGGGGTGGAGTATTGGGGAAGCATGCCTGCTCCGGAAGAGGCAGAC
ACGAAGTTGTGGGATTGGCTTGGCTTACAGAGGGCTGATTTCAAGGCCGaagcataa
>Tha_a00123-T2
ATGGCAGTTGGATCTGCCAGGGAAAAGTTCCCCAATGACCTCCTCCTAGTCCAGTTCCTCCGCTCCGCCA
AGAGATGCGCCAACCAAAGACCTTATATCCATGACCATTTTGGGTATGAAAAGAGCTTTGAGGAGCTCAT
CGCAGACATTTTGCGCATGCGCGACCTTATGCGACAGCAATTGCCGGCGTCTGCATTCACCGAACGAGGC
GTCTTCAAAGATGAGGCTCCGTATGTTGCAGTGCTGACAAGGAGCGGCTATGAGTTTATCGTTGCCTTTT
TTGCGACTCGAGTGCTGGGAGGAGCTCCCATTCCCTTTGGATCTGGCATTCTCCCAGAAGAGGCCCGATA
CTTCGTCAACAGCTCCAAAGCGTCGTGTATACTCGCGGGAAGCGATTGTTACGAGAAAGCCGAGCGAATT
GCCTCCGTCTCCAACGGCCCGACCGATTCCAAGACCATATCCATACCCATTGTATGCGACTCCGAGCCTG
TTAAAGAGATTGACGTTACCATCGATGAGACGCTCAACATGGATCCTCGGGGGCCCGGTCTAGTGATTTT
CACATCTGGCACCACCGGGCCTCCAAAGGGTGCTGTTTTGCCTAGAATCTGCATGGTCTTTCAACCGGAT
GCGCCTGCAAACTGCCAGACTGTTTGCTTCCGCCCTCCTCACTGGCTCGGTGGTGCTATCAGCCTGGTTG
AGCCCATGCTCACGGGCAAGCAGGTTCACATACTTCGGGAGCGAGCCGGTGTAGAGAATATCTGGAAAGT
CCTCAGCAACAACCAGATTACAGGAACAGGATTTACGCCTGGCGTCCTGCGCGAGATGAAGGAGTGGTTG
GAGACTCAGAGCGAAGATGAGCAGGAACAGTATCTTAAGGCGTTCAAGAGGATTGGTGTGATTCATTGCG
CTGGCGCCATGGTCTCACCGTCAGTTTTGAAGTTCTGGAAGAGCAGAACGGGATTGGTCTTTAACAATGT
TTACGGATCAACAGAAGTTGGAGGGCTTGCAACCTTCAAGTGCCTTGACGGCACAGAGCGATCGGATGCA
ATCGGTGTCGCATTTCCAGGCATAAAAGTCAAACTGGCCGATGGGGACCATGGAGAGATTTGCGTCAAGA
GCCCATTCATGCTAACACACTATATTGGTGACGAGGAAAAAACAAAAGCTGCATTTGACGACGAGGGGTA
TTTCAAAACGGGAGACTTTGCTGAGCTGAAAGACGGGGAATACATTTTCTCTGGCCGCGCCAACACCGAC
TGTATGACCTTTTCCCACAAATTATTCCTCCTCTATTCAAACCTCTTTTCCTATGGATCCCTAGTTGCTG
ATTAG
>Tha_a00124-T3
ATGAGCAAATATCTAGGATGGGCGCGGCGTTTGCTGCAGAATCAGCTTCCTGATTCTCTCCAATTCTCTC
TGCTGAAGCCCAACCACGCGACATCCGCGCCAGGCTTGAACATGAAGAATCTCTTCACCGTCGTCATAGC
GGGCTCCCAGTATTTGCTTCATCCCCAGAAACTGGGCACGATTGAGGAGACCATCAATCCCGATGCGCTT
ATTCCCGTCACTCTCCTCACGACAACTGAGATCAATACGGATCTGGAGGGCATCCTGCAGTTATTTGCAA
CAGTAGACGACGTCTTTCAGCCTGACTTTGGCGGCATCCTGGTAGAGAAGCCTGAGAAGAACAAGACGAT
TGgctttgtccagaatccagcaccccgCAGCAGAGCTTTGTTCAGTTTGCAGCGGCCCGAGGTTGAGGCT
GCTGCTTTTGAAGATTTGCCTTCGGGTCCGTATTTTCTCCATGGGCCAAATCTTTACCAGGCATGGAGAC
TGTACGATGATTTCCTGGATGCATTCACTTTTGGAGTGATACCCAATAGTGTAAATGGTACTGACGACGG
GTACGAAGCGCTCTCATCGCTCTCTGACAATGGTTCATCCAAGTCGATTGCGGTGCCGTCTCGACTCTAT
CACGCTGCACCGTCAATTCGAAAGCCGCTATCTGGAGTCCGCATTTCCATCACGGACGCCGCATCGCTGA
AAGGCGTGCAGACAACTTTGTCGAGTCGGTCCTGGTCTCAGCTGTATGGCACTGAAGCTTCTGAGACGGC
AGAATTTGTCCAGAAACTAATTGATATGGGCGCCGTAATCGTGGGCAAGACCAAATCATCGCAACTGGAT
TCCGGGAGGGAATGGGTAGATGTGGCGGCTCCGTGGAATCCAAGAGGTGATGGCTACCAAGATTCTGGTG
GAAGCGGCGCTGGTGCCGGAGCAAGTGTTGGCGGCTATGACTGGATGGAATATGCCATTGCTAAAGACTC
TTTTGAGGGAGTTCGTGAGCAAGCGCGTGTTCATGGCGTATATTCCATCAGAGCCTCTGCTCAGGCTGCA
TCTCTGCAAGGATGGAGAAATGATTCGCAGAATTATGCTGCAATTGGCTTGCTGAATCGCAACCTACACG
ACTTGTTCAGTCTTGCTCAGGTCACATTGAACACGTCAAACGCGAATATGCCATTTCCCAAGCGCATCAT
ATATCCTTTGGATTTTGCCTCGGCCACTGAAAGTGATCAGGCTCAAGACGACAAATTTGTCGCCATGTTG
GAGCATTTTCTTGAAGTCAAAGCTGACAAGATGCGCTTATCCGATGCTTGGGACGCGCTTCCGCCAAAGG
AAGCCAACGGGCAAACCCTTGAAGAATATATGAAAGAGGCTCCctttagctcCTTTTGCTCTGATTTTTA
TCATGAGTATCAAGACTTCCGCGGTGATTACAAAAACAAGTTTGGCCGCGAACCCTACGTTGAGGCGACA
CCTCGTTTTAGATGGGGCGTCGGCGAAAACGAAACGAAGCAAGACTACACCAGCCACCACGAGCGCATCG
AGGTGTTCAAGAAATGGTTTAGCGATAACATCATGTCGACGCTCGGGGATTCGGAGACTATCATGGTCCT
CCCCTTCGGCCCTCATACAGTGCAGTATCGCGATGACTTACCACGGTGGGTTGATGACATGGTTTCTATA
TATTACTTGCAGGATTCAGTGCATGCAGCTAACACCATCTAG
>Tha_a00124-T1
ATGAGCAAATATCTAGGATGGGCGCGGCGTTTGCTGCAGAATCAGCTTCCTGATTCTCTCCAATTCTCTC
TGCTGAAGCCCAACCACGCGACATCCGCGCCAGGCTTGAACATGAAGAATCTCTTCACCGTCGTCATAGC
GGGCTCCCAGTATTTGCTTCATCCCCAGAAACTGGGCACGATTGAGGAGACCATCAATCCCGATGCGCTT
ATTCCCGTCACTCTCCTCACGACAACTGAGATCAATACGGATCTGGAGGGCATCCTGCAGTTATTTGCAA
CAGTAGACGACGTCTTTCAGCCTGACTTTGGCGGCATCCTGGTAGAGAAGCCTGAGAAGAACAAGACGAT
TGgctttgtccagaatccagcaccccgCAGCAGAGCTTTGTTCAGTTTGCAGCGGCCCGAGGTTGAGGCT
GCTGCTTTTGAAGATTTGCCTTCGGGTCCGTATTTTCTCCATGGGCCAAATCTTTACCAGGCATGGAGAC
TGTACGATGATTTCCTGGATGCATTCACTTTTGGAGTGATACCCAATAGTGTAAATGGTACTGACGACGG
GTACGAAGCGCTCTCATCGCTCTCTGACAATGGTTCATCCAAGTCGATTGCGGTGCCGTCTCGACTCTAT
CACGCTGCACCGTCAATTCGAAAGCCGCTATCTGGAGTCCGCATTTCCATCACGGACGCCGCATCGCTGA
AAGGCGTGCAGACAACTTTGTCGAGTCGGTCCTGGTCTCAGCTGTATGGCACTGAAGCTTCTGAGACGGC
AGAATTTGTCCAGAAACTAATTGATATGGGCGCCGTAATCGTGGGCAAGACCAAATCATCGCAACTGGAT
TCCGGGAGGGAATGGGTAGATGTGGCGGCTCCGTGGAATCCAAGAGGTGATGGCTACCAAGATTCTGGTG
GAAGCGGCGCTGGTGCCGGAGCAAGTGTTGGCGGCTATGACTGGATGGAATATGCCATTGCTAAAGACTC
TTTTGAGGGAGTTCGTGAGCAAGCGCGTGTTCATGGCGTATATTCCATCAGAGCCTCTGCTCAGGCTGCA
TCTCTGCAAGGATGGAGAAATGATTCGCAGAATTATGCTGCAATTGGCTTGCTGAATCGCAACCTACACG
ACTTGTTCAGTCTTGCTCAGGTCACATTGAACACGTCAAACGCGAATATGCCATTTCCCAAGCGCATCAT
ATATCCTTTGGATTTTGCCTCGGCCACTGAAAGTGATCAGGCTCAAGACGACAAATTTGTCGCCATGTTG
GAGCATTTTCTTGAAGTCAAAGCTGACAAGATGCGCTTATCCGATGCTTGGGACGCGCTTCCGCCAAAGG
AAGCCAACGGGCAAACCCTTGAAGAATATATGAAAGAGGCTCCctttagctcCTTTTGCTCTGATTTTTA
TCATGAGTATCAAGACTTCCGCGGTGATTACAAAAACAAGTTTGGCCGCGAACCCTACGTTGAGGCGACA
CCTCGTTTTAGATGGGGCGTCGGCGAAAACGAAACGAAGCAAGACTACACCAGCCACCACGAGCGCATCG
AGGTGTTCAAGAAATGGTTTAGCGATAACATCATGTCGACGCTCGGGGATTCGGAGACTATCATGGTCCT
CCCCTTCGGCCCTCATACAGTGCAGTATCGCGATGACTTACCACGACCGCCGACCACAATCGACGGCATC
GGCCCCGAAGTCCTCGCGCCTCTTTTAGGACTGCCGCATCTTGTTATTCCCTTCGCACAGACATCCTACC
ATTCGCGAGTAACCGATAAAAGCGAGAGTCGTCCGTTTACCGGCTCTATCATGGGCCCTCATGGCAGCGA
CATCATGATCCTTCAGCTAGCTAAAGCGGCATTAGGACGTGCGGAATGGCGGTCGCGGGTTGATACTGGG
CGTTGGGCGTTTCCTCAAGGGTATGAACCGGAATGA
>Tha_a00124-T2
ATGAGCAAATATCTAGGATGGGCGCGGCGTTTGCTGCAGAATCAGCTTCCTGATTCTCTCCAATTCTCTC
TGCTGAAGCCCAACCACGCGACATCCGCGCCAGGCTTGAACATGAAGAATCTCTTCACCGTCGTCATAGC
GGGCTCCCAGTATTTGCTTCATCCCCAGAAACTGGGCACGATTGAGGAGACCATCAATCCCGATGCGCTT
ATTCCCGTCACTCTCCTCACGACAACTGAGATCAATACGGATCTGGAGGGCATCCTGCAGTTATTTGCAA
CAGTAGACGACGTCTTTCAGCCTGACTTTGGCGGCATCCTGGTAGAGAAGCCTGAGAAGAACAAGACGAT
TGgctttgtccagaatccagcaccccgCAGCAGAGCTTTGTTCAGTTTGCAGCGGCCCGAGGTTGAGGCT
GCTGCTTTTGAAGATTTGCCTTCGGGTCCGTATTTTCTCCATGGGCCAAATCTTTACCAGGCATGGAGAC
TGTACGATGATTTCCTGGATGCATTCACTTTTGGAGTGATACCCAATAGTGTAAATGGTACTGACGACGG
GTACGAAGCGCTCTCATCGCTCTCTGACAATGGTTCATCCAAGTCGATTGCGGTGCCGTCTCGACTCTAT
CACGCTGCACCGTCAATTCGAAAGCCGCTATCTGGAGTCCGCATTTCCATCACGGACGCCGCATCGCTGA
AAGGCGTGCAGACAACTTTGTCGAGTCGGTCCTGGTCTCAGCTGTATGGCACTGAAGCTTCTGAGACGGC
AGAATTTGTCCAGAAACTAATTGATATGGGCGCCGTAATCGTGGGCAAGACCAAATCATCGCAACTGGAT
TCCGGGAGGGAATGGGTAGATGTGGCGGCTCCGTGGAATCCAAGAGGTGATGGCTACCAAGATTCTGGTG
GAAGCGGCGCTGGTGCCGGAGCAAGTGTTGGCGGCTATGACTGGATGGAATATGCCATTGCTAAAGACTC
TTTTGAGGGAGTTCGTGAGCAAGCGCGTGTTCATGGCGTATATTCCATCAGAGCCTCTGCTCAGGCTGCA
TCTCTGCAAGGATGGAGAAATGATTCGCAGAATTATGCTGCAATTGGCTTGCTGAATCGCAACCTACACG
ACTTGTTCAGTCTTGCTCAGGTCACATTGAACACGTCAAACGCGAATATGCCATTTCCCAAGCGCATCAT
ATATCCTTTGGATTTTGCCTCGGCCACTGAAAGTGATCAGGCTCAAGACGACAAATTTGTCGCCATGTTG
GAGCATTTTCTTGAAGTCAAAGCTGACAAGATGCGCTTATCCGATGCTTGGGACGCGCTTCCGCCAAAGG
AAGCCAACGGGCAAACCCTTGAAGAATATATGAAAGAGGCTCCctttagctcCTTTTGCTCTGATTTTTA
TCATGAGTATCAAGACTTCCGCGGTGATTACAAAAACAAGTTTGGCCGCGAACCCTACGTTGAGGCGACA
CCTCGTTTTAGATGGGGCGTCGGCGAAAACGAAACGAAGCAAGACTACACCAGCCACCACGAGCGCATCG
AGGTGTTCAAGAAATGGTTTAGCGATAACATCATGTCGACGCTCGGGGATTCGGAGACTATCATGGTCCT
CCCCTTCGGCCCTCATACAGTGCAGTATCGCGATGACTTACCACGACCGCCGACCACAATCGACGGCATC
GGCCCCGAAGTCCTCGCGCCTCTTTTAGGACTGCCGCATCTTGTTATTCCCTGTGAGCTTCTTCTCGAAC
ACCTTggcgtcatttccCTCATTGTCGTCCTTCCCCTTTGA
>Tha_a00125-T1
ATGGCTGAAGACCCTCTTGCTGGACTTGACGAGGACTTTCTCCTCTATGCTCAAGCCTTTACTAAAGATC
TGCACCGGGACGTTTACCCTTCGATAGACCCAACAAGTCCCGCATTGTCGCAAGCGGGCAAAGTCGTGAT
CATCACCGGTGCAAGCAAAGGATTAGGACGAAGGGGATTCGTACCGTCCTTTGCTAAGGCGGGAGCTAAA
GCAATTGTGCTCGTTGCCCGCAACTCTGCTCAGTTGCAAGAATCGGCGGAGGCGCTGACAAAAGAGTATC
CAAACACAAAGTTCTTGCCTGTTACGTGCGATATCAAGGACGAGGCGTCTGTGAGGGCGGTCTTTCGACA
GATCAAGGAGGCATTTGGGACTGCCGATGTTTTGGTCAACAATGCGGGTATCCCAGACGATGTCAAGCAT
TTGAGGCATGCAAACATTGACAATCTTTGGCACGGAATTGAAGTCAACATCAAGGGCACTATTGTCATGA
CTCAAGAATTCCTCAATCTGGTAGGCACGACTAAGGAGGCCACCATTGTCAACTTGTCATCAGCCATGGC
ATTTGTGCCACTGCCTGGACAGGCCAGCTATACTCTGTCTAAGCTTGCGATAGCACAGCTGTCTGCATTT
ATTGCTCTGGAGAATCCCAACGTGCGAGCCGTCAGCGTTCATCCGGGAACAGTCATGACGGACCTCTTGA
CTCCATCTCTCCAGAGACTTGCAAAGGATGCGCCGGAACTAGTGGGTGGATTGTCCGTCTGGCTGACGAC
CAAAGATGCAGCTTTCTTAAATGGTCGATATATCACTGCGAATTGGTCTGTGGATGAGCTGGTGCGCCGT
CAAGCTGAGATTGTTGATGGGAAGAAGTTGGTGATTAACCACACAGGAGAACTTGCGTATTAG
>Tha_a00126-T1
ATGAAGACCACAGCTTTCTTCTCGGCCACAGTCGCTGCCCTCTCAGTGCTCATCGCTCCCGCTGTTGCTG
ATTCGCACGCCGACTTTGTCCTCTTTCGCGGCACAGGCTGCACCGGAAGCACCCTCACGCTAGATGAATT
CCTCGGCGATAATGCTGTCTCATCCCCCTTGGGCGAAGGTTTCTCTTCGGCTAGACTCCAGAATCCCGAC
GGCGGCCATGCGTTCGGAGTCTGCGGTCAGGGCTTTTCATGCGGCGGAGCTCACGTCATCCTCGACACTA
CCAACTGCTTCCAGCTCGAACAGTCGAATGGAAACTTGATCCATATCGACAAGACCTGCGTTGACGCTGG
TTGCTTCTCCTAA
>Tha_a00127-T1
ATGGCTCAAAAGATTGTCATCATTGGCTCTGGCTTTTCGGGCCTCTACAGCGCCTTAGCCGCCAGGCGAC
TCATTGAGGAGAACAAAGACCGTGTCGGCAATGGCATCGACGTCGTGATGGTTGCTCCTGAGCCCAAGCT
CGTCACTAGGCCGCGCCTTTACGAAGCCAACGCTGCTGGCATGTCGGCCCCGCTGAGCGAACTTTTGAAC
GCCACGGGCGTTGGGTTTATCAGAGGAGTTGTCGATGTGATCCGTACCAAAGACAAGCAAGTGGAGGTGG
TTGATCCTACGGGCGAGCGATCGAGCATCTCGTATGATAGGCTGGTGCTGGCGGCGGGAAGTCGTGTGGT
GAAGCCAAATCTCCCCGGTCTGCGCGAGCACGCCTTCAGCATCGATACTATCACCGATGCGGCAGAGCTC
GAGGCCCATCTTGGACGCTTGGCAGCGCTGCCCTCGAGCCCCGAGAGAAACACCGTGGTTGTGTGTGGAG
GTGGGTTCACGGGCATCGAGCTCGCCACGGAACTCCCTCGGCGCTTACGAGCAATTCTGGGGATGGCAGA
GAAGGTGAGGGTCGTTGTTGTTGAGAAAGCAGATGTCATTGGGCCTGATCTGGGCGAGAATCCACGCCCG
GTTATCGCTCAGGCCCTCGGCGACCTCGAGGTTGAGACTAAACTGGGCAACGCCGTGGCCTCGATCGATG
CTCGCGGAGTGGTTACGGCTTCAGGAGAGCGGATCGATGCCCTCACGGTCGTCTGGACTGCTGGAGTGGA
GGCCACGCCCCTGACTCGACAGATTCCCGGCGACAAGGACAGGCAAGGACGGCTACTTGTCGACTCTGAT
CTTCGCGTCCCGTCGAGCCCCGACGTCTTCGCCACCGGCGACGCGGCTTCAGCTCTGACCGACGACAAGG
GTAACCGTACGCTCATGTCGTGCCAGCACGCGATTCCGCTTGGCCGTTCCGCCGGGCACAACGTTGCTGC
CGATCTGCTCAAGATTCAGGGCCAGCCATACCTGCAGCCCTCGTACGGAACGTGTCTCGACCTTGGCGGC
TGGGGCGCCGTAGTGTGCGATGGATGGGATCGAAAAATCTTCAAGTCAGGTGGACCGGCCAAGGAGATTA
AGAACTGGATCAACACTTGCGTGATCTACCCTCCCAAGGCAACCGTAAAGGAGGCCTTTGACGCGGCTAA
CCCCATGGTGAATCAAATCTCGGTCCTTTGA
>Tha_a00128-T1
ATGGATCCGGACTCTGAACTCTCGGCCGGCAAGGGCGGCTCCCCTAAACCGTCCTCCGGCAGCCGAGTGT
CACTAGCCTGTCTGCCCTGTCGAACCCGGCACGTCCGCTGTGACGCAAAGAAGCCGCGGTGTGCTCGCTG
CATCGAGGAGGACAAGGAATGCAGCTATGCAAAGTCGAGACGCGGCGGTCTTGATAGAGCTGCACTGGCT
GCTCGCCGAAACCAagccgctctggctgctGCAAGGAACAATGGCCAGCTCTCGCCCGCCGGGAGCATCG
ACGGAGGCTTCAGTGGTGAGGCGGTGATGAGACGCACTGAGGCTCGGTCTCATTCAGTGTCTCACCTCCA
CAACGTCTTACCATCTGGCCTGGTTCCGCAACAGCCGGCCATCGATCCCAGCTTGTACACGCCTCCAGAC
GATTCTTGGTCTACTTCCAGCGTTGTGCTGCCGTCGACGGACCTGCAATCTGTCGACATCACCAGGGACG
CCTTCATCGACGTCTATTACAACTGCTTCCATCGCTATCATCCTTGTGTACTTCCTCGCCGGTTCCTAGA
GCGCTATCTACAAGATCCAATCCGGCAAGATGAACTTCGGCCGCTGGTATACGTCATGCGCTTCATCGGC
AGCGTCTACCTAAGCAGCAACCAGCCATCACTGCGGCCAAAATGCCTGGAGTTAGAAGAGCTCGCAGCCT
CAGCCATTGCCCAAATTCCACCAACGTCGTGCAACTTCTTCATGGTTCAGTGCCACACCATCTTCTCCGC
CAGCATGTACTGGCGCGGCAACACGGCCAAGTCAAGACACCACATAGACACGGCGATCCAGCTCGCGCTC
GACGTGGGAATGCACCGCCGTGAATTTGCTGTAGATCACGGAGAAGGAGACGCCGTGCTGGAAGAATCAT
GGCGGCGCACATGGTGGCAGGTGTACATGATTGATGCGTATTACTCTGCTATCAAGCGCAACGCTGGCTT
TGCCACATTTTCCGTCGACGCCACGACCGATCTTCCGTGCGAGGAAGAAGAGTATGAAGAAGGAAATATC
CCACATCCAAAAACATTGGACGACTTTAACTCTCGCGAGTTCAGCTCCGAAGACACTGTCTTCTCATCCT
TTGCCTACCTAATAGGCGCCGTTCGCGGCATGGCATCAGCCATGTGTAGGGCCCATTCGATACCACCAAA
TTCATCAGATGCGGGAGGCCCGTCGCCCAGGGTACTGGATTCTGTTGACTCCATCATTGAGGGTTGGCTT
CTGCTGCTGCCAGAGTGCAAAAAAGACATCTTTTCAGCGGATGGCCAGGTAGACGAGCTAATATTCCAAG
CCATGATGGCACTTCATGCAACAACTGTAGGCCTTCACCGGCCATTCTCTAACTGCGCCTTCGATGCCCT
AGAATGCATCTCAAGCTGCTCAACTCCCCCTCCAGCAGGCACCCACTCCGACAATGCAGAGTTCCGCTCC
ATCCACACCATCAAATGCATCCGTGCCGCCGAGGCCCAAATCAGCCTCCTCGCCTTACCGACGAAGCCCT
GCAGCCACACGCCCTTTGTCGTCTGCATGCTCACCACCGGCACGCTCTCCCTGCTCGCCGCCTGCCGCTA
CACCCTCCGCGGCCAGAAGCTCGCCGTGGCGCGCGACCAGATCCGCATGAGCATCGGCTGCCACAAGGCC
ATGGCCAACGTGTGGTCACAGGCCGGCAGCAATCTTCACGAGGTCCAGGCCATCGCCCGCGAGGTTCTAG
GGTTGCCCATGGGAAGCGGCAGCAgcaacagtagcatcaacggtaacaacaacAAGCAGCCCAGGACGCC
CATTCACCAGATCCCGCCTAGTCCCGGTCCGCCTTCGATTTCAGGGCCTGATCTCGACGGATCGTGCAGC
GCCGACTCGCTCAACTCATTCTCACTCGACAATATGCAGACATACTGGGGCATGGGCTCCATACAGCCCG
ACATGTCGTTTCCATGGTGGGCAAGCAATGAACAGGTGTGA
>Tha_a00129-T1
ATGGCTCCGACACAAAAGAGAGCGCCCTCAAAACGCTCTCGCGCCGCCCGCCGCGCAACGTCCCCCTCCA
TCAACACCGACAAGTCCCTCAAAGACGTCTCCCTCCCATCCACAAAATCCTCCTCCGAACCCGCCCGCCc
ctccgtcCTCGccgcccgccactccgccggCGTCACAAAAAAGTCCCGACGCGGCCGCCAGCTCTCCGCA
AAGggccgccggcgccaagaaaagggcctCGAGATGGCCGAGGCCTTCGTCGAGCGCACCAGCAAGAAGC
TCGAGAAGAGCCTCGGCAAGGCCAAAGTCGTGCAGGCTAGGAGCAAGAAGTGGGACGACATCAACAAGGA
CGCGCAGGAGACCAAAGCCAATGCGTTTGCGGTGCTGGGTCAGGACGacgacgaGGCTAATGGTGGTGAA
TGGGAGACGGACGACGACATGGACGGTgacgacgacatggacggtgacgacggcgTAAAGGGCAAGACTG
CGGctgtagctgcagctcctgcgccagcaccagTGCTGGCTGAtgacgacgacgaGATTATGTAA
>Tha_a00130-T1
ATGGCTGCTACTCGCTGTGTCTGCGACTCTGCGAGATTCGCTTCCTTCTTCTCCCGGCCCCTCTCCTCGA
CCATCAGCTGTCAAGCCTCAAGACAGAGCTTGCTGCAGCACGTGCCCGCAACACCATCTTCTCGCTCCAT
CTTCCGAAGTCGACCTTCTTCACAGCAATTGAGATGCTACGCCGGCATGTCACGCCCTTACAAAGGCGGC
AAAAAGCCTTCGGCAGCCCCCTCCTCCGACGAAGACCCGGACAAGGACCGCGGGTACGACCGGCGCTTCA
CGACGCAGCGCGACATTGAGCGATCGGGCCGCGACCGCCCGCCGTGGGACCACGAGATTACCGATCCGCA
GATCATGGTGATTGACAATGGCAGCGCCGAGGGCCCGCTGGCGACGCGGTACGTGCTGACGAAGCTCGAG
GAGGGCGAGTCGCTGCGCATGATGACGCCGTATATACCGGCTAATAGCGAGACGGGCGCGCCGGCGAAGT
TTGCCGTGTGCAAGATTGTGAATAAGCGGGATGAGTATGAGAGGCAGaagcagctcaagGAGCGCAAGAA
GACggcggtggcggcgaaggccaagaccaaggagATGGAGCTTACGTGGGCGATTGGCGGGCATGACTTG
GCGACCAAGTTACGGCAGATGGGCGGGTTCTTGGGGAAGGGGAtgaaggttgagctgatgattgggaaga
agaagggggggagggcggtggagatggatgAGGCGAAGGATGTTTTGAAAAAGGTGCAGGAGGAGATTGA
GGCGCAAGGGGCGCGGGAGACGAAGAAGGCCGAGGGACAAGTTGGGGGGACGATGAGGCTGTATTTGGAG
GGTATCAAGAGGTGA
>Tha_a00131-T1
atgatCTCCCACCTCatcGGccaccCCCTCCGCTTCACAATCTCCACCCTcaaaatcacctgcctcGCCC
ACCtcaccctctctcacctcCTCCAAGTCTCCCCCGCCCAGGGCCCCTCCATGCTGCCCACCTTCACCGT
CGACGGCGACTGGATCGCCGCCGACATGCGCTACCGCCTCGGCCGCGGCGTAAAGGTCGGCGACCTCGTC
CTCTACAAGATCCCCATCTTCTCCAGCCAAAACGGCGTCAAGCGCATCATTGGCATGCCGGGCGACTATG
TCTCGCTGGGGACGCCgggagagccgggcgAGGATCAGATGATTCAGGTTCCCGAGGGCCACTGCTGGAT
CGTTGGCGACAACCTCCCGGCTTCACGAGACTCAAGACAGTTTGGCCCGCTACCGCTCGCCTTGGTCCAA
GGCAAAATCATAGGCAAGATTCTGCCCTGGAAGGATCGCCAATGGGCAAAGGACGGCCTCGAGAAAATGG
ACTCATGA
>Tha_a00132-T1
ATGGGTATTTGCAACTCGACATGCTGCGGAGGGCGAGCCCGCGATGGCCTCTACGAACCTGCTCTCGCCG
ATAGCGAGCGAGAGGCGGTTGCCGACCTTCTTCAGTATCTCGAAAACCGCGGCGAGACCGACTTCTTCTC
TGGCGAACCGCTCCGAGCCCTCAGCACGCTGGTTTTCTCGGAAAACATCGATCTACAGCGCAGCGCCAGT
TTGACGTTTGCCGAAATCACAGAACGAGATGTCCGCGAGGTCGATCGCGATACTCTTGAGCCCATCTTGT
TTCTGCTACAAAGTCCCGATATCGAGGTCCAGAGAGCTGCCAGTGCGGCACTTGGCAATCTCGCCGTCAA
CACCGAGAACAAGGTTCTTATTGTCCAGCTCGGTGGCCTGACGCCTCTGATCCGACAGATGCTCTCGCCA
AATGTCGAGGTTCAGTGCAACGCCGTGGGATGCATTACAAACCTGGCTACGCATGAGGAGAACAAGGCCA
AGATTGCCCGGTCAGGGGCTTTGGGCCCCTTGACTCGACTGGCCAAGTCCAAGGACATGCGAGTTCAAAG
GAATGCCACCGGTGCTCTTCTCAACATGACACATTCTGACGAGAACCGGCAACAACTGGTCAACGCTGGC
GCCATCCCCGTGCTTGTCCAGCTCCTATCTTCTCCAGATGTCGACGTCCAATACTATTGTACGACCGCCC
TGAGTAACATTGCCGTCGATTCCAACAACCGCCGGAAACTGGCCTCCTCAGAACCCAAGCTTGTCCAGTC
CCTCGTAAATCTTATGGACTCGTCCTCACCCAAGGTCCAGTGCCAGGCCGCCTTGGCCCTCCGCAACTTG
GCCTCCGACGAAAAGTACCAGCTGGACATTGTCCGAGCCAACGGTCTCCAtcctcttctccgcctccTCC
AGTCATCGTATCTACCTCTCATCCTCTCCGCCGTCGCCTGCATCCGCAACATCTCCATCCACCCCCTGAA
CGAGTCTCCGATCATCGAGGCAAACTTCTTGAAGCCCCTGGTGGACCTCTTGGGCTCTACCGACAACGAA
GAAATCCAGTGCCATGCCATCTCGACGCTGCGAAACCTGGCCGCTAGTTCGGATCGTAACAAGGCGTTGG
TGTTGGAAGCCGGAGCCGTGCAAAAGTGCAAGCAGCTGGTGCTGGATGTCCCTGTTACCGTTCAGTCCGA
GATGACGGCcgccatcgccGTCCTCGCCCTCAGCGATGACCTCAAGTCTCACCTGTTGAACCTCGGCGTA
TGCGATGTCTTGATTCCCCTGACCCACTCAGAGAGCATCGAGGTGCAGGGCAACAGTGCTGCTGCCCTGG
GCAACCTATCATCCAAAGTTGGCGACTACTCCATTTTCGTCCAGAACTGGAACGAGCCCAACGGTGGTGT
CCACGGGTACCTGTGCCGCTTCCTCCAGTCCGGTGACGCCACCTTCCAGCACATCGCCGTGTGGACGCTG
CTGCAGCTGTTCGAGTCCGAGGACAAGACCCTGATTGGCCAGATTGGAAAGGCTGACGACATTATCGAAA
ACATTCGACTCATTGCCAACCGCCAGGTTGCCGATCCCGAAGTCgaggaggaggaTGAAGGCGAGGTGAT
CAACTTGGCCCAGCGATGTCTCGAGCTCCTGGGCCAGAGCGGCGGATCCAAGGCGCACATTGAGGGCTAA
>Tha_a00133-T1
ATGGAGGAAAGCGAGGAGGCTGCTAGCGCTCAGCTGGCCCCCGCACCTGCTGATGCGCCTGGCGATAGTG
ATGCAGTTATGGATAGCCGACAAGCGGCAGCATCTGcagctgcACCAGGCATcaacaacaccatcgccgg
tgggagcagctataacaacgacgacaacaacagcatcaccagcaacaaTTCACTcgacaacaacagcagc
CGTCGAATCaacactgacagcagtggaatcatcaccGCTGGCGACAGCATCGGAACACCTGCACCCGCTC
CCGGAATAATAGCATCAGCAGCCATAGCACCAGATCCTGCAtctgcacccgcatctgctactattacgat
tacATCTGGAGCATCGCCATCGCCCGCTCCCCAGCCCGGATCTGCACCTCGCCGCAGCCTTGCATCCCCT
GCACCGtcccccggatcctctcctcgatcctcgcccggctcTTCTGGAtctggatctgcttctggatctg
catcggcatcggcagCCATCACTcccggctctgctgagtctgaacccgcCTCGACTCCGGCGCCGGGCTT
CAAGCTTCGTCCGCCATCCATTGCGCTGCCTCCTTTTGTCGCCCCGTCGTCGTATCTCTTCCACGCTGGT
GCCATGGCTGATGCGCCGGATCCCAAGCCGTTGAGCCCCCTCGACAAGGAGCAGCGACAAGGCTTGAAAG
CCATCCGCGATTTCCTCCGCAAGCGCACCAGCTACGATGTGCTCCCCCTATCCTTCCGCCTCATTGTGCT
CGATACGGATCTGCTCATTAAGAAGAGTCTCAATATCCTGATTCAGAACTCCATTGTATCTGCCCCTCTA
TGGGATTCGCACACTTCGCGCTTCGCCGGCATCCTGACGGCGACCGACTACATCAATGTGATTCAGTATC
ACTGCCAGTTCCCCGATGAGATGAGCAAGCTGGATCAATTCCGCCTGGCTAGCTTGCGAGACATCGAAAA
AGCCATTGGGGCGACTCCCATCGAATCCGTCTCCGTCCATCCTTCGAGACCTCTGTACGAAGCACTTCGA
CGCATGCTCAAGACTCGTGCGCGAAGGATCCCCCTCGTCGACGTCGATGAAGAGACCGGCAGAGAGACCG
TCATCTCCGTCATCACGCAATATCGAATCCTCAAGTTCATCGCTGTCAACAACGAACACAATACGATTCT
GCTAAAGAAGACGCTTCGCGAGATCCAGCTGGGCACCTACAACGACCTGCTCGTTGCACGCATGGGAACC
ACAGTCCTCGAGGTTATCAACCTCATGGTCAACGGCAACATTAGCTGCGTGCCCATCGTCGATTCCGAAA
ACAGAGTTCTCAATGCTTTTGAAGCCGTGGACATTATACCTTGCATCAAGGGCGGGGCTTACGACGAGTT
AAACGGCAGCGTGGGCGAGGCACTGTGCAAGCGACCCGAAGACAACCCGGGCATCTTCACATGCAGTCAA
GACGACAGGCTGGACTCCATCTTCGACACAATCCGCAAGAGCCGTGTCCACCGATTGATTGTGGTCGATG
ACGAGAATAAGCTCAAGGGGGTGATTTCGCTCTCCGACATCCTCAAATACGTGCTGCTTCACGGCGAAGA
AGATATTCCCGAGTAA
>Tha_a00134-T1
ATGGTCTTGTTTACCAACCCCTTGGCTGGCTCATCTGCGGCCCGGCAACGCAGAACCCCCCCGAGCATCC
AGTCTGCAGAGCCAGCCTTTGTTCCTCCAGCGAACCCGGCACGATATGTGCCAAACAGCACATCACTAGC
ATTCCCTCTCTCTGAAGCTATCCCAGAGTTGATGGAGAACAATCCAACCATACCCACCAGGCGCACGTGG
ACACCAAGCACCAAAACCCTGAATTTTTCCAACGATGGAGGTGAAGAACAGGATCGATCCGTCTTGGTAG
AGAGATACAACCAGGTAGCAACCAAGAGTGGCTCTTCAAGTCCTGAAAAGAAAAATTGGCTCTCTCGAAT
CTTTCGAGGATCGTCCAACCAGTCGACGCCAAAGAAGGCAGTCCTTGGGCTTTGGGCACATAAACGAAGC
ACCTCGGACCTAGGATCCTCCATTCGCTCTAAATTAGAACCCAGGATTCTCGACATTCAAGACTTGGTGC
GGTTGACTAGCAGCAGCCTGCTGTACCTACCCTCAGGATTCTCTCCTCACCCTTTGGCTCTTCCGACGTG
CATTCGAGCCACGGCTCACTACCTTGTTGAGAACTCCGATTTTCGAGGCGTTTTCCGAATCCCAGGCTCC
GTCAAGACTACAAAGGCTCTCTATGATTATTATTGTGACGCTAGTGGCAGTGACCTTTATATATCCAGCA
CCACCTATCAACCCACCCTGCCAACATCCATCCCGCATCATCTCCACGACGTGGCTTCTACCTTTAAACG
CATTCTCAAGGGGTTGCCAATAGGTGTTTTGGGATCGATCACGTTGCTTGATGCATTTCTTGCAATCTAT
TCACAACTGCAAAATCGACTGGACGTTCCAGCAGAGAAACTGAAAAAGACTCGTGCACGACTCATTGCGT
TGGCTATCCAAACTATTGACTCGCGACTCCAACGGGATCTGATTTGTGCAGTCTTTGGCTTGCTCAGCGT
TATTGGCCACGCCACTGAACAATCGCCGACTAGTGATGCCGAGGGTCAATCTCCCGCGTCTAGTGAGCTC
ATGTCATATCATGCTCTCGGAATTATATTTGGTCAGTTGCTGGTTGGGTCAGACGAGCTTGACAACTATG
ACATAAAGGAGTCTTCAGCAACTTCTGGCCTATCCCTGGTTCCGATACCAGCAAAGAAGCGAAAAGCAAA
GGGACGCGATAATGTTCCGGATTTCTTCAAGGTCCAAGTTGTAAATAACATCGCCGAGATGGTAATTTCC
AACTGGCAAGATGTCGTTCGCCAGATGCTGTTACTGGCAGCGAACCCTGACCAAAAGATGGCGCCAATGC
AAGAGATGCATGGCGATTCAGAGTCTTCCATCTGCGAATCATTCGTGGTCAATCGTACAATGGATTTGGG
TGTAGAAAACGGGAGAGATTTGCCTGGCGAAGATCAGAATTCGGAACTCACTAGAGTCTCACTCTCACTC
AGGAGAACAAAGTCAGCAGGATCACGATTGTCCAGACAGGGAAGCGGCCGAGGGCCTTCCAGACAGTCAT
CTCTTCGTCGAATGACTCCAACTATGGAAGAAGGACACCAGACGAATTCTTCCAACACTGCTCTCCCTAT
CGCGCCTACCAGTGGCATGGTTGGGCTAGTGTTGACCAGCACCAGGAACGTCACACCGCCCTCAAAGCAA
TCGTCTTAG
>Tha_a00135-T1
ATGGCTCCTCACTCAAAGGCAGTTGACCAAGATGGCTCGATTATGATTCATGGAAAGCCTCGATTGCCAG
ATTTGATCTCTATTGGATCAGACGGCAGTCATGACgacaacaacagcAAGTATTCATACGAAGATAAAAC
ACCGACAAAAAGGAGATCTGTCAAGGCCTTGGCGGCTATGTTTGAAGATCCGCATGAATCTCCCCTGACG
ACTCGAAAACCCAAGGTTGGGGCATCAAAAGATGCGTTCAACCTGGCAGAAGAGGCATACCAAGATAAGC
AAGCGTTGTATCGAATTTACAGCAGCCCTCATAAACTTTACCACCCTACCAAGACTCCTCATGGCCACCC
CGAAGCTGCTGGGGACGTGGAGCTGAGAAACATGGCGAGCAATAAACGCAAGCTCGAAACACTTCTCAGC
ATAAAATCAGCAGAGGCCGCACACTTCCAATTACGGGTACAGCAGCTAGAAGAATCCCATCCAGCATCTC
CGAGCGAAGAATTGCGAGCCGCCAGCAAAGAGATTCAGAAATGGAGAGAAAAAGCCGAAGCTGCCGAGAG
AAAGGCGGCGCGGTTCCAGAGATTCACGACCCGGATCAGAAGCATCCACAGCTCTCTCGCCATGGCGGAA
GGATCTCGTCAAAGCGGCGACGACGAGGTGATTTCGCTCGAGGGGAGAGACGCGGAAGGGTCTTATCGGG
CTTGCAGGGTTCGATTTACAAAGAGCTTGGGGAGTGAAGCTTCTGGTGTCGCGAGATATGACGGCGTTGT
TGCTGAAGAAGTGCAAGATGACTTAAATGAAAGCAAGAGTGACGAAGAAGCGCTATCGACGAATGGATTT
GGACAACACCATCGAGATTTTCATGGATTGGATGGAGTGACAAGTCCACGGATGGTGGATTTTGGGTCTG
CGGCGGTGGCGATGTGGATTGCTGCTCAAGAATACCTTGAGATGGAAGAGGGTGAGGCTTCTGGTGATTC
GCTGGAAGTTACTACGAGTGGGAGTTCTTTGGATGCGTGGGAGATgggagatgAGGACTTTTGA
>Tha_a00136-T1
ATGGTCTGGCCCGgccacaaccaaaaccaaaaccaaaaccAAAACCCCATTGTTGAATCATCAAACGCaa
ctgtaACTGTATcttcgcactcgccttcgCAATCGTCTTCGTCCTTATTTGAACCGCGTCCTCGTCCGTC
TATTGCTCGTCCTTATCGCATTGCGTCTCCTCCTGTTCTTCGCGCCTCTTTCAACAGTCCTCCTAGCGGA
CCGGACTGGAATCACCATCGCCAGCAACAGTCATTCGACCTcgatccttacgatccTTACGATCTTCCAC
CACAGCATGTCTCCGCCGCAGCCTCTCAATACACTTCGTCGTTGCCTTCGACGGCTCCCCCTCGCGGCTT
CACCACCATGCCGGGCTCCTTCTACTCCAATCCAGATTCTCGCTCCGGCTCGCCCTTTTCCGATGACGAA
GAAGACATGTTCCGCCTCGCTCACGATATCTCGCCATCGTGGCAGTCCAACAACCCTTACAACTCCCACT
TCTCGTTCCCATCCTCTCGAGATGCACCACGCATCTCTCCCTATCAACCCATCCCTTCCGCACAACCTCG
TTCCATATACTCACCCTCATCATCTGCTTCTCCCCCTCCATTCACAAACATGACCTACTCCACACAAGCC
GCAGGATCCCTCCCCTCACCGCCGAGCTCCCAGCGCGAACGGCCTGCTTCCCCCTTCTCCGTTGCGGATT
CTCTGCCCACGCTCCGCCAGGATGATTCCAATCAGCTCGCTTCTCCGCCAATGAGCCCGATACGACGACC
CCAAGTCAGGGGCCGCGGTGACTATACGAGAGACTCGGAGGACACTGATGCCCTGGCGCTCAATGCGGTG
GTAAATGGTATTGGCAGGATGCAAGTTGATATGAATCTGGACCAAGCGGGAAGATGGAGAATCGCACGTC
GGAGTGACTCTGACTCTTCTTGGTAG
>Tha_a00137-T1
ATGTCTGAGCAAATGTCCTCCCCGCGCATCACCGCCTCGTACCTCGACAACTTTGTCGGCCGCGTCGTCA
CCATCGTCGGCAAGGTCACGCAGCTGCGAGGCGACCAGGCCACGATCGACGCTGATGGAGTCGTCACTAT
TCTATTGAACCGCGAAGCTCATCTCGCCCATGGAAACGCCGCACAGGTCATTGGCAAGGTCAATCCGGAT
CTGTCCATCAAGGCCCTCAGCACTCGTGATGTCGGCCCCGGAGTTGACATGACTCTCTGCTCGGCCGTTG
CAGAACTCACCCACCAGCACAAGGACATCTTCGTCTCCGACAACTGA
>Tha_a00138-T1
ATGAACGACAGTCCTGCCTTTGTAGACTACGGCCTGGGCATCCACGATAACGTTCCAGGCTCCGGGTTTC
CCTTTGATTTCCAGCCAGAAGGCATCGATTCGCTTGTCGATCCCGGcttgtcgctctcgCCATACGCAAC
CACCACGCCAGACTCGCACTTTACAACGCCCCCGTCCGTGCCATTGCTGTCGCCCGGAAGCTCCATTGAG
TATTTTGGGGACCATCGAAGCAGCATTGGCAGCCTCGACTCGACAATTGCCCCTCATGAGATTGTCGCCA
GCTCCGCCGCCAAAAGCAGCAGCAATCAcagcaataagagtaacaacaacaaACCGAACAAGACAGcatc
aacaacaacaacaacaacaacagccaccgccaccatgatgaCAAGGACGAGAAAGGCCGCCACCCAAAAT
GTCGATGCGTCCACCTCGGAAGCTCAACCTCGCTCCAAGCGACAGAAGACGGCTTCTTCGGCCCAGGCAA
caacaataaagcaggagctccaacaagagcagccaccgccgccgcctccgTCGCAAAAACGAAAGCTGGC
CCGAAGAGGAGCTGCTGCAAAGAAAGAAGATGCAGCTCAGCGCAGCAAGAATCTGGAGCGCAACCGCATC
GCTGCGTCCAAATGCCGCCAGAAGAagaaGGAATGGGTGTTGGAGCTGGAGGAGACCAAGTCGGGCATGG
AGCTCCGCCACAACAGCCTGCGCGTCGAATACTTTGCTCTCCTCGACGAAGTGACTCGTATAAAGAACCA
GCTCATGGCGCATGCGGCGTGCAATGATCCCAACATCAATTTCTGGATCGAGAAGGAAGCTCTCCGATAT
GTCGAGAGGTGCATGGACCCTCCGGGCGAGAGGCGTCCATCAGCTGCCGCCAATGCTCTTGGGTCATGCA
CTTTGCCCTCGCCGGCAGAATCACAGCGTTCCCAGCTGGAATCGCCAATGCACAAGCATGAGGGCATCAA
CCTCGACTACATGCCCGACGAGCTACTGACTGGTGAAGCTGTCTGA
>Tha_a00139-T1
ATGTCGCGGTGCCAGGCTGTTGCGAGGCCATTGGCACGGCAGCTGCGTCAGCAATGCGCAATCCGGCCGT
TCACGACGGGAGCTGCCCGcgccgccgccgaagtgcagcagcagcagcagcaagcctcgtcgtcttcttc
tacgattcctcCTccagcccagcCCAGCGCCCTCGATCTCGACCCCAACAGCGTGCTGCCGGAATTCGAG
GCCGACCTGATCAAGGCGGGCAAGATGCCCGTCGGCTCGCGGAGGCGGAGAGTCGCCATGCGCACCACGG
CCAGCATTCCCTTTGAGCAGCTGCCGTACCAGGCGTTCCAGGAGGCGAGGGCCATTCTTGCGGCGGACCG
AcaggagaaggtggccaagattcagGAAGAATTGGCCAAGATTGCGGCATTGGAGAGCAAGGACGCTTCG
CTGGTTAAGGGAGGACAGTCAATGAAGGATACGAAGCTGGCGAGTTTGAGGCGCTATGTCGAGCAGCTCA
AGATTCAGGCGGATATCAACGACCCTCTGGTCAAGAAGCGCTTTGAAGACGGCCTGGGAGACATGAACAA
GCCCATCTACCGGCACTACGCCGAGCGCAAGTGGCGCTCCTACGACTACCGCCTCATCACCCAGCGCATC
AAGCAGTTcaacatcgtccccgacgtcctgcccaaACTCGACCCCGTCGCCGACGTCCAGCTCTATTTCC
GCCACAGCAAAATCGCTCCTGGTGCCGTCGTCGACTCCCTCGTCAGCGAGCACCCGCCCCGCCTCCGCGT
GCAGGTCTTCGACGCCGGATCCCGCCTCGTCTCCCTCGTTGTTCTcgacgccgaCGTCCCCGACGCGGAC
AACGACGCCTTCTCCAAGAGATGCCACTTCCTCGCCGCAAACATCCCGCTCGGCCCGGATAGCACTTCCT
TGCCCCTCAGCCGCATCACCGCCGACGACCAGCTCGCCGTGCCCTGGCTGGCGCCCGTCTCGCAAAAGGG
CGCGCCCTATCACCGCCTGGGCATCTACCTGCTGCAGCAAAAGCCCAACACCACCGTCGACGTCGCCCAG
CTCAAGCAGCTGTACGCCGCCCGAGACGGCTTCTCGCTCAAGTCGTTCCGCGACAAGTTCAGCCTCGTCC
CCGTAGGCTTCAACATGTTCCGCTCCGTCTGGGACGAAAACACCGCGGACGTCATGGCCCGCCACGGCAT
CCCCGGCGCGGACGTCGAGTTCAGGCCGGCTCGCGTCCACAGCCTGAAGCCGCCGGTCAAGCCCCGCGGC
TGGGAGGCCAAGAGGCAGGGTCCCGCGTACAGACACCTGTGGAAGTACACGAAGCGCATCAAGGGCCTGT
CGAATGGCCGCGGATGGACCAAGAGGAGGTAG
>Tha_a00140-T1
ATGGCTGGAAAGGGAATTGGGTGCCTCGGCGAGGCCATGGCTGCGCTGAGGATATCTGCGTCCAAGCCGG
CGACGACAGCGTTCAGCAGACAGTTTACACGGTCAATGGCTACCGAATCACCGGTAAAGGAGATTACAAA
GTCGGCAGCCTCTGCGCAGTCCATCATCCAGTCATGGAATCCAATCTCAACCGTCCCCGTCACCATCCAC
AGCTTCCCTTCTCTCGAGCCGCAGtccctcgagcaatggtccgtccagcacctctacctccccctccgcc
gcgacctcctccacctcgccgtcgtctacGAGGGCGACAACACCAGACAGGGCACCGCATCCTCCAAGAC
CCGCCACGACGTCCACGGCTCGCACCGCAAGATGCGCCCGCAAAAGGGAACCGGAAGAGCCCGCCAGGGA
ACCAGGCAGAGCCCCCTGCTGCGAGGCGGTGGAAAGTCGTTTGGTCCTCATCCTCGCGACTTTGGAACCA
GGCTGAACCGCAAGGTCTACGACAAGGCGTGGCGCACGGCGCTGAGTTACCGGTATAGACGGGGCGAGCT
GATTGTCTGCGAGGACGGCATGGAGCTGTCGATGCCTCATGATTTCGACCTGGTGGCGGACAAGTACCTC
AAGGACGGTCTGAGGGAGGCGTATCTGAAAAAGTACATGTCTGGCGTTTTGAGCACGTTGGGTCTTGGTC
GTGAGGATGGCCGCACGCTGTTCGTCACGGGCGACCGGAGAGACAGGCTGTACGAAGCCATGGAGCAAGT
GCCTTGGGATGGACGAGCACTTGACCTGGATGACGTCGATGTCAAGGATCTGCTCGAGACGGGCAAGGTG
GTTATGGAGAGGAGTGTGCTGCGCGAGATGATTGAGCAGCACCAGAGCGACTTGGTGAGCCGGATTTTCG
TCAATGGGATTCCCAAGGGAGGCCCTGCGCTGGGAGAAAAGGTCTTGTGA
>Tha_a00141-T1
ATGGCGTCCAACAAGCTCGGCAAGATGGCCGGTTACATCAACTACCGGATGCGCGTGACCCTGCAGGACT
CGCGACAGCTCGTTGGCCAGATGCTCGCCTACGACCGACATATGAACCTCGTTCTGGCCGACACGGAGGA
ATTCCGCCGCATCAAGCGCAAGAACAAGACAGCTGCTCCCGGGGGCGCACCGGTGGGCCAGACCATCGTG
CAGGAGGAGAAGAGGACACTTGGCTTGGTGATTGTTCGTGGAGCACACATTATCTCGCTGACCGTCGAGT
CACCTCCTCCCGCCGATCCTAGCGCTCGATTGGGCAAGGCCACCACCGGCGGCATTGCTTCGACTCTTCA
GGCTGGCCCTGGCGTTGCTCGACCTGCTGGACGCGGTGCTGCGGCCCCGATTTCTCTCGCCGGTCCGgct
gctggtgttggtggaggtgctccCCCTCCAGGATTCCCATCTTTccctggagcccccggtgctcctggAG
CTCCTGGCTTTGGAGGACGAGGCGGCCCCCCTCCTGGATTCCCTGGCCAGTTCCCTCCTCCCgcgggttt
cccaggtgctccaggcttccctgGCGCGCCtggcttccCTCCCGGTGGCCCTCCTCCTGGCTTCCAGCCC
CCTCCTCGACGATAA
>Tha_a00142-T1
ATGAAGTGGCCAAAGGCACCGCCTTTTTACGTATGGGCCTGTTTGATGGCATCCAGTGTCCCCATACTGT
TTGGTTTGGACACGGGCAACATTGGTCCTGTTACGACGATGCCTGCCTTTCGCAAGACCCTTGGTGACTT
TTCACCTACCATACACGGAGTGATTGTTTCGTCGGTTCTCATCTCCGGTGCTTTCACGGCACTCGTCGCC
GGAGTTCTTGCTCACAGGTTTGGTCAGGTCCGCATCTTTTCAATAGGGGCTTTTGTTTTTGGTGTTGGAG
CAGCTGTTCAATCTTCTGCTTCAAGCCTCGCTGCTTTCATCGTCGGACGCCTTATTCAGGGTGTAGGCGA
GGGCCTGTTTGTGAGCAATGTATGGGTTCAGGTTTCCGAAATGTCTCCAACCAAAGTCCGGGGTACGATG
ACAGCGCTGCCGCAATTCACCATTGTTATTGGTGTGGTTTCCGGTTTCTTCATCTGCTATGGCACTTCCC
GTCTTGGGGCAACGACATCACTCAGCTGGCGCATCCCGTTGGCCACCACATCAGCTCTCGGTTTCTTGTT
GTCGGGAACATATTGGTTTGTGCCGGCCTCTCCACGATGGTTATTAGCCAAGGGTCGAGTTGATGAAGCA
CGCGATGTTCTTGTTCGACTGGGCTTTGACGATGTCGAGCGTGAAAAACTGCTGGAGGAATCCAATAACC
AAGATCAAGCTAACAATCCTGCTGATGAGACGCTGTGGCAAGGCCTCAAGCAAACGTTTGTGGGATTCAA
GGAAGCCTTCTCAGCACCGTTCCGTGCCCGCACCGTGTTTGGATGTTTCATCATGGGCATGCAACAACTT
GCTGGAATTGACGGCATCTTTTACTATGCACCGATTCTATTCGAAAAGGCTGGATTAAGTGGTGAACAGG
CGTCCTTTTTGGCTTCTGGCGTTTCTGCATTGGCAATCCTGGCAGTTACCATCCCAGCCACCTTTCTGGC
GGACAAATGGGGGCGAAGGACCTCAAGTCTGTTGGGAGGCATATTGATCACAACTCTCATGCTCGTTATG
GGATCTCTGTATGCGGCTGATAAGGTCCATGCTGACAGAGGGGCTGGCAAGTGGGTGGTTATCGTATCGA
TTTACTTGTTTGCCATTGTGTTCAACGGAACATGGGCCATTGGCTTTCGTACCTTTTTAATGGAGAGCCT
ACCGAGGAAGACGAGGAGCAGTGCATCGAGCCTTGCTCAGAGCGCTAACTGGTTTTCAAACTATCTTGTG
GCCCTCATCACGCCAGTACTCATTGCAAAGTCGACATACGGAGCCTATTATCTGTTTGCCTTTTCATCCC
TCTTCACCACCATCATTGTGGCGTTGCGCATGGTCGAGACGCGAGGCCATAGCTTGGAAGAGATTGAGCA
GCGATATGTCCAAAGCCGAGGCATCTCGACAGGAATGTCGATGCCAATGGTGAGGATAAGGCGTGTGCAA
GCCACTCAATAG
>Tha_a00142-T2
ATGCCTGCCTTTCGCAAGACCCTTGGTGACTTTTCACCTACCATACACGGAGTGATTGTTTCGTCGGTTC
TCATCTCCGGTGCTTTCACGGCACTCGTCGCCGGAGTTCTTGCTCACAGGTTTGGTCAGGTCCGCATCTT
TTCAATAGGGGCTTTTGTTTTTGGTGTTGGAGCAGCTGTTCAATCTTCTGCTTCAAGCCTCGCTGCTTTC
ATCGTCGGACGCCTTATTCAGGGTGTAGGCGAGGGCCTGTTTGTGAGCAATGTATGGGTTCAGGTTTCCG
AAATGTCTCCAACCAAAGTCCGGGGTACGATGACAGCGCTGCCGCAATTCACCATTGTTATTGGTGTGGT
TTCCGGTTTCTTCATCTGCTATGGCACTTCCCGTCTTGGGGCAACGACATCACTCAGCTGGCGCATCCCG
TTGGCCACCACATCAGCTCTCGGTTTCTTGTTGTCGGGAACATATTGGTTTGTGCCGGCCTCTCCACGAT
GGTTATTAGCCAAGGGTCGAGTTGATGAAGCACGCGATGTTCTTGTTCGACTGGGCTTTGACGATGTCGA
GCGTGAAAAACTGCTGGAGGAATCCAATAACCAAGATCAAGCTAACAATCCTGCTGATGAGACGCTGTGG
CAAGGCCTCAAGCAAACGTTTGTGGGATTCAAGGAAGCCTTCTCAGCACCGTTCCGTGCCCGCACCGTGT
TTGGATGTTTCATCATGGGCATGCAACAACTTGCTGGAATTGACGGCATCTTTTACTATGCACCGATTCT
ATTCGAAAAGGCTGGATTAAGTGGTGAACAGGCGTCCTTTTTGGCTTCTGGCGTTTCTGCATTGGCAATC
CTGGCAGTTACCATCCCAGCCACCTTTCTGGCGGACAAATGGGGGCGAAGGACCTCAAGTCTGTTGGGAG
GCATATTGATCACAACTCTCATGCTCGTTATGGGATCTCTGTATGCGGCTGATAAGGTCCATGCTGACAG
AGGGGCTGGCAAGTGGGTGGTTATCGTATCGATTTACTTGTTTGCCATTGTGTTCAACGGAACATGGGCC
ATTGGCTTTCGTACCTTTTTAATGGAGAGCCTACCGAGGAAGACGAGGAGCAGTGCATCGAGCCTTGCTC
AGAGCGCTAACTGGTTTTCAAACTATCTTGTGGCCCTCATCACGCCAGTACTCATTGCAAAGTCGACATA
CGGAGCCTATTATCTGTTTGCCTTTTCATCCCTCTTCACCACCATCATTGTGGCGTTGCGCATGGTCGAG
ACGCGAGGCCATAGCTTGGAAGAGATTGAGCAGCGATATGTCCAAAGCCGAGGCATCTCGACAGGAATGT
CGATGCCAATGGTGAGGATAAGGCGTGTGCAAGCCACTCAATAG
>Tha_a00144-T1
ATGCTCGAAGCTGCTCGCCGGGAGCTTGAAGAAACCCAGCGCGAGAATCACTTTCTCAGGGCCGAAAACA
ACACGTTGCGTGCCTATTCGCCGTTACAAGGCGTATCGCCATATCTACCACCGCAGACCCAGATATTGGC
AACACAGTGGTACATCAGTCAGCACAACCTACGACAGCTGCTGAATACGCTTGATGTCGACCTCAGAGAC
CTTGCTTATGTTGCAGACAAGAAAGAGCAATTCCCTCCCAAACAACGACTCCTAGCAGAGCAAATTGTAA
ACACACAGTTGTTTCGCAACTGGGTGGTGTCGCCGACTTCTTCCAAGCTTTTAGTTCACTGGGACTCCCG
GCTACCAAAAGTAATCGAGGGTGTCTCACCACTATCCGTCTTCTGTATGACTATGACACAAGCACTAAGA
GCTAAGGAGAGATTTGTGTCGATGATGTGGTTCTGCGGACGGCATGTCGACGCAGAAGAGTCTAGAGGCT
GTGTTGGCGGGCGTGCCATGATTGCAAGCCTCATTGATCAGCTACTGAGACAGCATACATTCGACGCTCA
ATTGCTGTCTTCGACAACCATTAACCTCGTGGGACTGCAAGAAGGCAATCTCGATACATTAATAGAGGTT
CTATGCTACTTAGTGCGGCAACTTCCTCCGACTGTGTCAATATTCTTCATTATTGACAACGCTGCCCTAT
TTGAACGAGACGAATTTGAGTCAGAAGCGCTGCAAGTCTTTTCTATTTTGATTCGTCTTTCACAGGACAC
AAGTATGCCTGCTTCAGTCAAATTACTGCTTACGAGTACACCGGGCACAACGATAATACGGAGTGCTTTT
CAGAGTGAGGATTTGATCCTGAATGTAGAGGGACTACCGCAAATGGTCTGGGCAGCGAGCGATGAGCGGA
TGGTGAGGGAGCTTGAGGGAGAGCTTATTTAA
>Tha_a00145-T1
ATGGCGGACCCAGACGCTGCTGGGTCAAGTCTTGGCCATCGACCAGCGAGTGTCACCTTTATCGACAATC
GACTTCCAGAGCACCACCAACTGTTTGCAGACCCTTCTGTGCACTATGATCCAGCCGTTGAGAAGTATGT
GCCGAGTATGGCAAAGGTGGATGAGGGCGTGGCCTGGATCCCAAGACCCGTATTGACAAATATCAATGCG
ATGAAGTTCTGGGAGGATATACTCCCAAAGGCTATGGAGGAGCTGAAGTCAACAGTAGAGCCTGACGGCC
GATCTAAAACAACATACAGTATCCGAGATAAAACCAGCTGGGATGCCATTTATAGCAGTCTCGAAGCAGC
AAAGTTTAAGTATGAAAACAAAGAAGGTGCAGCAAATAAATTACGCGACGTGAGACGAAAGGCTGCGAGC
AAGATTGCCCCTCTAGAGGGTGTGGTTAAGATAGCCTCAAAGGTTGTCCCTGAGGGCACCGCAGCGACGC
CCGTGCTGGGTTCTTTGCAAGTGCTTCTGGATGCTGTGAAGATTGCTGCACGCCTCCGCGAAAAAGTCCT
TGAGAGTTTTGACGATAACCTTTCCATATTTTCAGACGTCGAGCTGTTTCTAGGAACTTTTCCAGACGAT
GAGAATATTGTAAACGCATCCGTGGATTTGACCGTCGCCACTCTTAAAGGGATCGAATTAGCTATTGGTT
TCTTCATTAGCAACTCTCGTAAGGCAACATTGACAGACTTGTAG
>Tha_a00146-T1
ATGAGTCTAAACGGCCCTCTCTCAGAGGCCGATGAGTCAAAGACCGTCGATGCTACCTCGACCATGACTT
CGACTCTGTTGGCCTCAAGTCAAGATGAAACTCACAATGGGAATGCTGGCTTTGGTGAAGTTGGCAATGT
AGTCGGGGATGATAACAAGCCAGCCGCGCAAGGAGTTGCCAGATTCGTCGACGACATCGAGACTCTAAAG
AAGAAGATTCTCGAACTCGAACAACAGGCCAAAGCCGCTTCATCGACAAATCTTGAACAAGAAAATCCGC
CATCGGAAAGGGAAACTGAAAGAGAACAATACAAACGAATGGAAGAGTGCCTTTATAAACATCGAAAGGA
ATGGGAGGTGAATGGAGGGCCTGGAGGATGGAACTTATGGTCATTCAACGACTATTTCAGGAACGGAAGA
TCTGATCGCCGCTGGGAACTAAGCAACGATGAAGTTTACCAACGGCCAAATCCTTTTAATCCATCTCATA
GCTGCGTGGATTTAAAAGATACTGTGAATGCCGATGCGAAGGCTGATGCCTATGAGGAGTTTGACCGCGA
AATCGATTATGGCCATCGCCGTGAGCGGCTCCGTAAGAACTTTGAATGGGAAATGGATCGTCTCTATCTA
ATAGAAGAGTCCCAAAAAAGAAAGACGCATAAAGTTCCGATAGACGACGAACCTGAGGAGgctgagaaag
ctgAACCCGACAAAGACACAGAGCGGGTCTTTGCAAAGCCGAAGCTCACTCGGGTGAGCTGGGCGGCTTT
CAAAGCCATGGAATCAATGTTTGAGGAGGAGTCATGTGCCATTGATATTCTCATAGGCGATCCTATTGTC
GATGATGACGCCAGAGATTACCGGCGGTGGTCCGGCTTTGGTAATCGTCGAAAGCGTAAGACGGAACTTG
TTTTGGATGGCAAGATGCACGAAGCGAATGAAAATGGCCAAGGAGCTCTTCCTGAGAGAATACGGATCCA
CTCGACTATTCTTCGTCATATTATCGCCAAAATTCTCGCCTCAACTGCGACTGAGGAATTAACTAACTCG
GGCTATCGTTCGATAGTCTTCGTTAGGCCTTTCAAAGCCCTCTACTTTTGCAGGCCTGGTCTGTTAGACT
GGTACGACGAGCTCACACAGAAGCTAAAAGAAGAaaagaaCAAACCAGTTGCTTCCGATATACCTGATAC
CGAGGGTGACTCAAGTCTGACACCGAGAGTAGAGGATTCTAAAGTCGAGAAACCTCCTGCCAAAGAACCT
ACAGCTGTGAAGCCAGTAGAACAGACTGAAGACAAAATCGAGCAAGATGTAAAGGAAGAAGCGACAGCAT
TAAATGAGAAAGTGGAAAATAAAGAGTCAGAAGAAAAAGAAGGACAGGAAGACAaggcagaagaagaaaa
agaagaggaaaagaaggcagaagacgaagaagacgaagaCGCAAAGCTTGATAACTTTACAAAATCACCG
GCTGCAGCGGAGCATATAAAATGCCTTCTGGATTTTATAGATTCAGACATTTCCTCGCGACATCTTCATT
TCGGGAAGCCTGAATGCCGCAAAGTATTCTTTTCAGATCTCTGGCTACTTTTCCGACCTGGAATGGAAGT
TATCGGAAGTGATGGCAAGCAGGTATACAGAGTCATCGGCGTCACCAGCGCAAAACACCGAGTTGCGGCG
CCTTGGGAGAGGTGGTATAACAACATTACGGATGACAAACGCAAAGCGTCACCCTTTAGCATCACCTGCA
TctacatcgacTTTGACGGAAAGAATATTGGTCCAGTAACCAAAATCTTTGACTTCAAGAGGTTCGATGG
TGAGAAGGATATTACTTTACTTGAAGTTTATCCTCTTCGCTTTCATCCTGTTAAGCAGTTCGACCTCGAT
GATTCGCTGTGGTCAGAAGATGAAGGTCTATCACAGTATCAGAAGCACAGACGAATGCTGATACGACGGG
GAGCCATGTTTCTCGAAGTTGCCGCCGTCAAGCATATGTACTACGCCGGGCCAACGCTGGAACTACGCGA
TGATGTCGAAGGGCAGGTAGTCATCGACTTCGAAACAGCCTTTTCTGTGGAAGATGAGATCCAGAAGCAG
TGGAAGCCAATCTTGCAACCCCTCATTGGAAACCCTCCGGcggacgacgatgatgatACGGCCGACGCTC
GCTGTCGCGGACGCTGCTGCGAAGGCGATGTTGTATACGACGATACATCTATAGACGAGCAGCAGAAAAC
AGACTATCTTAATAGTCTTTTACCTAGGATAACATCTTTAAACGCTCAGCCTTCCATTGCCGTTTTCCCG
CGGTCCTTGAAAGAGTTGAGGGCAGCTGGTTCTGAGGACGGCCCTTACGTTACAGAAGAGGAATTAATTA
TCATGTCGTATCGTGTGTTTGGCTTTGTTCTACGCAACCGCAAATGGGCTAAATTGGATCTTACGTACAT
GACGGCGATACATGCGCCAGAGGCGTCGGCCGTGTTGGCTGATGAGAGAGCACGCAATAGTACTGACAAT
AAGAAGCCCAAAACCGCTTTTGATCGTCTTGTTATTGAGAAAGAGCACAGGTCCATGATTGTATCACTTG
TTGCTCAGCATTTCCGAGACAAAAAGTCATCAAGTGGACAACAACAGCAGTTTGACATTGTCAAAGGCAA
AGGAAAGGGACTAATTTTGCTTCTTCATGGCGCGCCCGGAGTGGGTAAAACGTCGACTGCTGAGGGAATA
GCAGAACTTTTTAAGAAGCCGCTGTTTCAAATTACCTGCGGTGATCTCGGCACAACGGCAGCAGAAGTCG
AAAAAGCCCTAGAAACTAATTTCGCACTTGCAAATCGATGGGACTGCATTCTTCTTCTTGACGAAGCAGA
TGTATTTTTGGCTGCAAGGACCAAAGAGGACTTTGTGCGGAATGGACTTGTAGCAGTTTTCCTGCGTGTT
ATGGAGTATTATGCCGGTATTCTCTTTTTAACCACCAATCGCGTTGGAGACTTTGACGAAGCCTTTACCT
CTCGAATTCACATCAGCTTATACTACCCAGAATTGGATGCTGGCAAAACTCTCGAAGTCTTCGACAACAA
CTTGGCCATGATTGAAGACAGGTTCGCGAAGAAAACCCGACTTATCAATATTGAGAACACAAAGATTCGC
GGCTTCGCTGCCACCCATTTCCTCCAGCACAAGGAAGCTCGATGGAATGGCCGGCAGATTCGCAATGCTT
GCCAGACAGCACTGGCCTTGGCCGAGTATGAAGCTCAGGGCAACAGTCATGAGGCTATTCTGAAGCCCGA
TGCTCTCGTTAATCTCAACGAAAGACATTTCGAAATTGTACAGAACGCATATCTCGAGTTTGCTGATTAC
ATGAACAAGCTATATGGTATTGGTGCAGCACAGCGGGCCAAGGAAGGCCGACTACGAGCTGTCTGGATCG
ACGAGAACAACAATATTGTCGACACTTCTGGAGCAAACCACAGAGGACAGGACAAAAAGAAGGCTTTTCT
CAATTCGACACAGGCGCAACTGCCACAACACCAGGCGTTTGTACAGAATTCATCTCCACAGCCACATCAA
TACATCCTACAACAACAGCCTCAGTACTCTCAGAATTTCCAACAGCAtcaggattTGcagcagcagcagc
aacTATTTCAGCAATATGGCGTGCCACAGCAacaaTACcagCACCAGAACATTGTTTCCCCCCAGCCTGT
CTACCCCAACTCGAATCAgatgcaaatgcagatgcagatgcCAAACGTTCCCATCAATCAACAGCAGTGG
AATACTAGAGTCGACAATACAGGCAATGCTACATTCCAGAGCCCTCCAGGAGGGCAGGACCCCATGCAGA
TTCCACGGTCTATGGCACAACAGCAGCCTCTGCCACTATCGCCATCGGCAGGGCAgcagcagcaACCAAT
TGCGCAACAACTCGGCCAGGGCATCCAGAGCATGTACGCAGCATCATCTATGCAGTGA
>Tha_a00147-T1
ATGCTACGCTCATCAAGGGATATGGAATCCGAAAAAGACGATGAATATTTCCTGGAGATGATGGCTCAAT
CGCGCAGCCAGTTAAGCCGTTATGGGGAGGTAATTAGATCCTGGACCCCGGACGACACAGTAAACAACCT
CCTATTCGAGTTCGGAGAGGCATGCATTGGGGCCGGGCTGATAAAAGAGGCTATCAAAACGCTTGAGCAC
TTAGAACTTATTCAAAGCGGCCAGCCCGAACATGACGAGCCGGCACTGCTACGGACAAAACAACAATTAG
CGTTGGCTTACCAAGTAAAGGAAGCGCTAAAAGATGTGGGAGAATTGTCAAGAAATGACCCCAATCTTTA
TGATAAGCCAATCAACCCCAAAGCTCTTCATATCTTTGCTCGAACCGAGGCCGGGAAGAGGCACGCCGAA
ACTATTTGGGGCCCGAGCATCTGGAAGACTCAACAGAGTCAAGAAGAACTGGAGCACGGAGATGATACAT
ATTCTTTCTCTTTAGTCTCCTTCGACGGCGGCTCGCCTTCTATAGCCTTTAGTGAACGAGAAGAGTCTCC
GCCACTGGCCCAGAATGAGGACGTTCGCCAAGGAGCAGTGCCTACACCGGctcagcgacaagcacaGCAC
CAAGCACAAGGGCCTCAGCAAGCACATGACAATGTCACCCTGCGAGGCCAATTATATAACCACGCCCGCC
TTGTCTATAACCGCCTTATGACAGAGGCGGCTTATCAATTTAGCGGCTCTGAAAGCATACCACAGGATAC
AGTGGATAGAATTATACAGCAGTCCTACCTGCAAGCCAAACAATCAGTTAGAGACTCAGTTCGGCGCCAA
GCTCAGCAGCAGCAACGGATAATATCGGAAGAAAGCAACTACAATACATCTCACGCGGGACAAGATCTCG
AAACACCAGAAGATATACCCGAGCTTGACAATAGACGATTTATTGAACTGATGGAGCAGCTTTTTGAGGA
AACCGATGTGGATGAGAATCACATCTTGTCAGAAGAcaaccacgcacACCAACGCAACCACGTACGCCGG
CACCTCGATGCCAGTGTAGGTCGTCAGGTTGTCTATTGCCATGCTTGCGCTAGCAAATGGTACCGCGATG
AATCAGGGTTACCATGCCCCAGATGTGGTAGCGATATCACAGAAGTCGTAAGCCCAGACAATGATCCTGG
AGATTTGAATGACGACGACGATTCGGAGCCAGAATCCCCCCCACTGCGTCGCAGATTTCCACTTCGGGAC
TATGACAGCGACCACGCTTCAGACCAGACGAAGCCTATATCGAAGAACATCTTGGAGGACCGAAACGACC
ACTTACAACGTGACGTAATTGGAAATTCGAGATCAGAGTCAACAGGTGCAGAAGGAGAACTGAAGAGCGA
TTTATCAGATGAAGAAGTCCAAGATCAGATTCCTAATGGCGAGGAATCCCAACATCAGCAGCCGCAAGAT
AATCCATATATGATACGTGATGATTTTGGGAACCGCGATGAAGGGTCAGACGTTCAAGAGGGCGTCGATC
ACGCCGACGACAGCGGACAAGGCTCGAGCCAAGCTGATCACGACCGCCGGGTGCCCATGGATCCGCCTGA
TATCGCCGAGTTCGCTTCCAAGCGCTACTTTGAGAAGCTCCGCCAACTGCAAACCGATCACCAACAGACG
AATGATGATGAATCTAATGCCACAACgaCAGCGACCGCGTCTGAATTCATCCTACCATTGCGAGATTCAT
CGAGTCCCACGGATGAGAAGCCCCACCCGTCAGCTCGAGGCAAGAAAAGTTTCCTTTCAATAAGACAAAA
AGTTGCTGATTCAAATGCCTTAAATGCAATCGCAGAGCAAAAAACAACGGATAATTCACTCCCACCCGTT
GAGGAAGATTACCGGTATACTAAAATGGAAGAGGATATAGAATCAGAGCGAGTGGTATTGAAAGAAATGT
TTAAAGTGCTGGAGGAAGAATCTTTAGCAGAAATTGAACACGCGGCCGAAGACACACAGCTCAGATTAGA
AGCGCAAGCAGTGGCTCAAACGCTGGCGCAAGAAATAGCATCATACAAGTCAGCAGTTGATGAACTAAAA
AGTCAATTCTTACGAGCAACTCAAAGAGAAGAAAAAGATGAAAAGGCGAGCGCGTGGATGAATAAAATCA
GAGCATTCGATTTCCTTGGATTGAGAAAAATGATCATAGAAATACAAAAGAAGcgagaagcacgagaaac
accagagtcacgacaggcacgacaagcacgcgaagcacgagaagcacgAGAGGCACAAATTATTCAACGC
ATAGCAAATGCCAACTTTGAGCTGAGTGATCACAAAGAGATGAAACGAAGGCTTATCGAGAGACGCGAGG
AGGCATTAGAGGCAATGCATGCAGATCGTGGACAGGAAGACTCCTCTACAGCACCTGGAGAATTGGAAGC
ACAAGATCCCTCAACAGAAGTCTCGGCAAGATCAGAAACTTCCAAATCAGAGCTGAACTATTATCAAGAG
TCAATATCAGACGAAGAAGAAAAGATAGGCGATATTCTTGAGAAAATAGAAGCACTGGAAGAAGAACTAC
GTCTCTTCCGAGCAGAAAAGGAAGTCCAGATCCCGTCTGGTAGCGAGAGCCAAAAGACTAAAACTGGCGG
TGGGCGTCCAATTTACTGGAGATGCTGTAAGTGCTCAGGAGGATGGTACAGCTACCAGATCAACGACAAT
TGTCCCATGTGCCAAAGTTGGCGTTGCGACAACTGCGAATATTCCATGAGCTAA
>Tha_a00148-T1
ATGAAGCAGTTCAAATTTCTCCAAGACATTGAGTTGGAATCACTTGAAAATCCGTCGAAAGAATGGCCAA
ATCATCTCTTCCTTGCTCAatttGATCGATTTGAACTTTGGGCAGTGAATCTCGGCGTCTTTGTGAAGGG
CCATGGCTCTCTGGATTACAGAATTCGCGATTCCGAAAATATGAAAGAGGCCATACTAAAGATGATGAAA
AATTTAAATAGGTCACTCGATGAAGCCCTTGCCTACCTTCATGGCGATATTgaacaggaagatgaagata
cagatacagacTCAAGCTCTGATATGGAATCGGATATAGACTTGCTTCTTGATAGTATCAAGGATCCCAT
TGATCGGCTATATAAGATGGCCGTTTGGATACGAAACCCAGCAACTAGGATTACGTCCACCAAAGCCAGA
AATTTGCAACAAGTCGATGAAGAAACCAACGTAGATTTGTTCAAGTCATTTGAGAATTTCGATTATAGTC
ATGTCAGCTCTCTCTTTCTAGAATACGAAAAGAATAAAGCTCTACAAGAAAATCCAGTAGCCCAGCCTCA
CGACGCAGTTGGCAACTACGAAGCGCTTGTTGACGATCAgatgtgggagccgatcagaAAGACGTTGGAG
TTGAACAGAACAAAGATATCAAATGGCAATGAATCCTATCTGGTTCGCCGGATAGCCCGGGCTAACGGAC
TCAGACGACAGCAGTTTGCCTACTGGAGAAAGCATAAAAACAAGCTCCGCGAACACGCAACTGTTGTCGT
GGCAGCTCCGACGCATAATTTACCGACTACAGATCATATTGTACAATCGGAAGACAAGAATGAGAAAGCT
AAAGCGCCTCTCACAGTTACTACCGCTACTCAGCTACGCCTTTCACACGGAACTGGGAAAGAATTGGAGA
AAGAAAATGGCATGACTCTTGCCGTCTCGGAGTATGCTCCATCGGCATGGAATCCTAGCAAAGACATTGT
CAGCTTTCCATTACCCCCGAAACCATCTATGACTGATGAGTATTTCGAATGTCCATACTGCTATACCATC
TGTCCTGTTGCTATTCTCTCAGAAAAAGCCTGGAGGTAA
>Tha_a00149-T1
ATGTCGACCTTTGAGGCTTTCGGAATTGTTCTTCGGGCGATTCCCATCCTTATTGAGGGTGCAGACCTCG
GATATGACAAAGGCAAGCTGGCGTTGGGGAAGAGAAAATATGTCGGTCAGCTTGCAAGTGCTCTGCTGAT
GCAGCGGCAAACGGTATCGGAAACTGTTCGCCTTATCATTACGCGAAGCGGCTACAGCTATGACGAGACG
TTATTTGACGAGGGGCCCCTTGTATACTTCCAAAATACGGACATTCAGACATCGGTGGAAGCATTCTTAG
GGGACGAGAACTACAAGGCTTTGACTGCTAGTCTGCGAGATATGCAAACTACCTTGAAAGAAGTCGCTAA
ACACTTGGACGGCCTAATTCCTTCTCACAAGAATGACCCATACGATCTCATTGGCATCATAGACGCAAAT
CAGACGGCAGAAAAGCGGAAACCGGACTTAATACCACGTCTCAAGACTCTCTACATTCTCTCAAACAGTA
TTAATGAATCGCGATGGACCTGTCAGCTCACTTCCATCATCCAAAACTGCGAAGCTTGCTAA
>Tha_a00150-T1
ATGGCCATAACAGAGAAGCCCATTGTTCTGTATCACTATGCACAATCTCCGTATTCACAGAGAGTAGTGT
GGTATCTTGCTTTGAAGGGGATCAAATACCAGCAATGCATTCAGCCACGTATCATGCCCCGGCCAGACAT
TCACCGTCTAGGCGTAAAATACAGGCGCATTCCCATTCTCACCATCGGCAGGGATGTCTACCTAGATACT
CGCCTCATCATCACAAAACTCAATGAACTACAACCCGGCCAAGAAACCCTCCATCTCTCAGTTGCGACAA
CTCCAGAACAGCGAGCGCTGCAGCAACTTCTTCAAGTATATATCATGGATTCCGGGTTCTCTAGAAACGT
CGTGCAACTTGTTCTATTCAACCACAAGGGCCTAAATGATCCGGCGTTTGTAAAAGATCGTGCAGAGTTC
ATAGGCGGCACGACGTTTTTCCCGCGGGAGGCTCTAGAGGCGATGCGACCGGAGGCGGTTCGTGTGGTGA
AGAATGGGTTTGAATTTTTGGAGCGGACGTTGTTGTCTGATGGGAGGGAATGGCTTCTGGGAACTGAGAA
GCCGAGTATTGGTGATATTGAGGTTGCTTGGTCGTTGGTGTGGTTGGAGAGAGTCCATGGAGCgattccg
gatgagtggattccgagggAGGAGTTTCCGAAGGTGTTTGCTTGGATGGAGAGGTTTAAGAGTGTTGTGG
CGAAGGCACAGGAGGAGTTGGGTGAGGTGAAGACTTTGAATGGGGATGAAGCTGCGGAGTTGATTCTGGG
ATCGGAGTTTCATGAAGTTGAAGGCCAGGTTAATGAGGGGGATGCGCTGGTTCAGCAACTGGGGCTGAAG
AAAGGGCAGTTGGTGCGAGTTTGGCCAACGGATACTGGAGTTAACCATAAAGAGCTGGGAGAGTTGGTGA
GTATCAATGagaaggaggtggttgttgaggcgaaggcggaggaGGGCGGATCAACAAGAGTTCATGCTCA
GAGACATGGATTTGCGGTGGCAGCTTATGAGGAGTAA
>Tha_a00151-T1
ATGATTGTGCGCAGCTGCGCCCGGTGCGCCTCCAGGGCCCGAGTTCTGCGGACGAAGCCCAGCATCTCCC
CCCCGCGATATCAATACCGAAGCTATGCGACACCTCACGGAGCTCCAGCACCAGCTCATGGAACAGGGGC
GGGATTGTTGGCGCCGCTTGTTAGCGAGCTGGATCGCATGGCGCCGAGCTTCGACGTTCGAGGAGAGCAG
ATCCGCATCTTGAAGACGCCGGCCGAGTTCTACGAGACGCTCAAGGACCGAATACGGAATGCCAAGAAGA
GGATATTCCTGTCGACGCTGTACATTGGAAAGTCGGAAAAGGAGCTCATTGAGACGCTGCGGGAGGCGAT
GAGGCTGAACCCGGACTTGAAGCTGAGCATTTTGACGGATGCGCTGCGGGGGACGCGCGAGTCGCCGCAG
GCTTCGTGCGCTTCGTTGCTGGCGCCGTTGGTGGATGAGTTTGGGGCTGATCGGGTTGAGATTCGGATGT
ATCATACGCCGAATTTGACCGGGTTGCGGAAGCAGTATGTGCCGAAGAGGATCAATGAGGGATGGGGGCT
GCAACACATGAAGCTTTATGGAGTGGATGACGAGATTATCATGTCTGGGGCAAACCTGTCAATGGACTAC
TTTACGAATCGACAGGATCGCTACCACCTCTTTTCGTCCAAGGAGGTGACGGACTATTTCTGGGGCATCT
ATAATGGCGTCGCGTCGTTTAGTTTTCTCGTTCAGCCGTCAAAGGAGGAAGCGGCTGGATACACTCTCTC
TTGGCCAACGACAAACTCTGCCCCGTCGCCTTTGGAGAAGCCTCAGTCGTTTGTCAAGAAAACTACATCT
ACACTCCAGTCGCTTATAGCCGCGCCGGAAAAGCAGCCGGACAGTGAATTAAAAGACACACGAGTATATA
TGCTTAGCCAGATGTCTCAGGTTTTGAAACCGGATACTTCAACTGAGCTTCCGGTGGTGACGCAGATTCT
CGAAAGGCTGTCGCAGCCGGCATATGCTGGATCGTCATGGACGTTTACTGCTGGATACTTTAATCCTGCC
CCGTCATTAACTAAGTTGCTTCTTAACACGGCCTCTAACAAGAACGTCGTCATTACGGCGGCGCCCGAGG
CTAATGGCTTCTACAAGTCAAAGGGAGTTTCTGGACTTCTGCCAGATGCCTATGTGCTTCTCGCTCGTCG
TTTCCTGTATGCCGTCCAGCAGTGTGGCCGTGAGGGTGATATAACTTTGAAGGAGTGGCGTTTTGGCACA
ACTGGCCAGCCTGGGGGTTGGACATACCACGCAAAGGGCCTTTGGATAACAATGCCCGGTGATGTTCATC
CCAGCATGAGCATCATTGGCAGCTCCAATTACACGAAACGGAGCTACTCGCTCGATCTTGAGGCGGGAGC
TCTGATTGTGACTCGGAACGAAACACTAAAGGCGCGGCTCGGAGAAGAACAGGGCTGGCTGCAGGATCAC
GCAGCGGGAGTCACGATGGAAGACTTTACAAGGAATGAGAGGAGGGTTAGTCTCAAGGTGCGGATTGCCA
TGTGGATTGTAAAGGCTGTGGGAGGCGCCCTGTGA
>Tha_a00151-T2
ATGAGGCTGAACCCGGACTTGAAGCTGAGCATTTTGACGGATGCGCTGCGGGGGACGCGCGAGTCGCCGC
AGGCTTCGTGCGCTTCGTTGCTGGCGCCGTTGGTGGATGAGTTTGGGGCTGATCGGGTTGAGATTCGGAT
GTATCATACGCCGAATTTGACCGGGTTGCGGAAGCAGTATGTGCCGAAGAGGATCAATGAGGGATGGGGG
CTGCAACACATGAAGCTTTATGGAGTGGATGACGAGATTATCATGTCTGGGGCAAACCTGTCAATGGACT
ACTTTACGAATCGACAGGATCGCTACCACCTCTTTTCGTCCAAGGAGGTGACGGACTATTTCTGGGGCAT
CTATAATGGCGTCGCGTCGTTTAGTTTTCTCGTTCAGCCGTCAAAGGAGGAAGCGGCTGGATACACTCTC
TCTTGGCCAACGACAAACTCTGCCCCGTCGCCTTTGGAGAAGCCTCAGTCGTTTGTCAAGAAAACTACAT
CTACACTCCAGTCGCTTATAGCCGCGCCGGAAAAGCAGCCGGACAGTGAATTAAAAGACACACGAGTATA
TATGCTTAGCCAGATGTCTCAGGTTTTGAAACCGGATACTTCAACTGAGCTTCCGGTGGTGACGCAGATT
CTCGAAAGGCTGTCGCAGCCGGCATATGCTGGATCGTCATGGACGTTTACTGCTGGATACTTTAATCCTG
CCCCGTCATTAACTAAGTTGCTTCTTAACACGGCCTCTAACAAGAACGTCGTCATTACGGCGGCGCCCGA
GGCTAATGGCTTCTACAAGTCAAAGGGAGTTTCTGGACTTCTGCCAGATGCCTATGTGCTTCTCGCTCGT
CGTTTCCTGTATGCCGTCCAGCAGTGTGGCCGTGAGGGTGATATAACTTTGAAGGAGTGGCGTTTTGGCA
CAACTGGCCAGCCTGGGGGTTGGACATACCACGCAAAGGGCCTTTGGATAACAATGCCCGGTGATGTTCA
TCCCAGCATGAGCATCATTGGCAGCTCCAATTACACGAAACGGAGCTACTCGCTCGATCTTGAGGCGGGA
GCTCTGATTGTGACTCGGAACGAAACACTAAAGGCGCGGCTCGGAGAAGAACAGGGCTGGCTGCAGGATC
ACGCAGCGGGAGTCACGATGGAAGACTTTACAAGGAATGAGAGGAGGGTTAGTCTCAAGGTGCGGATTGC
CATGTGGATTGTAAAGGCTGTGGGAGGCGCCCTGTGA
>Tha_a00152-T1
ATGTCGACCCTCCCCAGGACTCTAGGCAACCTGCGCAAGATTGGCATCAAGGAATACTTCCGCCAGATGC
TGTACATCGGTGACACCAAATACGGTACTCTCATCGGCCAGGATCGCTTCGGCAATAAATACTACGAGAA
CCTCGAGGAACTGCCCCTCCGAACCCGCTGGGTCGACTACGCCAAGCACGACTACGATGCCGCCCACATC
GAGCCCGGCTGGCACGCCTGGATGAGCTACTCCGTCGACAAGCCCCCGACCCAGGACAGCCTCATCGCCA
CGGGCACACGACACTTTGAGCCCGCTCTTCCCAAGCCCAACTTTACCGGAACGCGAGGCGCTTACAAGCC
ATATAACACAGTGAAATCGAAGCTTAATGCTTGGGAGCCGGTGGCCAAGGATCGGGTATGA
>Tha_a00153-T1
ATGGCGTCCTCTTTGCTTCGCCCCCTGGCCACCGAGCTCTACTTGTCGCCATCCACTGCCTCTTCGTCGC
GGTTCCTGCGCTCTCGAATTCAAAATGTTAAGCCACTGCTAAACTGCCGCCGTCAATGGCATGCCTCTGC
CGGGGTCACACGACAGACTGCCATTGTCGCTGCGGCCCCCAAGTCTCTGGCGCTGGTTCGCCATGAGTCT
CCGGTCGCACGAGCGCCCGTCCTACTGCCAAAGCTGTATTCGACGGAAGCCGCTGCTCCTGTGCCACCAA
CGACTCCCTACAGTCAGCTCACCGTGGGTGTGCCGAGGGAAACCTTTCCGGGAGAGCGTCGAGTCGCATT
GACTCCGACCAATGTGGCTCTCCTCCTGAAAAAGGGTTATTCCAAGGTTCTGGTTGAGCGAGGAGCCGGT
GCCGAAGCTGATTTTCTGGATGATGCATATGCAAAAGCAGGTGCAACTCTTGTCGACTCCGCGAATGGCA
TCTGGTCTGCTGCCGACATCGTGCTCAAAGTTCGGGGACCTTCCGACGCCGAAGTTGGAGCCATCAAGGA
GAACCAGACAATCTATTCGTTTCTCCAGCCTGGTCAGAATAAAGATCTCGTTGCAAAGATTGCTGCTAGG
AAGGCGACTTACTTTGCAATGGAAATGGTCCCTCGTATCTCGCGTGCTCAAGTCTTTGATGCCCTTAGCA
GCATGGCAAACATTGCCGGCTACAAAGCTGTCTTGGAGGCGTCCAATGTGTTTGGCAGATTCCTCACTGG
CCAAGTCACGGCTGCTGGCAAGATCCCGCCGTGCAAAGTCTTGGTCATTGGAGCTGGTGTAGCTGGTCTT
AGTGCAATTGCAACTGCTCGTCGCATGGGTGCCATTGTCCGCGGATTTGACACTCGTCCCGCTGTTAGAG
AGCAGATTGAATCTCTAGGCGCGGAATTCATCGAGGTTGATATGCAAGAGGATGGCTCTGGTGCTGGAGG
CTACGCCAAGGAGATGAGCAAAGAATTCATCGAAGCCGAAATGAGACTCTTCAAGGAACAAGCCAAGGAG
GTGGACATTATCATCACTACAGCCCTGATTCCGGGAAGACCTGCCCCAAAGCTGATTAAAATGGACATGC
TCGAAGTTATGAAACCCGGAAGCGTTATTGTAGATCTCGCTGCCGAAGCTGGTGGTAACTGTGAGGCCAC
CGAAGCCGGCAAGATGATTACATACAACGACGTCAAGGTTATTGGATACACTGATCTCCCGTCTCGTCTG
CCCACCCAATCGTCTACCCTTTATTCGAACAACATCACCAAGCTCTTGCTGTCAATGGCACCCAAGGACA
AGGAGTTTGGAATTGACCTGTCCGACGAGGTCGTCAGAGGCGCCATTGTCATGCAAAAAGGAGAGATTCT
TCCGCccgccccccgtccagctccTCCTCCAGCACCGGCTAAGCCCGCAGCTGCAGTCGTAGTTGAACCT
GTAGAGCTCACCCCCTGGCAGAAAAAGACTCGAGAAGTGGCCACCGTGACTGCTGGAATGACAGGCGTGC
TAGCTCTTGGAAAGTTTACCGGTCCTCTGTTCATGTCTAATGCCTTTACATTTGCTCTGGCTAGTCTAAT
CGGTTACCGTGTCGTCTGGGGCGTGGCACCGGCGCTGCACTCTCCATTGATGAGCGTAACGAATGCGATT
TCTGGCATGGTCGGTGTTGGTGGTCTCTTCATCCTTGGCGGAGGCTTTTTGCCCGAGACAATTCCTCAGT
CGTTGGGAGCCCTCAGTGTGTTGTTGGCCTTTGTCAATGTtggtggtGGTTTCGTCATCACCAAGCGAAT
GCTCGACATGTTTAAGCGCAAGACTGATCCTCCTGAATACCCCTGGCTTTACGCTGTCCCGGCTGCCTTG
TTTGGTGGTGGCTACATTGCCGCCTTGTCTACTGGAGCCGCTGGTCTCGTCCAGGCTGGATATCTCATCA
GTTCCGTTCTCTGCATTGGATCTCTCACAGGTTTGGCTTCTCAAACAACCGCTCGAATGGGTAACATGCT
TGGTATTCTCGGTGTGGGCTCCGGTGTATTGGCTAGTTTGGCTGCCGTGGGATTCTCCCCGGAGGTCCTG
ACTCAATTCACCGGACTTGCTGCTGTTGGAGCCATTGCCGGTATGCTGATTGGAAGAAGAATTACGCCTA
CTGATCTCCCTCAAACTGTCGCCGCTTTGCACTCCGTCGTTGGTCTGGCCGCCGTGCTAACCAGCATTGG
AAGTGTCATGGCGGACGTTTCTGACCTTTCGACTCTGCACATGGTTTCTGCTTACCTCGGTGTTTTAATC
GGTGGTGTAACATTCACTGGGTCCATTGTTGCGTTCCTCAAGCTATCAGGTCGCATGGGTTCTCGACCAA
AGATTCTCCCTGGCCGACACATTATCAACTCTGGATTGCTGGCAACCAATGCTGCCACTATGGGAGCTTT
TCTCACCATGGCTCCCGGTGCTCCCATGATTGCTGCTGGAGCGTTGGCAGCCAATACGGTTCTGAGTTTC
ATCAAGGGATACACGACAACCGCCGCAATTGGAGGCGCTGACATGCCCGTTGTCATCACAGTGTTGAACG
CCTACAGTGGTTTCGCTTTGGTAGCAGAAGGATTCATGCTGGATAACCCTCTTTTGACCTCTGTGGGAGC
CCTGATAGGCGTCTCTGGTTCCATTCTATCGTACATCATGTGCGTTGCGATGAACCGGTCTTTGACCAAT
GTCTTGTTCGGAGGCCTATCATCGCCAACGACGGCCCTAGAGTACAAGCCAGAAGGCCAAGCAACCGAAA
CATCTGTGGAAGATGTTGCAGAACAGCTGGTCAATGCCGAATCCGTCATCATAATTGTAGGGTACGGAAT
GGCTGTTGCAAAGGCACAGTATGCGCTCTCAAGCATTGTCCAATCGCTTCGGTCCAAGGGCATCACTGTG
CGCTTCGCCATCCACCCTGTTGCTGGCCGCATGCCTGGGCAGTGCAACGTGCTTCTTGCGGAAGCGAGTG
TCCCGTATGACATTGTCCTGGAAATGGATGAAATCAACGACGACTTTCCGGAGACCGACTTGGCTCTTGT
GATTGGTGCCAATGACACGGTGAATCCGATTGCCATGGAAAAGGGCAGCTCCATTGAAGGAATGCCTGTT
TTGCATGCCTGGAAGGCTAAGCAGGTGGTGGTAATGAAGAGAAGCTTGGCGAGCGGTTATGCTGATGTGC
CGAACCCAATGTTCTACATGCCCAACACCAAGATGTTGTTTGGCGATGCCAAGGTCTCCTGCGATGCCAT
TAAATCAGCCGTAGAAGGGAAGCTGTAG
>Tha_a00154-T1
ATGAAGCTGGCTCTCGCTCTCATCACACTGGTTGGACTGGCCGCCGCCAATCCCAGACCCCAACTTCCAA
CCCCCGACATGCCTCCTCCGCCTCTCTCTTCTCACGCTCCTCCTTCAGAGACAGACGATGATCCCAAGGC
TCCGCCTacaacttcaacaaccaCTTCGACTACCAAGGGCGCTCCACCTCCAGAGCCGACCAAAGCGCCG
CCCACCCCAGACGGGCCCATCTGCGAATGCGGTTACACGTATTGCGCATCTGTGCTGATGGGCATGAAAA
AGCCCTGGTCTCAGAAGCAGCTGGGCGAGGCATACTGCGATACGCCCAACGCCAGCTGCGACAACAACGT
GCCGGCCACCAATATCACGTCTGCCCTGTACATCTGCCTCTGCGACGACCCTGATCAAGAGGTTGGTGCG
CATCTGGATCTTGTTTGCGGGTGTGACAAGTGTCTGAACATTGGGCCCGACTTCCGCGGCCGCTGCGAGA
CTCCGTGCCACGCTGGGAACTGCcagatgcagatgcagCTGCAGTGA
>Tha_a00155-T1
ATGGCCGACGAACAACCACCTGCCCTCGCACAGGGTCCCACGACCATCAGGGTTGGCACGCGAAACTCGC
CTCTGGCCctggcccaggCGGACATTGTCGTGGCGGCGCTGCAATCCGTGCTGCCGGCGTATTCGTTCCC
CATCTCCGGCATGACGACGACGGGCGATCGCGACCAGAACACTGCGCTGTACAACTTTGGCGGCAAGGGG
CTTTGGACGACGCAGCTGGAGGACAGGCTCGAGGCAAACGAGCTCGACATCATCGTCCACTCGCTAAAGG
ACATGCCCACGACCTTGCCCGAGGGCCTCGTGCTGGGCTGCGTCACCAAGCGAGAAGACCCTCGAGATAC
GCTGGTGCTGAAGAAGGAGCTCGTCGACAAGCACGGCTGGAAGACGCTCGCCGACCTGCCCGAGGGAAGC
GTCATTGGCACCAGCAGCGTGCGGAGAATCGCCCAGCTCGCCCGACGATACCCTTCCCTCAAGTTCAAGG
ACCACCGCGGCAACATCCAGACCCGGCTGAGGAAGCTGGAGGAGGACCCGGAGCTGACGGGCATCATCCT
GGCGGCGGCCGGCCTGCAGCGCATGCAGCTGGACGCTCACATCTCACAGTTCCTCGAGTCTGACAACGGC
GGCATCCTGCACGCTGTTGGACAGGGCGCGCTGGGCATCGAGTGCCGAGCGGGCGACGACAAGGTGCTGG
CCGCGCTCAAGATGATCGAGGACAAGAACGCACGTCTGGCAACCGTAGCCGAGAGGAGCCTGATGCGAGC
CCTCGAGGGCGGGTGCAGCGTTCCGATTGGCGTCGAGACCAAGTGGGCTGAACCGGGACAGCTGAGGCTA
CGGGCCACGGTCGTGTCGGTCCAGGGCACAGAGGGCGTCGATGGCGAGGCAGTCGAGCCCATCACCACGG
CGGAGCAGGCCGACCAGTTTGGAGCAAAGATGGCCGCCGATCTGGTCAGCCGGGGCGCAAACAAGATCCT
GGACGACATCAAcaagaacaAGCCGGCACCACCGCCACCTCAATGA
>Tha_a00156-T1
ATGGCTTCAATTGCTtgctcgctgcgcgctgcccggcctgtggccatgcgccttgcgccCCGTGCCGCTC
CGATGGTTCGGCTGTCGATGCCTGTGAGGAGCTTCACCAGCTCCCGCATGAGCCTTGCCCGCAAGTATAC
CAAGGACCATGAGTGGATCGACCTCTCCGCCGACCGCAAGACAGGCGTCATCGGCGTCTCCGAGTACGCC
GCCGAGCAGCTGGGCGACGTCGTCTACGTCGAGCTTCCCCCCGCGGGCGAATGGACCGACCAGGGCGACT
CCATCGGCGCCGTCGAGTCCGTCAAGAGCGCCAGCGACATCAACGCCCCCGTGCGCTGCAAGGTCACCCA
CACAAACGCCCTGCTGGAGGAGAAGCCCGCGACCATCAACCAGGTGCCCGAGGACGACAGCGCTGGCGGC
GGCTGGATCGTCAAGGTCGAGGTTGACGAGGAGGGCGCGAAGCAGTTTGATGAGCTGATGGACGCTGAGG
CGTACAAGGAGTTTACTGCCGAGTAA
>Tha_a00157-T1
ATGGTGATGCTGGTTGTTTCTTCATGCATAGTCGGCACTCCCttttgtgtgtgtgttTTGTCCCGTCGAG
GAGAGCAGTTTGCCATCCTCCAGATGTCCACGTTCCAAAGATATGTTACGCCTACTCGAACTTATTACTA
CTTCTATATCAGCATCAAGCACAACAACTATCTACCTAGTCTCTCGCAAGCAATTGAAACTCATCCCAAC
ACCAAGCAAGCCCCCTTGTCACCAAACAACACAACTTCATCCTCGTCTTTtgcagatatgcaGATATGCA
TCACCTTGATAAGGAGAATACCTTGCATCGTCAGCCAATCAAAACTCTGGGTGGTCTAG
>Tha_a00158-T1
ATGTCTTCGATCCACGACCTCGCCGCCGCTGCAGTCGCCGGCACTTCGACCCCCGCGGGAGTGGGCGATG
ACAGCACCGAGACCAAGATGAGGGGCGCCTTCATTGTGCTCGAGGGCTTGGACCGGAGCGGCAAGACGAC
GCAGGTGAAGCTGCTGGAGCAGAGGTTTGTGGAGGAGGGGAGGCCGGTCAAGGTGATGAGATTTCCGGAT
AGAACGACGCCGATTGGGCAGATGATTGATGGCTATTTGAAGAGCCATGTCGATATGAGTGACCATGCGA
TTCATCTGCTGTTTAGTGCCAACCGGTGGGAAGCTGCCGCGCAAATCCGGGCCTACCTCGACGCCGGCGT
CACCGTCGTGTCGGACCGCTTCTACCACTCCGGCATCGTCTACTCAGCCGCCAAGAAGAACCCGCACCTC
CCGCTGTCCTGGGCCCGCGCCCCGGACACGGGGCTGCCGCGGCCAGACGTGGTGctgttcctggaCCTGG
ACGAAGaggccgcgagggcgCGGGGCGGCTGGGGAAGcgagaagtacgagaaggaggagatgcagcggAC
GGTGCGGGAGCTGTTTTGGGCGCTGAGCATGGGGGGGAAGGACATCAAGGGGCAGGATTTGTTGCAGCAG
CTGGGCGGGATCGAGGGCGCGTCGTGGAGGCAGGAtgaggAGGACATTgtggtggtggatgCGAGTAGGG
CGGTGGAGGAGGTGAGTGAGGCTATCTGGAGGAAGGTCAGGGCCagggttgacagggtggaggcgggtga
gATGGGCAAGGTGGTGAGGACTGCGTTGTGA
>Tha_a00159-T1
ATGGCCGCCGTCACTCGCCAGCCCTTTGCTCCCCTTGATGGAGCTCGTCTACAGTCCCTGACAAGCCTAA
AGAACAGACAAAACGCCAACGTTTCTCCCAAGCGGAAAGCAGAGTTTCTCGAGATTGATAACTGTGAAAA
TGTCGATCCCCTGCTCTTTGCAAAACGCTCCAAGGGCGTAAGCTCAGGCACCCCTGCCAAGGATGCTCTC
AAGCCCTCCAACTTCTTCCTCACTCCCAAGATCAGCACTCCCGTCGCCAGTGCGCGATCTCTCGCCAGCC
AGAACAAGGCCTCTTCCACGCCTCGTCGCATTCTGAACCCAAAGTCAAATCTGGGCAAGGCCAGTGTCGA
CAACACGCCCAAGTCCTGCCCGGTAGCTCCCGCGGGCCGCTCGCCAACTCAGGGCAAGCGCTCTAGACTT
CTGTCGGGACGGCGTCGCGCCACTCGCCTGGACCCCCCATCATTCGCCCTCGGCGGCTCTTCCGCTCCAT
TCTCTCTCGATGCAGCCCTAAAAGGCACCATTGCGGGCTACACTCCTCGGCCATCCGTCAAGAAGCCCGT
CGCCTCCAGCCTGCTTGAGCCTGACTCCAAGGCCAGCTGGTTCTTTGACATTCACGAAGACACCCCTGAG
CAGGAGATGACCAACCTTCTACAGCACAGCACCTGCACACTCGACATCTCATCTGATGAGGAGACGGAGC
AGCGCGCAAAGCGAGATGGTGCCGAGGGACGTGACAAGGAGAACATTCCTCCTGCAGACGACGTCTCTCA
GACTTCAGCCCAGCGTGCTAGCCCGTCACCCAAGGGTGATGAGATGATTTTTGAGAAGCAGCGAGTTGCG
CTTGGTGAGATGAATGCGGCCGACTTTTATGCCGAGGGCTGTGACGAGACATCGGTGATTCTCATCCACG
AGGACGAGGAGCCAGAAGCTCCCATCGCCACTGTCTCAAACATTCCCTCCAACATCCCCGAggaaccgga
agaggaagaggaagaGGACGAATTGGAGATTCATGAAGACATTGACGCTCTCATTTCAAGATCCGACGGC
ACATCATCCAAGGCTGCTGTTTTGCAACCCATAGAAGGCACAGGCGAAAGCTTTGAACTCTGGGAAAGCA
GCAGCGCCAAAGATGAAGCTGAAAGCGTCGTTGGGAGCCCGTAA
>Tha_a00160-T1
ATGTCTTCAAAGCTTGCCTTCATCACTGGTGCGACGGGCTTCATTGGCTCGCAAGTCGTCACATCGGCCC
TTCGCGAAGGGTACAATGTGCGCCTGAGCGTGCGAAAGGCTGAGCAGATTGAGAACCTCAAGGACATTTT
CCGCGACAATGTCTCAAAGGTTGATTTTGTCGTGGTGCCAGACATCTCCAAGCCTCAGGCATTCGACGAT
GCTCTAGACAATGTCGAAGTCGTCTTCCACATTGCATCGCCCATGCCCGGAAAGGGAGCCGACCTGCACA
AGGACTATCTCGATCCAGCTGTGCGGGGGACACTCTCCGTGCTGGAGTCTGCCAGAAAGATCCCCAGCAT
CAAGAAGGTGGTTATTATGGCATCAATCCTGAGCATTGGCCCTCCTGACCTCTTTTTCAACACGGACCAA
TTTGTCCCAGCAGCAAATACTGGCAAGAGGCACGAGCTCAACATTGAGCAAATGTTCCCTGACGGCAAGG
GTGACCACGGCACAATGTACGTGGCCTCCAAGATTCTGGCCCATCAGGCCTCGCAGGACTGGGTCAAGGA
GTACAAGCCGGCCTTTAAGCTGGCCACGATCCACCCGACCTTTGTGCTCGGCCACAGCCAGATTCGCAAG
ACGGCTGGCGATATCGACGGCATCAATGCCTGGTTCTGGAAGTCGCTGCAGTCTCCGGCACCCCTCTTCC
CATCGGTGATTGTCGACGTGCGCGATGTCGCCGACCTGACCATCAAGGCCGCCCAGCCGGACGTGCCAGA
CGGCATTGAGCTGGTTGCCTCAGGCGCACCAACGACATGGAAGGACATTGCGGCGTGGGCAAGGAGCACA
TATCCCGAGCTGGACACGAAGCTGGTGGAGGACGGTCCGGTTCCCTTTAGGGTTGACAACGACGTGCTGG
GAATGAAGTGGCGGCCATTGTGGGAGACGCTCAGCGGGCTGATTGACCAGCAGCTGGCGCTACAGAAGGG
CAACTAA
>Tha_a00161-T1
ATGCCCCACTGGCTCGTCTACCACCCTCCCAACACCTACACCGACGACTCCTCCAAAGATGCCTTCGTCA
AAGCCATAACCGACTTCTACGTCAGCGTCGGCATGCCAGCTTTTTACGTCGTCGTCAACTTCATCAAAAT
CGCCCACGAGGACTTTTACGTTGGCGGCGTCCGGCGCGGTCCCAATGACAAACCTTTCATCCGCTTCACC
ATCAATCACGTTGCGCACAACTATCCCGACGACGACAAGGTCAGGCGGGAAGCCGGCGACGTGTTTAACC
AGCTGTTGACGCCGTTGATGAAGGGCAAATATGATTGGGAGTTTCACATTTCGGAGACGGATAGGAGGCT
TTGGAAGACGAATGAGTTTACGCCGCCAGAGGCTGGGAGTGAGGGCTTGAAGCTCTGGGTCAAGGAGAAT
CGCCCGGTTCCTTATTGA
>Tha_a00162-T1
ATGGCGAAAAAAGTCTCCTGGCACGACCAAGTCCTCCCCGCAATCAACTCCCTCAAATCAGAAATCCGCA
CTCTCCAGATCAAGCCCGGCCCCCCAGACTCCCCCCTACGCTGCAAATTCCATGTAACTCCACTCGACGA
CCTCGATTTCCCTTATGAAGCCCTCTCTTACGCCTGGGGAAACGACAGTCCCAATACCTATGAAGACATC
TTCTTCGGAGACAACAATGTCGGAGTCACGCCCTCACTAGCCGATGCCCTGCGGCGACTGCGGCTCCCCG
ATCAACCAAGACACGTCTGGGCCGACGCCCTGTGCATCAACCAGACGGACAACCTCGAAAAGTCGCTGCA
AGTCTCCATGATGGGCCGCATCTACAACAAGTGCAAGCAAGGCGCCATCTGGCTCGGCTCCCTGGGCGAC
ATCACCGAGACCGACGCCCAAGCAGCCCTCGACACCCTCTCCTGGATCGCAGGCGACCAAGATCCTCCCC
CCTGGCTAGACGACGAACAGAAAAGAATCACCGCTGCATCCGCCTTGAAGACCTTCCTCACCGTATCCTG
GTGGAGCCGCATCTGGACCGTCCAGGAAGCAATCCTCCCCCCAACGGCCACCATCTACTGGGGCCCCTAC
GAAATCCCCTGGGCCGTCCTGGACAAAGCCTCAGAGAGCTTCTTCAACGACACGGCTCCAGCAATCCACC
ATGAATTCTGGGACAACGGCTGCCTCCTCGACCTCCAAGCCGCcctccgcggcctcagcgcctcccGCGA
AGAAGAGCTCTTCCAGCTCCTCTGGCGctggcgcttccgctCCGCAACAGACCCCCGCGATAAAGTCTAC
GGCGTGCTAGGTTTCCGCCAAGATGTCTCCCTTCCTTCAGTCAAAATGTGCAACTACGAAGTCGACGTGC
GCACGCTTTACCACACCGTCACAATCGACCTCATCGGCATGAGCACCGACCTGCAGCCCCTAATCGGCCG
CGGCGGCGAAGGAACCGATATCCCAGGCCTCGCATCGTGGGCCGTCGACTGGAGCGGCGTCAAGGACGAA
GCTAGACGCAGCAAGTGCAATTTCTGGGACCACCACCACTGGTGGCACTGGGGCGGCTTCGAAGCAGATC
GCGGCATGTTCGGTGTCGGCGAGGGCCTTAGAGTCGAAGACAACAACACTGCACTCCGCATCTGCGGCCT
GAAGCTCAGCCGTGTCGCTTTGGTAGAAGAGATTGCAGCTGGCGAGGAAATATCTGGCGAGGGCTCAGTT
GCTTCCATCTTCCGCTCATACGGCAACCGATGGGGTAAACTCTTGTCAAGATATCACGAGCAGTTCCCAG
ATAAGCTCTCCGACGGCGGATTGACGGCATTCCTGGGCCTCATCACAGGGAGCCTATCGCCAGATGGATC
CGACGACGAGGACAACCCCAACGAATGGGTAAATAAAATGGTTCGGTCACAGGCCATCTTCATCACAGAG
GATGGACATATTGGGCTTGGCCCCCGAAATGTTAGACCAGGTCAGGAACTCTGGATTATCGGCGGGTGCA
GGGTGCCTGTCATTTTGAATGCTCTGCCAAAGGCGTCTGATGAAGAGTCAGACCCGAGCTTGACCTTTCA
TAGCGAGTGTTTTGTCTATGGCGTCATGAAGGGAGAGGCTGTAGAGGGCCGAGAAGAAGAAGTGATAGAA
ATCTTGCTTCGCTGA
>Tha_a00163-T1
ATGTGTCACTGCTCGACATCTGAAGATGCAGAACTTAGCCTCCTGCGCTTCTCGCTATGCTTACCAGGTG
CCGATGGCATCCCCAAGCCCAGAACACCCGGTGACCAACAAGTAGCATGGCTTGTGAGCCCTGCCGGTCT
AGATGCTGATCCGTCGACACCCGAAGACTCTGGTTGGATTTGCGGCATGTATGCTCGAGCTTGGACTCGG
TTGGAAATGGCCATATATGGCCAAGATGTGGAGGATTCTCAAGAGATTGCCTTTTGTTATGGAGATGCCA
TTACTTTTGCCGCCTGCTTACCCTTCTATGGCTTCACTATTGGATCACTGCAATATGCCGTCCGCAGCTA
TTTTGGGCTTGAAGGAACCCGGAGACAAGATTTCAGCGACGGCTGCTGCTTTCCACGCGACACGATTCTG
AGAAACGAGCAAGAGATTATCCTTCGTGAGAGGCTCCGCAGGGCCCCAGAGGAGAAACCGCAGCCGCCAT
ATGGCTGCTATGATCAAATGCTCTACCAATCCCAGTCAGagcagcaacagcaacagcAACAGCGTGCAGT
CCGAGGAGATCAAGCCCAAGTCCCTGCCAGCGAGAACAAGACAGCGGCCACGAATACCAACGTCAAGCCT
TCACCAGCCAAAGTACACTCTGTGCATGAAGATGTTCGCCAGCCCGATCAAACCAATCGACGAGCTCCGC
ACACTCTGGAAGAGGATCTCGCCACTCCGGCCAAGGCAAAACGACAGGAGCACATTCTTCATGACGACGC
CGAGACAGCAACTCCCGCGAAACCGGTGCCCCACGAATTGGGCGCAACATCGTTGAAGGCTGGGCAGTGA
>Tha_a00164-T1
ATGCCACGGGATATAGCAGACACCGGGATAACCGTCGTCTACGAAGCCGTCGTCTCTTCTCCAATCGTCG
ATATCGTATTTGTTCATGGCTTACAGGGCCATCCATTCAAGACATGGGCTTATCGTTCCAAGACCCTTGA
TACGCTTGACTCGACAACGTCAACAGGCGAGAAAGACGAGAAAAGAAGTAGCATTCGTCGTATGGTCTGG
AAGTCACCAAAAGTTTCACTAACAGGCGGCACGCAATCAATTGCTACTACACTTTCTGAGGAAAATAACG
ACCAGCCTGGGCCCGTATTCTGGCCTACCGATTTGCTTCCCGACAAATGTCCCGACTCACGCATTCTCAC
TTTCGGTTATGACAGTAAGGTTACCAAGTACAGGGCCGGTGCGATAAACCATAGCAGCATTCTCTCCCAT
AGCAAAGATCTTTTATTTTCTTTATACAGGGAAAGGCATCTAAAACGCCCGCTGGTTTTCGTTGCTCATA
GTCTTGGTGGGATCGTCGTCAAGGAGATGCTCGCGAGGTCATCTTCATCTCCTGAAGCTGAGCTTAGAGA
CATAGTCGAGTCAACTGCATCAATAGTTTTTCTTGGTACCCCGCACCGCGGCAGTCAAGACGTTGCAGCA
CTCGGCGAAGTGGTGCGGTCTGTCGTCAGCTCGCTTGGCATGGAGACGACGCCTGTCATTCTTGACGCCC
TGGGATTAAAGACAACGGATTTAGCACGAGCACAGGAAGACTTCTCTATGCTATGGCAAAAGTACGACTT
CCAAGTCAAAACCTTCCAAGAAGGCCTCAGCTTGGCAAAGATTAAGAAAAAGGTGGTTCCCGATTATTCA
TCGCTGATTGGAGATTATCGTGAGCATGCTGAGACGCTGCAAGCGAACCACATAGAAATGTGCCGGTATT
CAGGAAAGAATGACCCAAACTATCATAGAGTAGCCGGAGAACTTGGCTCGGTGTACCGTTCCATCGCGAG
AGTTAAAGCAACTGAGGTTCGATCAACTCGGCAAATACGATTTTCCAAGTCAGAATCGAGTGCCGCCTCC
ACTAAAGGGAGGCCGGGCGATATCGCCAATGACCAACTATATGTGGCTTGCCTTGGATCTCTGTGGTTCC
CAGCCATTCATACTCGCTACCAAAGCCTGGAAAAGCCGGCAAACGAGACGTGCTCCTGGTTATTCAACCA
TAAGGTGTATCGAGATTGGTTCAATAGTACGAGTAGGCGGGAGAGCTACGGTCTTCTCTGGCTGAAAGGA
AAGCCAGGTTCAGGTAAATCGACACTTATGAAAGAAGCTTTTCGCCGGACGGCGTCGGGGCAGGCCAAGT
CACACTATACtactgctgctttcttctTTAGTGCTAAAGGGGATACGCTCGAGCGCTCGAGTCTCGCCCT
TTTCCACTCCTTGCTATACCAACTTCTGCCTGGAGACAGAGCGAATCTCCAGCGGTTCCACAAGATGTGg
ggggaaaaaatcaaatttatttTGAGGGGCTTGCGACAAGAGATATCCATCTGGACAGAACCAGAGCTTA
AAGCGTTCTTTGAGGCAATGATGATCAGCCAGACGAGGAAAACAATCATTTTCATTGATGCCTTAGATGA
ATGTGATGAGTCAATGATACGACCGATGGCTTATTTCTGGAGGACAATAACCAAGTCGGCCCATGATCAA
GGAGCTGATCTCAATGTTTGTCTATCCAGCAGGCACTTCCCCACAATCACCTTGGATGACTGTCCTGAGA
TCATCGTTGAACAGCACAACAGTGACGATATTGTGGCATATGTGGACCAAAAGTTTCGAGTCTGCGAGCT
CAACCAAGATCAGAACTGGAATCACCTAAGAAGAAGTATTCTGAGCAAGTCTGATGGAGTGTTCCTTTGG
GTTGTCTTGGTGGTAGAAGACGTGCTCAAAAACTGGGATGATGGCAAAGGAATGGTGTACCTATTCAAAC
TGGTTATGGATGTGCCAAAGAAACTCGAGACACTATTCTCCAGCATGTTTTCTAACCTTGATCCCGACGA
AAATCTAACAATTACCAGGCTTTTCCAGTGGGTAATCCTAGGGACGAAACCATTCAGCCTTCACGAGTGG
CATCACATAATGGCATTCATTTGGGAGCCCTCGATTACATCGCTCAAAGACTGGCGTCAGTCGGTCCATT
TTACCGATAGCGACGAGCAGCTTGTAAAGCAGATCAGGAGAATCTCAAAAGGCTTAGTCGAGTTAAAGAA
CGTTGGAGCAGGTGATTTACAAGACGAGGGGGTCGAATTAATGTCCATTCATGCGGGAGCGGGATCGCTT
AATCTGGAGCAAGGCAATACTAGGATCGTCCAGGTCATACATGAATCAGTGCGCGACTTCTTTTTAAAAG
GTAATGGGTTTTCCATGCTTGATTCGAGTCTACGCATCAACCCGAAGGGCAATAGCCATCTTTCAATAAT
CAACACCTGCCTGGACTACCTCAATATCAAAGAACTGGATGGACTCGTCAAAGCAAGGATTCAAGCAGCT
CACCGCCGCCGCGAAGACAGTCCGAAAAATCTGGAAAATGGCATTGAAAGCCCAACTGATACCAATCATA
TAGCAAATGGAAATTTAACAACTTACTACAAACACCGGCCGCAACATGGCAAGCAATCAGCGACAGGAGA
AGAAAATACATCCGCATTCGAAATACTGAGATCTTTAGATAACACTATAGACGTGGATGTCGTTGGATGG
ATGGCAAAGGGAGGCGCTATTCCTGGCGAGCAAGAGGAATCGGGCAGGCCCCCCTGTGGATCCGAGACGT
GCTTCTCTCAGCTGAGCCGGTCACAAATACTGGAAGACGACCCTGCTCTTCTCTCATATGCCACATTCAG
ACTGTTCAATCATGCTCGGCTGGCTGAACGATGTGGAGTTGACCCAAGCCATGTGGTAAAGCGCTTGAGT
GATAGAGCAACATGGGTTCGCTGGGTTACACTCAGAGAAGACATACCAGAAGGGACCGAAATGCTCGCTT
TTGCTGCTCATATGGGCCTATCGTCGTGGACGAAGGTCAGCCATGAACTCACCCGTGCTTCTGCGGCTGA
AAACATATTGGATTCTGGCGGGATGATCCGCCAGGAACGGCGAAAGAGAGAAAACAAGAGCGCCAGTCGT
GCAAGACGCCGTAGGGAAGCAAAACTTGAGAGACAGAAAGCTTGTGATACTTGCCGTCGAAGAAAACGGA
AATGTCGTCCATCGACAGAAGATGAGACTCAATGTGATACTTGCATTCAGGCAAAAATGGAATGTAAACC
CCACATACGGCAATCTAACACACAGCAACTTAAGACTAGCATCCACGACTGGTCCACTGATACTATTGAC
AACCCGAATGAAGATTTTTCTAGAAGCGACCTTCTACAACCCAATAGTAATTTTCCCGACTTCGACATTT
CCGCCGACAACTTGGGGCAATCTACTATGGACTATGACGTTGGCTGGCCTTCTCCGTCTTCCGTTCCTGG
TCGACCTGGAAGCGTCGCAAGTTTTAGCTCTGCGGGTAGCCACAATATTAATCGCTGGGTATAA
>Tha_a00165-T1
ATGGGCAGCAACCGTCATGGAAAGAAGCGGAAGATCGACAAGTTTAGACAAAAGGCCGAGTCCATCGTCG
AGGACAGGCTTCAAAACAAGAAGGCATATCTAGCCCTAACTGAAAAACGCGTCATCGATCTCAACTATGT
ATGGCACACTGGAAGCCTCGATCTGGGGGAAGACGAGTACCGGTCCCAGATTAAGCAGTTGGAAAGTTTG
ATCACAGCCTTGAGAGGAGATATCGTTGTTATCCAAACCTTTCGTCACGAACTCAGCGGTAGACTCATGG
ATAATATGATTTGGCAACATGACGGTCAGAAGACGGATGGGGTCTATCTGGGTCTTTTGATCAGTCGCTA
CAAGGCACCTGAAGTAGCAAGGCTGTCTTTGTTTGCTTCAAGAGATACTAATGCCCAAGAAAGGTTTCGA
AAGAAGGTTTTCAAGGCATATGATGCAGTAGATCGGGATTCGGAGTGGTGTGTCATCTCTGGGAAATACT
TTTACAAGTCCCTTGTGAGGGTAGTCCATATTGTTGGGTACAATGTGGGCGAACCCTCTGCGCGGCACCT
GTTTGGGCCACCTGGCGACAAAGATGGCCACCTGATGGCAGATAAGAACGGCATCCCAATGCACTACGAG
CTCAAAAAGCTTTTCGACGATGCACGCTTGGTCATCGTACCAGAGGTACAACCAGATGGAAACCCACGAA
AAGGCTGTTGGAAAGTACATTACCTCGACGATCCCGATACCTATGAACCGTCTCCCTTTGTCCCATCTGG
TCGTGAGCTTCATGGGCGCTCGTTGCAGTTCCGGATCGACTTTCGACCCTCTGATCGATACTTATATTTT
GCGTTTTGTATGAGTATATTGAGGAGACAACGGCACGAGGTCCCCGGTTGGTGGCGGGATCACCTTGTTG
ATGGCGTCGGAAAGGCTTGGGCAACGCCGGGCACTTACTTGTGCACTTTGACTCTTCGGATACTTGCGTA
CCACGTCGGTCACTTGACCGAAAAGGAGGCGGTCGAATTTGCACCTGGACCAGCTGATGAGGATGAAGAC
GTGGAGATGGAAGATGCCCACGTCGACCTGTTAGTCGCAGCCTACCGTAACCAGCATTCGCTCACTCCTG
TTGCCTCCAAGGATAAGTGTCTCCCGAGACGCGATAAGCGAGATAACGAGAGATacgaggaggataagga
ggatgagggagacgaggaagatgacgaggaggaggaggagggagatgaggaggatgagggagacgaggaa
gatgacgaggaggaggaggagggagatgaggaggatgaggaggatgaggaggatgaggaggatgaggagg
ggggataa
>Tha_a00166-T1
atGGCTACTCCCGACAAGAGGCAGTCTACTGCCAGCGTTGTTCTCACCAGAGAAGTCACCGTCGAGATTT
CTGTGCCTGACAAGGCCCTCACTCCTACCGTGGGCGTTTATGCTGTGCCGACCAATGCCACCTCGGTCAC
CAGCATCACATCCAACCCAAACTCGGACAAAACGACCACCAATCCCTTTGACGCCGACATCGAAGCTCTC
AACTCTCACAGCTCCTTTGACAAGCCCCTCCGAAAAAGCATGACGCTGGATGCCAAGAAGAATTGCCAAG
TGTGGCCCGGAAAGGACCACTGGGAGAAGCAGGCCCAGCAGACCAAGGTGAAGCGAAACAACTGCGCCTG
CATGGCCAACCTGAGCCCGCGCAACAAGATCATTGCCAAGGTCCTCAtcatcgtcctggtcgtgggagtc
gccgtcagcgtcggctttggcatcagCAAGCCGCTGGGCGCACCGCTCTGGGGCGACAAGTCCAACTGA
>Tha_a00167-T1
ATGGAGGGACAAAGACCTTCCACCGCCTACCTGGTCGTCGCCATCATCatggccgtcctcatctttctca
acatcctcatcggcatcgtcTATCTGCTCATCCCCAAGGACTGCATCCGCTGCGGCCCCGAGAACCAGCa
gcctcctcgtcgTAACTTGAACAACCTTGCTCCTGCATACAGCCTTCGCTCCATCTTCGTCTCTGGCTCC
CACGGTCGTCGCGTTGCCATCATCAACGGCTTTGTTGAGGTGGACGATGACTTTGATGCTTGGGCGTACT
GGGCGACGGACTCGGAAGAAACGCTTGGGGGAATCACTACCCATTCGCAGACCCAGCCTcaaggtcagaa
tcaggttcaatctcaggctcaatctcagCAGTACCCCATCGGTCTTCACAGAGATGCAGGTGCAGGCATA
GTCAGCACCAGACCATCTGCCGCTGCCGAGTATGGCTACCAGCACCACAACGAGCGCATGGAGATTCCCC
TCGAAGGCACTGTTGCCAGAGTTCCTGCCCACAGAACCAGTGGTGGATTCGCCTTTACCGAGTACGACTT
TGAGCCGCCCATGGAGTACGCCGCTGAGCGAGCTGCGTCGCGTCATTCCCACCCTCTTGCTCGTGGTAAT
GAGATCGAACTCCCGCAGACGCCTACGCCCACGGTGCGCACTTGGGGAAGAGACAGCGACGCTACCATTC
GAGCTGTCGTCGATAATCCCCGAATGAGCGTTGGTGGCTCGAGGCCCAAGAGTTACCGCCCTGAGAGACA
GGCTTCGAACGATCCTGGCCGTCAGGGCTATTGA
>Tha_a00168-T1
ATGGATATTTCCCAGCAGCAAGACTTTCTCCCCCCTCACGAGGCCGACATCAGCCAGGGCCCCGACGACA
CCATGGGCGGCTTCGACGGCGCTTCAGAGGCCGcttccagCAACGGCTTCCACCACCAGCAGAGCCACTC
GCTCGACCACAGCCTTGCCGGCAGCCTGAGGCAGGATGAAGAGTCCCCGAGCCGACAGACGCCGCCCGTG
TCGGGATCGCTTTCAAGGCCAGCTAGCGGCTTGTCAAACCCGGCACCTCCGCCATACAACGACTACCGGC
CAAGTTCAGGCGACCAATCCAACGGCCGGAGCCACGTGGTGATCAAGGTCGGCATGGTTGGCGATGCCCA
GATCGGCAAGACGTCGCTCATGGTCAAATACGTCGAGGGGAGCTGGGACGAGGACTACATCCAGACGCTG
GGTGTCAATTTCATGgaaaagaccatttccatccgCAACACCGAAATCACCTTTTCCATCTGGGACTTGG
GCGGCCAGCGCGAGTTTGTCAACATGCTGCCGCTGGTGTGCAATGACGCAGTCGCCATCCTCTTCATGTT
TGACCTGACGCGCAAGAGCACGCTCAACAGCATCAAGGAGTGGTACCGCCAGGGCCGCGGATTCAACAAG
ACGGCAATTCCCGTCTTGGTCGGCACCAAGTACGACCACTTTGTCAACTTTCCAATCCAGGACCAAGAGG
AGATTTCCAATCAGGCGAGACGATTTGCCAAAGCCATGCGGGCATCCCTGATTTTCTCAAGTACAAGCCA
CAGCATCAACGTACAAAAGATTTTCAAAATTGTCCTTTCCAAAGCGTTTGATCTCAAGTGCACCATTCCC
GAAATCGAAAACGTCGGCGAGCCATTGTTATTATATCAGTCTGTCTGA
>Tha_a00169-T1
ATGGGCGGAGTTCCATCAATCCCCACCGACCGGACCCGGACCGTGCAGGTCATCGGCGCCGGCTActccc
gcaccggcaccgtatccatggccatggCCCTGGAAAGGTTGCTTGGAGAGCCGGTGATGCATGGAGGAAC
GCAGCTGTTTGGCCGAGAAGACGCCTATGTCAAGCTTTGGTGCGATGCCTTCGCCAACCGCGACAACAAG
CCTGTCCTCATGAAGCTCCTGTGGGAGGCCACGGCCGGCTTTGCTGCCGTCACTGATGTTCCCACCAACG
CCTTCATTGCCGAACTAGTCGAGCTATACCCGGATGCCAAGGTGGTGCTCGTGACGCGGGATCCGGACCG
GTGGTTTAATAGCATGCAGACACTACTCAAGGACGGTTATGGGTCGATGTCGGTGCTCAAGGCGATTCTG
TGGCCATGTCCTGGCTGGAGATGGGCGCCAACATGGTTCAGATACCTGCAAATTGTAGAATCAACCCGTC
TTGGACCAACAATGTCTCGAGAATCCATCCTCATTCACAATGAATGGGTCCACAACCATGTTCCCAGAGA
TCGACTATTGACCATGGACCTCAAAGAAGGCTGGAAGCCACTGGCCAAGTTTCTCGacaagccggttcCC
AACGAGCCATTTCCTCACGCAAATGATGGTGAAGCTATGCAAAAATTTGCCAAAGGGGTATTTCACACGG
CGATGCTGATTTGGCTGGGCATTTTGGGGGGCGTTGGCTTGTTTGCGTGGGTTGGGATGGCAGCTTGGAG
GAGGTCCTTGTTGTCGTCGGTTTGA
>Tha_a00170-T1
ATGGCTTCCTCCGGCCACATCCTCACCCTCAGCTGCCCCGACAAGCCCGGCATTGTCCACGCCGTCACCG
GCATCTTCGCCGCAAAGGGCCACAACGTGCTCGACCTGCAGCAGTTCTCCGACCCCGTCACCAACAAGTT
CTTCATGCGCGTGCACTTTGGCCCAGCCCCAGACGTTGCCGATGCCTCGTCGACTGAGCACCTCGAGCCC
GACTTCCAGGCCCTCGCCACCGAGTATAGCATGACGTACAACTTCCGGCCCTTGAAGCGCCGCACCCGCG
TGCTCATCATGGTGTCCAAGATTGGCCACTGCCTCAACGACCTGCTGTTCCGCATGAAGACTGGCCAGCT
GCTCATCGAGGTGCCCATTATCGTGTCCAACCACCCCGACTTTGAGGCCCTGGCCAAGAGCTACGGCATT
GAGTTCCACCACATACCCGTGACCAAGGACACCAAGCTGGAGCAGGAGGCCAAGGTGCTGGAGCTGATCA
AGCAGCACAACATTGAGCTCGTTGTCCTGGCTCGATACATGCAGGTGCTGTCGCCCAAGCTGTGCGAGGA
AATGTCCGGAAAGATCATCAACATCCACCACAGCTTCTTGCCCAGCTTCATCGGCGCAAAGCCTTACCAC
CAGGCTTTCGACCGCGGAGTCAAGATTATCGGTGCCACGGCGCACATTGTCACGGCCGATCTCGACGAAG
GCCCCATTATCGAGCAGCAAGTCACCCGGGTCGACCACAGCATGGACCCCAAGAAATTGACAGAGGAGGG
ATCCACGGTCGAGACGCAGGTGCTGGCGGCGGCTGTTCGCTGGTATGCCGAAGGAAGAGTATTTTTGAAC
GGACACAAGACGGTTGTGTTCTAA
>Tha_a00171-T1
ATGGCTCTCTTTGGAAACAGAGCTCGTGCTCCTGCGGGACAGGCCCCAGCAGCCAACACTGcaactacta
cgccgacgacgacgaCAAAACGCAGATGGGGACTCGGCCgtggtggtggtggaGGATTTGGTCGTGGTCG
CCAACACACTCCGTATGCGATGCACTCGCGCCCTAGCTTTGGACAATGGCTCAGGGTCACTTGGTTGGAC
ATCCTGACCATGGTGGCTATGGGAGCCATCGGCCTCGGTGTATACGAAGCCAAACCTGCGCCGACACGCT
CGTTCCCCGTCACCTTTTCCGATGGAGAAATCGTCTGGCCTGAATTCGGCTACCCTCTTCGAAAGGAGAT
TGTTCCCATTTGGCTGGCAGCTTTCCTCGCCTCCATTATTCCCAtcttcatcatcCTCGTCATGCAGATC
CGCATCCGCTCATTCTGGGATGTCAACAACGGTGTCATCGGTCTCTTGTACTCCCTCATCTGCGCAGCCG
TGTTCCAAGTGTTCTGCAAGTGGCTCATCGGAGGCCTTCGCCCACACTTTCTCGACGTGTGCAAGCCGGA
TCTGAGCCGTGTCACAACTTCAGGACTAGACAGGACCGGATTCCAGCAGATCTACTTCACGCGTGATATT
TGCACCGGAGACCCAGACCAGATTGACGACAGCCTGGAGTCGTTCCCCAGCGGCCACACCACCGCGGCTT
TCGCTGGTTTCGTCTACCTTTCTTTGTACCTCAACGCGAAGCTCAAGGTGTTTGCAAACTACCACCCGGC
CATGTGGAAGCTCATCGCCGTCTACGCccccatcctcggcgcggTCCTCATCGGCGGTGCGCTCACTATT
GACGAGTTCCACAACTGGTACGACATCGTCGCCGGAGCTATCATTGGTACCATCATGGCCTTTTCCGCAT
ACCGCATGCTGTATGCATCCATCTGGGACTGGCGCTTCAACCACATCCCCCTGAACCGTGGCGTGGCATT
CCCGTACACCGTCGGCAATGGCGACTTGTTCGACTCTACATTCACAAGGCGTGTTGGATGGGGCACCGAG
AGCTTTGCTGGAGGCACGACTAACGGTGTCGGCAACGGATATGGACACCATCACGGCAAGCATGAGTAtg
gatacaacaacggtgctggatataccaacggtgccggtcatactaatggcgctgggtatactaatggtgc
tggaTATACTAATGGCGCTGGACCCGCGGCCAATGGAGAGTATGCAAACCCGACGATGCCTCGACGGGCG
GTTGGGCACCCTCCGGAGCAGATGGTGTAA
>Tha_a00172-T1
ATGGGGTCGGCCGAAAGCGGATCATCCAAAACGTTTGCCATAGGTCAATTGTCTGATACATGGGACCTTG
GAAACTGCCTCACTGCTATACGTGGCTTCTTTGCCAGTGTCCGTGCGGCTACGGCTCGTGTGCTTGTCAA
TATCAACGTCAGCCAGGCTGCATTTTTCCAGGAGGGCCCGCTGGATGAATTCATTCTCCGCCTAGGCACT
CAGGGGGGATTGCGCAAGTTGCAGACATTCATCCATGGGATTCGGATCAGAGTGACTCACCTACCTGACA
AGCTAAACAGACGTGGTAAACCCGTTTCGCGAGTGAGAACCATTGGGTGGTTGGCGGATAAAAACGATGG
ACAAGGCCTCAAGAACCCCTCTCGAGTAAAAGCGTTTGGAGCTGGGCCAAAGGATGTTCAGTTTTGGCTC
AAAGAGGATTCGAAAGATACAAAGAAGCAGGGTGGGAAAGGCGCCAAAGCTCAAGGAGGACAGTACATCT
CTGTCTATGACTTCTTCGCCAAACAGCATAACATCCATATCCAAGATACTCGGCTGCCCGTCATCAATGT
CGGCGATAGAGCAAATCCCAATTACTTGCCGCTCCAGGTTTGTTATGTGCTGCCTGGCCAGCCGTGCAAT
ACCACGCTCAGCACGGCCCAGGCCCAGCAAATGATCAGGTTTGCTGTTCGTAAGCCGTTCGACAACGCTA
CGTCTATTGTGACAAAAGGACTGAAAATTGCGGGCCTGTCTTCTGAAACCAACCCATTATTGGCCCAATT
TGGAATTGATATTTCTCAGGACCTCATTACCGTTTCGGGCCGCGTTATCGCTAGCCCAAAAGTTGGTTAC
GGCCAGAATCGACAAATTCCCACGTTTGGGGGCAGCTGGAACATGCTACCAAGGGACTCTCCGAGTCTCA
AATTCAGCAACGCCGGCAGTATGCAGAAGTGGTCTTGTGTCTACATTGAGATGCCCAACGACTATCCGCA
CGCCCAGACATTCACCAGTGCAGGCCTTACTGAAGTCTTGCGCAGCTTCCATGCCGTGCTGGGCGATACT
GGCATCGCTGCCAGCCCGccgcttcaaccgtttcaacGCCTTCAACTTAGTCATAACGACGACCCTGAAC
TCGAGGCGTTGATGAAGCGTGCTGCATCGTCGCTACAGCTGCTCTTCGTCATCCTGCCCGCAACTCCTAT
TCCGTTGTACAACCGCGTCAAGTACCTTGGCGATGTGAAATATGGCATCCATACCGTTTGCAGCGTCGGC
ACCAAGATTGCCAACCCCAAGGGCCAAGACCAGTATCTTCGCAATCTCGCGCTCAAGTTTAACCTAAAGC
TAGGCGGCAACAACCATCTCGTTGATCCCACACACTTGGGATTCATTACTGAGAATAAAACCATGATTGT
TGGTATCGATGTAACTCATCCGACGGCCGGAAACAAGCAAGCCCCCAGTATAGCCAGTATGGTTGCCAGC
ATTGACCAAAAGCTCGGCCAGTGGCCCGGTATCCTCAGCATCCAGCCTAAAAGTCGTCAGGAGTTGGTTG
CGGATCTCACTGAAATGCTTAAATCGCGCCTGCGTCTGTGGCGCCAGAAGGGCAAGCACTCAGAGTTTCC
GGAAAATATCATTGTATACCGTGACGGCGTCTCAGAGGGGCAGTATCAGCCGGTATTAGACCAAGAGCTC
CCGTTGCTACGAGCCGCCTGCAAAGAGATCTACCCGGCACCAGATCAAAAGAAAGGCTTGCCACGCATGA
CTGTGGCCATTGTCGGTAAACGCCACCATACTCGCTTCTACCCGACTACAGCCGCCGATGCGGACAAGGG
GGGGAACACTAAAGCTGGTACTGTGGTTGATCGGGGCGTCACAGAAGCTCGCAGTTGGGACTTTTTCCTC
CAGGCGCACACAGCACTACAGGGAACGGCTAGACCAGCGCATTACTATGTTGTGTTGGATGAGATCTTTC
GCGCAAGATACGCGAAGACACCTGGAAAGAACATAGCAGACGAGTTCACGAATCTGACGCAGAGTATGTG
CTATGCATTTGGTCGAGCCACCAAGGCCGTGAGCTACTGCGCTCCGGCATACTACGCGGATGTCTTGTGC
GAGCGGTCGCGGTGCTATCTCAGCAGTTTATTTGAGTCGCCGCCTGCTTCAGAAGCGACATCGGTGGTGG
AAGGCGCTGCGGGTGGTCTCAATACTGGGGCATTGCAGCAGGAGGTGCAGGTCCATGAGAAGCTCAAGGA
TAGTATGTTTTACATTTGA
>Tha_a00173-T1
ATGGTGTTGCAAGATCTCGGGCGTCGCATCAATGCGGCCGTTTCAAACCTCACGCGAGAGCAGAATCTCG
ACGAAAAGGCATTCGATTCTATGCTCAAGGAGATTTGCGCCGCCCTTCTCGAAGCCGATGTCAATGTTCG
ACTCGTCGGCCAACTCCGAAAATCGATTCGCAGTACCGTCAACTTCAAAGAACTGCCTCCCGCCGTCAAC
AAGAAGCGTCTGATCCAAAAGGCCGTTTTCGACGAACTGGTCAAACTCGTCGATCCCCATGCCGAACCTT
TCAAGCCCAAGAAGGGCAAGTCGAATGTCATCATGTTTGTCGGTCTGCAGGGTGCCGGTAAGACGACGAC
GTGTACAAAGCTGGCGCGACACTACCAGACAAGAGGCCTGCGGGCGTGCTTGGTTTGTGCTGATACGTTC
CGTGCTGGTGCCTTTGATCAGTTGAAGCAGAATGCGACCAAGGCCAAGATCCCGTACTACGGCTCGCTTA
CGGAGACGGATCCTGCTGCCGTTGCCCGAGCTGGTGTTGAGCAGTTCAAGAAGGAAAAGTTCGACGTCAT
CATTGTCGATACCTCGGGTCGACACAGACAGGAATCCGCCCTGTTCCAGGAGATGATTGACATTCAGGCG
GCAGTTACCCCCGACGAGACTATCATGGTACTGGACGCCTCAATAGGTCAACAAGCcgaggccCAGGCCA
AAGCCTTCAAGGAGGCCGCCGACTTTGGAGCAATCATCATCACCAAGACAGATGGCCACGCCCATGGTGG
TGGTGCCATTTCTGCCGTCGCCGCTACACACACACCCATTGTATTCATCGGTACTGGAGAGCACATGCTG
GATCTGGAGAGATTTGAGCCTCAACGATTTGTCCAGAAGCTGCTGGGAATGGGCGACATGGCCGGACTGG
TTGAGCACGTGCAGAGTCTCAACTTGAATCAGAAGGATACCATGAAACATCTACAGGAAGGTATCTTTAC
GGTGCGAGATTTACGAGACCAGCTATCCAACATTATGAAGATGGGACCACTATCGAAAATGGCTGGCATG
ATTCCTGGCATGAGCGGCCTCATGCAGGGTATGGATGACGAGGAGGGAGGCGCAAAGCTAAAGCGCATGA
TTTACATCTGCGACTCCATGACAGACAAGGAGCTTGATTCTGATGGCAAGATCTTGATCGACGAGCCAAC
CCGCATGACACGTATTGCTCGAGGATCAGGCACGTCGGTGCGCGAGGTGGAAGATCTCCTGACGCAGCAG
CGGATGATGGCCGGCATGGCTAAGAAGATGGGCGGTAACATGAAGAACATGCAGAGAGCACAGCAAGCCA
TGTCGGGTGCAAATAAGGCGCAACAGATGGCTGCCATGCAGAAGCGACTACAGAGCATGGGCGGTGCCGG
TGGTGCTGGAGGCATGCCAGATATGGGATCATTAATGAAGATGCtcggcggcggcGGCATGCCTGGTGGA
ATGGACATGCAGGCAATGATGCGACAGATGGGCATGGGCGGTggcatgccgggaatgcctgggatgcccg
gTATGCCAggaggaggAGGCCGTGGACGGAGGTGA
>Tha_a00174-T1
ATGGCAGCCGAAGCCGACGGTCAAGAACGGGATCGCCCTGAGCCTCTTGTCGCGTCATTGATGCACCGCA
GCGAAACGCCAGACACGGAGCACGCCCGCCCACGGAAACGGACCCGTAGGGCTTGTGATAAGTGCAGTGC
TTCGAGGACGCGATGCGATGGAGAATGTCCTTGTCGCCGTTGTGAAGATTACGGATACACCTGTCGTTAC
AATCGCGAAGTCAAGAAGCGAGGTCGATTGCCAgcctcggccactgccaacaaccacaactccaacggca
gcaGCATCAATGCCCGAAGAGACTCTTGGCCTCAATCACATCGACGAGGCAGCATTCGAAACGATTCAAA
CCTGGGCCGTAGCAgcaatggcaatagtaacagcaacagcaacagcaATGGCATCTCCCAGGCGTCCTGC
TCATCTCCATCGGCCAGCATCAGCTCTAGCACCGTTGGACAGCATCCTTTTGCCGACACAGTGGATGCAA
CGTCGGCCGGTCCCGAAAGTGTAACCTTGGATCAGCGGGATCAGGTCACCGTACCTGACGCTCGCCAAGA
CATGCTGCATTCCATCAGTCAGCCTTACTCTTCAGGTCGAACTGCTCCTCCACTCAGCGTCCCGTCTCTC
ATCCAAGTCGGACTTCAACCACCTCCTCCCCAGCGTTCTTCCATAGGCAACTCCTTGTCAGTCAGCGTAT
TCGACGGACAATTTGCTGACTCAGAGGTCGTCCTGTCTGATGAAAGCGCTGGCTATCCCTCGCCAGTTAA
CGGACGGCCTCCTATCGAGACTGGAAGTGCACGCCAGCACAGAGGCTCCTTCAAGTCGACTCCCAGTCAT
GAACGGAACCGAGAGTCGTTTAGCACTGCTGCAACTGGCCATGATGCCGCTGGTCTCATGTTGGACTTCT
TTCACAAGGCCCCAAACGAGGACTGCTGGTACAAGTTTCTTGAACCAATCTTGCCATACATCCGCAACAT
CATTCCCGCCTCTGTTGCGTGCGATCTGCTCGACATCTTCTTGACCGATCCGGGAAGCTCCTTGTTTCGT
GTCGCATCTCCATACATATTGACTAGAGTCTTTCGTAAAAAGTCTATTGTACATCCAACAAATCCCAGAT
ATACCACACCAGCGTTGTTGGCAACAATCCTATGGTGTGTAGCACAGACAGCTGATGTCATGATGCTGCA
TGTGCCGGGCTCAAGGGCCAAAGTTGTCAACGATCTGTACGACTTGGCAACATCTTTAATATCTGAACGT
GACCCAGATCGGTGGCGTCGAATTCATGGTGGCCTCCGAGCAGAAAACGAGACACCGCATCCCAGGCTCC
CCAATGCTCCAACTGTGCCAAAGACTACGGTGAATAACGAACCAGCTGGCGAGACTGATGATGTCCTGAC
CTTTATCCTTCTCTCCATTGCTGTCTCAGGCTCTGATTTCAAGTCGGACTGCTACAAATGGTGGTCCAAG
GCAACGCGGCTGGCATTTTCACTAGGTCTACACCGAGAGGATGAGCAATGTGCCGGACCTGTGACGCCTT
GCGCAAATCCCCTATGCTCATGCAAAAAGGATCAAGATGGCAGTATATATAACCTAGAGCTACGCGAAGA
GCGTCGAAGAGTCTTTTGGCTTCTATACGCTCTGGATCGCCATCTAGCCCTGTCTTTCAACTCGGCTCTG
ACGATACCTGACTCTTATTGCGAAGTTTACTCCCCGTTGCCTGAAGCTGTTTGGGAAAACCTCGATACAA
TCCCACCCAGCGAAATCCCCGCTCGAAGGATCGGACCGCCAACGACTGCCTCTGGGTCTGCCTTTTTCGA
ATACTTTTTGCCACTCATGGCGATACTGGGCGACATTATCGAAGTTCACCACAGGCGCCGTCATCCAAGA
CTAGCAGGTCTCGACGACTCGCACTCTGTAGCCGTGATTCAGGAGCTCCTTTCTACCTACGAGCTCAGTC
TTGCCGCTCTTTCGCCAGAGAGCAATGATAGCAGCACCATGCCTTTACCTATCCATACACCAAAGGGCAT
GGTCGCCGGAATGCCTTCGAGGCCATCCATCTCTCACCAGCACCCGCCCTCTGCAGCTCCATACAACGCA
AGCGATCCTTCCAAGATGCGGCTAGCAAAGGCCTATAGCGCTCACATTTTACACGTATTGCATGTGCTTC
TGCACGGCAAATGGGATGCTATATCTATGCTGGACGACGGCGACGATTGGATCACGTCTAAGAGATTCAA
CGAGTGCGCGTCTCACGCCATTTCTGCATCACAATCGGTCTCGACCATCTTGACCATTGATCCGGAGCTT
ACTTTCATGTCCTACCTTTTTGGCATATATCTGCTTCAAGGAAGCTTTATCCTTCTCCTATTCGCAGACA
GGATGCCGCAATTGGGTCCCAACGAGTCGGTGGCACAGGCCTGCGAAAACATCATTCGAGCCCACGAAGT
ATGCGTTGTGACGCTGAGTACAGAGTTCCAGAAAAACTTCCGTACGGTCCTCCGATCCACTCTATACAGC
GTTCAAGGCGCGGGAACTACGAATTGGGATGAGCATCGCTCACGACGCAGAGCTCTGTCCTTGTACAGGT
GGACAAAGGGAGCCAAGGGGCTGGCATTGTAG
>Tha_a00174-T2
ATGCTGCATTCCATCAGTCAGCCTTACTCTTCAGGTCGAACTGCTCCTCCACTCAGCGTCCCGTCTCTCA
TCCAAGTCGGACTTCAACCACCTCCTCCCCAGCGTTCTTCCATAGGCAACTCCTTGTCAGTCAGCGTATT
CGACGGACAATTTGCTGACTCAGAGGTCGTCCTGTCTGATGAAAGCGCTGGCTATCCCTCGCCAGTTAAC
GGACGGCCTCCTATCGAGACTGGAAGTGCACGCCAGCACAGAGGCTCCTTCAAGTCGACTCCCAGTCATG
AACGGAACCGAGAGTCGTTTAGCACTGCTGCAACTGGCCATGATGCCGCTGGTCTCATGTTGGACTTCTT
TCACAAGGCCCCAAACGAGGACTGCTGGTACAAGTTTCTTGAACCAATCTTGCCATACATCCGCAACATC
ATTCCCGCCTCTGTTGCGTGCGATCTGCTCGACATCTTCTTGACCGATCCGGGAAGCTCCTTGTTTCGTG
TCGCATCTCCATACATATTGACTAGAGTCTTTCGTAAAAAGTCTATTGTACATCCAACAAATCCCAGATA
TACCACACCAGCGTTGTTGGCAACAATCCTATGGTGTGTAGCACAGACAGCTGATGTCATGATGCTGCAT
GTGCCGGGCTCAAGGGCCAAAGTTGTCAACGATCTGTACGACTTGGCAACATCTTTAATATCTGAACGTG
ACCCAGATCGGTGGCGTCGAATTCATGGTGGCCTCCGAGCAGAAAACGAGACACCGCATCCCAGGCTCCC
CAATGCTCCAACTGTGCCAAAGACTACGGTGAATAACGAACCAGCTGGCGAGACTGATGATGTCCTGACC
TTTATCCTTCTCTCCATTGCTGTCTCAGGCTCTGATTTCAAGTCGGACTGCTACAAATGGTGGTCCAAGG
CAACGCGGCTGGCATTTTCACTAGGTCTACACCGAGAGGATGAGCAATGTGCCGGACCTGTGACGCCTTG
CGCAAATCCCCTATGCTCATGCAAAAAGGATCAAGATGGCAGTATATATAACCTAGAGCTACGCGAAGAG
CGTCGAAGAGTCTTTTGGCTTCTATACGCTCTGGATCGCCATCTAGCCCTGTCTTTCAACTCGGCTCTGA
CGATACCTGACTCTTATTGCGAAGTTTACTCCCCGTTGCCTGAAGCTGTTTGGGAAAACCTCGATACAAT
CCCACCCAGCGAAATCCCCGCTCGAAGGATCGGACCGCCAACGACTGCCTCTGGGTCTGCCTTTTTCGAA
TACTTTTTGCCACTCATGGCGATACTGGGCGACATTATCGAAGTTCACCACAGGCGCCGTCATCCAAGAC
TAGCAGGTCTCGACGACTCGCACTCTGTAGCCGTGATTCAGGAGCTCCTTTCTACCTACGAGCTCAGTCT
TGCCGCTCTTTCGCCAGAGAGCAATGATAGCAGCACCATGCCTTTACCTATCCATACACCAAAGGGCATG
GTCGCCGGAATGCCTTCGAGGCCATCCATCTCTCACCAGCACCCGCCCTCTGCAGCTCCATACAACGCAA
GCGATCCTTCCAAGATGCGGCTAGCAAAGGCCTATAGCGCTCACATTTTACACGTATTGCATGTGCTTCT
GCACGGCAAATGGGATGCTATATCTATGCTGGACGACGGCGACGATTGGATCACGTCTAAGAGATTCAAC
GAGTGCGCGTCTCACGCCATTTCTGCATCACAATCGGTCTCGACCATCTTGACCATTGATCCGGAGCTTA
CTTTCATGTCCTACCTTTTTGGCATATATCTGCTTCAAGGAAGCTTTATCCTTCTCCTATTCGCAGACAG
GATGCCGCAATTGGGTCCCAACGAGTCGGTGGCACAGGCCTGCGAAAACATCATTCGAGCCCACGAAGTA
TGCGTTGTGACGCTGAGTACAGAGTTCCAGAAAAACTTCCGTACGGTCCTCCGATCCACTCTATACAGCG
TTCAAGGCGCGGGAACTACGAATTGGGATGAGCATCGCTCACGACGCAGAGCTCTGTCCTTGTACAGGTG
GACAAAGGGAGCCAAGGGGCTGGCATTGTAG
>Tha_a00175-T1
ATGGGTAACTCAAAGTCAACCCCTCGATCCTCCTCACAGCCCTCGGGCCTTCGAAACGGCTTCGCCAAGA
CTTCTCAAAAACCCCAGATGGTTCAGAAGGCACCGCAGGTCGTGGCAACACCGCTACCACCACCTACTGT
ACCAGCTGGACCGTTAACCTTGAGCGGCAAAGTCTTTGCAATCACAGGTGGCGCCAGCGGGATTGGTTTG
GCGACTGCCCAAGTTCTGTCAAAACGAGGAGCAGTCGTATGCATCGCCGATGTAGATCCTGAAGCAATGA
AGGCTGCTGAAGTCTACTTCACCTCGCTGGAAGTGCCTCACATGGTCACAAAAGTGGACGTTTCCAAGCG
AAAGGAGGTCGATGCCTGGATCGAGTCGATTGTCAAGGAGCACGGCCGGCTGGACGGCGCGGCCAACGTA
GCAGGAGTGATTGGAAAATACCACGGCGTGTCTCCAGTTTCAGAGCTCGACGATGACGAGTGGGATAGGA
TTATTGGCGTGAACCTGACTGGCACCATGTACTGCATGAGGGCTGAGCTCAGGAATATGAACGATCGCGG
ATCCATTGTCAACGTTTCCTCGATTCACGGTCTCAAGGGCTTTGCTAGACATGGTGCATATGACGCAAGC
AAGCACGGCATCGTTGGTTTGACACGAGCAGCTGCCCTCGAGAACGGAGAGCGCGAGATTCGCGTCAACA
GCGTGGCTCCAGGCGCCATATATACACCCCTCATGCAAAAGAATTGGGACTTTTCAGGCCGACCCAAGGA
CGCTGCGTTTGATGATCCCACGGCCTTTCAGCGACAGGGCACAGCTGAGGAGACGGCAAATGTCATTGCT
TTCCTGCTGGGTCCGGAGAGCACGTTTGTTAGCGGGAGCGTGTACAAGGTAGACGGCGCGTGGATTTGA
>Tha_a00176-T1
ATGGGCCAACAAGCATCCGTTCCCCGCAAAGGCGCCAAGCTCCGTGTCATCGGCGCCGGCATGCCCCGAA
CCGGAACCGCCTCCTTCAGCCGAGCTTTAGAAATCCTCCTCGACGGCCCGGTATATCACGGCGGCACCCA
AGTCACACTCGGTCCAGAGCGAGGTCCAAAGACCTGGATTGAACTGTTTTCACATTGGCCGGCCCAAGAC
GAAGCCACCGAAAAGACGAATCTGGAGCTCATCAGGAGTCAAACCGATGGCTTCGTCGCCATGACTGACA
ACCCATGCCTCGTGCTCGTTCCGGAGCTCATGAAGCTGTATCCAGAGGCATTGGTGATTTGCACACAGCG
CGACGTTGACTCTTGGGAGAAGAGCATGGAAGCAGTTTCCAATGCTGCGACCATGTGGTTCCTCCGCTTC
GTCTTGTTCCCATTGCCTACAATGCGCTACTTTGTCCAATTCATCGATTCAATGCGCCCTGTATGGCTAT
TCCGCTATGGAGAGACTGAACCCCCGACACGAAAGTCATACAACCGACATGTCGAGTGGCTGAGAGAGAT
TGTGCCACCCGAAAAGCTTGTCTTTATAGATGTCAAGGATGGATGGGAACCATTATGCAAAGCGCTGGAC
TTGCCAGTTCCCAAGGATGTGCCGTTTCCTAATATTAATGACAGTAAAGCGATTGATGAGTTGGCGAAGA
GGCAGGTTCGACGGGGATTGACAAGATGGGCCGTCTTGTTGGGCGTTGGAGGAGTGTCTATGGCTCTAGC
TGTGAGAAGATGGATGCAATGA
>Tha_a00177-T1
ATGTCTGGAAGATCCATCGTTGCCTTCCGCACCGTCCTCCGTCCGGCGTTtgcctcccgctccgTGATTG
CCCCATTTAGCACTACCGCTCCGGTCCGGGCCACCGCCTTCGGCTCAGGCAAAGATGATCTTGGCGGTCC
CGGAGGCCAACAACCGCCACCTCGAAATCCAGGCGGACCTGAAGCTCTCAAGCGCAATTGGATGGCCATC
GGTGGTGGTGCCCTCGCCGTTCTCATAGGCTACAACTGGATCGTCAAGAATCCCGATGAGGCAAGGCAGC
AGCGTGACAAGACCATGGGCGAAATGAGTGGGAGGACAAAGACAGAGATGGGAAGCTTTCGACATGACTG
A
>Tha_a00178-T1
ATGGAAGCTCACGATAAAGTCATCGCATCCATATCATCCCGCGTCAAGCACTTCCATCAGCTGCAAAAGC
CCTTTCGCATCTACCATGGCGCCACAAACAGCACGCGTCGCTCCCATCGCAGCTCAGACAACACAATCGA
CACCAGCCAGCTCAACCATGTGCTCTCCGTTGATGCCGCCGCCAAGACGGCCATTGTAGAGCCCAACGTG
CCAATGGATCTTCTCGTGAGCGAGACGCTGCGTCACGGCCTAGTCGCGCCCGTCGTGATGGAACTCCCGG
GAATCACAGTTGGAGGCGGTTTCTCGGGGACTTCGGGAGAGAGCAGTTCATTTCGTTACGGCGCGTTTGA
CGCGAACATCAACTGGATCGAGATTGTGCTGCCAGACGGTGAAGTGGCGCGAGCGTCCAAAACGGAGCGT
CAGGATTTGTTCTGGGGCGCGGCCTCGGCGTTTGGGACGCTGGGAGTGGTAACGCTGTTGGAGGTACAGT
TGAAGGAGGCGAAGAAGTATGTGAAGCTCGAGTATTCGCTGGCATCAGGAGCGGCGGACTGGCTAGAGAA
GGTCAAGGGGGCGTGCGCGGTGGAAGAGAATGACTTTGTGGATGCCATTGTGTTTTCTATGGACACGACA
GTTGTTTGCACGGGGAGGTTGGCGGATGAGTTGCCACAGGGGACAAAGTCAGTCGGATTTCTCGGCCGAA
GCGATCCATGGTTCTATACCCGTGCCAAGGATGTTGTCAAGGAGCTCAAAAAGACGGCGGCAAAGGGAGG
GGAGGAGAAACAAACGACAGTGACGGATTATATCCCTCTCGAGGACTACCTCTTCAGATACGACCGCGGT
GGATTCTGGACTGCCGTGTATGCCTACCAGTACTTCATCACACCGTTCAACAGGATCACCAGATACATCC
TGGATCCCTTTATGCACGCCCGCGAGATGTACCGAGCCGTCCACAAGAGCGGTCTCGCCGATTACTACAT
GGTCCAAGACGTCGGCGTTCCGTATGACAAGGTTGTTGAGTTCCAAGCCTGGCTGGACAAGGAGCTGCAC
ATCTACCCTCTCTGGATCTGCCCATTGCGCATCCGTCGTGATGATCCGGATTCAGGCCACGGTCTGCACT
CGGAATTCGCAAACCCTGATGTCCCTGACTTGATGAATTTTGGTGTCTGGGGCGGCGTCAAGGGTACTCG
TCGAGAAGTCATCGAAAAGAACCGCGCGCTGGAACGTAAAGTGCAGGAATTAAATGGAAAGAAGTGGCTG
TATGCGCACGCATATTATACTGAAGAGGAGTTTTGGGCGCATTATGACAGGACGTCGTATGATGCCCTGA
GGAAAAAGTACAAGGCCGAGTATCTGCCGAGTGTGTACGacaaggtcaaggtcgatgtggagggcgagga
GAGGGCGAGGAATGCAACGTGGAAGACGAGGTGCAAGGCTGGATTTTGGGATCTTTGGCCGTTGGCGGGA
CTGAGAGGCTTCTATAGTGCGGTGAAAGGGGGTGATTATTTACTTCAAAAGAGTAAAGGGAAGAAGAACG
AGGAGGCCGTGAGAACGGAGACAGAGACGACGGCGAAGAGGGAGTGA
>Tha_a00179-T1
ATGGACGCCGAGGCCTCTCACCTGCCGTATGATGGCCCGGAGGAGGAAATGCACAACTTTATCTCCATCA
TTTCTTTCCTTTCAGAACATTTCAATCAGTACCTCTTCTGTTTGCCTTCAAACCAAGAGGCTGGACTCTG
CTCTGGGTTCTCAACGGCCTTTGATTTGCTAGAAAATGTGATAAAGGTACACTTCTCTGATGGGTCTAAT
CATGCCACCAAGGGTATTGGTAATGCATGGTACCATTTGGCTCAGTTGATCGAATCTTGGCTTCTCGGTG
ACCGAGTGAATGAGATGATTGAAAACTTGGGGCACGCAGCTGAAACGGCAGATGGCCATCAACATCAGAA
CACCCATCCGCACATCGAAAAGATGGAAGATACAGGAATTCAGGCTATGAGACATTTGCATATTGAGAAG
AGCAAAGATTCCATCACCAAAGTTATCACTCCCCCTAATAATGACAAAGAACTGGATCCTGTAAGTACCA
ACGCTCTAAAAGACGGATATTGA
>Tha_a00180-T1
ATGGATGCCGCCACATTGAACAAGAAGCGGAAGCGCAACAAGGTTGAGGCTGCTGCCGATGCCACGaaaa
agtcaaaaaaGTCCAAGAATCCCCCGCCGCCGGTCGAGCCCGaggttgaagatgaggtagcagaggagga
ggaggaagaagaagaggaAGAGGCTGTCTCAAACGAGGAGAATGGAAACGACAATGAGGATGGAGAATCA
GATGCTGGATCAGATCTCGCAGACAAGCCCGCCGCCAGAGATGCTGATGGAGATGTCATACCCAACAACT
CTGCGCCCATACTATCGACGCTGGCCGACTCCCAGAAGTTTGAAGACCTCAAGCTATCCGAGAAGACAAT
GAAGGCGATCCAGGAGATGGGCTTCACTAAAATGACTAGCATTCAGCGCAGTGCCATTCCACCTCTTCTT
GCCGGCAAAGACGTTCTCGGTGCCGCCAAGACAGGTTCCGGAAAGACGCTCGCCTTCCTGATTCCCGCCA
TTGAGATTCTCAGCTCCCTGCGATTCAAGCCCCGAAACGGCACCGGTGTCATTGTCGTCTCCCCGACTCG
AGAACTCGCGCTCCAGATCTTCGGCGTCGCACGCGAGCTGATGAAGCACCACTCACAGACATATGGTATC
GTCATTGGCGGAGCCAACCGAAGAGCAGAGGTCGAAAAGTTGACCAAGGGTGTCAACCTTTTGATTGCCA
CTCCCGGCCGACTGCTCGATCACCTTCTCAACACTCAATTCGTTTTCAAGAACTTGAAGTCTTTGATCAT
TGACGAGGCGGACCGAATTTTGGAAGTTGGTTTCGAAGATGAAATGAGACAGATTGTCAAGGTTCTGTCA
AACGAGGACAGACAGACTATGCTGTTTTCTGCGACACAGACAACCAAAGTTGAGGATCTTGCCAGAATCT
CCCTGCGACCCGGCCCGCTATACATCAACgtcgacgaggagCAGAAGCATAGCACAGTCGATGGCCTGGA
GCAGGGCTACGTCCTTTGCGAAGGCGACGAGCGCTTCctgctgctcttctccttCCTCCGAAAAATGCAG
GCCaagaagaagaAGGTCATTGtcttcttcAGCAGCTGTGCCTCTGTCAAATACTACGCCGAGCTGTTGA
ACTACATTGACTGCCCTGTTTTGGATCTGCATGGCAAACAGAAGCAGCAGAAGCGGACCAACACTTTCTT
TGAGTTTAGCAATGCGCCTCACGGTATTTTGATCTGTACCGATGTTGCCGCTCGTGGTTTGGATATCCCC
GCTGTCGATTTCATTGTTCAGTTTGACCCTCCGGACAACACTCGCGACTACATTCACCGTGTGGGACGAA
CTGCCCGAGGCACTGATGCCAAGGGACGAAGTCTGCTCTTCCTTCAGCCCAACGAGGTTGGCTTCCTTTC
TTACCTCAAGGCAGCCCGCGTCCCTGTCGTCGAGTTCGAATTCCCCCGCAAAAAGATCATCAACGTCCAG
TCCCAGCTCGAGAAGCTCATCGGCAAGAACTACTACCTGCAGCAGAGCGCCAAGGACGCCTTCAAGTCCT
ACCTCCACGCCTACGCCAGCCACAGCCTGCGGTCCGTGTACGACGTGCAGAAGCTGGACCTGGCAAAGAT
TGCAAAGAGCTTCGGCTTCCCCACGCCGCCGCGCGTGGACATTACGCTGGGGGCTAGTATGGGACGGGAT
AAGGTGCAGGCGAGGAGGTCGTATGGTAGCCAGCCGAAACAGGTGGGCAAGTACAAGAGGGATAAAAGGA
ATTGA
>Tha_a00181-T1
ATGGCGCCCACTGGAcccatcaccacTCCCATCACCACCCTTTTGGGCATCCAGCATCCCATCCTCCTCG
CTGGTATGGCGCGCACTTCGGGAGGTCGCCTTGCCGCAGCGGTGTCCAACGCAGGCGGCCTCGGTGTCAT
TGGCGGGTTCCAGTACACGCCCGACCAGCTTCGCGAGATTATTGCCGAGATGAAGGCAAACTTTAAGAGC
CCGGACATGCCATTTGGTGTTGATTTGGCGCTGCCACAAATTGGAGGCAACGCGCGTAAGACGAATCACG
ACTACACAGGCGGCAAGCTGGACGAGCTGATTGACATCACGATCGACAGCGGCGCAAAGCTGTTCGTCAG
TGCCGTCGGTGTACCACCCAAGTACATCATCGAGAAGCTTCACAAGAACGGCATCTTGGTCATGAACATG
GTGGGACACCCGAAGCACGCGGTCAAGGCGCTGGATCTCGGCGTGGACATTGTATGCGCCCAGGGTGGCG
AGGGAGGCGGTCACACAGGCGACATTGCCAATTCAGTGCTGATCCCAGCCGTCGTCGACGTAGCGAGGAA
ATACAAGCCTCCCATGCTCAAGGGCTCGACAGCTCTCGTCGTTGCAGCGGGAGGAATTCGCAATGGACGA
AGTCTGGCTAGCTCGCTGATGCAGGGAGCGGTGGCCGTGTGGGTGGGCACACGCTTCGTGGCTTCAGAGG
AAGCTGGGTGTAGCCAGGCCGCCAAAGAAGCCGTCGTGACTTGCGGCTTTGAAGGCACGGAGAGGACGCT
GGTGATTACAGGACGGCCGTTGCGGATGAGGGCGAATGAGTACGTCAAGAGCTGGCATGACCGACCTGGC
GAGATCAAGGCGCTGTGCGACAAGGGAATTGTGCCGATGGAGCATGATTTGGACGAGGGCAGAGATGTGG
ACTTTCCGCACTTGATGGGACAGGTTGCGGGTGCGATTGAGAAGATTCAGCCTGCtggggagattgttgc
tgagatggtggagGAGGCGGTTGAGATGCTCAAGCTGGGAGGGACGTATTTGACGGCCAAGAGTCGATTG
TAA
>Tha_a00182-T1
ATGGCTTTTCTCGAGGATCCGCGTCTGCGTCAGCGCTGGAACCAGATCACACACGATGCAGAGACGGTGA
CTGAGAATGCCGCCGCCGGCATTTGGACCTTCCAGCACCAGTACATCAACCCTTGTCTGGGATCATTACG
AGGGGCCATTGAGCAATGCACAACCGTGTGTCTGGGTGATCCCGAAGAGCGCCTTCGACGGCAGCGAGAG
CGCGCTCGCGAGCGGACAGAATACAGTTTTAATTTTTACGATGACTGGGATCGTGAAGAAGAGAGCGGTG
GCCTGTTGGGCAACTGGGGAGGGGAAGACTGGGATCGTCTCTTGGCGGGCTCTGGGAGTCAGAGGAGAGG
CGAGACCGTTGAGCAACCCCGACGCAAGAGGGGTATGAGCTACGGCACACGGGGAGCCAGGAGGAAAAAC
AGCGAACAAGACCCCACCATTATTCCCAGCACACAACCCATTGGCTTTTTGAGCAAACTCCCCTGGAAAA
TGGGTGGCACTCTGAGATATAAACCTAGTGCGGCAGATCTACAGGAACACCCTGGTACCAgaaaacacga
atacacagAAACACAGCCGCTGCTGGGGGCGGAAGATGATTCGGACCACGAGAGATTGTTACAACCGTCC
CGATCAAGGAAGCGGAGCGGTACTACGGGATCGGGTGGGACGTCGGATTCCTATCGCTCTCGCGGTGATT
TATTTCCAAgtgacggtgaaggtgatgAGGATGCAGTGGCGCTCGATGACGATGTGACCTATGACATGAT
TAGGAGAGATGATAGGAGTAGCGCCAGGAGCGGAAGAACACCGAGTAGCAAAGGAAAGCGACCGGCGCAT
ACAGTCTCCAGAACGGTGTCGAGGACAACGCTTGGCTCAGTTGCGTCAAAAGACTCGCTAGGCCTGGCAA
TTTTTGGCCAGGTCACTCAGGATCCCACACAAGATGCTCAACTCTTGCCATCACTCAAGGACTTGGAGTT
GGAAGAAGAGCGTCTGGGTAGAGAAGAAGACCAGGAGTTGGCAAAGAAGAAAGAGGCTGCAGCTCAATTG
GCGCTGGATCGAGGTTTGCAAACGGAAGCGGAGCCGAAACCAGCAGATGTGGCAGATGACGAATATCTGA
CTGAAGAGCCTCACGAGATACACTTGGACgacgacgaggATAGTGACGACGAGGCACATCACGACTCCGG
GTTATCCGGAGGTGATTTAAAGATACCGGTAAAGGATAAGGCATTGCCGCCTGCCCAGAGCGCTTTTGTA
CCTGCGCGGCTGCCGCATTTTGGATGA
>Tha_a00183-T1
ATGTCCAACGGAACCAAAGAAACTCCTCTCATCACGTCGCCCTCGAGGCTAGCACATGTGGTTCTGCGCA
CCGGCAACCTTAAGGAAATGTCCCCATTCTACAAGACTTTCCTAGGCGGAAAAGCTCAAGTTGAGAGCGA
CCAGGTCTGTTTCATAACCTACGACGACGAGCACCATCGCATTGCTCTCGTTTCGCGGCCAGATCTGCAA
AAACTGCCACCAAAGTCCTGTGGCCTCGATCACATCGCGTTTGGATTTGACGACGTCGAGGGCCTACTCA
AAGCATACTCGCAGCGCAAGGAGCACGGAGTCACGCCGGTCTGGTGCGTCCACCACGGGCTCACCATAAG
CATGTACTACCGAGACCCGGATGGCAACGTGTTGGAAACATTCATCGATGCCTTTGATGACTTGGAGAAG
CAGGATGCGTATATGACGTCGAAGGACTTTGTGGAGAATCCGATTGGTGTGGATTTTGACCCTGAAGATA
TGCTGAGACGGGTGCAGAGTGGAGAGTCCAAGGAGAGTATTCACAAGAGGCCGAATATTGGACCGCGAGA
CCTGAGCACCGTACCCTTATTTTGA
>Tha_a00184-T1
ATGGCAAAGTGGAAAGACTTACCGCCCGAACTCAAACATCAAATCTTCGAAGCCATACCCAAGGCATGGC
CCTACCAAAGTACAGCCAAGTACGCCGCGGTTAACAGAGAATGGCAGTATTACTTTGAAGAGAAGACCTT
TCGGAAGCTCGTTTTGAAGTATTCGTGCCTCGATGACTTTCGCCAAATCGCCCGGGGCCGAGAGGATATC
ATCAAGCACATTTGGCTGCGTATTCAGCCTCCGAAATATATGTGTTTCTATTGCGCTGGTGTGGAACCAT
CCGATCAGCTCGAAAGAAACAACCAAATCTTCACAGGTGCTTTGTGGACATTGATGGACATACTCAGTTC
CTGGGGTGAAATAGATCGAAGCGACAGCGGTTCGGGGCTCACCTTGGAGATTAGTGTGCATGCTACAGGC
AGCCTGAGGCATCGCTTCGACTGCTGCATGTTTGACAAGGACATTTACCCATGCAGATATCCTGAGTGGT
GTACGATGGAAGGAAACTGCAGTCTGTCAAGCCAATTGCGACCACTCGAGCTGCGCGGTAGCATATGCGA
CGTTGTTCGCGGCCATTTGAATATAGTCGAGGAGCTGCGCACCGTGGAAAACGTCGAGCTTGACTTTAGC
AAAATGGGCGATGGGCGAACTACGGAGCTTCCGACTGTGAGATGCGTGAGGGAGTTGACTATTCGTCCGC
TGAACGTGCGCCGCTTTGGATACGAGACGGTGAGGGAGATTGCCAAAAGTTTCGGAAAGCTCGAGACGTT
TAATTTAGAACCTGAACTGTTCTAG
>Tha_a00185-T1
ATGAAAGCCTTGTCGTTGATAGTAACCCTTAGCGCTTTGAGCGTTTGTGCACACCCGAGCCCCCCTCAGT
CAGCCGAGCATAGCTTAGAGTTTCGAAATGCAGAGTTCAACGAGACGCTTGCTTTGCAGGAAGACGTTGA
GAAAAATCCCCCGGAGAAGAGATTTTTCGGTGCAATCATCAACGTGGTCTTCACGATTGCCGAGCCATTC
TTTCCTGTCGAGGTTGGGCTGCTGAAATTCGTTGGCAATAGCGTCAACCTAGGAGTCCAGTGTATTGGAT
TCGCAACTGGCGCAACCTCAGGGACCGATTGCATAGTCGCCGCGGCTGATCTTGCTCTTAACGGCTACAT
GGTGTCCGCAGCAGTTAACCAAGCAAATGGCATAGACAAGAGATTCGAAAACAGCACGTTCGTGGCAGCG
CCGTACATGGTCTTCCACAATGGTGTTCCTGGAACCGCCGACTTTCAGGATCTTATTAGAAACCGCCTGA
ACGATACTCACTGGGTCCATATAGCCTCCAGCTCAAAATACAGCAATCTGGATCAACAGCTTCACGTTAA
ACACGCAGATAAGTCTGTCTTAGGGCCATCAAGCAGATCAAAGCCCGTGTTCCATGTCCGAGTCAACACC
ACCATGACTTCAGGTTTGAAACGGAACGAAGGTTCTGTCAATGGTCTTGTATTCGACTACTTGTGGGATG
AAGGCAATGAGAGTCTGGCGAGACAGTTCATGGACAGTGGAGCCGAGGATGTAGGCGCTGACTTGGGCTT
TGCCATTTCCGGCTGGATGGAGGATAACAGCTCAGAGGCCAATTGTGCTTCACTGGCGGCTGGATCAGTT
GACGATAACGGGGACTCTGACCCTCCCGTGATCAACAGAGCTTTGGCGGCCTATGGCTGGAACAATCAGG
CTTTTCAATTTAACGGCCGAGCTGGTGGCTGGATTGATCAGTGTGGAGGGCCCTTTTAG
>Tha_a00186-T1
ATGGCCAATGCAATTGGATCCGTCTTTCGCGATTTCTGGCATACTATGACCAGCAATGACCGACACTCTT
CTTTTGATTCACCGCAACGAACAGGTCGCCATGTCCCTCTTCAGAATGGCCGCAACATCATGACTGGTAT
CGCAACCGCTTCCGACTCTCGAGCCGACATCCATAGCCCGTACTTTGACGATTCTCGGGCGCCCTCTGTG
CAAGGCTCGCCCACCAACGGGACCCGAGGATACTCGCCCGGCCTCCGATCGCAAAATGTAAATAAGGATG
GTTTCGAAGTTCAGTCGCCCGGTGACGTAGCCATGCAGTCATTTGAGAATGGCCTGCCCCCGCCGCCCCC
TGTTGCACACTCTTGGAGGCGCATAGACGCGTGGGCGGAGGAGAACTACCCAGAGCTGTTTGACCAGCTG
TGTGAGGGTGCCACAAACAACGACCTCAATGATTTGGAGCACCAATTGGATTGCTCGCTGCCTCAAGATG
TCCGCGAGTCTCTCATGATTCACGACGGTCAGGAGCGAGGTGGAATGCCCTCGGGTATTATTTTCGGCTC
CATGTTGATGGACTGTGAGGAAATTCCCCAGGAGTGGGAGACGTGGCGCCAGGTGAACCAGCAGTTCATG
CTGGATGCCGCTGCCAACAAGCCGCCAACCCCATCCGGTAGCGAGGCGTCCTCGTCCAAGCAGCGACCTG
GTTCGTCTTCGTCATCAAACGGCCCCGGCGAATGGAGACAGAATCTCTTGGCCAAGCAGACCTGCATTCC
GCCCAACACCGTCCAGAAGGCTTACGCACACTCCGGCTGGATTCCTCTTGTCCGTGACTGGGGTGGCAAC
AACTTGGCTGTTGATCTTGCCCCCGGACCGGCTGGTCGATATGGCCAGATCATCCTCTTTGGTCGTGACT
ACGATACCAAATACGTAGTTGCTCGCTCTTGGGCGGCATTCCTTGCCGTGGTGGCTGACGACCTCAACAG
CGGCAAGTGGTTCGTGGACGAAGAGACTAACGAGCTCAAGCTACGAGAATTCAAAGACGCACGCGTTGAG
CCTTCTTACTTCAATATTCTCCGATGGAGAATGGACCAGAAGCACGGTCGCCGGGCCGCCGCAGCCCGAC
GACAGTCACAGGGACCCACCTCCCAGACAGCTTCCAAGAGCAACTCGCCTCTGGGCTCTAGATCAGCCTC
TCCCTATGCCAACCCCCAAGACTCGGCCGGTGACACCCGTGGTCGGTCTTTGCAGCGACTTCGCGACTCC
GCTCCTCTTACTAGCCCCATGAGGAACGGTCTCGGCAAACCTCAGGCTCCTCTTCTCAGCCGCGTAACGG
AGGAGGCAACAACTGAGCTTACCGATGCTGTTATCGAGCCTAGCACTTTGGTCGACGTggaggatgatga
tgatTCACCGCGAAACAGCGAGGAGGGCAAGCGTCCAACAGTCACAACACTTGAGCGGACATCATCAGAC
TTAGCCAAGGAcaagggcaagGAAGTCGAGGTTCCCAAGGCAACCAGCAAAACCCCCGAGGTTGTCATTG
ATGACACCATGAAGGAAATTGAGATTTAA
>Tha_a00187-T1
ATGTCTGACTACTACGGCAATGCGGAAACGGGAGGCCGACGCTCAGCTTTTGCAAGCAATGGAATTGTCC
GTTACCTGAATTCGCCTCAATCGGAAAGAGGAAGCTCGACCGCATTTGTATTTGCTCCCAACCACTATCA
TAGGCTAGACGAGGCAGCCACCTGGGTAGAATTCGACTCAAAGATACGCTCCGTCGGATATCATCTTGGA
AAATATGTCGAGCATAAGGATTGCAGTAAGGACTCTCAAAGTGTGGTCTCAGAGTATGGCCAAGAAGCAG
CAGTATATCCTCAACAAAGTGATAGCCTTGTCCGTTATGGCGATGGAAACATGTCTAGTAACAGATGGCG
GCACAAAGTGGAATCCGATATGGCCATCTCGGGCTTGGTCGCATTGAAGAATATCTTGGACCTGCTATAT
GAGAACGGCAAACATATGATTGACATTGCTGGCTCTCTTACTATATGGTCAATCTTGATGTCCGCATCGT
ACCTGCTGGCTACTACACTGTATCTTCGACATGCCAGCTATTTCACGTCGGACTGCGGACTCTGGCGATC
AATCGGTGCCACTGCACCGTGA
>Tha_a00188-T1
ATGTCCGGCCCTGAGGAATCTACAAGCTCGTTCTTTTTGGTGGGCGGGAAGCCTCCGAATTATGAAGATG
TCGAAACCATAACTGTTGACCCAAACCCAAAGTTGCTGCTCCGATTAGAAGTCTGGCACTTCTCCAGTGA
CGGTAGATCGCAAAAGAAGAACAAAAAACTTGCCGAGGCATTTAAGGAGGCCAGTCTCGACAACTGGGAT
GTGAAGGAAGTTGCCGTGATTGAACCAGATGGCGCTTCTAATCGTGATGATTTTGTACCCATTCAGGTTG
AATTCATACACAATGAGTATACCGACAACGATCCCAACGGCAGAGCCCAGAACCATGTCCGAGAGCTCTT
CAGACGTATTATCCCATCTATCATCTTTCGGTTCTTCCTCAATATTCACAGCAAGCCCCATACCATGAGC
TTGGTTGCTCGTAACGTGTCACCTGAACACCAGCAGAGATATTGTCAGCTTTTCATTATCAATAAGCTCA
ACATTCGGGTTGACCAACTTTTGACGCCTGCTGGGATAGATGATGCATGTATCGATGAAATTGCTGCTCG
GTATGACTACTCGGCTTATCATTGA
>Tha_a00189-T1
ATGAATTTATCATCGCCGAGTGCCGTTGCTGACATGAGAAGATTATCTACTCTACCCAATGGCCTTTCAA
CGCTATCGCAAGTTGTGGAGATATTTTCTATATACCAGCTCCTCCATGGGCAAACTGTGCCCCAATTTTC
CTTTATGCACAAGCAAGATGCTAACCTAGTCTTTAATGTGCGAACATCCGTTCTTGGGGAGATCGAACTC
CTTGTCAGGGTCACGGAAGAGTTGAGACCATTGTACGAGGCCAATATGGGTCAGGCAGCAGCGGAGAAAT
TGGCGACGGAGTTCCAAGTCGATTTTGCAGATGTTATGGGAAACCTGGGGAGAGTAAAAAGCAACTTATG
CTTTACTCCCCAGCAATTATACGAAACTGGCTTGAACCTCCGCACAGCAAATACCATGCTTTCAAGAGCG
AGGGAATTTCTAGGGCCACATCTAGAGCGTCAAGTCGAACGATATGAgaacgatatgcgaTTGCCTAAAA
ATATTCGATTTGGAAGTGTGATAGCTGGTGCAAGTACTGGAGGAGCCATTCTTCTCGGCGGTCTGGCCTC
AAATCCTTTGACGTTGACGATTGCTGTGTTTTTGTACGCAGCTGTAGCAGCGCAGAGCAATATCGGGGCG
ATTTCGAAAAAGAGTGAAGCAATCAAAACATTTTTACGAGATTTAAAAGATATGGCGGATGTGTTTGACG
AGGCTCGGAGGTCTGTCGCCGTCGCTGTGTGCCAGGATGTTTTTAACATAGGACTCGATGATTTGGGACA
GCATGAGCGAACGGCGATTTTGCACAGTTTTGGCATTGATGTTAGTGCACTGAGGCACGAAGAGTATCGC
CAGAGTCTTGTTGAGAGCAGTATTGAGAAGCTGATGACTTATTATAAAGAGATGGGAACAAATTTTGAGC
AAATGGTCAAGCTGTGTGGAAATGACTTGAATGAGGCCAGGGCGCCACTTTAA
>Tha_a00190-T1
ATGACGGGTTTGGCGCAGGCAACGCCATATAACTACACATATACCAACAATACGCGAATGAACGACGCTT
CTCCTGCGTGCAGGCACGGATGGAAACCGAACACGATGAAAGCACCTATCCTAATTCTATTCGCCCTTTC
CTCAATCATCATCCTCGCTATAGTCGAGATTCTTGCGCAGCGAAGCCAAAAAGCCGGCGGTTTATCATTA
GTCGACGATGCCGATGAAATACCTTCCGCCATCAACATCACTTACTTATACCTTCCTACAATCATTGCGG
TGATTTACAGCTTGGTGTGGAATTGGATTGACCTCGACGTCAAGCGGATGCAGCCCTGGATGGAATTGTC
AAAGGAGAACGGTGCAACTGGTCAACGCTCAATCTTCTTAGATTATCCGGTCGACTTTGTAGCATTCGTT
CCTTTCAAGGCTGCAAAACAAAAGCACTGGGCAGTACTCTACTCCGGAACCGTTATGGTTCTCATCTTTT
GGATGATCACACCTCTTCAGAGCGCCGTTCTAGGTACCGGCCCCGTGTTATTGAACAAGACCGTTACCAT
GTCAGCACCATCCATGTTCATGGACTCATTAACCCAAGCGACGTACCTCGATCAATCAGTCCTGAATTCC
GGGTATGCCATTACCTGGCTAGAGCGGTCTTATCCTGCCTTCACGACCCCAGACTATGCACTGATGCCGT
TTAAGCCGGCTGAGTCTGTAGAAGGGAATGCGGCCAACTTCACTGGTACAACGACGAAATATTGGACAGA
TTTGAAATGCTGGCCAGCCGATATACAACATAGGAAAGGGGCGCTCATAGGAACCTTTGACTTCTTAAAC
GGCATGGGCTGCAATGCTTCCGATATCCCGGTCCACGTCGGATTGCCCAATGCTCAGCCGTATAAAATGC
AGTACCTTGGGTACCAAGATAGTCCTTGGGGAGAAATTGCACTCAGCTGGACCTGTTCACCCAAGGCATT
CCACCAGTTTCTCGGAACATGGGCCAAGTATGAAAATGCCACGGGCACGGTGAATACGTCTGCGGTATTT
TGCGAAACTTCTTACTACAAGCAAAATGTTTCAGCTCTGGTTCAACTACCTGGCTTCGTTCCCGTCGACG
ATCACATTATGCCTTTGTCTCCCCCCGAGACTCTTCAAGTTACCGAATTCAACACATCAGCGCTCGAAGA
TCTTATGACAAATGGAATGTCATCCGTTACTATTCCCCGAGATTATCCGTTCACACACCTTCTCGAATAT
TATACTCGCCTTGACGGCACCGGGTTGAATATTCCGCTTTCTCCTATGCTGGGACTCACGATAGGTTTAC
AAAACTACACGATCGATTCATATTATAACGAGACACAGATGGGAGAGTCTCTCCGTGCGGCGCATAAGAT
GATGTTTTCCGTGGCTTTTCATTCAATGCTAGTGAACAGCACGAGTTCAGATCCAAGAGATGGAAACGTT
TTCGTGGTGAAATATGGCATCATAGTCAGTCGTGTGTTTTCCGCCCTGGTGGAAGGCGGCCTTGGCTTTG
TGACCATTCTCACATTGGTGTTGCTATGGGTGTGCCATGGAAATCCGACGCTGCTATCCTCAGATCCTGC
ATCTTTGGGCTCTCTCATTGCTCTAATTCAGAGGAGCCCTGATCTGCTGAATAAGTTTTACGGCAAGGGA
AATCTGACTTCTGATCAGCTGAAAGAAAAACTCGGCAACTGCACATTTAAGTTATATTGCCAATGCCAAG
TTCCCTCGGGAGGGACAATACTAAAGTTGTTGGAAGATCCCAACGGGGCAGAGACTGGAGCATCAAGCGA
TAACTCTGGCCGCGCTGGGCCAGACCAAACAGGTCACTATCTGCCTATTAAGCCTTTTGCTCTACGAAAG
ATTGTAGGAGTCATTTTCATGATATGCCTATGTGCTGCTGTTGCTGTTTTCTCATATCTGCGACATCAAG
ATGTCGTTCTGGGAGGCCTTGTGCGCCCTTCACAAAATTTTGAAGTCAACCAGCTTCTTACTAGTTATCT
TCCTACTATTTTCTCAACACTAGTTGAGCCGTTTTGGGTCATGCTGAATAGATTTCTGTGCATCCTGCAG
CCGTTTTACGATCTCACATCTGGGCGCGGGACCGCCAAACGATCAATCGACGCTCGATATACCGCACTAC
CTCCACAGCTCGCTCTTTGGCGAGCCTTCAGATCTGGGCATTTCCTTCTGGGGGCGATTTGTATTATTGC
CCTTCTAGCAAACGTTCTCGCAGTAGGACTAGGTGCCATGTTCAACGATAACCCGACGCAGAAAGTCTAT
CCTGTGGTAATGACACCGCAAAGACAGGCCCGATTGGACCAGAAAGGGTTGGATTTCTTTTACACCAATC
AGACTCGGAGGATGCCTGTTAATTACGAGGATCCTGAATACACTATCATGGCGAATTGGTCCTATGGAGC
CCCCCTACCGCCGTGGACCACTTCTGAATTTACCTATCTCCCGGTCAATATCACATCCGCCACCCCCTTA
GAGGACGAGCTATATACTGTGACGACCACCGGATTTGGTGTAGACCCTTCTTGCATATCTATGGGCACAA
TAATCACCGAAAATATCCCGCCGATCGTGAATACTTCGTTTGGTCGAACAACTCCCTTACCGGAAGGCTG
TAAAAAGGAATACCTTATACAGAACCAGCTATTCAACAACACGAACTACATCATGCCAGAGGGACTTGCG
GCGACCGAGATTGCAGCCACCATGGTTCCCGATGCTTTTAATGTAACCGACTGCGAGACATCATTTCTCG
TAGGATTTTCTCGATCAAATATACGAAATCGAACTGGTGTCATGAATACATCTCTCGTTGTATGCCACCC
GGTATACAAAGTGGCCGATTTCAGGGTGATATTCGACAAGGGCGGATACGTTAAAAATGCAACACCAGTC
AGCGACTTCACCTCCTCAATGCCGTACCCGGATGGGCTCAAACGACCTCCCATCATCAACGAACTAAACC
ATGGGTTCCAAGACACTAATTGTAACTGGCATAACGACACTGTCACACGCAATTGGATCATGTACCTCAT
TAAATTGTACAGCGGGAACGCAGCCCTCTTCGATCCCAAGGCACCGACGCCCGACCCCGAACAGTACCTC
TCCGTGGTAACAAACGTTTACAAGATGATATTTGCAATGCATGTGACGCTCAACCAATACGTCTTCATGG
AAGCAGAGAACGAGACTACCGTAGCAGGAAATCGAACCGCCACCGAGACACGAATATTCGTTTCGTCATC
TGCATTCATCACCAGCACGACCATCCTCGGCCTCTACATCCTAATGATCTTCTTCTTTTACGGATGGGGC
GTCACATTCTTCCTTCCACGCATGCCCACGACAATCGGGTCCCTGATCGCATATATAGCGCCGAGCAAGC
TGACCCGCGAATACTCGGCAAAGGACCGCGACGACGACACTTTTCCCACTTACAGCTTTGGACGGTTTAT
CGGTAGTGACGGACGGGCGCATATTGGCATCGATTACTCGGACCGGGTGGTGCCGGTGAATACTAGAACT
CTTGAGAGGGGGGATACGAGGCAGGGCACGGGATTTTTGCAGCAGCGGAAGAGTAACAAGAATATCAAAG
CACAAGAGACGGATAATTGGCTGTAG
>Tha_a00191-T1
ATGTTCTCCAAGCTCTTCACCATCACTGTCCTGGCCTCGGCCGCCAGTGCCCACATGAAAATGTCCAACC
CCGTTCCCTACGGCGGTGCAACTCTGACCAACGCCCCTCTTCTGGCTGATGGCTCCGATTTCCCTTGCAA
ACAGCGAAGTGGTGTCTATGACGCCCAAGGTGCCAGCAATGTGTATGCTCAGGGCAGCACTCAGCAGCTC
TCTTTCGTTGGAAGTGCTGTCCACGGTGGAGGTTCTTGCCAGATTTCTGTGACTACCGACGCCCAGCCCG
ACAAGAACTCTGTCTGGAGAGTTATCAAGTCCATCGAGGGTGGCTGCCCTGCACAGGACCAGACCGGCAA
CATGGGTGACGACGCTAACGCCATCGACCCGTACAAATACGACTTTACCATCCCCAAGGAGTTGCAGGCT
GGCAACTATACTCTCGCATGGACTTGGTTCAACAAGATTGGCAACCGTGAGATGTACATGAACTGTGCTC
CCTTGTCTGTCACCGGCTCGAGTGGCTCCAAGGATTTCCTGAACACGCTCCCCGAAATGTTCCAGGCCAA
TATTGGCAGCGGCTGCGCAACCCAGGACAGTACTGACCTTGAGTTCCCTGACCCTGGATCGGACGTTGTC
AAGTTGAACGGAGCAACAAACGCATTTGCTCCTCCCGCCAACACCCAGAGCTGCAAATTTGGTATGGGTG
GCAGCGGTGGAAACGCCCCGGCTCCCACTCCCACCGGTGGTGCTCAGACTTCtgctGCTCCTGCTCAGCC
CACCAAGGCTCCTCAGAGCATCCCCGGCGGTGTCTTCATCACCAGCCCTATCGGTGGTGGACAGCCtccc
gctGCCACCCAGCCTGCCgcttctcaggttgcctctcagccCGCATCCCAGCCTGTCCCCTCCAAGCCCA
CCTCTGCTCCTCTGGTGAACTTGCCCGTTCAGTCCCAGGCTCCAGTTGctacttctgctgcttccgctcc
ggctcctgcccccacctccggctctggctccggttcgggctccggttcgggctctggctccagcCCCAGC
GGTGGTTTTGCAGCTGGCACGGCTTGCTCTTCCGAGGGCCAGTGGAACTGCATTGGAGGATCCCAGTTCC
AGCGTTGCGCCAGCGGAGCTTGGTCTCCCGCTCAGGCTCTCGCTTCTGGCACTTCATGCCAAGCTGGACA
ATCTGCCAACCTTAACATGGTTGCCAAGCGAGGCAGCAACTCCATGCGCCGCGCCACTCGCATTCGCGCT
TAA
>Tha_a00192-T1
ATGAAAATATTTGCGGGCGACTACTGCTTGTTCTCACAAAGTATCATTCTTCCGTTTGGTCAGCTCTGCC
ACGGCGCATCTTACCCCGGCCGTGAAAATCCCCCACCAAGCAGTAAGCTGTGTGGCAGACAAACTTTGGC
CGTCTCGATTTACAAGTATGCCTCGTCTAAGGAAAGGCTTCAGAGTTCAGCGATGCGATGCATCCCCTTG
GCGTCAGCGCAAGACGCTATGATTACCCCAGATGTTGCtttttttcttttctTTTCTCAGTGGCAGATGC
AGGGAGATCACGGCGCCTAG
>Tha_a00193-T1
ATGAGTGGCGAAAATAAGGCATTCTTCTATGGGACTTTGATGGCCCCAGAGGTCTTTTTCAGCGTTTGTT
ATGGTGAAAAGCAACCTCCACAGGCAATCCAAGACCTCCACACATTCACTCCAGCCATCTTAGATGGTTA
CTGCCGTCACAGAGTTCAATATGCAGACTATCCAGCCATTGTTGCAGAGGAGGGCCACTGCGTGCGAGGC
ATGTACGCGACTGGATTAACGGAGGCCAACATGCAAAAATTGGACATCTTTGAGGGAAGCGAGTACAAGC
GGATCAACACCAAGGTGAAGCTGCTGAAGCTAGAGGGCGAAAAGGAAGTCGAGGGAGAAGTGAAGGAAGC
ATCCGTTTACGTCTTTCTCAACGCCAATGACCTTGAGAAACGCGAATGGGACTTTGAAGAGTTCCGCCAA
CAGAGAATGAAGATGTGGACACGAGGTGACTGGGCATTCACAGATGGTGACCAGCCAGCCCAGGTTGAGA
GCGCTTAA
>Tha_a00194-T1
ATGTCGGGAACTACTATTGACGATGTCGTGAAGCGACTTAGCACCGCTGATATAGATACCCGACTCAAGG
TGGAAGCCGCGACCACCTTGCGCGACAGCCTAGACGCTTACACCAATGGCCCTATCTACGAACCTTTCTT
GAAACGTTTAATGCCCATCTTCATAAACATCTTGCGTGGACCATGCATCTTTCAAAGTGTTTCCCCGGAG
CAGAAACTCCGCAACTGCATCCTCGAGGTACTGCATCGACTGCCAACCAACATGGCGCCCACCGAGCCGT
TCAAGCCTTACGCCGAAGAGATTGTCGATCTGCTCATGCAACTAGTCCGAACCGACAACGAAGACAACGC
ATCATTATGTGTCAAAATCACTTCCGACAttatgcgtcATCAGCACCAGGTTTTGCAGGGCAAAGTCCAG
CCATTCCTAAACTTGATCCAGGAGCTCTTTGATCAGATGGAAAAGGTTGTCATGGAGCAGCTAGACAATG
CATCTCTCGCCCCGAATCCACAACCTGGTGCACCGTCAACACCAGGAAGTACGCAAGCCAACTTTCAGTC
TCCTCGGCCGGGCTCTCCCGTAGCCTCGGTAGCTGAGCTTGGCGCGGATCCCCAGCAGCAAAATCGACCA
CTTCTCAAGGGGATGCAATCTTTCAAAGTTCTTTCAGAATGCCCAATCATCGTCGTGTCGATCTTCCAAG
TCTACAGGAACACAGTTGCCCACAATGTACCCAGATTTGTACCGCTTATTAAGGGCTTCTTATCTCTTCA
GGCAAGCGCCCAGAAGCAAGCGCACGacgacgctgctgctAGAGGCGATATACACACTGGCGTGAGCTCA
GGCATTAAAAACCGGGCTGCCTTTGGCGATTTCATCACAGCTCAGATCAAGACCATGAGCTTCCTGGCCT
ATCTCCTCCGCCAGTACGCTTCTCAGTTGAAAGACTTTTTGCACCTACTACCCGATATCGTCATCCGGCT
ACTCAAAGATTGCCCCCGGGAGAAATCTGGGACGCGAAAGGAGCTCCTGATTGCAATCAGACACATTATC
AACTACAATTTCCGAAAGATCTTTCTCCCCAAAATTGACGAACTCTTGGACGAGCGTACACTAACAGGAG
ACGGCTTAACCGTGTATGAGACTATGAGACCTCTTGCGTATAGTATGCTGGCGGATCTGATTCACCATGT
GCGCGACTCCTTAACTCCAGAGCAGATTCGCAAGACGGTGGAGGTATATACCCGAAATCTTCAAGACAAC
TTTCCCGGAACTTCTTTCCAGACCATGAGTGCGAAACTTCTTCTGAACATGGCTGAATGCATTGCGAAGC
TCCCAAACAAAGTAGACGCAAGACATTACTTGATGATGATTCTCAACGCAATTGGAGACAAATTTGCGGC
CATGAATCGACAGTACCCAAATGCCGTCAAGCTCTCGAAGCTGTACCATCAGCAGGCCGAAGCTGGTGCG
CCTGAATCATATCTTGCTGACAAGGAGCACCCGCCGGATTGGGACGAAACCGACATCTTTTCCGCAGTAC
CCATCAAGATTTCCAATCCCCGAGATCGAGGAGCCGACCCTGTCGGAGATAATAAGTTTCTCTTCAGAAA
TCTTATGAATGGACTGAAGAACACATTCTACCAGCTGAGAACGTGTAACACTGGCACGCCGATTGACCCT
GCTAATGCGCCACCGCATTGGCAAGAGGTCGCCTACGGTTTCACGGCAGAAGAGGTAAATGTGATTATCA
AGTTGTTCCGAGAGGGCGCCTATGTGTTCAGATACTATGAGATTGAGAAGCCGGCTACTGAGAATCAGTA
CGTATCACCGGTCGAATACATGGCAAATTTCTATATGGTCTCTAGTAGCAAGGAAGAAAAAGACCTCTTG
GAAACATTCGCCACCGTCTTTCACTGCATCGACCCAGCAACCTTCCATGAAGTCTTCCAGCAGGAGATCC
CGCATCTCTATGACATGATTTTCGAGCACACAGCTCTGCTCCACATCCCTCAGTTTTTCCTTGCGAGCGA
GGCAACATCTCCTAGTTTTTGCGGCATGCTTTTGCAGTTTCTCATGGAAAGAATTGACGAGGTTGGCTCT
GCGGACGTTAAGAAATCGTCCATTTTGTTGCGGCTCTTCAAACTCGCCTTTATGGCGGTGACTTTGTTCG
CCACACAAAACGAACAGGTTCTGTTACCTCACGTGGTCAGCATTGTCACAAAGTCGATAGAGCTGTCGAC
CAAGGCAGAGGAGCCTATGAATTACTTCCTTCTGCTACGGTCCCTTTTTAGGAGCATCGGTGGTGGCAAG
TTTGAGCAACTCTATAAGCAGATATTGCCCTTGCTGGAGATGCTGCTGGATGTTCTCAACAATCTGCTTA
TGGCTGCACGAAAACCGTCCGAGCGAGACCTCTACGTTGAGCTATGCCTTACCGTCCCGGCGCGGCTCAG
CCACCTGCTGCCTCATTTGAGTTTCCTCATGCGCCCATTGGTAGTTGCTCTTCGGGCTGGCACGGACCTT
GTTGGGCAGGGTCTCCGTACGTTGGAGCTCTGTGTCGACAATCTGACGGCAGATTATCTCGATCCCATCA
TGGCACCTGTCATTGATGAGCTCATGACTGCCCTGTTTGATCATCTAAAACCACACCCCTACAGCCACTT
TCATGCGCATACCACCATGCGCATCTTGGGAAAACTTGGGGGTAGAAATCGCAAGTTCATGACGGGTGCT
GTTCCTCTCACATATACCAACTATGCCGACGATGCCTCAAGCTTTGACTTGCGACTCATTGGTTCCAAGA
AGGACAGAGCCTTTCCGGCTGACCTGGGCATCGATCTTGCAATACAAAAGCTGATGGAGGTTCCTCGGCA
TAATAAGGCTAATGCCCAAAATCGGCAGTATGACGAGTACTACAAGAAACAGGCCATCCATTTTATCAAG
ACTCAGCTGAAGCTGCGTATCGGTTTCGACCAGCTTCCCGAAGATTTCCCTCGCATTGTTAGACTCCAGG
CACAAGACTTCTTGAATCGCAAGATGGATATCAACTTCGCTCCATTCGAAGTGTCGAGCCGTGAAAGATC
CATCCCTAAGAAAGATGAGCAGGACAAAATCACCAAGAAACTGCTCAAGGCGGTCATGTTTTCGCAGTCA
ATACCAGATGTCAAGCAGGAATCCGGCGCTTTTCTCCTTGACGTGTGCCGGCATTTCGTtctcattgaag
tgggCAGATCTTTGATCGACCTGAAGCGAAACTATAACCCCTTTGACCCGAAAGCCGGCGAAGGTCCGCT
AACTATTGACACCCGTGTCTTGTCGGATGCAATCGTCGAATCCTTGGCATCAGATCACCCAGACGTCCGT
GAAGCGGCGCAGCAGGCGATCCGGGAACTCTACAAATGCACGGCTCTCATTCTTGGCTCCGAGAGCAACG
TCGGCCGTCTCCATCTCTTTAACCACCTAAGCAATACCTTTTGCCACAGTTGCTACGAGGAAGAATGGTT
CACAAAGACGGGGGGAAGCCTTGGCATCAACTTTCTGCTCACAGAACTTGACTTGGGCGATGCTTGGGTG
ACGTCTAAGCAGACTGAATTCATTCGCGCTCTGATGTACGTTATCAAGGATATGCCGCTGGACCTCCCGG
AAAAGACGAGATGCCTTGCGCAGACTAGCCTCGAAGTATTGCTCAGGCGCATCACCAAGAACATTAAGAA
GGAAGATGCCCTGCCAATCCAGCAGCAACCTGGCCAACCGCAGGCCAAGCAGCCCCGCCTCGCCCAAATC
TGTATGCAGTTCAACAATGAGCTTTCTCATATGAACAAGTTTGTCCGCGAGACAGCCAAAAACTCACTGG
AGCTTATCGCGAAAGCTGCTGGCTGTGAGGTGTGGCAGCTCGTCGAACCCTACAAAGAAAGATTTCTTCA
GCCTATCTACGCCAAACCTCTTCGTGCCCTTCCCTTCCCGATACAGATTGGATACATCAATGCCATGACG
TATCATATGGGACTGAAAAATGACTGGGTTACTTTTGACGAGAATCTCAATCGTCTGCTTATGGAGTCGC
TCGCATTAGCTGACGCAAACGACGAATCCTTGGCTAATAAACCTGCAGAGTTCAGAACGCATGAACACAT
CGTCAACTTGCGAGTTTCTTGCATCAAGCTTCTCAGCACTGCGATGACGTTTGAGGAATTTGCCAACAAC
CCGACCAAGGGTAAAATCCTTTCGGTCTTTTTTAAATGTCTTTATTCTGAATCAAAGCCAACGATCGCGG
CGGCAAACGATGCCTTGAAGTCGGTCTTGGCCGTTGACAGACGTCTGCCCAAGGACTTGCTCCAGAGCGG
CCTGCGGCCTGTGCTGCAGAGTCTATCGGACCCGAAAAGACTTAATACACATGGGCTGGATAACTTGTCA
AGGCTTTTGAAGCTTCTGACAAGCTACTTCAAGGTCGAGATAGGCGCTCGCTTGCTCGATCAGATAGAGT
CAATTGTTGAGCCTAATGCGTGGCAGCAAATTTCATTCACATTTTTTGAGCAGCATCCTCAAATGAAGGT
CATCACCGCTATTCTCAACATCTTCCATCTTCTACCAGCTCCAGCAGAAGCGTTCAAAGACCGCTTAATT
GACTGCTTCCTCGGGCTTGAAGAGCGGCTTCGACGGACTCATCAAAGTCCATTCCGGCTGCCAATGTTCC
TATACTTGAACCGTTATCCCAAAGAGATCTGGGCTTATCTACTTGGTAAGCTGGATGATCTGAAATATGG
CCGACTTCTAGCCCAAGTCCTCCTACACCCAGACAGCACGCCGTTGAGAGAGACTGCCGTAGAGAATTTG
GAAGGGTTGATCGCAAAATGCAACGAAATTGTTGGGCAGAACAACGAAAAGAAATACGTTGCCATTGTCA
ACACGATTCACATTCTCCACTCAATCGGCCAATTCCCAGCCTCTAGTGCTTGGATGGATAAGAAGGAACA
CCTCAATTGGCTGAAAGCCATTGGGAGAGACCTCGAAGCAAACATTCGAGGCTATTCGCTCCCAGCCTTT
GTGCGACTGCCGGGCTATCAAGCCGCCGAGCAACTGATGAATATTCTCGTCAAGTCTCTGGAGAGATCAC
CGAGAGACTTGGATGCTCTATTCAACCTGGTGGAGTCCGTTGCCGCCGAGGAGCTTCGTTCAACTCAGCC
TTTATTCTCCTTCATCTACGAAAAGATCATCTGCAGCGACTCCATGGAGTTTTGGAAATCGACGTTCCTT
CGCTGCCTTGAGACCTACTCAGGGAAGACTGCGTCGAATAAAACAAAATACTTCTTACTCCACTACATTG
TTAATCCGATTGTTGCTACGGATGTCATGCGGCATTGGGGCCAGCCAGAACAGAATAGGGTTCAGAGGCT
GATGGATCGATCCATCATCGATGCCGTGAGCACTAAGATCTGGAAAGTACATCCCGAGATGACCCCAGAT
GATTTGGCCCAGCCGGGAATCGACCACATACGGTTTGAGGTGCTCCAGCTGTCGGCAATGCTTGTCAAAT
ATTACCACGCAACACTCCAAGAGGCACGCAAAGACATTATCAAATTTGGGTGGACATTTATACGCCTAGA
CGACATCATCAATAAGCATGCAGCGTACGTTGTGATAGGGTACTTCATTGCTCACTACGAAACGCCTCCG
AAGATCGTCAGCCAGGTATACTTGTCGCTACTCAAGACTAATTCTAATGAGGGCCGAGCACTGGTGACGC
AGGCATTGGAGCTCATTGCTCCGGTTCTGCCCAAACGCTGTGGCACGGGCCCTAATGATAGGAGCACACC
ATGGGCCGTAGCACCGCGTCGCATCTTGGCTGACGAAGGCCAAAATATGCAGCAGATGACAAGCATCTTC
CATTTCCTTGTGCGGCATCCTGAGCTTTTCTACGACGCTCGCGATAAGTACGCCGTTCTCATCATCACGT
CCTTGAGAAAGGTTGCTGCACCGCCAAACCCCTCTCATGAGAGTAAAAAGCTCGCCCTGAACATGATGTG
GCTGATTTGGACCTGGGAACAATGGCGCATCGAGGGCAAAACGTCACCTCTTCTGACAACGAGATCGCTA
TCTGAGTCGCCGGTTTCGAGGAAACGAAAGCTGGACAGCGGCGATCAACCAATGACGTCCCCATCAGCAA
CTAGGCAGACAGCGGATCGACCAGAGTATCAAATCCCACCGCTGTTCCGCCTCAAGATGGTTAAATACTT
GGTTGAGTTCATTGCGCAGCTTAACGAAAGGTATCAACTCCCGTCGGCTAAGCCTCGCGGATCCCCAGCT
AGTGCTCTTCCGCAAGCCGGGCCCAATATGACGGAGCTTTGCAAGAAAGCCATGGCACTCCTTTACAACC
TCGTGCAGCCCCAGTGCTGGGGGGACCTCGATCTCGACCTGTTTCCCAACGTCACTGATGTTATCCTTGC
TCACGATAGGACACAGGCGGCTCTTAACGCTGATCCAACTGATAAGGAAAAATACGACGAAAAGTTCCTC
ACCAACATCATTAATACGCTGCAAGTGGTCCGCATTCTTCTGAACTTCAAGTCAGACGAGTGGATACAAA
GGAGCATCGCTCCAATCCAAAAGGTCTTGGAGAAGTGTCTCAAGTCGGAAAATCCAGAAGTTCAAGATTG
TCTGCACCTTGCTGACAAGGAGTACGATGATGGACGAGAGCTAAAGTCCATCGTTCGACGAATTCTCGAT
GCGGTGCCTGAAGATACGCCTATGGAGGACGCGGATGCTGAGGGTGAATCTGAGGTTCAAACATCTGAAA
TTGTTGCCTATCTCTCACAGGTAGCAACAGAACAGATGAACAGCAATCTCTATGTCTCGGGTGTCAACAT
TTTGTGGTCGCTAGGCAATCGCAAGCCTGCCATCATTGATCAACATATCCCTTCGCTTATGAAAGCTATG
CAGAGCAAGCATGCACGGGAACATGTACAACATTATAGTGCTTTGGCGAATCAGGCAACTGGTGTCCAAC
GCACTCAAGAAGCTAACGGCACTACTGGGGAACTCTCTGCCTATGAGCTTGAGATGCAAACCAAACTGAT
GATCAAAGAGATTCAAGTCGTGGCACTGAGGATGGAAACTCTAGGCGACAATCGACGACCATTCCTCAGC
GTTTTGGCGACGCTTGTTGAAAAGTCTATGCACATTGAGCTATGCACGGAAATTTTGGGCATGGTAGAAG
GTTGGGTTTTTAGATCTGAAGGTACCTGGCCGACACTTAAAGAAAAAACGGCGGTTCTTCATAAGATGTT
GTCCTTCGAGCACAGGCAAGATCCCACAATGCTTTCCAAGTTTCTGGAGTTGGTGATTCGCATCTACGAG
GATCCCAAGATTACCCGGACGGAGTTGACAGTACGGATGGAGCACGCCTTTCTCATTGGCACTAGAGCAG
TTGATGCGGAAATGCGAAATCGTTTCATGGCGATTTTCGATAAGAGCTTGTCCAAGACAGCTAGCATCCG
CCTCTCATACGTATTGACGTCGCAAAATTGGGATACTCTTGCGGATTCTTACTGGCTTGCCCAGGCCAAC
CACCTTTTGCTGGGAGCCGTGGAATTGAACACCAACATACAGCTTCATGCTGATGATTTCAAAGTCATCG
CCCCATCTCAGCTGGCTGCAGTCTATCCCAAGGACAAGGATACGAGAGAGCCAACCAACATGGTTGACGA
GAAATTCGAGACTCTCATGGCTAGTCACCGGCGATTCATGGCCGAGCTGGGAGATGTGAAGGTCCGGGAC
ATTATCGAGCCGTTGACGCAGCTACAGCATATTGATAACCAGCTGGCTCATCAACTCTGGGTGGTCGCAT
TCCCAATGTATTGGTCTGCCACTCTGCGAGATGAAAGGCCAGAGCTTCAGCGCGGCATGGTCGCGCTTCT
CACAAAAGACTACCACAGTCGTCAAATCGAGAAGCGTCCTAATGTTGTTCAGTCTTTGATAGAGGGAGCC
GCAAAGACTTGGCCAGAGTGTCGACTTCCTCCACATGTCTTGAAGTTTGAGGCGAAGACGTACGATGCTT
GGTATACAGCCCTCGTACAGCTCGAGAATGCATCGATTAACCCGGGGCCGGATTCGGCCACTGTCCGCGA
GAGCAATCTCGATGCACTGGTGGATCTCTATGCATCGCTGCAGGAGGACGATCTTTTCTACGGGACTTGG
CGTCGTCGTTCTCAGTTTGTAGAGACCAACGCTGGTCTTTCGTACGAACAGAATGGAATGTGGGACAAGG
CTCAGAAACTGTACGAGACGGCACAGATCAAAGCCAGAACTGGCGTGATTCCGTTCTCTCAAGCTGAATA
CATGATCTGGGAGGACCACTGGGTTCTTTGTGCCCAAAAGCTGCAGCAATGGGAGATCTTGCAGGATTTT
GCCAAGCACGAGAATTTCCAAGACTTACTTCTCGAATGCGCATGGCGCAACACCGAAATGTGGCAGGACG
AGCAGCACCGCGAGGCTCTGGACAATATCATCAAAGGAGTCATGGATGCCCCTACGCCCCGACGAGCCTT
CTTCCAGGCGTTCATGTCTCTACTCAAGTTTCACAACCAGCAAGAGGCGGCAACCGACTTTGCGCGCGTG
TGCGACGAAGCTATACAGCTGTCCATTAGGAAATGGCACCAGCTTCCAGTTCGATTGACCAACGCTCATA
TTCCTCTGCTCCAGAATTTCCAACAATTGGTTGAGCTGCACGATGCCAGTGTCATCTGTCAGAGTTTAGC
CAACACTAATGCATCTAACCTCGATGTTAAATCCGGAGAGCTTAAGCTGCTGCTCGGCGCCTGGCGTGAT
CGTCTTCCCAACATCTGGGATGATATCACGGCTTGGCAAGACTTGGTAACTTGGAGGCAACACATTTTCA
ACCTCATCAACCAAACATACCTCCAGCTGCTTCCACAGCAAGGCCAGCAAAATGCAGGAGGGGCTTCCTT
CGCCTACCGTGGCTTCCACGAAACAGCTTGGATCATCAACCGCTTCGCACATGTCGCACGCAAGCACAGC
CTACCGGAAGTCTGCATTAACCAACTCAGTCGCATCTACACACTTCCAAACATAGAAATTCAGGAGGCAT
TCTTGAAACTTCGCGAGCAAGCCCGATGCCATTACGAAAACCCTGAGGAATTGAACAGCGGTTTGGAAGT
CATCAACAATACGAACCTGAACTATTTCAATCCTCAACAGAAAGCCGAGTTCTACACCTTGAAGGGCATG
TTCCTTGAGAAACTCGAGCTTAAAGAGGAGGCCGATGCAGCTTACGGTACCGCGCTGTATTTCGACATTG
GAGCAGCCAAGGCTTGGGCAGAGTGGGGATACTTCAATGACAGAAAGTTCAAGGAGGATCCTTTGGACGT
CAATGCGGCTAGGCAGGCTTTGACCTCTTACCTCCAAGCCGCAAGTAGCTACAAGAGTGCCAAGTCACGA
AAGCTTCTGTCCAGGATCCTATGGCTCCTTAGCTTGGACGACGCTAAGGGCTCTATTGCTGCTGGATTCG
ACGACTTCAAGGGCGAGACTCCAACATGGTACTGGATCTCGTTCATTCCTCAGCTATTGACGGGTCTAGG
CTACAAAGAGGCTCCACGTGTTTACCAGATCCTTCTTGGAATCGCCAAATCATACCCCCAGGCTCTTTAC
TTCCAACTCAGGACAAACAGGGAAGATATGATGGCTATCAAGAAAACTCAGGAAGCGAAGGAGAAGGCAC
GACTACGCAGTCAATCCGCTACAGCCAACGGCAAACCCAGCTCTGCTTCCCCATTGCAGACAAAACAAGA
AGCGCCCAAGGCTGAGGGAGCAGCATCACGCCCAGGTACTGCCAGTGGTGGCGATGCAGCTCACATCAAG
ACAGAGAATGGCGAGGCGAATGGTGGCACAGCATcagcaacgcccgcacccgcacccgcaggccaagagc
aatctcaagctctcgctcAAAGTGGTCAAGCGCAGGCCCAACCAGCAGCTCAAAACCAGAAGAGACCGCC
GTGGGAATTGACTGAGGAAGTCATGTCAGTGCTTAAGACGGCTTTCCCATTACTGGCGCTGTCCATGGAG
ACTATGGTTGATCAGATCCAAAAGCACTTTAAGTGTCCTCCAGATGAAGATGCATACCGCCTCATTGTCG
CGCTGCTTAACGATGCCTTGACGTACGTGAGCAGAACCCCTGCGTCTTTTGCCAAGAGTGTCAAACTTCC
CTCTGCCACGGAGACGAACATCACGCGGTTTGCCGAGACGATCTTGCCCAATCATATCAAGAAGTCATTT
GAGGCGGATTTCGTCGAGGTTAAGCCGACCATGTATGAGTACATTCACAAGCTGAGGCGCTGGAGGACCA
AATTCGAAGAGAAGCTGGATCGTCGGATCGTGCACACGCCGCTAGAAGCTTTCTCTCCCCACCTCAGCGA
GTTCCGATACCAAAAGTTTGACGAGGTTGAGATTCCTGGACAATATCTTCAGCATAAGGACAAGAACCAG
GACTTTATTCGGATAGAACGATTCCTGCCCAATGTCGATTTGATACGCTCAGTCAATGCCTCGTATCGCA
GACTCAAGATGCGTGGTCACGATGGCAGCATTCACTCATGGGCTGTGCAGCATCCGGCCGCTAGACATTG
TCGCCGAGAAGAAAAGATTCTACAGCTCTTTAGGCATCTCAACCAGACTCTGAGTCGCAAGAAGGAAAGC
CGGCGACGAGACTTGCAATTCACCCTACCGCTGATGGTTCCCTTGGCACCACACATAAGAATCGTGCAAG
AAGATACCTCATACATTACGCTGCATGGGGTCTACGAAGACCACTGTAGGCGTATGGGTATGTCGAAGGA
TGAGCCGGTCTTGTTTACGCTGGAGAAGCTTCGAGGCGTGCTCGAGTCCAAGGGAGGACAGACCAAGCCC
GAACTAACGCCCACGGCGCGATTGGAGGTCTTCAATGCCATCCAGGAGAAGTGGGTGCCGCCGACGGTGG
CACTGGAGTATTTCCAACAGGCCTTCCCACAATTTGCCGAATTCTGGCTGTTCCGAAGACAGTTCTCATA
CCAGCTGTCGGCATTGACGTTTATGACTTACATCCTGTACATGCATAACCGATACCCGGCTAAGATGAAC
ATTGCTCGTGGGTCGGGCAACATCTGGGGCTCCGAGCTCATGTCATTTATGAGCGCTTCCAAGCCGTTCT
TCCACAACCCAGAGCCAGTGCCCTTCCGGCTGACGCCAAACCTACAGACTCTCATGGGCCCTCTAGCCAT
GGAGGGAATATTCGCTTGCTCAGTCATGGCCATTGCACGGTGCTTGACGGAACcggagcatgagcttgag
catgcgcTGACCTTGTTTGTGAGGGACGAGATGATGTTCTGGCTGATGAATAGCCACCGCAGCGGCATTA
GCGAAAACCAGCTACGCGACTCGGTGCAGCTCAACAGCGACTCGATTGTGAAGCGTGCCATCAGCCTCGC
CCACAACCCGTCGGGCAACTTGCCTGCGAACCAAACAGTCATTGACGCTATCGCCAAGGCTGTAAACCCC
ATGAACTTGGCGCAGTGCGATGCATTGTGGATGCCATACCTTTAA
>Tha_a00195-T1
ATGGCTAGCACCAACTTTGACAAGTTGCCGCGGAAGCTGTGGGAGCATCCTGACCGCGAGAGCACCCGCA
TGTGGCAGTTCATGCAGGATGTTAACAAGAGATATAATCTGAATCTGCAGtcattcactCAACTCTATAA
ATGGACGTGCGCACACCGCAGCGACTTTTACAAGCAACTCTGGGAATTCATACCTTACATCCACGAAGGC
ACATATACTCGCGTTGTGGACGAATCCATCCCCATAACCGGAGTGCCGCGATGGTTCGAAGGCGTGCGCT
TGAACTGGGCGGAAAACGCACTGTACTCGCGAGACACTTCATCGTCTTCAACTGAAGCCCTGTGTAAGCT
AAATAAAGAAGACGACAGGATTGCATTCACAGAGGTCCGAGAGGGCAACGCCGAGATTCGACATGTTACT
TGGGGAGAACTACGCCAGGATGTTGCGGCACTGGCGGCGGCGCTGAAAGAACGAGGGCTGCAGAAGGGGG
ATCGAGTGGTTATTGTTGGAGGGCACTCGTACAGGACATATGTGGTGTTTATGGCGACGGTGTGGTTGGG
TGGAATCTTTAGTAGCAGTTCAACTGATATGGGAGTGGGTGGGTTGCTGCAGAGGGCGGTGCAGGTGAAT
CCAAAGTTTGTCTTTTTTGACGATGGCACGTTATACAACGGCAAGACCATCGATCTGAGACCCAACATTC
GCGGCATGATGGAGGGCATGTCCGAATGTGACAACCTGCAATCATTCATCATCATCCAACGCTTCGCCAA
ACCATTCGACACAAGCTCCATCCCCAAGACAGAGCGATTCGAAAACTTCCTCCAAGCCGGCGCCAACAAG
CCTCGTCCCGCAGCCGTGAGAGTCGAATTCATGGACCCTTCCATCATCGTCTACTCATCCGGCACAACAG
GCACGCCCAAAGCCCTCGTCCACGCAGTCGGCACCATCTTCATCTCCTCCAGCAGAGACGTTCTGCACCG
AAACTACGGCCCCACGGACGTAGGCCTGCAATACACCACCACGGGCTGGATCATGTACTTGTCGAGCGTA
GCCATAACGATTTACGGCGCCCGGTGCGTTGCGTATGACGGGTCGCCGCTGGTGCCGGATCCAAAGGTGC
TGCTGAAGATTGCAGAGGAGCAGAAGGTgacggtgatgggGGTGAGTCCGCGGTGGTTGGGGGAGTTGAT
GAAGAGGGGGGTTGTGCCGCGGGAGGAGTTTGATTTGGGGAGCTTGAGGACGGTGACTTCGACGGGGATG
GTGTTGCCGGATCAGATGTTTGAGTGGTTCTACGATACGGCGTTTCCGAAGAGGGCGCAGCTGGCGAACA
TTTCTGGTGGTACAGACATTGCCGGCTGTTTTGGCCAGGAAAACCCCCTCGATCCTGTCTACGTCGGCGG
CTGCCAAGGTCCTGTTCTCGGAATCCCCATCGCCGCCTACGACCACGATCTTCCCGAGGGCAGCCCCGGA
ACTCCCCTCCCGCATGGCACGCCCGGCGATCTCGTCGCCACGGCGGCCTTCCCCAACATGCCCGTGTTTC
TGTGGAACGACGGCCCCGGTCCGgctccgGGACCGAAATACCGTGCCGCATATTTTGAGCGCTTCGCCGG
CGCCTGGGCCCAGGGCGACTTTTGCGCAATGAATCCGCATACGGGCGCGGTTCTCATGCTGGGTCGATCC
GATGGCGTGCTGAATCCGAGCGGCATTCGTTTCGGCAGTGCGGATATCTATGCTGTGCTGGAGAGGTGCT
TCCCGAATGAGATTGCCGATAGCTTGTGTGTGGGACAGAGGAGACAGCAGGATTTGGATGAGCGAGTGGT
GTTGTTTGTGTTGATGAAGCCGGGGCTTACGCTGGATTTGAAGCTGGTGAGGAGGATAAAGGATGCGATT
GCGGAGGGACTGACAAAGAGGCATGTGCCCAAGTATGTCTTTGAGATTCCCGAAATACCGACTACTGTGA
ATGGCAAAAAAGTCGAGACGCCGGTGAAGAGCATCATCTCGGGCAGGGCGATCAAGCCGAGTGGAACGCT
GTTGAATCCGCAGTGCCTCCAGCACTTCTACCAGTACCAGAAGATTGAGGAGCTGGTTGAGCCACGGGCG
AAACTATAG
>Tha_a00196-T1
ATGTCTCGCTACTTCCCTCACACGCCATACGCTGAAGACCAGCCTCTCTCCCACGTCATCCTCACAaccc
acgttctcacccgcgccgtcaccaccggcagcatcatCGGCCTCGTCATAACCAGCGTCCGCCAATCCAT
CCCCTCACTCCGCCGTCCCGGCCCTCTATCCGAGAAACTTCTCCTTTCAGCCACCCGTAGCACAatcatc
accaccgccatcgtcGGCGTGGGTCTCACGGCGCGGATGTGGGGCCGGGAACCCATCGAGTGGCAAGATC
GAAGCTGGAGATTGCTGGAGAACAGGGGCCAGCTTGAGACGGATGACTGGACGTATGGGGGCATGGGAGG
GGCATTGCTGGCCACGGGGTTGATGGGCGTCAGGGGAGCGGGAGGGCCTGCGAAGTTGGGATGGCGTGGT
GTTGCTGGAGCGGCGGGGATTGGGAGCGTGGGAGGCATGATtggatatatggcGTGGAGATATGGCATCA
ATGGGGGCAAGTTTGTTGAAAAGGACAAGAAGGGGGAGAGAAAGGGCATTTGA
>Tha_a00197-T1
ATGTTGACAAAAAGTGCCCTCGTCACGCTGCTCGGTGCCGCTTCATCCGCCGCGGCCGACGTGTATACCG
TTCCCTCGCAGCCCAATGCCAATGGCGAGCCTCTTGATGGCTTCGTGAGCTACTCAATTGAGTTTGCTTC
GTTCCCTGACTTTGCGGGCAACAAGTCGTCCCCAAATACGTTCTCCTACAATCTCATCAACAACCTTGGG
GCTCTCCAAGGACACAAGCCGTATTTTCGCGTCGGTGGCAACACCCAAGATTACGCGCTCTACAATGCGT
CTCAAAAGGCATCCCTGATCGGTATCGTCGATCCTAGCAGATCGCCCGACTACCCGACCACCATCCACAT
TGGTGACGCTTACTTTGAGTCCTACGGCACTTGGCCTGGTGTCCAGTTCTCTCACGGCTTCAACCTCGGA
CTGGGTGCCAACAGATCAGAGGGATGGGAGACTCTCGCCGACACGGTTCCGTTGGCCTGCAAAGCCCTAA
GCCACGGCAACATATACACATGGGAGTATGGCAATGAGCCTGATCTCTTTTCGACTTCAGCTCAGGGCCC
TGTGCGCCCCTCGAATTGGAACGAGAGCACATATGCTTGGCAGTGGCTCAATGGCACGGCCGAGATCACG
AAGCAGGTCAAGAAGCACTGCCCAACCTTGGCTCTCTTTGGAGGTCCCAAGTTTATGGCTCCTTCGTTTG
CCGGTACTGGCAACCACCTCAAGGCACCCCTCGCCTTCCAGGACGGCCTTGACAAGAACAAGAACATTGA
GTATTTCTCAACTCACAACTACATTAGCGGTGCCACCTCCCTCGGCGTCACCCTGCAGGGCACCCTGATG
AACCACAACAGGACCGTAAGCTCTGTCCAGGGCCATCTCCCAGAGTACAATGCCATTTTTACCACTGCTG
CGGCCCAAAAGGCCACTCCTCTCATCTTCGGCGAGTGCAACTCTCTCTACAACCAGGGCAGACCTGGTCT
GTCCAACACCTTTGGAGCCGCGCTCTGGGGCATTGACTTTAACCTCTATGCCGCTTCGGTGGGCTTCAAG
CGTGTCCACATGCACATGGGCACCAACTACCGTTACCAAGCTTGGCAACCTGTTGAGACCGATCTGGCCT
CCAGGGGCACCAAGGCTCCTTACTACGGCAGCGTCGCcgtcgccgcCACGCTGGGCAACCAGGAGCTCCT
CCCCGTCAGCATCACCAACATCCCTCTGGCCAGTGCTTATGAAGCCGCCTACGCAGCTCACTACTCGAGC
GGTCTTCTCAAGGGCCACCTCGCTCGCCTCACCGTCCTCAACATGCGCGGCTACAACACCACCGTCGACG
GCGAGGGTCTCGAGTCTGTTCCCAACCCTCCTCCTCGTCCTAGCCAGACGTACACTTTCGCCGTGAGCGG
TGCCCGTAACGGAGCTCATGTTGGCGTGCAGCGTCTGTTGGCGAATGGAAGTGATGCTATTACTGGTATT
ACTTTTGATGGATGGAGCTACAACTATGAGCTTGCGAAGGGCAAGCCTGTGAGGTTGCATAATGTGACTG
TGGGAGAGACTGCGGTTGTGCGAAATGGACAGGTTACGGTTGAGGTGCCGGATTCTTCGGCTGTTTTGCT
CAACTTTCCTCTGTTGTGA
>Tha_a00199-T1
ATGATGGTTGCCGAAACACCACAAGACGGCCTTCTTAAACTGTGGGAATCAATTCCCAAAGAACTACGCC
CCAGCGATTCCTACACCTTCGAAGCACTGTCCGGCACCGTTGCTTCGCTTGTTGCCAAAGCCCAAGAAAC
CTCCAGCTCGCAATGTGAGCACAAGAATGAGCTGGCTAAAGCGCTCGGGAAAGTCTGCACTGCTGATGAC
TCTTGGAAAAACCTGCTGGAGATTACGCGCAAGGCAGCTTGGAAGTCTTACAAGAAACTCGTTGGAAATA
AGCCCAGGCCGTTTAACGGAACCATCTCTGACTATCCACGATGGAAAACCGACATACGAAATTGGGCTGC
TATGAACGGAGCCGTACCGGGAGACATGCTCGCCACAGCCGTCCTCCAGAACACAACTGGTCCCGCTAAA
AAATGGACGTTATCCAAGGATATTGGCCAGTATTCAAAGATCGACGGGGTCCCTGTTTCTTCGGCAGCCA
CATTGGAAGCAATCTTAAAAGACATGGACAGGCTCTTCTCCGACCCTTGGGCCAAGGACCGAGCGCTTGA
AAAATACAGAAATGCCCGCCAAGGAACCAGAACTGTTCTCGAATACAATATCTACTTCCATAATCTAGTC
ATTGAACTTGGCTACGACTCTCAACCTCAATATTCTGTAGTCCGTCATTATATTCGATCTCTGCGCCCTG
GGGTTCGGGAGAGAATGGAACTATGGTTTCTGTGTAAACGGGTTAAAGAACAGGAGGAATGTACTTTAGA
CGATTGCACGTATTTGGCTTCGTATCACGACAATGAAATCCCAGTATCCAAGAAGAAACGACGTCAACGG
CGGAAATAG
>Tha_a00200-T1
ATGGCAACAACATTAGATATAAGAGGAGACGCCTTCCCAGCTCGGAGTCGATCAGCTTCTGGATTGGTCA
ATGGCATATCAACAGAAGTCACATTACTGGAGTTTTCGGACAAGATTTTAATCACGATTAGCCAGGAAGG
GCGACTGGCGCAATGGATTCAAGTCCCCATGATGGGAACTACTGCAGGCATAGTTGACATGGCCCTTCCA
AGTAGCAGCCACGGCCTGCTCCCCGCCACGCATCTCGCCCCAAAGACGCTGCTAGGAGGTGGAGGTGACG
ACAGAGAAACTCTTGGACAGCTCTACGCTTCACAAATTGCCAGCCACATTTCCTTAAAGTCTCCCGAGGA
GAGACGGACGCTTGTATTCGGACTTGGGCTCGCAAAAGCCGAGAAGGAACAGGAAACCTTTTTTGACCTC
TTTGAGCTGGCTCTCAAAGTGTTGTAA
>Tha_a00201-T1
ATGGCTAAATTCGTCCCTAGACAGAGAAAGCACAAGGTGCTGGCTCGTGAGAAGGCCAAAGAAAGCGCCC
GCCATGAGGTCGAAGACACCAACCAGGAAATCCTGCCGGCCGCGAAgaaggagctggaggagaagaagGC
TCGCATGaaggagcagttgaagaagGATGGAGAAAAAATGAGCGGGAAGAAGGCAAAGCGTCTGGAGAAA
TACATTGACAACAAGCTGCGCAAGGACGAGAACCGCGAATTGCTGGCGAAGCTCGCAGAGAGAAAGATCG
ATACGAGTCTGTTTTCGAGCAGTAAATCCCTAGGACAGGGTCGCGAAACAAAGAAGCAAGCGTTGTCTCG
TGCGCTAAGAGAACACAGAGCTGGTGTGGATCCGACATCCTCAGCGGAAAATATTCTGTTTGAGCAGCGA
CCGGAGGTTgatgaggaggcggacgaagacgaagatgatgCGCACATGTCAGACGATGTAGCTGCACCTG
TAGCACAGCCCGATGCTGATGTTCCGAAACCCGTTGCCCCGTCCACCCAAGAGACTGTTGCGCCGGCCGT
TGCAGTTGGAACCGGGCTGAAGCGACCACTCGAACTAGATGATGAAGGCCGGCCGGTGATTCAGAAGCGA
CAGAAAAGAGGAGGACTGAAGACCAAGGTTTCACTCGTCGCAGAGAAGCAACAAGAGTCTGAAGAGTCAG
GAGATGATGATGAATGGAATGGTTTCAGTGGCGAcgacgacgacaaGGCTGAGAAGGATgacgatgactc
tgacgaagaagaaTCCGAAGGCACCTCAGAcgaaggctccgaagacgatggcGACTCCGAATCTGAAGAa
gaaaCAAGCGaggaggaggaagatgaagaaAGTATCGACGAAGAGCAAAAGAGTCAAAGGTCATCCTCTT
TCAAGGCATGGGCCAATCAGCAACGAAACGAGGCGCTTGGATACCAGCCAGTGGATGCAAATTCAGCCGT
TTTAGAGATACCGAAGCCTGAAAACTTCGTCCCCAGAGCTCCTGAACAGGACCCATTACCGATGGAATTG
CAAGTCACCAAGAAAACGTCAAGAAAAGTCTTTAGCGTGGCGGTTGTAAGGACACCCGAGATCGAAGAGG
CTCGCATGAAGCTCCCGGTTGTTTCTGAAGAACAGAGACTCATGGAGGCAATCCACAACCATGACATTGT
CGTAATCTGTGGTTCTACTGGTTCGGGAAAAACTACCCAGGTGCCTCAGTTCTTGTATGAGGCGGGTTAT
GGATCTCCCGATTCCCCAACGCCAGGATTGATTGGCGTCACGCAGCCCCGTAGGGTTGCTGCTGTCAGTA
TGTCCAAGCGAGTGGCAGATGAGCTTGGAGACCACTCAAGCGCGGTGGCCTATCAGATCCGTTTCGAAGG
CAATGTTGATGCAAAGACTGCCATCAAGTTCATGACTGATGGTGTATTGCTTCGAGAGGTTGCGCAGGAT
ATTACACTACGAAAGTATTCGGCTATTGTTATCGATGAGGCTCACGAGAGAAGCGTCAATACCGATATCT
TGATCGGAATGCTCAGTCGAGTCATTAAACTCAGAACTGAGTTGTCACAGGAAGACCCAACGATTAAGCC
CCTGAAACTCATCATCATGTCTGCCACTCTAAGAATAGAGGACATGACAATGAACCCTAGCCTGTTTTCC
ACACCACCGCCTGTTGTCGAGGTCGAAGGACGACAGCATCCTGTAACTATCCACTTTGCGCGTCGTACTC
ACCATGATTACGTGGAAGAAGCATTCCAGAAAATCACCAGAGGCCATAAGAAACTGCCACCTGGCGGCTT
CTTGGTTTTCCTGACGGGCCGCAATGAGATTCTGCAATTGAGCAAGAAACTCAAGGCGGCTTTCGGCGGC
CCTAGGTCAGCTGAGGGCCCCAAGGTAAAGATTTCAGCCACTGAAGCGCCAGTCGAAGTTGAAGATCTCG
ACTTTGGcgacattgatgagcatgattttgatgatatagacggcattgagtctgatgaagaagagggGGA
TGACGAATTCAAACTTGAAGAGgaagacgaTGAGGTTGTTCCTCTCAAGATGCAGGTACTGCCCCTGTAC
TCTTTGCTTCCAGTCAAAGAGCAGCTGAGAGTCTTTGAAGAGGTTCCCGAAGGAACTCGGCAAATTATCC
TTGCAACCAACGTTGCTGAGACCAGTTTAACTATACCCGGTATTCGATTTGTATTCGACTGCGGACGCTC
AAAAGAACGGAATTACGACCGCCTCAGTGGTGTACAGAGCTACGAGATTGGCTGGATCAGCAAGGCCAGC
GCAAGCCAGCGATCAGGTCGTGCTGGACGTACAGGCCCTGGTCACTGCTACAGACTCTACTCGTCGGCGG
TTTACGAGAGAGATTTCCAAGAATTTTCAGACCCTGAACTGCTGCGGATGCCCATCGAAGGCATTGTGTT
GCAACTCAAGGCGATGAATCTACAAAATGTCGTCAACTTCCCCTTTCCTACACCTCCCGACCGGCAAATG
CTCGCCAAGGCCGAAAAGCTCCTCACATATCTATCTGCCATATCTCCCAGCGGCCAGGTTACCAAGGTGG
GAACAACAATGTCCTTGTTCCCCCTGTCGCCTCGATTTGCAAGAATCTTGCTCGTTGGACACCTCCACAA
CTGCTTGCCGTATACAATTGCTCTGGTCGCTGGATTGTCCGCGGCAGAAGTTTACCTCGCGGAGAACCAG
GCCATTCCAGCTCTTACTGAAAAGGAAGATACAGCAATCCGCACTGCTGCTGATGTTATTGCCGAAGATC
GCCAGGCAAACGTCAGGCGACTGTTCAACCAAGTTCAAAAGAACTTTTGCTTCTTGGATGACAAGTCTGA
CGCCATCAAGCTTCTGCAAGTCGTCGGCGAGTTCGCACACGAGCCCACCGAGAAATGGTGTGAAACCCAT
TTCGTCCGCTACAAAGTCCTCAAAGAAATCCAGCAGCTGCGAAAGCAAATCACAGATCTACTACGCACAA
ACATCCCCTCTTTCGCCGCACTACAATACCAAGAAAAGCTGGACCCCCCTTCACCAAAACAAGTCAGCGC
GTTGAAGCAAATGACTGCTGCCGGCTTCCTGGACCAAGTCGCCATCCGCGCAGACCTGGCACCCAACCCA
CCCGAGCAATTCAGGAAACCTCGTCGTGCCATCGACGTGCCTTACATCCCGCTcatccctctcgtcaGAC
CCGGCAGCGGTGAAAACCCCTGTGTCTACATCCACCCTACTTCCTCGCTCGCACACGTCAGTCCCCAGGA
ATGTCCCGAATACATCGTATATGCCTTCCTCCAGCGCGCTACACCGTCTGGCGCACTCGACTCGGAGAAG
AAGCCCAAGACGAGAATGCATGCGCTCACCGATGTGACGGGTGGTCAGCTTGCTGGTCTGGCAAAGGGCA
CGCCGCTCATTAGCTATGGAAAGCCGATTAAGGAGGTCAAGGCTCAGGCTCTGGGTGCCGATGGAGCGAC
GACGCGGGAGTGCTGGGTCGTTCCGTATCTGAGGGCGGAGAATACGCCGGGGCAGGGATGGCCGCTGCCG
GCGCAGAAGGTGAAGCAgaagaaGGTGGCGGGCAAAGGATGGATTGTGGAGTGA
>Tha_a00202-T1
ATGGCGAATCCCAACGATCCTCCCCTCGACGAGATCCAATGGCGCTCTCCCCAGATTGTAGCCCAGATGG
GTGGCCTCCACTCCAACACAATCCTCTTCTACTTTGCCGAATCGCCCTTCTTCGAGCGCACCTCCAACAA
CGCCGTCATCATGGCCCAGGCAATGAACAACATGGCCATGTACCACTACATCCAGACTCGCGAGGCCTTT
GAAACACGTCTCAAGACAATGTCGGGGTTGGAATTCATCGTGGGGGAAGAGCCAGCGGAAACAGGTCCGG
GCATGGGAACAGGTGTTTGGGTCATTCGGAAGCAGACGAGGCGGAAGCGCTACCAAGATGACGACGAGAT
TACTGTCCATGCTTCATTTTTTGTCGTGGGCGAAAACATCTATATGGCTCCTACGTTGGCAGATATTCTA
GCTTCAAGAATAATGACGATATCTTCAGCCATCGCAAAGGCACTGCCAGCTGCCGAGGCAGCCCGCAAAT
GGCGTCCCTCCACAGGCCACGTATACCAACTCCCCGCAAGCCAATCCTCCACCCAGCCCAAGCCACAAGA
ATCCAAGGACGAGAAGCCCGTACTCGACGAGGCCGGCAAACCTCTCTCGGCAGTAGCCAAGCACGACGCC
CCGTTCATGGACAGAGTTGCCGAAGAATCCTTCATGATCCATCTAAGATACGGAGGCGAATACATCGACG
AGATCCCCATCACAGGCAAGCCGGGAGAGTTCCACCTCTCTTCTACGGGTCGCAAACCTGTCCTTCCTCC
GCAGGGCTCGGCTCCTACGGGCATCAGCGCTATGAGCGGGCCTCCTATGCTGAATACGAAGCTGGATGAC
AAAAAGGATGGCAGGCCAGACAAGACGCCGAAGTCAGCTACGATGCCTAAGCTTaagaggaagaagagcA
AGATGAGCCCGAGCGTGACTCCTGCTGCGACGCCTGGAGCTTCATGA
>Tha_a00203-T1
ATGGATCTGCTTTCGACTATCCGCAAGACCGGCTCCAGAGGTGGCGTAAACTTTAGCTGGGACGAAGTCG
CCAACTCCAACCACCGCGAAAACTATCTCGGACACAGCCTCAAGGCGCCAGTTGGACGATGGGCCAAGGG
CCGAGATTTGAACTGGTACGCCAAGTCGGACGCCACAGCGGCGGAGTCGGCCGAGACAGACGAAGAGCGC
AAAGATCGCGAACAGAAGGAAGAGCTGCGCAAGATCAAGGAGGCGGAAGAAGACGCAATCGCCAAAGCAT
TGGGTTTGCCGCCTCCTCTACGAACCACATCCGGTGCCAATGCTATCGAAGTCGAGACAAAGCGACAAGT
AGGTCCCGCGAGTGGGCCGCCGAGGGATGAGGCGAAGCCAGAGAGGTCAAGACGACATGGCGATGATAGA
AGGGAGCGAAGGAGACACAGGAGTaggagtaggagcaggagTCCTGACAGGCGACGCGACAGAGACTATC
GACGACGCAGTCGTGATCGAGCCGAGGGACGGGATGAGCGCgaccgggatcgggatcgtgagcgtCGACA
CCGCCGAGATCGCGACAGGAGTCGAAGCAGAGACCGGCGAGACAATAGGCgagaAGAtcgggaagatggt
aaaggtgataGGCGAGGCGAAAGACGACAGAGAGAAAGGAGCAGGCAACGACATCGATCTCGATCCAGGG
AACATAGACGACGCAGCCCTGGGCCAAGCTCGCGCCGAGAAGAGTAG
>Tha_a00204-T1
ATGGCGATGGACTACTCGAGCCTGCGGGCGGCCGCTATGCGGGACGGCGAAGACGAAGAAGCCGTCACTG
TCGACACCCGCGCTCTGATAGACAAGGTCCTGGCCCGTTACTCAGGAGAATGGACGACACTGCGAGAACT
CATTCAGAATGCGGCCGATGCGCAAGCCACGACTGTTTCTATCAAGTGGGAGACGCACCCGTCAACAAGC
GTCCCTCTTCCCAGCGCTGCGAGCCGATCCGAACTGTTGAAGCATACGATAGCCAACCACACGCTGCGGC
GGCTGGTTGTCCAGAACAACGGCGTGCCGTTTACAAAGACAGACTGGGGTCGTCTGAAGAGAATCGCAGA
GGGAAACCCCGATGAGACCAAGATCGGCGCGTTTGGTGTCGGCTTCTACAGCGTCTTTGCCGACTGCGAG
GAGCCCTTTGTGAGCTCCGGCAGCGAAGCCATGGCCTTTTACTGGAAAGGAAACTCTCTCTTTACCAAAA
AGTCACACCTGCCCGAGGATAAATCAACACCATACACCGCCTTCGTGCTAGATTATAGAAATACGACGAC
TCCTATGCCGAATCTGCTCTCCGTCAGCCAGTTTCTTGCTACAAGTCTTACCTTTGTTGCGCTGGAGAAG
ATTGAGTTTTGGATCGATGACCATCTGATTCTTTCTCTCCACAAGAAGACATCTCCCAGCGTTGACCTGA
CGCTGCCTCGCGACCTGGAGGCCAGGACAAAAGACAACATCATGAAAGTGACAAGCGTAGGTCGTACAAG
CACCCAGATTGACGCATCCTATATGAACGTAGTTGGATGGAAGCCCCAAGCAGCGGCGTCCGCTGCAAAA
GCCTCGGATTCATACGGTTCCACTGAGGCTCCCTCTCTGAGATCCTTCTTTGCGAGACTCACCACGACAG
CCTCAAACAACAGCCTCCTCAAGACAAAGCAGCAGACGGAGGAGACCCAAGCTCAGACCAAAATCACAGA
AGATGTTACCGCGTTGAACAAGGCCACGATATTCCTCAGAGCTACCACTGCTAGTATCAAGACCCACGTA
TCAGCCTCCTTTTCAGCTGAGCTTGAGCGTGCGACCAAGAAGCCTCCACCAAAGACTACAAAGATATCCA
TTCTTACTACGTCATATGATGAGGCTGAAGCTTCCAAGGGCTCGACCCCAGATAACGACGCTTTTGCCAA
GGCTACAGATGTTTTTGCTTCTGTGCTGCCAAACAAGAAGCCGGGTGGCCGCATCTTTATTGGATTCCCT
ACTATGCAGACAACCGGCGCTGGAATGCATATCTCTGCTCCCTCTGTCATCCCAACTGTCGAGAGAGAGG
CCATCGACTTGAACGCTCGCTGGGTTAGAACGTGgaacgttgaacTTCTCCGAGCCTCTGGCATTATAGC
CAGATTAGCCTTTGCCAATGAGATGAGCGAGCTTGATCGCAAAGTAAAGCAATCATCTGAGGCTGGCAAG
AAAATATCTGCCGAAATAGTCAACCGATTTATGCCCGAGGCGCTGCACATTCTAAAGACATTCACCTTTA
CCGACTCTACGCCAAGCAGCCAAGTCGGACAGACCATTGAAGAGGCTTTCTGGACCTGTTTCAAGAAGGC
CTCCATCGAAGTGTATTCAAGCCGAGGTGTTTTGCAGACATCGCAAGTTCGTCTAGGATCGACAGAGCTG
AATGCCTTTGTGGATAGCATCCCAGTTGTACCCAAGGACATGACAGATGCGCCATTCGTGAGGAAGCTGA
TAGACTTTGGGCTCATCTCGCACATCACCGTAACTGATGTCAAGGAAGAGCTGGAAGCCAAGGCTCTCAC
GAAGAGCCAAGCCATCAACTTTATAAAATGGGCGGGCAAGAAGAGCTTGACTGGCGAGATTGACCCAGGA
AGCAGGGCTGCGCTTATGGACGTTGCCGTTGCCACTCTGAGCGATGAAAACGACAAGGGCGAAATCGTGG
CCCTTGGCAGTATAAGCAACTATCTTAGTCTTTCAAAGATTCCTGCTAATATGCCAGTCCCTCCAACAAC
CGTTCCGTATGCTCTCATTGTCAACATTAGTGCTTCTGAACTGGAAGCTCTTGGGTGGGAGCCCTTGGAG
ATTGTGCCGTGGCTACGCTTTCTCATCGAAACTACAGCCTCTAGGGCGGAAGAGGAGAGTGTCACTAGAT
CTCCCAAATTTGCTGTCGCTGTCCTTACAGTGTTGTCTAAAAACTGGGAGGCCATGACCATGATTAATAG
GGGCACGATGCAGAGTCTCGTCCAGTCAACTCCGATGATGCCGACCAAGATGGGCTTGAGAAAGCCTACA
GAGTCTTTTTTTGCCTCTGTCAAGCTTTTCGATGACTTGCCAGTCATCCAAGGTTGCGAAAAGATCAAGG
AAAAGTTTTTGACGGCTCTTGGCGTTCGAAAGACGGTTGATCTGGAGACTATCTTTGCTCGTCTGGTCAA
TGTTTCCGGTGAAGATGGCCAAAAGAAATGGAGTCATATGGAGCTCATTAAATACTTGGCTTCTGTGCAG
AATGATATCCCATCAGGCGACCTTCGGAAGTTGAGAGAATCTAGAATTTGTCCGGCTGAAGCAGGGCCTA
AAGGCGCGGAGCCAACAAAGGCCACGACAAAATTGTACAAGGTATCGGAATTATTTGAGCCCAAGGATTC
CCTCCGATCTCTCAAGCTGCCCATCATTCAGTGGCCAGGGCCTCCTGGTAGCTTCCGAGCAAACAGCCCT
GAAGCTCGATTTCTGGTTGTCCTCGGCTTGCGGACTTTCCCCTCAGTTCCCGAGCTGGTGGATATGATGT
CGTCAGGCGATCAAGCGCTATGGACCTCGGCAATGACTTACTTCATTGCCAATCATCATTCAAATCGGTA
TAACGCCTTTGATTTGAGCGACTGCCGCAAACCAATCCTACCGCTCCAGGGAAGCACCAAGTTGGTAACA
CCGGGTGCATGCTTTACCAACGAAAAAGCGGCGGTGCTCGGGTTTGATATCTTGAGTCGTGACCTTCATG
ATCACGCCAACAAATTCGGTGTTGCTCGAGATCCACCCATGGCCGAGTGTGTTAATCGTCTGCTTGCCAA
CCCTCCCCAGAACCAACAATCCGCTGTGACTCTCTTTAGCTACTTTGCCTCTCGCATTGGAGAGCTTGGA
GAAAGCAGCTTAGTCAAGCTTCGAAATGCTTCAATCGTTCCGGTGAAGCGATCAAGCTCTTCCGCTTCAG
AAAAGTCTGGCGCAAAGCTTGCTTATATCAGTCCGTCACAGGCATACATAGGGACATCCTCAACATATGG
GGATATCTTTGACTTTGTAGACTTTGGTCCAGATGGAAACATCTTTTTGTTCAAATGTGGTGCAAAGGCC
GAACCGACCAAAGTGGAGGTTGCCTATATGGCGTGCAATGAGCCAGCAAGACTTCTGAGCGTGCTCCAGA
GCCCCGAGAAGTACTTGGATCTGCTCAAATCTTTAGCCGAGGTTACTTCGAATCTTCAGCGCGATAAGGA
ACTTTGGCGCAAGATGAAAAGCTCACCGTGTCTCCTCGCCTATAAGGAACTAGTGGCGCCTTCCAAGGGC
AATGCTAATAGCAATGATTTGGACGAAGACGAAGCTCCGATTAGGCAGTATCAGCTTGCTTCTGCTAGCC
AAATCGTTGTGGTGGACGACATTATCAGCTACCGCCTCTTCAAGGAGCATTTGATTTGCGCCCCTGAAGA
AGATGTTCTCGAGACTTTTTATATAAAGCTCGGTGCGTCGAGGCTAAGCAGCATAGTCCAAGAGGATGTG
CGCATCGGCTCCCACACAACAAAGCAGCAGCTGGCTGAATCGCTCAAGAAGCACGTTCTCGAACGGTCCA
AGATCTTCCTTTACGAGTACGCCAACTACCGCCGGGATGCCATTAAGCACGACGCAAAGTGGCTCGAGAA
GAACCTGAATGTGGAAGTGGTCCGATCGGTGGCACTCCGACGAAGCTTGCAGGGCCAGAGGCAGTCGCAC
ACCGAGAAACGCTCTGCGGCCGCGACATACAACAATAGGTCATGGGTCCTGTATGTGACCGATGATGGAA
AGCCAGACATGTACCAGGTTGGTCAAGCGATATGTCAAATGCTGCTTGACAGGCCTAATCAGCAAGCCTA
TCTGTTCTTCGAACCGTTCCTCACCCTGGATCTCCTCGGACTGAGATCGCGTGGATACAACGTCGACCGA
ATCCTTCGAGCGAAGGCCGCAGAGGCGCGCATTGCAGAGGCAGAAAGGCGCAAGGCGCTGGAAGAAGAGC
AGAAGCAGATTCGGGAGAGGGAGCAAAACTGGGCTCAATCACAGGCAGAGCATTCCAAGTCTCAGCAACT
TCCACAAGCAGCAGAGGCTGCACGGGAAGCTCCCAGATctccgaaatcttCGCATCCATCTATGCCTGGA
GCATGGGATTCGCCAGAGGAGAATGCGCAGGATAGGAACGCAAATAACAGGAAGAGCAGGGGCTTGTTTT
CGAACCTTAGCCGGCGATTTGGCTTTGATACGCAGGATGACGATAAGAATGATTCTCAAGGACAGGTCGA
GCAGTTTATGGGCAACAACTCAAATTCCACCAATCGAGGCCCTGACCAGTCTGGTGGTAGTGGACAATCG
CAAAACGATGACGGCAAAGTGACCAACCCAGCTGTGGTCCAGCAGAACCTCTTGAACGCCGTCAATGCAA
CGCGAGCCCACGGATCTGATAGTGTCTACTCAGAGCCTCAGGTCTCCGAGGTCAAAGAACAGGCGACATA
CTGCGACAAGAAGCCAGCTCAAAATATTACATTTGTGGCAGAGGCTTCTAACGGCATGAAAGTCTATGTG
GCCAAGGAAATGACTGCCCACGCCGCTGCCTTTTTGTCCACAAATCTCGCTGCGATTAACTCTTTTGCAT
CGCTTCTTGTCGAAATTGGTAACGTCTACTCGTTGGCGCCAAAGGTGCTTCACATCTTTCACGACGAAGC
TGGTGGAACGATAGCCTTCAACACTGGTGGAAGCATCTTTTGCAACTTCCGGTTCTTCCTCCAACTTCAT
GCCGCCCAGATTGATGTTCCAAATGGAGCGGGTAAGGCTGAGGCAGGTACTTGGTGgtgggtggtgCTGG
CTCACGAGCTTGCCCACAACTTGGTTTCACTGCACAACTCTGATCACAGCTATTATACTGAATCGTTTAT
TCAGCAATACATGGGCAAGAtgatgatgaagacgacgCAGTGGACTCAGGGAGTTTCTGCGCCGGCTCAA
CCGTCTACTCGATCAACGTCGCAAACGGCGGCAGTGCCTTTAGATCCTCCACCGGCGTATCGCCCGGTAT
GA
>Tha_a00205-T1
ATGCCCAACCACGTGACGCCACTTCCCGAAGAACCGCCCAACCTCATCACCACTTCCGATCCCAAACTCC
AGATACCCGCGCATCTCAGTCTTCAAGCTCGAACTCCCCCCCAAACTCGGCCAATTCCTCCGCCCGCGGC
CCTTGCAAAGACAACAAATCCCGCCTATCCAAAGACTCTTCAATCAATCCCCACTAAAGAGTCAATTCCC
ATTCCCACAATGGTCCACCGCATCGCATTCTGGAGCTGCTTCGGCCTGGCCGTGCGCTTCTGGCAAGTCG
GCATCGAGATGCGGCCCTTCTTCAACAAGTCCTCGCTGTGGGCGTACCCCGTGTACGCGGCGGGCGGCGC
GAGCTTCGGGTACTGGCTGCAGGGCGTGGACGACAAGCAGACTGCGATGCTGAAcgagcggaagagggcg
ctgctggagaagagggcgaggAAGGCCCAGCGGGATGCGGAGAGGGTGGAGGCTTAA
>Tha_a00206-T1
ATGGCGGCAGAAGCAGGCCAGCCCGCGCCCAAAAGCGAGGCTCCAGCAGAAAAGAAGGACCAGGGAGACC
AGAAGAAAGGCGCCAAAGACCAGAGCAAGGCCCcagcagcagcagcagcagcagcagcacCATCTGAAGG
CGGCGAAAAGAAGCTGTCCGGCGCCGAGCTGAAGAAGAAGGCCAAGGAGGAAAAGGCCGCCAGGAGAGCC
GCAGCAAAAGTCTCACAGCCACAGCCGCCCGCCAGCGCGCCGGGTCAGGGCGACAGCGCAAAGGGCGGCA
AACCCAAGCCCAAGCAAGATGGACCTCAGGCCGGCGCTCAGCATGGAAAGACTCCCGCCCCGCGATCGGC
CGCGCCCATGACGGCGACAGCACCCAAAGAGGCAAAACCATCGGTTCCAGAATGCTTCAGCCATTTGGCC
ATGGCCAAGGGAGTCAACTTGACACATGCGGACAAGGATGTGCACCCAGCTGTGTTGCTACTGGGCCAGC
AGATGAGCACCATGGCCATCAGTGATAGCACGACTCGGCTAGAAGCCACTCTCCTGGCATTCAAAAAGGT
CATCGATTCATACACAACACCCCACGGCACCACCCTCTCACGACACTTCACCTCCCACGTCCTCAACCCC
CAAATCGTCTACCTTACAGCATGCCGCCCCATGTGCTTCTCCATGGGTAACGCCATCAGATGGCTCAAGC
TTCAGATCAGCAAGATTGATATCGACATGGCCGACTCTGACGCCAAGAAGCTTCTGTGCGAGGCCATCGA
CAGCTTCATCCACGAGCGCATCACCCTcgccgacctcgtcatcgtcaacaccgccgccGACATGATCACC
CAGGACGACGTCATCCTCACATACGCccaccaccacctcGTCGAGCGTGCCCTGCTCAAGGCAAAGGCAA
GCGGCAAGCGCTTCAAGGTCATCCTCGTCGACGACCCCTTTGAGCGGGTCGGCCTCGACCACGTCAAGAA
GCTCGCCGCCGCGGGCATCCCCGTCGCCTACTCGCCCGACTTTGGCGCCCTGCGCACCAATCTCCAGGAG
TCCACGACCGTCCTCGTCGCCGCAGAGGCCATGTTTAGCAACGGCGCCATGTATGCGCGAGCGGGCACCT
GCGACGTCGCCACGGCGGCGTTTGACCTCGGCATGCGCGTCACTTCGCTGTGCGAGACGATCAATTTCAC
TGAGAGAGTGTCGATAGATTCGCTCACCTATAATGAAATCGATCCGGAGAGGAACACGGATGAGGAGTTT
AGACTGCTGTTTGACACGACGAGGGACAAGTCGATTTCGGCCGTTGTCACAGAACTGGGTATTTGTTCGG
CCAAGTCGGTCCCTGCGATTTTGCGGAAGCTGGAGGAATTGTAA
>Tha_a00207-T1
ATGCTCAAGTTCAAGCGCGCTTATTCCACCGGCCTCGCCAGCGCCATCCCGCCGGCCAAGCTCAAGTACG
TGCCTACGTCCGGCACGTATCCCAAGGGCTTCCTGGCCTCGGGCGTCTTCGTCGGCGTCAAGCCGGGCAA
CACCAGCAAGCCGGATCTCGCCCTCGTGACGTCGGACCGGCCAGCGTCggcggcggccgTCTTCACAAAG
AACAAGTTCCAGGCGGCGCCCGTGACGTTCAGCCGCAAGATTTTGCAGAGTAAAGCCAATGCTGGGCTTC
GCAGCGTCATTGTCAATTCGGGCAATGCTAATGCCGTGACCGGTGTCGGAGGGCTGGAGGATGCGGCGAG
CATGGCCAGGACGACGGACCAGAGGGTTGGCAGCGAGGATTCGACGCTGGTGATGAGCACGGGAGTGATT
GGGCAAAGACTCCCCATCCAGAAAATCGTGGACCACATCCCCATGGCCTATCACCAGGCTGGAGACTCTC
ACCGGCACTGGCTGGACTGTGCCAAGGCCATCTGCACCACCGACACCTTTCCCAAGCTCATGTCCAGGAC
TTTTGAGCTGCCTTCTTCCCCAGGCGTCGAGTATCGCATTGCGGGCATGACCAAGGGCGCCGGCATGATG
GCTCCCAATCTGGCCACCATGCTCACTATTCTGGCCACTGACGCACCCATTGCGCCGAGCCTCATGAACC
CTCTGCTCAAGTACTCTGTCGACCGCTCGTTCAATGCGCTGACTATTGACGGCGACACCTCCACGAACGA
CACTGTCGCCCTCCTTGCCAATGGTGCTGCTGGCGGCAACGAGGTTTCGTCCGAGCAGTCTGCCGACTAT
GAAGCCTTGAAGAATCTGGTGACGGACTTTTCTGCCGAACTGGCCAAATACCTCGTCCGTGACGGCGAGG
GAGCCACCAAGTTCGTCACAATCCGCGTCGTGGACGGTGCCTCCGAAGCTGCCTCGCGCGAGATTGCTCG
TGCTattgctcgtTCGCCCCTCGTCAAGACGGCTCTGTACGGAAAAGATGCCAACTGGGGCCGCATCCTG
TGCGCCGCTGGATACGCTCTCATCTCGCCTCCTGGACAGCCCGTCAACGATGTCCCTGAGATCATCCCTG
AGCGGACGAGCGTGTCATTTGTTCCCACCGATGGCTCGGCTGAGTTGAAGCTGCTGGTCAACGGTGAGCC
GGAGAACGTGGATGAGCAGCGAGCGAGTGAGATTCTTGAGATGGAGGACCTGGAAATCCTAGTGAGGTTG
GGAACCGGCGATAAGAGCATCGTTCATTGGACATGCGATTTCAGCCACGACTATGTTACGATTAACGGCG
ACTACAGGACATAA
>Tha_a00208-T1
ATGACCACCTCCGCTCTTCCCATCCGCGCTGCGGCTCTTGTCCGCAACACCAACGAGACGTCGATCCAGA
TCGCCCTCAGCATCGACGGCGGCGAGCTTCCCCAGGATACCGACCCCCGACTGCTCGAGGTCGCCAGCGC
ACACGCTTCGCAGTCTAGCAAGTCTCAGGTGATTGCCATCAACACGGGCATCGGCTTCTTGGACCACATG
CTGCATGCGCTGGCGAAGCACGCCGGCTGGAGCATGGCGCTCAACTGCAAGGGCGACCTTCACATTgacg
accaccacaccgccgaAGACTGCTGCCTCGCCGTCGGCACCGCCTTTGCCAAAGCCCTCGGCACCCTGAC
TGGCGTTGCCCGCTTCGGCTATGCCTACGCCCCTCTGGACGAAGCCCTCTCTCGCGCCGTCGTCGATCTG
TCCAACCGCCCCTACGCCATTGTCGACCTGGGCCTCAAGCGCGAGATGCTGGGCCAGCTCAGCTGCGAGA
TGATCCCCCACTGCCTGCAGAGCTTTGCTCAGGCCGCTCGCATCACCTTGCACGTCGACTGCCTGCGCGG
TGACAACGACCACCACCGGGCTGAGAGTGCTTTTAAGGCTCTGGCTGTGGCGATTCGCATGGCTACTACT
AGGGTTGCCGGCAAGGAGGGCGAGGTTCCCAGCACCAAGGGTACATTGAGCGCTTAA
>Tha_a00209-T1
ATGGAGAAGTTTCTGAGGGATTGGAGGCAAGATGCCCTCAACAAGGCACAATATGAATCGGCCATCTTTA
TCGGAGACAAGCTCCTCGCCTTGACCAACGACGACAACGATGCCTTTTGGTTGGCCCAAGTCCACTTTGC
GACTGGAAACTACACACGTGCGCAATCGTTCCTCTCCAAGCAAGACCTCATCAGCCGCAATCCCGCCTGT
CGCTATCTTGCCGGACACTGTCTCATCAAGCAGTCCCGATTCGACGAAGCCTTGGCTGTCCTTGGAGAGC
GCAATCCGACACACTTAATATCCAATGGCCCGAGCAACAAGCGCAAGGCCTCAAACCAGGCTCGCAGCGG
GCGAAGGCGGGACGACGATGCCGGAGACGATGAGGCGGCCACCCGACGATTTGAGGCAGCTATGTGCTTC
CTCCGGGGTATCTGCTATGCCAAGCAAAATGCTTTTGATCGCGCCAAGGAGTGTTACAAGGATGCGGTTC
GCATCGACGTGCAGTGCTTCGAGGCGTTCCAGCAGTTGATGAAGAATTCTCTACTATCACCAGACGAGGA
GTGGCAGTTCCTCGACAGCCTCGATTTCGATTCAATACACCTCTCGGGAGACCCAAAGTCCTCTCAGGAG
GCGGCCGAGTTCACAAAGATGCTCTACACCACACGGCTTTCTAAATACAGAAAccccacggcttTTGATG
CCGCCTACGATTCGCTGTCAACACACTACCAGCTGGCCGCTAACCCCGACCTACAGCTTGCTCGAGCCGA
TTTACTGTACACGCAGTGCCGATACCGAGATGCCCTAACCATTACCAACGCCATCTTGGAAGAGGACAAG
TACAACTTTGCGATATACCCCGTCCACCTCGCCTGCCTCTACGAACTCAAGATGAAGAACCTGCTATTCC
TGATTTCACACGACCTGGCAGACACCCACCCCGAAGAGCCCTGTACATGGTTAGCCGTGGGCATCTATTA
TTTCAGTATTAAAAAAATTGCAGAAGCCAGGCGGTATTTTAGCAAAGCGAGCATGATGGACGCACATTTT
GGCCCAGCCTGGATAGGGTTCGCACACACATTCGCCGAGGAAGGAGAGCATGACCAGGCCATTTCAGCAT
ATTCAACAGCAGCACGCCTCTTCATGGGCACCCACCTGCCACAGATATTCCTAGGGATGCAGAATCACGC
ACTGAACAACATGACTATTGCAGAAGAGTTCCTCAAGACCGCCTATGGGCTGTGCAAGACGGACCCGCTG
CTTCTCAACGAGATGGGTATCGTGAAATACCACCAGGATAATGCAAAAGACGCCGTCCAATATTTCACAG
CTGCCCTCAAGGTGGCCGACGAGAATGACAGTGAGCCGTCAGCATGGCTCGCGGCGAGGACAAATCTAGG
ACACGCTTTTCGCCGGCTGAGGCACTATAACCGAGCACTGGCGGAGTTTGACGAGGTATTACGGGCAGGT
GGCAAGGATGCGGCCATCTTTAGCGCCAAGGGGCTCATTTTGATGGAACAAAACAAGCCACAGGAGGCGG
TTGTTGTCCTTCACGAGGCCTTGGCCATCCACCCGCAGGATAGCATCGCGACGGAGCTTTTGAACAAGGC
GTTGGAAGAAACGGCTTTGATGGATGGAGCTGCAGAGGAAGAAGCAGACGACTTGGCGGATTTCGAGCAA
CTGTTGGAAAGAAAGAAGGTGGAAGCGTCTCAGAAGGTGTACGGCAACAGACCTGGCCGTAGCATGATGG
ACAAGGGAAAGGGGCGAGTGGGTAGGCGACGGACGATGCTGATTGACGAcgaagacgaaaaagaagaGAC
TGGAATGGAAATGACGGACGACGatgacaatgacgagGTCTAG
>Tha_a00210-T1
ATGAAGGCCTCCGTGTTAAGCCGTCGACTTCATCTGACTCGGTCacttcaatgcactcgcttacttcaTA
CTCGGTCCCCGAGATTTATTCTTGATTCTTCAACCTTGCAGTCTCAACGGCGCCGCACTCGGGTCTCTGA
GTTGACAACTCTCAACAAGCTCAACTTGAACTTTCCCAGAGGCTACGCGGAAGACGCAGACAACCACAAG
ATGAATATGGCAAATCTTTTGCTCAACCTTGACCTTCTGCTGAGCCAGAATGGAACCTCGGAATCAAGCC
AGCTCAACAACAACCGCATCACCCGAGGCAACACGCCATCCGGAGCCCTCGAACATGTCCTGCAGCCAGA
TGCTACTCCCACTCAGATAGAGGCGAAGCTGTGGATTGTGGATCGCATATTGGAACCTCAGACGATTCCG
CACTTCATTGAAGCCACTATGTTTGGGGTTCTTTCTGACGGAAGTCCGTCATCTTTCCCACCCCTGTCGG
AAGAGGTTGTGATGCTGATGCAACAGCCGCTGGCTTCATGGGCGCCTCCTCCATTCGACGTCAGTCATGA
AATTCCCGTGCAGCAGATGATGGTGCGTATCGGCTCTCATGAAGACTCAACTCGGTTGGTGCCCATTTCA
AAGGAGCTTCACTCGATGAAGTCGCGGCTCTGGGAGGGCATCATGCCCCTTTCTGAGAGGCGATGGAACG
AGCTTAAGCTTGACTCGCCTGAAAATTTCCACGCTGCTTGCCAGTACATCTGCGCTATTACGAATACCTT
TCATTATCTCAATCTTGCACCTATCAAGGGAGCCCTTCGCGAAACGTACAGTCTCATCTGGGCGCACTTG
AAGGACTTTGAGGACGCAGTGAATGCCAAGAACAGACTGGAAAACAAGCCCGAAGTTCAAATCGCAGCTC
GATGGCACGAATATATCAAGGCTCACTTTAATCTCGTCGCTTCACGCTCTCACCGTTGGGTGGTGAACAC
CATTGACCGTCTCCGTGTTCCGATTTTACAGGAGCTTTCAGGCATTCCCGCAACGGCCGAAATTACCCCT
ACCCCGGAGGAATGGACACTGACAAATAAACTTCATGATTTGTTGGAGAATGGGGCTCAGGCCGATTCAG
CAATCTTTTTGCCCATGGACGGATACGAGGGTGAAGACCTTGCCGCGCAGGATGACGCGCCGCCGCGACC
GGATGCCTCTGAGCCGTACCGTAGGGAGCCCATCTCCTTTTCGGCTAACGCAGATGCTCGAAAGGCAGAT
TACTATTTGAGACTAAAGTATCTGTCGCGCACCGAGGCATGGCTTGGCCAGGAGCGTGGTGGCATGGACA
TGCCCGCTGGCTTACCGACCGGCTTTGAAGTCTTGTCTGATTATGCAAAGACGGCTCAATGTCAGGTAAC
AGCACAAGAAAAAGTAAGGTTGGAGCTTCGAGGAGAGCCGGCACCCATCGAGCAAGAGCAATGGGTGATG
AAGGCAAACCAGTTCATTGGTTCTGGAAACAATTTTGAATGGGGATTTGTGGCATATCGTGTCTCTCATG
ATCACACGGATGAAGAGTGGGAAGCTTTCAAGGCGAAATTTGAGGCCGATATTGCGAATTGGGGCCGTGA
GCTGAGCAAAGTCGACACGATTAGAGAAAGGTCAAAGATTTATTGGCGAGATGCTCGGGATCTAGGCATC
GTTGATGGAGACATTGATACCCTCAGAACTCATTTCCAATCCTTCCGGGACTTGGAGGAATTTCCATCTG
GGGTTCACAGCGATATTCTTCTGGCGGCGGACAAGGGCGTTATCGACTCATATCTTCATCCAGTACCGCA
GCAAGGCGGCTTCGTGATTGCCATTGACGCGGACCACGACCCCAATGAGGTCGATACAGAGCGCATGGAT
GAATCTCCGGGCTACAAGGGTCTTGTGCGCGTTCTTGGGAGCTTGTTGTGGGATGATGTTGGGGCTCTTG
TGTTTATGCAGACGCAGGGTTTGTTCGAGCTGTGGCCGCTTGCGATGCATCACCCTCAGGGAGTGTATGA
GGGACCTCTTGGAGGTTTTTAA
>Tha_a00211-T1
ATGGGCCGCTTCATTGAAGCGATGAAGACCGTCTACGGCCCATTTGACGAGTTATCAAGTGACAGTGCAA
ACGACTGGATCCCTCCCGATAATCCTGGAGCCGGTGGCCATCACGGTAGGTATCTCTGGACAGATGCCTT
TGGAGTCGTCAACTTCATCACTCTCTTCAAGGAAACCGCCAAACCAAAGTATCTCACACTGGCGAAACGA
TTGGTGATAACTGTCCACGATATACTAGGCCGCACAAGAGACGGAAAGAAAAGACTGGACGGCGCAACGG
ACGAAGAGCCGCTGGTAGGAGGCCTGCGAATCGGCAAGCTGGACGCTTCGGGGAGCGACGGCGATGGACA
GTACCATCATTATTTGACGCTGTGGATGTTCGCGCTGAATAGGCTTTCTATTGCGGCGGGAGAGAGGGAA
TGGAATGATTTGGGAATTCAGTTGGCGAGGGCGATTCATCCGCGGTTCTTGGTGCATTGCTTGTCGGGGG
GCGTCAAGATGGTGTGGAAGATATCCATGGATATGAAGAGTGTGCTTGTTCCTTCCGAGGGCCATTTAGA
TGCTGCGACGGGATATGTCGTATACAAGTTGATGCAAACGACTGCATCGAAACAGGGCCATCGGAACGGT
GTGTTACAGCAGGAGATTAGCGATTACTGGAATCTCATGTCGAGAAAGGGAAGCTTGTCTCCTGGTACCG
ACATGTTGGATCTGGGTATGGGGCTATGGATGTGCCACATCTGGAGAGACGAGCCGTGGGCCATCAAGTT
CCGCAGCAAAGCATTGCCAAAAGCAGAGGAGCTACTTGACTCTACTTCCGTGATGATGCAACGAAGCGCA
TCACGAAGATTGGCGTTTCGCGAGTTTGGCACATGTGTTGGTGTGAGTTGTTCTGATGCCAGCGAGGAAT
TGCAGGATCAGGTAGAAGATTTGTTGCAGTTTTGGGAGAAGCACCTGGATCGAGGGGATGGGGAGGATGA
TTTGAAGCCGATTTCGCGGGTGATGTATGCGACGGGTCTGGTTGTTGGAGCTTTTCGGAGAGGATATCTT
GAAGATGAGGTGGAGTGA
>Tha_a00212-T1
ATGGCGCAACTTACTCTAGCGTCCAAGTATAAGATGCTATCGGGCTATGAGATTCCCGTCTTAGGGTTCG
GAACTGCTGCTGGCGCTGACCAACATTTCAAAATCGGCCACGAAAAGAGCGTGACAGCCAACATTCACGC
GCTCAAATCTGGATACAAGCATTTTGACTCAGCGCGCTCCTACGACAGTGAAAAAGCCTGTGGTGAAGCA
ATCAGAGCATCTGGCATTCCCCGCGATCAAATCTTTATTACCACAAAAGTTCGCAAGGGTGGATACAAGG
AGACCAAAAAGGCCATTGAAACGAGTCTTCAAGAGACGGGGCTGGACTACATCGACCTGTATCTCAACCA
CAGTCCCTATGGTGGTCCGGAAGCGAGAAAGGGAACATGGAGAGCGTTTGTTGAAGCAAAGAAGGAGGGA
AAGATTCGATCTATGGGAGTCTCCAACTATGGCGTGCATCATCTCGAGGAGACACTTGCGTACATTAAGG
AGCTTGAAGCAGAGTTGGGTGACGGCAACGCGGGAGAAATTAGTGTCGGGCAGTGGGAGCTGCATCCCTG
GTTGCCGCACCCGGATATCGTCGAATGGTGTAAGAAGCATGGAGTTGTGATTGAGGCGTATTGTCCGATT
GTCAAGGGGCAGAGATTTGATGAGCCGCAGGTGCAAGCTTTGATGAAGAAATATGGGAAGAGCGGAGCAC
AGATTCTCTTGCGATGGAGTTTGCAAAAGGGCTTTGTTCCTCTGCCAAAGAGCGAGACGCCATCCAGAAT
CGAGGCCAACACGGAACTCTACGATTTTGAACTAACAGACGAAGACATGGCAACGTTGGACTTTGACTCG
TATTCGCCAACTACGTGGGATCCCACAGTCAGTCCTCTGGACAATTAA
>Tha_a00213-T1
ATGCCTTCAAAATTTCTCCCAGTTGTCCAGGTAAAGCCTATCCTTAAAGGTTCCCCGGAATATGAAGCTA
GGCGAGCAGCTGTGCTTGAAGAGTTTGCTGCCAAGGTACCGGATGACCTTCGACTTCCTATTGACCTCAT
CAACAACCCTCCCAAGAACGTTACCGGCGTTCCCAAAGAATGCGGTCTTCTGACTCCCGAAGAACTCACC
ATCACAGAGGAATACGATGCCACCGCTCTTGCAGGCCTCATCGCCTCGAAGAAGTTGACCGCGGTAGCTG
TCGCTACAGCATTTTCCAAGAGAGCCATCATCGCACACCAGTTGACAGGCTGTCTGACCGAATGGTTCAT
GGATGATGCCATTGAGCAAGCTAAACACTTGGATGAATATTTGCAATCCACGGGAAAGACAGTCGGCCCC
CTTCATGGCGTCCCATTCAGTGTCAAGGAACACTTGCCTCTAGCCGGACACTATTCTAGCATCGGCTTTT
ATGATACAAGAGTCAAAGACGAAGAAGATTGCCACATAGTAGCAGCCTTGAGAGATGCTGGCGCCGTCTT
TTACTGCAAAACCAACCAGCCTCAAGCTATAATGCATCTCGACACCTCCTCCTCATGGGGCCGTACCTTG
AACCCTCACAACATTCGTCTGTCAGCAGGAGGGTCTTCTGGAGGAGAAGCCGCTCTGCTGGCCATGCGAG
GATCTGTCCTCGGTATGGGCTCCGATATTGCAGGAAGCGTCCGACATCCAGCTGCTCTTTGCGGTATCTA
CGGCTTTAAGCCCACGACATGTGTTGTCCCTAGAAAAGGCCTTATAGCTGGTGGTGCAATAGCAGAACTC
AACATTTTGACCACCGCCGGCCCCCTTTGTCACTCCCTCAGAGACATGGACCTCTTCATGTCTGTATTAC
TGGACTCAAAGCCGTATCTAGTGGACCCAACCCTTGTTCCTATGCCCTGGACCGGTCTCAAGTCTTCACC
ACAAGCTAAACCTTTGAAGATCGGAGTCATGATGAACGACGGGGTTATTGTTCCGCAACCACCCGTCATC
CGAGCTCTCAACTGGGCCATTGAAAAGCTAAAAGCATCACATAACTTCTCCATCAAGACATTTGAGCCAT
ACAACGCCTCCAAAGCAATCAACAACGTCATCCTCGCATACTGGCCAGACGGCGGCAACGGCTTAAAGAA
GCATCTCGCAGCTTCAGGCGAGCCCATGCTTCCCCTGACACAATTGGTCATCAAAGCCTCCGAGGGCCCC
GAGCTGACGCCGTACCAGATCCTGGCACAGCACCTCGAGCGCGACCAGTTCCGTTGCGACTTTGCGCGCC
ACTGGGAGTCTCAGGACGTCGATTTTGTCCTTTGCCCGGTGTTTTTTGGTCCTGCGTGTGAACATGAAAT
GGCATTTTACCCCAACTACACTGCTTTTTGGAACTACGTCGATTATCCTGGCGCGGTGGTGCCCACGCCG
ATCAGGGCCGGGAAGAAGGGGGTAGAGAAGTATGCTGCTGATGCGCCTGCGCCTTTGAGTAAAGATGATG
AGCATGTACGGCAGATGTGGGAGGAGGGCGATTTTGAGGGAGCACCGGTTAACCTGCAGATTGTAGCGAG
GAAGTACCATGATAATGATTTGTTTGCGGCGTTGGAGAAGATGCAGCGGGTTTTGGAGTTGCCATAG
>Tha_a00214-T1
ATGCCTGCATCTGACAAGCATCCAGAGGCTGTTCCAGGCACAGTTCACCTCGTCGACCTCGCAGGAACCA
CTGCGGGCGGCAAGGTCGAGCTTGTGCCTCGCCCAAGCGATGACCCAGAGGACCCTCTGAACTGGAGTCG
CCGACGAAAATACCTAGCTGTAGCCATGGTGAATATTTACACTATGGGTATAGCAATCTGTTTCACACTG
CAGAATTCCGTTCTGGCCGACATCACCCATGACACTGGCATCTCCACGGAACATCTCGTTCAAGCTACGG
GAGTCACGTTCCTTGTTTGTGGCTGGGGTTGTCTTGTGACACAACCTCTTGCCTTGACGTACGGCCGTCG
CGGGATGTATTTGATATCGATGCTCATTACGGTTCCGTTGATGGTATGGGCCGCATACTCTACTTCAACT
GGTGAATGGTACGCCCACCGCATTCTCTTCGGGCTAGTCAATTCTCCCATTGAGGCTCTACCTGAAGTGA
GCATCCCCGACATCTTCTTTGCCCATGAGCGGGGAGCGTGGATGTCAGTCTACGTCTTCACCTTGTTCGG
ATTCAGCTTCGTGTCTCCTCTCGTGGCGGGCTTCTTCACCGAGGCATATGGATGGCGATGGACTATGAAT
TTTGGCGCCATCATTGCCGCCGCATCGTTTGTCAtcctcttcttcttcatggaggAGACAATGTACTTCC
GACCAACTCTCGAGGGTTTGGAAGATGAGACTCGGCAAACAGACGAAAAGTCTACACACCCTCGAGCAAG
CACGGAAGAGAAAAAGGCCGAGTCGGCTGTCACAAACCAGAAAACGGGCATCTCATACGAAAAGAAAAAT
TACATTGAGAGACTGAAGCCCTTTGCCAGAATGGAGGGACGGCCGACAAAGACGCAAATGTTCAAGTCCA
TGGTGCGGCCCATTGCCATTCTTTTTCAGTTCCCAAGTGTTGCCTGGGTTGGACTCATCTACGGAATCAG
TCTCTCGTGGTACAACGTCATCAATGCCACGGTGAGCCCCATCCTGAGTTCGCCGCCGTACAGCTGGTCT
ACTGGGGCCGTCGGCCTCATCTACGTCGGCCCTTTTATCGGAGCTGCCCTTGGCAGTATCTGGGCCGGCC
ACATTGCTGACCGACTCACTCTTATACTCGCACGCCGTAACAAGGGCATCCGCGAACCAGAGCAAAGACT
GTGGCCCCTGGTTCTCGCGGGTATTCTCTCCTGCATCGGCCTCATCGTCTGGGGCGTCGGTGCTGCTCAC
CGGGCCCACTGGGCGGTTTTGGCCGTTGGTCTCGGCATCCTGATCTTTAGCTGCGTTGCTGGCAGCTCTA
TTGTACTGTCGTACAATGTCGATTGCTTCAAGGACATGAGCGGAGAGAGCACGGTGTCTGTCATCATCGT
CCGCAACACGCTTGGCTTTGCCATTTCTTACGGCATCACGCCTTGGTATTCTAACATGGGTTTGCAGAAC
TGCTTTATCATGGCGGGTTTTCTCTCACTTGGATGCATGAGCACATTTTTGTTTATGATTTGGAAGGGCA
AGTCGCTGCGTCGACGATGTGCCAAGAGGTACTGGAGTTACGCCGAGAAGGGCATTCATGCTGCAAATTA
G
>Tha_a00215-T3
ATGTTGGTTGACACCAACCAGCGAGACACTGCAACCGAAATCTTTGGCCACCGCGTGTCTGCCCCCATTG
GATTTGCACCAATTGGCATCAACCGCATTTACCACCCCACTGGAGAGCTTTCCGTGGCCAAAGTAGCCCA
AGAGCTCAACCTGGCGTACTGCTTGTCTTCTGCTGGAAGCTACAGTATCGAAGATGTCGGCAAAGCAAAC
GGCTCTGGACCTCGATTCTTTCAACTGTACCAGAGTCCCGACGATGAGCTCTGCATCTCCATGCTCCAGC
GAGCCTTTGACAACGGCTTCGATGCTTGCATGCTGACGACGGATACCTGGTCCCTCGGCTGGCGTCACAA
CGATGTCTTCACCGGAAACTACGCCTTCTACCACGATCACGGAGCAGGTGACCTTGGTCTCCAGGACCCT
GTGTTCCAAAAGCGTCTCAAGGAGGCTGGAATTGACCCGAAGAAGAACCCAAAGGAGGCGGGCCAGAAAT
GGATTGATGAGAACATCTGGCATGGTCGCGCTATTACCTGGGAGAAGATGAAGTGGACTATGGCGCAGTG
GAAGAGGATTAGCGGAGGAAGACCATTTTGCCTGAAGGGTATTCAGAATGTGGAAGATGCGAAGAAGGCG
GTTGAACTGGGTGTGGACGGCATTGTTGTTTCTAACCACGCCGGACGACAAGTCGACGGAGGCATCTCCA
GCCTTGACGCTCTGGAGAAGATTGTCGATGCTGTTGGCGACAAGATCTACGTAAGACACACTCCCATTTT
ACATATACATAAAGCTAACTTATAA
>Tha_a00215-T1
ATGTCTGACcccaacaaccccaacatcagcaTCAGGACCACCCCCCAGTGGGCGCTGTATCAGCGAGAAT
CCTTCTGGAACACAAATGATGGGAAATACCCAATCTTCAACACCGACCCGGCTGAGATTGAAAAGCTCGC
CAAGGAGAAGCTTTCTCAGGGTGGCTGGTATTATTCCTCTTGCAATGCCGGACTTTCTTGGACCCATCTC
TCCAACCGACAGGCCTTCTATCGACACCGTATCGTCCCTCGCATGTTGGTTGACACCAACCAGCGAGACA
CTGCAACCGAAATCTTTGGCCACCGCGTGTCTGCCCCCATTGGATTTGCACCAATTGGCATCAACCGCAT
TTACCACCCCACTGGAGAGCTTTCCGTGGCCAAAGTAGCCCAAGAGCTCAACCTGGCGTACTGCTTGTCT
TCTGCTGGAAGCTACAGTATCGAAGATGTCGGCAAAGCAAACGGCTCTGGACCTCGATTCTTTCAACTGT
ACCAGAGTCCCGACGATGAGCTCTGCATCTCCATGCTCCAGCGAGCCTTTGACAACGGCTTCGATGCTTG
CATGCTGACGACGGATACCTGGTCCCTCGGCTGGCGTCACAACGATGTCTTCACCGGAAACTACGCCTTC
TACCACGATCACGGAGCAGGTGACCTTGGTCTCCAGGACCCTGTGTTCCAAAAGCGTCTCAAGGAGGCTG
GAATTGACCCGAAGAAGAACCCAAAGGAGGCGGGCCAGAAATGGATTGATGAGAACATCTGGCATGGTCG
CGCTATTACCTGGGAGAAGATGAAGTGGACTATGGCGCAGTGGAAGAGGATTAGCGGAGGAAGACCATTT
TGCCTGAAGGGTATTCAGAATGTGGAAGATGCGAAGAAGGCGGTTGAACTGGGTGTGGACGGCATTGTTG
TTTCTAACCACGCCGGACGACAAGTCGACGGAGGCATCTCCAGCCTTGACGCTCTGGAGAAGATTGTCGA
TGCTGTTGGCGACAAGATCTACGTAAGACACACTCCCATTTTACATATACATAAAGCTAACTTATAA
>Tha_a00215-T2
ATGTCTGACcccaacaaccccaacatcagcaTCAGGACCACCCCCCAGTGGGCGCTGTATCAGCGAGAAT
CCTTCTGGAACACAAATGATGGGAAATACCCAATCTTCAACACCGACCCGGCTGAGATTGAAAAGCTCGC
CAAGGAGAAGCTTTCTCAGGGTGGCTGGTATTATTCCTCTTGCAATGCCGGACTTTCTTGGACCCATCTC
TCCAACCGACAGGCCTTCTATCGACACCGTATCGTCCCTCGCATGTTGGTTGACACCAACCAGCGAGACA
CTGCAACCGAAATCTTTGGCCACCGCGTGTCTGCCCCCATTGGATTTGCACCAATTGGCATCAACCGCAT
TTACCACCCCACTGGAGAGCTTTCCGTGGCCAAAGTAGCCCAAGAGCTCAACCTGGCGTACTGCTTGTCT
TCTGCTGGAAGCTACAGTATCGAAGATGTCGGCAAAGCAAACGGCTCTGGACCTCGATTCTTTCAACTGT
ACCAGAGTCCCGACGATGAGCTCTGCATCTCCATGCTCCAGCGAGCCTTTGACAACGGCTTCGATGCTTG
CATGCTGACGACGGATACCTGGTCCCTCGGCTGGCGTCACAACGATGTCTTCACCGGAAACTACGCCTTC
TACCACGATCACGGAGCAGGTGACCTTGGTCTCCAGGACCCTGTGTTCCAAAAGCGTCTCAAGGAGGCTG
GAATTGACCCGAAGAAGAACCCAAAGGAGGCGGGCCAGAAATGGATTGATGAGAACATCTGGCATGGTCG
CGCTATTACCTGGGAGAAGATGAAGTGGACTATGGCGCAGTGGAAGAGGATTAGCGGAGGAAGACCATTT
TGCCTGAAGGGTATTCAGAATGTGGAAGATGCGAAGAAGGCGGTTGAACTGGGTGTGGACGGCATTGTTG
TTTCTAACCACGCCGGACGACAAGTCGACGGAGGCATCTCCAGCCTTGACGCTCTGGAGAAGATTGTCGA
TGCTGTTGGCGACAAGATCTACATCATGTTCGATTCCGGAGTGCGCAGCGCCGCCGACGCCTTCAAGGCC
CTCGCCATCGGAGCCAAGTTCGTCTTCATTGGCCGTCTCTGGGTCTGGGGTCTCAGTATTGCCGGAGAGC
ACGGCGTGCGACACGTCCTGAAGAGTCTGTTGGCGGAATTCGACATTCTGATGGAAGTTGGCGGATTTGT
CAAGATCGATGAGATTAACCGCAGCTGCATCGATTCTCTGCCCAACTCGTCCAACTTGATTGCCGAGCAC
TCTGCGATCTAA
>Tha_a00216-T1
ATGGGATTTTTCAAAAAACAAACCACACCTGCTGTGCAGGAACCCAAGAGGGACCATTCACCCAGCAGTG
GAGAGCACTCTGAGACTCACTCAGAGGAAAAGGTCACTGTACTTGCTTGTGCTTTGGGAGCTGTTGCTTC
CATTGGTGGTTTCATCTTCGGATATGTCAGTGGTCAAATTTCAGGCTTCTTCTTGATGCCAGACTATGCC
AGCCGCTTCGGAGAGCTACAGAGCGATGGATCATACACCTTCAGCGCTGCCCGTCAGGGCACAATCGTTG
GTCTCCTCTGTGTGGGCGCACTGTTTGGTGCTTTGATTGCCGGCAAGATGGCAGACACTATCGGCCGTCG
ACTCTCGATCTCACTGTTCTCCTTCTTCATCTGCATTGGAACAATCATCGAAATCTCCTCTTCGTACCAC
TGGGTTCAGTTTGCCGTTGGCCGTCTGGTCACTGGCCTGAGCATTGGAGCCCTGTCCGTCGTTGTTCCCA
TGTACCAGTCAGAAAGTACCCCGGCTGTTATCCGCGGTGTCATCATCTCATCGTACCAGCTGCTTATTAC
CCTGGGTATCTGGACAGCTGAAATGGTCAACTGGGGAACCGAGACCAAGGATTCTAGCGCCGCCTGGAGA
ATTCCCAACGGCCTCTCCTTTGCCTGGGCTCTGGTTCTCGGAGCTGGCATCCTGTTCCTCCCTGAAAGTC
CTCGATATGCTTACAGCCGCGGCCGTGTTGATGAGGCTCGCCAGACCATTGCACGACTTTCTGGTCTCTC
ACCCGACTCGGACATTGTCAACCACCAGATCGCCGATATTCAGGCAAAGATTGACGAGGAGAGCAAGGAT
GTGAATGATTTCCGTTGGACCGAGATCTTCACTGCCCCTCGCATGCTCTACCGCACAGTCCTGGGAGTTG
TTCTTGGTGGAGGCCAGCAGCTTACCGGTGCCAACTTCttcttctaCTTTGGTACTACCGTCTTTGCTGC
CACTGGTATCAGCAACAGCTACACTACTCAGATTATCTTGGGTTCAGTCAACGTATTCTGCACCATCATT
GGTCTCTGGGTCATTGGCCGCTACGGTCGACGCATTATTCTCATCGTTGGCGGCCTCTGGATGATGATGT
GCTTCCTTGTGTACGCGTTCGTCGGCCACTTCGCACTCGATCACGAAAACCCCTTGAACACCCCCAAGGC
TGGATCTGCTCTGGTTACATTCTCTTGTCTTGCTATTGCCGCCTTCGCCATCAGCTGGGGGCCGTTGGTT
TGGGCTGTTAACGCTGAGCTGTACCCTGCTCGATACCGAAGTCTCTGCATGGGTATCGCCACTGCTTCTA
ACTGGTTCTGGAACTTTTTGATCTCATTCTTGTGA
>Tha_a00217-T1
ATGACCCGCTTGCCTGATGGAACAATGCTGGCTGATGCCGTTGCCTCCGAGCCCGAGAAATGGCTAGGAG
CCGACCATGTAGCCAAGTACGGACCGGACACAAAGCTCCTTGTAAAGCTGCTTGATGCTGGACAGCGTCT
CCCTGTTCATGCGCACCCTCACGTTGACTGGGCGTCGAAACATCTCCAGAGGAAGCATGGAAAGGCCGAG
GCGTGGTATATCCTCATGCCGGGATCCGTCTGGCTCGGCTTGACCGAAGACGTTGACCCCAAGGAACTTC
TTCAAATCGTCCAGGAGGAGAGAGGCACTGAACTGCTGGACCGAATGCATAAGATCGACGTTGAACCTCA
TCAGACTGTCTATGTTCCCCCTGGGGTCCTTCACGCAATCGGCCCAAGCGTCTTGATGGTCGAGGTTCAG
GAGCCAGAGGACTTGTCTGTCCTGTGCGAATGGAGTGGATTCAAGATTGATGGCAAAGCGGAAGGTCATC
TAGGTCTTGGTTTCGAGATGGCGCTCACAGCTGTTGAGACAAGAGGGCGGACAAGAGAAGAAGCAATGGC
ATTGGTAACTGAAGCGAAAGTTGCTGAGAGTGTTTTCGTCGAGGAGTCGCACAGTTACTTCCAGTTGGAG
AGAGTCATCGTCAATGGGCAGAGTCGATGCCGGCGCGGCTTTGCTATTCTCGTCGTTCTCCAAGGCAATG
TGACTTTGAAGACGGAGTCTTCCGAGCTGTCAATTCTAAAGAGAGGGTCAACGGTGGTTATTCCACATGA
AGATGGGGAGTTTACTCTGGAGAGTGAGGATGCAGATGTTGCTATTGCTCGGCCACCTCAGTAA
>Tha_a00218-T1
ATGATTTGGTGCTTAAAGTCATGCATGCTCTTCCTCTTTCGGAGATTGACGCTTGATTTACGGCAAATGC
AACTTGTCAACATCACTTCGGGAGTTTGCCTTGCGGGCTATGTTTCAACCATCATCGTAATGTTGACGAA
GTGCTTACCTATCCACAAAAATTGGCAAGTATATCCTTATCCGGGAGATGCTTGCGCTTTGAACATTCCA
AACTACCTGGCACTGGTGGTTACCAACGTTACGACCGATCTGATGATATTGACCATCCCACTCCCACTGC
TCTGGAGAGTGCAAATGCCCCTCATGCGGAAAATCCTTTGTGCGCTTTGGTTGTGCATGGGCATTTTTAT
CATTATTGCGACACTCTTGCGATGCATTCTCTGCTTAAAAGATGTGTCGTCCATCAACCTCGGAACCATC
TGGTCTATCCGAGAGACATTCGTCGCCATCATCGCCGTAAACGCACCGATCCTCGGCCCCTGGATGACAA
AGAAGGCTTCCGTGATTTCATCTCGTGGCTCAAAGAGTAAGAGTAACCAGTCCGGTGAAACAGGCTCAGG
ACCCGGACTCGTCACGATTGGGCAGCAGAGTAACCGCCTGGAGAGACTCGGGAAAGATGGACGAGCGCAC
AAGACTGGCTGGACGACAATTGATGATGGCAGTGAAGAGCACATTGTTGGCCAAGATGCGgatgcggcga
gtcgggatacggagtctcGAGGTTTCGAGTCCCGATAG
>Tha_a00218-T2
ATGCCAGCAACACCATTCCAGGTTGAAGCGTGGACAGAGTATGCCATTGGAACTCTGATTATTCTCGCGC
GCATTGCCGTTAGATGTTCGATAGTCGGCTGGGACTGGGAGGGAGATGATTACTTTGCCGTGATTGCCAT
TTTCTTTTGGACCGGAGAGCTGTGTATGCTTGAGCTGATAGGCCAATATGGTTCGATTACTGGTATCAAC
GACGAGATAGCCCTCAGCCTGACGCCAGAAGAAACGAGACGAATCGTTGTCGGAAGCAAATGCTTATTCG
CAGGATGGATTCTATATGTAACAATGATTTGGTGCTTAAAGTCATGCATGCTCTTCCTCTTTCGGAGATT
GACGCTTGATTTACGGCAAATGCAACTTGTCAACATCACTTCGGGAGTTTGCCTTGCGGGCTATGTTTCA
ACCATCATCGTAATGTTGACGAAGTGCTTACCTATCCACAAAAATTGGCAAGTATATCCTTATCCGGGAG
ATGCTTGCGCTTTGAACATTCCAAACTACCTGGCACTGGTGGTTACCAACGTTACGACCGATCTGATGAT
ATTGACCATCCCACTCCCACTGCTCTGGAGAGTGCAAATGCCCCTCATGCGGAAAATCCTTTGTGCGCTT
TGGTTGTGCATGGGCATTTTTATCATTATTGCGACACTCTTGCGATGCATTCTCTGCTTAAAAGATGTGT
CGTCCATCAACCTCGGAACCATCTGGTCTATCCGAGAGACATTCGTCGCCATCATCGCCGTAAACGCACC
GATCCTCGGCCCCTGGATGACAAAGAAGGCTTCCGTGATTTCATCTCGTGGCTCAAAGAGTAAGAGTAAC
CAGTCCGGTGAAACAGGCTCAGGACCCGGACTCGTCACGATTGGGCAGCAGAGTAACCGCCTGGAGAGAC
TCGGGAAAGATGGACGAGCGCACAAGACTGGCTGGACGACAATTGATGATGGCAGTGAAGAGCACATTGT
TGGCCAAGATGCGgatgcggcgagtcgggatacggagtctcGAGGTTTCGAGTCCCGATAG
>Tha_a00219-T1
ATGACCCTCGTTACGGCAATTCCGGAGCATTTACAGGTTGAACGAACCATCCAAGCTTCTACGCCTGCAA
ACTATGAGCCTCCTTTCCCTGCATACAGTGCCCAGTTTGCCAAGGATGTCTCAAGTTTGGTAATGGCTGT
CATTGGTGCCCAGTTCCCTAGTAAGACAGGGAAAGAAGAGGCTGCCATCTCCAAGGTGAACTCATTTTTG
ACGTTTGCTGGTGAAGATGAAGAGAAAGCCCTCGGCCCAGAGTTTACTGAATGGGCGGCTGTGACTGATC
ACAAAGGTTTTTATAATATCACTGCCCTTGCTTATTGGAAGAGCGAGGAGGCGTATCAGAAATGGACAAC
AAAATCTGGCTTTAGGTCCTGGTGGGAAAGCCTTGATACACAGGAACAAGAGAATGGCTGGTTCATCGAA
GTCTTTTTTCCAACTATGGACAGGTTCGAGACGGTGTTTTCCAGCGGTGAGATTCCCGAGGGAGCAGCTG
AAATGCGAGATGGAGTTGTCGGACCCATCAAGGAACACGTCTACTGGGGAAGCATGCGAGATCGTCTGGC
AGCTGCGCAAACGGACACACTCAAAGGCGAGGAGTTCCTCAAGGCCCCTGCAGAACAGGAACCAAATGGA
AATCTGTCTCGGAGGATCCGAGTTCCTGGCAAGCAGAACCTAGCCATTATCCGCTCAGGCCAAGATTGGG
CTGACACGGCACCTGAGGAGCGTAAGCTGTACGTCAAGACGATGCATCCTGTGCTCGAGGCAGGGATGAA
CTTTCTCCGCGATAATGGTGACGAGGTTGGCTGTTACAGCTGCCGCTTCATGGACATTGTCGATCCCATA
ACGAGAAATGCGGACAAAGACCGCACCTTTGGGCTGGCGTATTTTGACGAGCTTGCCTCTCTTGAGAAAT
GGAGCAGGGAGCATCCCACACACTTGGCCATCTTTGGTGGGTTTCTCAAGTACGCGGCTCAGCTGAACAA
TGTCATTACGCTCCGCCTATTTCACGAGGTGCTAGTGGTCAAGCCAGAGCAGCAGCTGTTTGAGTACGTC
GGATGTCATCCGGAGACGGGGATGCTGGTGGCGAAATGA
>Tha_a00220-T1
ATGGCTTCCGTCAACCAATCAGCTCAGACTCTCAAGGCTCTTCACAAGCCCGGTTCTCCTCTGGTGCTCT
CCAACATCTGGGACCTCTCATCTCTCAATGCCATTGTCTCTCTAAACTCAGAAGCCTCCAAGCCCGTCAA
GGCATTGGCAACAGCATCATGGGCTATCGCTGCCAGTCTTGGCATTCAAGATGAAGAACTCACCATGGTG
CAAAATCTCGAAGCTATCTCTCGAATTGCCCCCCTTGCAGAGCAGGCAGGCCTTCCTCTTTCCGTCGATC
TCCAGGATGGCTACGGAGATCTCATCACAGCTGTCGTCACCGCCGCTGTAGAATACGGCGCTGCTGGAGC
CAACCTCGAAGATAGCATCCCTTCCGCTGGTTTCGGTAAGGGCATCTCTGGCTCCCTCTACAAGCTTGAG
GACCAAGTTGCCCGGCTCAAGCGTGCTTTCGATGCCGCCAAAGACGCCGGTGCCCCCGATTTTGTCATCA
ACGCTCGATCTGACATTTTCCGCCTGGAATCTTCCGATCTGAGCCTCGAAGCTCGGGTAGCTGAGGCTAT
CAAGCGTGGCAAGGCATATCTTGCGGCCGGTGCCACATCAGTTTTCTTCTTCGGTGGTCCAAATGGCTTG
TCTAGAGAAACCATCAAGACACTTGTCAAGGAATTGGATGGAAAGGTCGCCGTTATGTTGTCTGGACAAC
CTGGTTCTCTCACCACGGCTGATCTGGCTAGCATTGGTGTTTCGAGAATCAGCGTTGGACCTAGCCTATA
CATTGCTGCGATGAACGCGGccaaggcaAAGGCACTGGAAATGTTTTCTGGTGGCGGATTGGCGTAA
>Tha_a00221-T1
ATGCCTGATTACGTCTCCTTCACTAAGACATGGCACAATAAACCCTACGCGGCCATCGACCCAAACCGCC
CTGAGCTCAGCGCCGCAGGCGCCTTTGTTGTagtcacaggcggaggcacaggcattggaaaagctatcgc
TGTAGCTTTCGCACAAGCCGGTGCCAAAACTATCGCCATCCTCGGCAGACGCCTCGAGAAGCTTGAAGAA
ACGGCCACTGAGATCACGAGCAAGGCCAAGAATGCTGATATTCAGGTGTTGTTCGAAAGCGTCGACTTAA
GCAGGCGTGCCGACGTtgatgccgccgccgCAGCTTTGGTGAAAAAGGCCAATGGTGCCAAAATCAACAT
CTTCATCAACTGTGCGGGCGTCATGCCCGAAGTTGGGTCTGTAGAGGGATATGATGAAGCGGCACTTCGT
CAAGGATTCGAGCTCGGCGTCATTGCCCCTTTCAATGCGATCCAGTCTTTTGCACCCTTACTAGCAACTG
ACGCTCATGTATACAACATCTCTTCGGGATTGGCCCACATCAAGCCTGTGCCGGGTATTTGGGTATACTC
TGCTCTTAAGGCTGCCACTACCAAGATGTTCGATTATTTGCAGGAAGAGCACCCCGAGTGGCATGTTGTT
CAGATCCAGCCTGGCGTCATTTCTACGGGGTTCAACTCCCATCTCGGCGTGGTTTCGGAGGATGAGCCTG
AACTTGCTGGTCAATTCACGGTGTGGCTTGCGTCGCCAGAGGCCAAGTTCCTTAAGAGCAAGTTTGTCTG
GGTCAATTGGGATGTCGATGAACTTAAAGCCCGAGCTGATGAGATCAAAAATTCTTGGCTCTTCAGAATT
CTACTCAATGGGGTCGAAATGTGA
>Tha_a00222-T1
ATGGGTCTTCAAAATCGGATCACATCAGCACACCTAGACCCTGAAGAAAGGAGACAACATACTCACGTCT
TCTGGCTAGTGTATATTTTGGACAAGGACTTGAGTCTGCGCGCACAACAACCATCTATTCAGCTTGACGA
TGACATTGATCTAGACTTGCCGCATTCTCTACCTGCGGATGATgatggcgatggtgatgctCCTGGAGTA
ATAGCTACCACCGATGGAAATGCCCGAATGAACTACTTCCTAGCGCGTGTACAATTAGCCAACATCGAGG
GTGGTGTATACGACTGCATCTTCTCAACGAGGGCGGCGAAACGCAGTCCAGAAGAGCGACTTGCTGCAGC
CAATAGTGTACTCGAAGCCCTCGAGAAATGGCAAGCCGAGATACCATCTGAGTTTGGCggcgccgccgtc
atcACTTCGATAGCAAACGACTCAACAAGTCTTGGCTTATTTTGTGTTCTGCATTCTATCAGCCTTCGTT
GTATGACTCTTGTTAATAGAGCTCATGCCTGGAACGACGAGTGGGTGAGGGGTGTGCACGACATCGTGAG
AGGAGGTATGGGAAAACTACAGCTTCCCATTGGATGGGCAACACTAGTACACCAAGCGCGAGACTTTATG
ATTTTGTTTGAACGGGCATGGTCAGCGGAAATCTGGTTTCGTTGGTAA
>Tha_a00223-T1
ATGCCAGAACTACTTCGAGTCATAGTGGTTGTTGGAGCCACAGGCAATCAAGGCGTTGGCGTAGTTCGCG
CACTGTTGGCCTCAGAGGCAGCAGATGGGAATCCATGGTTCGTCCGTGCAATGACGCGAGATCCCAAATC
GGAGAAAGCAAAGCGCTTTTTGGCTGATAACCAGACGACTGACAACCGTCTTGCCCTTGTCGCCGGACAT
GTATATGACAAGAGCTCTCTTCAAGATGCTTTTGCCGGCGCCTATGGCGTCTTCGGTCTCACGTCCGAAT
CTTACCCCGGCAGAGTCCTGGAGAGAGAAGAAGAGATGCAACATGAAATTGAAGCAGGACGCAACATAAT
TCTGGCAGCCAAGGCATGTGGCATCAAGCACTTCGTTTTCAGCAGCTTGCCTGATATGGTCAAGGCAACA
AAAGGGCAGTTTCCAAAGATCCACCATATGAACAACAAGTATGTGATAGAGCAGATTGCGAGAGAAGAGC
TCAGAGGAGCTACCTTTATTATTCCAGGGTTCTTTTACACAAATCTAAAACGACCTCAATATTGTCAACG
GAGAGCGGATGGAGTTGTCCGCTTCTGCATTCCAATCCCAGGTCACCGAGCTGCGCAATGGACCGATCCA
ATCCACGATGTTGGCATATTTGCTGCAAGAATATTTGACTTGGGACTTGAGAAGACCCACGGAAAGACGT
ATCTTGCGATGAGCCCTCCAATCACTGCCGACGATATGGCCAAGGCCTTTACGCGAGTCACAGGCCAGCC
CGCGATTCACGAACCGATTTCTGCTGAAAAATTCGCAGAGTTGGCAGTTCCCTTAGTCGGTCCAGGGTTC
AAGGAAGATGCCAAGCAGATGATGGAATGGGCTGCTGTGATGCCAGGCGATAAAATCTGTTATGGGGCTA
TGGACGCGGATCAGGACGATTCTTTTGAGATGCTGGGCTTGAAAGCGAGTTCTTTTGAGGATTGGCTTCA
TCGAAGTGGGTGGAAGGGACCCGCCTGA
>Tha_a00224-T1
ATGAAGATTGGCATTGTCAACGCAGGCAATATTGGGCGGAACCTGGCAACGTCCTGGATTCGACATGGCC
ACGACATCATGCTGAGCAAAGATACCTCTCCAGAAAAGCTTCATAAACGCATCCAAGAACTCGGCTCGAG
CAAAGGACTACCCGAAACCGAATTGGCAAAGTTCAAATACGGCTCACTCGTCGATGCGGCCAACTTTGGC
GATGTTGTAGTCTTTTCGGTATACTTCCCACGACTGGACCATGTCCTCCAAGAACTTCAAAGAGCCGGGG
TTACTCTTTCGGGAAAAATTATCATTGACACCATGAACCCTCTCAACGTGGATGAGAACTTTAATCATTA
CCACGATATCGAGTATATGCAAAGGACATCTACTGCGGAAGAGGTACAGAAGGCATTCCCAGAGGCGATC
GTTTTCAAGGCATTCAATACTTTTGGGGCAACCCTCCTTGATGCCTCAAAATGGACATCAGGTCGTGTAC
CGCCGGTTATATTCATTGGCGGCAACTCAGATTCTACGGCTACAGCTCGTAAACTGATTGAGGATGCTGG
ATTCCGACCAAGGTTCGCAGGCCATAATCTAAGAGATGCTGGTTTGCTGGAACGATTGGGGATATTGTCA
CACCGTCTGGCAGAGAATGAATTTGAAGGCGATGCAAACATTGCCTTTGACATTCTACAGAGCAAAGCCT
AA
>Tha_a00225-T1
ATGCAAATGCACAGCATCTCCACCATCTCTGCTACCTTCTCACGGCATGTCCGCCATTCTGCTTGTCCCG
ATCCAGCAACAAGACACACGGTCTCTTCCCAGAACATGCTTCGGTATCCGAATTGGCCTAGTTCCGAGCA
GTCTCTTACACGCAGCTCCACGCCAGTTCATCTTAGCATTTGTGCCGCCACGATTTTTCTTGTTAGTGTT
TttttTCTCGTGCTGCCTCACTGCAGCAGGAATGGAGCCCAGATGCATCTTTACCGCCATTGGAATCCAA
AAACAAAGCACGAGTCGCGTGACGAAGCTCCCGGATAG
>Tha_a00226-T1
ATGATTGGCGCCTCAGAGCCCTCTGCGACCTCGAGGCTGTCTGCCTATCTATCCAGATTAAATCCCGTCC
CAGCTTTCCCCGAATACACCGGCCCTTACAAGGTCGGCACCCTCGATGTCGAGATTCCCGTCGACGATCT
GCCTTCTCCGTCTCCGCGACCCGACAATGCCAGCGACATCCCGACGGTCCTGTTTCGAGTCTTCTATCCT
GCAGTCGCCGAATCCAACGAGAAGCTCATCAGCTGGCTACCCGCGCCGCAAAGACACTATGTCTCCGCTT
ACACCAAGTTCATGGGCGTTGGACACACTCTAGCCGAGCTCCTCTCATTCCTACCTCGACATCTTCACTA
CACCTCCATTCCCGCTCACAAAAACGCCACTTTGGAATCCGCCAATACCGACGACAAGCGATGGCCAACC
ATGATCTTCTCCCATGGCCTGGGGGGTAGCCGAAACTCGTATTCATACATTGCCGGATCGCTTGCTTCTC
ACGGAATCGTCGTCATCTGCCCCGAGCACCGAGATGGAAGCGCCGTTACCTCGTTTGTTCGTGTTCCTGG
CCAGAACGGCCGCTTGGCCCGAAAGGTCGTCCCGTACAACCGAATCTCCCATGAGGTCACACCCGAAGTG
TACGAGGCGAGAGAAGCGCAGCTTAGGATTAGACTTTGGGAAATGGGATTGGTTCACGAAGCAGTTCTAG
CCATGGATGCCGGCCGAGAGTTTACCAACCTCAATCTCACCACCCCGAGCCTGAGCCAATTCGTCGGCCG
CCTGAACGTCAACGACCCCGGCAGTATCATCTTTGCGGGCCACAGCTTCGGCTCCACCACCATGTACCAG
TTTCTCAAGTGCACCTACTATGCCGATGTTGCAGAGGTCGCAGCCATGGAGGCGCCGTTGTTCACACCCG
CCAAGGACAGCAGCATTCGGAAGCAGGTGACGGAGAAGAACGCCACTATGCTCCTGGATATGTGGTGTCT
GCCTCTGCTGGCCCCCAACTCGACTCCTCTGTTCAACCTACCGCTTCCCGTATACGCCGATGTCCCCTCA
GCACCGGGAGGAACTGCTCTCCTGGCTGTTGAATCGGAAGCCTTCTTCAAGTGGCCCGAGCATCTTCATG
TCACGGCACGGCTATTGTCTCCCGACCCTACGGCCAAAGTCGTCACCCCGGCCATCTATGAGCGGCCTAG
CGGTAACAAGCTTCCGGAGCCTAATTTCTTTTACGTCGGAAGCTCAGCTCATCTGAGCCAATCTGACTTT
GGCATTCTATTCCCACTCTTGACGAGGAAGATCTTTAATGCCGTCGAGCCCGAGCGTGCACTTCGCCTGA
ACCTGCGGGCGCAGCTGCAGTTTTTCCGAGCAAACAGCATTCCTGTAGCGCGGACTTGGATTGGAGATCT
CATCGATGGTTCTCACATGGACAAGCTGGACTTGGCAAAGAAGGACGGCTCTGGCTCTGATGTGGCTGTC
GATGGCCTCAACGACGACAAGGCCATTTTCGATAGGAGCGGACACGACGTCATAGACCACTGGAACTGGA
TCGACACTATTGGCCTAGGAGAGTCAGATGAACAAAAGAGCGGCCAATCGACGATGGAGCAGattgagca
gaGCGAAGAGCAAATGAAGGGCGAGTTAGAGCCCAGCGAACAACCCGCTCAGCCAGCCGCTATGAAAGGC
GTCACTCTGCCCCAGGGCCACGGCTGGCAGGAGATTTAA
>Tha_a00227-T1
ATGTCGAGATCAAGCACCAAGGACATGTTTTATCAAGACCTTAATGACGCCTTTATACACCTCATTAAAT
TCATCCTCTCACCCTCCGTCCACGACGCCAAAATCCATGACGTCGACTGGTACATCTGCCCTCCCGCTAA
CCTACCACTCTATGGCAACTGTTTCTGCTACGATGCCCTCAGGGGGTATGACCACGACTACACAACCTGT
AATGAGAATCTCCCTTACCCATCCATCATCAGTACAAATCCCGACAATCACGTGGATTCTGTCGTTAAAC
TCTGCCCGTATCTCGACCAACGTATTCCAGAAGATGGTGTAGGTCATAACCACAGACTCTCTTGCTTCAA
ACCTGTCAAGTCCGCAGAGATCTTCATGAATTGGTTTATGAACGCGCCTGCCGACAAATATGACTATACA
CGGTGGGATCTCAACAAGGATGAAAAAAGGGCAATAGAGGATCTCGTGGACGACTACGAGGGATGGGTCC
CTGTCAATGGAGCGAGAGGATCTTGGAGGCAGAAAAAGGTCATGCTGTGCAGATTGATGGGGTGTTTTCT
GGGGAAGGACATCCCAAGTGATGCGTACCAATCTCCTGCGCAGTGGGAGGCGCAGAGATTGCTGGAGGTT
CTGCGATGGAGGAAGCTTACTTTTAAAACATGCCTGGAGGAACTTCGCTCGGCCATGAAGGAGGTTGTCC
AGATGAGGATGGGGGAGCCTCCAAACGGCTTTCGAGGAAAACGAAATGAAAGACAATGGGAAAAGCATTG
GCACAACCTTATAAAGCAATCAGACGGAAAGGGAAagtcgacgcagcggcccagttcttcaagaggaaga
tctagaggacgagaggagaagcggtggcgcagtcctccaGACGAACAATACTACGGAGGAGATGAGAGGC
AGTGGcaagatcctccaagggagacgccgaggtacaatcctccaaaagaacaacctagaaggggaAGGGA
CAAGTccagtcgtccgaaagaacaatctggaggaggatataagagccgacagcccaacccttcaAGAGCA
AAATCTAGGGGAGGACATCGGAGCCGGCAGCCCAGTCCTCAAAAGGGAGTATATGAGAGCTTTTTGGACA
GACTTCCTCAGGAGGGACGATTTCCGGAGCGGGTGACCGGTGTATTCATAGATGACTATGAGAGGCGGTT
AACCGGTGATCCTCCAAAAGGAAAGCTTAGGGGGGCGCTGGTCGATCTTGCAATAGACGAATGTGGGAGG
CAGATGTACGATTCTTTAGGAATAAGACAAAGGAGCCTGTCGCACAGTCCTCCGAGAGAAAAATCTAAGG
TGCGGGTGGCCGATCCTGCAACAGGATATGGAGGCGGGGGGTCCAGTTCTTCAAGAAAACGACATGAGAG
ACGACGATATAAACAGAATTACTAG
>Tha_a00228-T1
ATGACCTGGATGGAGTCGTCACAGACCGCGAATGTCTTTACGACGACTCGCACCAGCTCGGGATCCAGCG
CTGGCACGAtcagcgtcaacggcaacggcaacggcagcgTCAACGGTTCCAATACGGGTGCGGGCTACAA
GCGCGCGAGTCGCAAAGGCGCGCCGCGGAGGTTCGTGTGCGATCATGCTGGCTGCGAGAAGATTTATTCG
CGAGCCGAGCACCTGCAGCGCCATCAGCTGAACCACAACCCCAAGGAAATCTACCGATGCGACGTGGGCG
ACTGCGACCAAAAGTTTGTGCGCCTCGATCTCCTGTCGCGCCATAAGAAGCGGCACACGGCCTCGTACAC
GCCCCGGAATCGTATCCCCAGCTTCGACACGGGCGAGACCGTCAAGTCGCCCCCCGACCGCCACACCATC
GCCATTCCGCCGCAGTCTTCCTACGGACAACAGCCGTCTGGGCCTCACGATGCCGCCATCCTGCTGACGC
CCGAGTCCAACACGGCTCCTACTCCGGCGCCGCTGagccacagcCACAGCATGACCAGGGCGAGCCATCA
AGCCGCGACCTGGGCGCCTTCGCTTGACGACCGCTCGGGTAACATGATGCGGCACCGGCCCAGCTTCTAC
GCGGCCGATCCAACCGCTCTGCCGGAGCCTGCAGGCATGGTGGGCTTCGGCGCGGTTGGATATCCCACCG
ACGACTCATTGACGCAGGGCAACTTTGCCGCATGGCTCTTTGACCCCCAGACTACGTATAGCGACTTTAG
CATGGCAAGCCTGCCATTCCTCGAGGGCGGACTGGAGTCTACCTTCAACAATAATATCCACTACGACTAC
GAATCGCTCACCAGCTTGTCACCCATGGACCAGCCTCAGCGGCTTTCTGAGTCATCGTCCGACGACTGGA
TCACCGAATCGAGGCGCCAGGAACTGCTTCACTGGTTCCAGACATTCCGCAAGAAGCAGCCTAGGTACGA
GCCGCTGATGCCCAATCTGGTCCTTGAAAGCGGCGGCGACATGCCGGCACTCAACCTCGACATGATGAGA
GACTGTCTCAAGGAGTTTTGGGACAATGTCTCGCCTCGGCTGCCCATTATCCACCAGCACACCTTTTCTC
CGAACCGATGTCCCGTCTTGCTCCTCCTCGTCATGCTGTCGCTCGGTGCCGCCTCATTGCGTGGCCGTGA
CATGACGGGGCAGCTCTCCGAGTACGGCGCATTTGCCGACGTTATCATTTCATGCGTGAGATGGGAGATT
CTAACCTCAGATGATTCTGCACCGCCAGCAAGCCTCTGGGTTCTGCAGGCTCTCTTACTTCTCGAATTCT
ATGAGAAGCTGTACACTTCTCGAAAACTGCACGAGAGGGCGCACATCTACCATCCTGCCTTCCTAACACT
CCTCAGACGTGGAAGCCCCCTGATTGGCAGAACCGGCAGTGAATCTCCTCCAGAGCCAGACTCTCTCGGA
CCCGATCGACAGACACCAAATATGGCCCTGGATTCTCGGACGTGGTGGGCTCGATGGGCCGAGACAGAGT
CAATGCACCGCGTGGTGTTTGCAGCCTTTATGCTCGACGTCATCCACGCCGCCATGTTTGGCCACGCCGC
CGACATGGCTCCTCACGAGATTCGGCTACCTCTCCCCTGCGACGACAACCTGTGGGCCGCCAACAGCCCC
GACGTAGTGCGACAGCTGGACGCAAATTTTCGCATGTATGGCGTCAAGCAGGTGTCGTTCTTGGATGGGC
TCAAGAGCGCGCTGCATGGTAAGGAGGTCAAGACGCACTCGTTTGGCCGCATGATTATCATCTCGGGCCT
GCTCAGCGTAGGCTGGCATCTGAATCATCGCGAGACGCACCTCAAGTGGCTCGACATTCGCACGCCTTCC
ATGGAGACGCAGGAAAACTGGCGCAAACTGCTGCTGCGTGCGTTTGACAACTGGAAGGGCAGCTTCGACA
TTGCCATGTCCGACTCCATCTCTGACGCCCCTGGCCATCGTGGCATTCCCAACGGGCCCATAAACAGTGC
TTCGGTGCTGTATCATTTGGCACACATCAGCCTCCACGCGGACATTGTCGATTGTCAGGTGTATGCCGGC
GCGAAGCGTCTTCTCGGCCGCAAGGTCTCATCCAGAGACTACTCCAACGTCATCAAGCGCATGAGCGCCT
GGTCAACACAAGCATCAACACGACATGCCATCCTGCACGCCTTCAAGCTTCTCTACCGCGTCGTCGTCGA
TCCTCACCCTCGCCGTAGAAACAGCCCGCATCCCCCTGAGCACTCCGCCATCCAATACTCAGTCCGCAAC
GAACCAGATCCTCATCGGCCGTGGATAATGTACTACGCCGTGTTGGCCATCTGGGCTTTTGTGCAAGCTT
TGGGACGGCCGCCGGGCAAGGGGTTTCCGTTGCCGACATCGCAGCTGGGACATAGTAGTTATGCGCGGAT
GGTCGAGTACGTGTCCAGTGTGGCTGCGTTACCGGAGCTGGATGAGCAGGCATCAGCCGTTTTACACGAG
GGCTTACCTGATTTGCTGGACGTCATGGTGGACATTCTCGAAGAGGCAGATACGGAGCTGCTGGTCGAAG
CGCGAGAGCGGTTAAAGGTGTGCAAGGAGATGCTTCTGGGGGGAACAACACGGCCATGA
>Tha_a00229-T1
ATGGCGCCGAACCTCACAGAAGACGAAATCGATGACGTGGTGTATTTTGCCAGAGTAGGCGAAGATGCAG
ATCTCGTTGAGACTCTGACGACCCTGTCAGAGCGCGAGAAGGTGTCACCAGCTGAGATCCTGTTGGCCGC
CAAGGATGAGGGCAAGTCAACGGCTTTACACATGGCGGCAGGAAATGGTCATCTAGAGACTGTTCGCAAA
CTCATTCAGTACTTTGATGAGAGACCTAAGGAGGAGAAGCAGGCTTTCCTGGATGACGCCAATGAGCATG
GAAACACTGGTCTGCATTGGGCTGCTCTCGGAGGCCACCTGGACACCGTCAAGCTTCTCATGGCACAGGG
CGCTTTGCCGGCAATAGCCAACGAGCGAAACTACGTCCCCCTCGACTTGGCCTACCAGAACGAGCACAAC
GAGGTAGCGCAATTCTTTTTAGCCTCTGCGGGCATGCTTGAGGAGAAGAACCAGGAGAGTGGATTGAACG
GCGCTGTTGAGTCGGTTAAGCTTGAGGATGGAGAGGGCGCCGAGGAGGAGAACGAGGCTTCAGCATCATG
A
>Tha_a00230-T1
ATGTGTTGGCCCTGGGCTCCTCATAACGGCATGTCTCCCCTGGATTTGCTCTTCGTCACGATACCAATCT
TTGTCTTGGCTGATTACGACCCTGATGGACTCAATATTCTTCGTCATTATCGCCTCAAATCGGAGATTGT
ATCCCAAGGCTTTACCGCTCCCGCAATACGCTGGCTAGGAATCAAGTCGCAAGATCTCCTGGAGCGCGAG
AGCCGTCTTGATATGTTGATAATACCACCCCCGGACAACTTGCAGCTACCGGAGAGCCAGTCGTCCAGGG
AAAACACCGGCTCCAAAACCTCCATCTCGTCTACGGAATGTCGTGAACCAATTTCAGCCCTTTCAATAAG
AGATCGAAACGTCGCCGTTGGAATTTTAAAGAAGCTTGTAGACTCTGGAGATGATTCCACAGCCGTCGAA
CTGAGACGAGAGCTTCAGGTTATGTTGATGATGGGCATCAAGGCTGAGATACAATGGCTCGATGAAGCAG
GCAATTTGACAGAATGGCTTGATGCTAAGATTGGGCAGATGCTTTTGGGGGCGTGA
>Tha_a00231-T1
ATGACGACATCCGCTGGAACAGTCGTCTCTCGCATCGAATCCATCCTGGAGGCTATTCTGGACGGCGTGG
CCCAAGGACAGGAGCTCAGCATCGACTTTGTGTCCAACAGATCAGGATCAGGAAATAGCCCGCAGACTGT
CCGTTTCCCAGGAAGGACTGCTGTGGAAGCCACAAAGTTTGGTATGCATCGTTACCCAAGCGGGTTGATT
TTACGATCTACTTCTCATCTGGTGTGA
>Tha_a00232-T1
ATGGCCACTGCAACAGGTCGAGATACTGGCAGCGCCAAGTCCCGCAAGCGTGGCTCTGATGATTCCGACA
GCTTCCCCAAGCGACCCAAGCTGGAGGCCAAGACAGACCCCACACGATGGAGAGTCAAGGACGACGACAG
CCGCCATACGTGGCATTATCTAGCCGACGATAAGGCAGCTGCAGAGTGGCCGCAGAGCTATGCCGAGAAG
TGGTTTCTAAACTTGCCCACGGATCTACCTGCACTCCCAAAGGCCGAGACGCCGCTCGAAGCTGCTAAAA
ATGGCCTCACCTTCTTTGAAAAGCTTCAAATGCCCTCTGGCCACTGGGCCTGCGAATACGGCGGCCCCAT
GTTCCTCCTCAGCGGTGTTGTCATCGCTTGGTATGTGACCAAGACACCAATTTCCGACGCCTACGCGACC
GAGATCAAGAACTACCTCACCGCACGAGCGCATCCCGAAGACGGTGGCTGGGGTCTACACATCGAGGGTG
AAAGCACAGTCTTTGGCACCGCTATGAACTACGTTGTCATGCGCATTGTTGGCGTCGACCCCGAGGACCC
TGTCATGGTCAAGGCCAGGGGAACTTTGCACAAGCTGGGCGGCGCACTCAACGCCCCTCACTGGGCCAAA
TTTTGGCTCGCAGTGCTGGGTGTAGTGGACTGGGATATCGTGAACCCTGTGCCCCCCGAGATCTGGCTGC
TCCCTGATTGGGTCCCGATTGCTCCCTGGCGATGGTGGATCCATATCCGACAAGTGTTTTTACCCATGGG
ATACTTGTATTCCAAGAAATGGAGCTGCGAAGAGACGGATATCACTCGGGCGTTGAAGCAAGAGTTGTTC
GTACAGCCTCACGCCGATATCATCTGGGCTAGTCACCGAAACGACATTTCTGCCATTGACAATTACCATC
CCAAGTCATGGCTGCTCAACACGATCAACTGGGTCCTGGTGAATGTCTACAACCCCTACCTCCGCTTCAA
CTTTCTCAAGGAGAGGGGAGAGAAATGGGTCAGCGAGCTTGTCGACATGGAAGATGCAAACACTGAGTAT
TCGTGCTTGGCGCCGGTGAACGCCCCGATGAATACGCTTGTATGCTACATCCGTGACGGCCCTGACGCAT
ACAGCACCAAGAGGCATATTGAGAGGCTAGAAGAGTACCTGTGGGTAAAAGACGAGGGACTGCTGTGCAA
TGGCACAAACGGCGTCCAGTGCTGGGACACCTCTTTTGCCATCCTATCGGTGGTCGAGTCCGGGCTGCAC
ACAGATGAACGCTGGAAACCCATGCTGCTAAAGGGCCTCGAGTACCTGGACAGACACCAAATCAGAGAGA
ACTGCAAAGACCAAGAAAAGTGCTATCGACAGCCCCGAAAGGGTGCCTGGCCGTTTAGCAACAGAGACCA
GGGCTACGGCGTGAGCGATTGCACTTCCGAGGCGCTCAAGGCCGTCATCTTGCTGCAGAAAACGGAGGGA
TACCCGCAACTTGTAGACGACCAGCGAATCTTTGATTCCGTGGACACGCTGCTGCTGTACCAGAACGACA
ACGGAGCCGTCTCATCCTACGAGGCTAGAAGGGGTGATGAGTTGCTGGAGCTGCTCAACGCAGCCGAAGT
CTTTGGAAGGATCATGATTGAATACGACTACCCCGAATGCACAACTGCCTGCGTCCAGGCCTTGTCTCTC
TTCCAAAAGCACTGGCCCGACTACCGAACCAAGGATGTAAAGCTGTTCATCAGGAGGGCCACCAACTGGA
TCAGGACTAACCAGAAGTTTGATGGCAGTTGGTATGGAAGCTGGGGGATATGCTTTACGTATGCCTCCAT
GTTTGCGCTCCAGAGCATGAAGGCTGTTGGAGAGACATACTCCAACAGCCAGATCTCCCGAGCAGGCTGC
GATTTCCTCATTTCTAAACAGCGTGAGGACGGCGGCTGGTCTGAAAGTTACCGGGTGAGTAGCCACGTCA
TCTCTTCAAACAGCGTGTTTGTTTTTATCGTCTCCTTGCTAACACATATTCTTGttttttttttCAGGCG
TGTGAAACCATGA
>Tha_a00233-T1
ATGTCATACGTCACTATGGCCCAGCAGGGCCTCGCTGCCGTGGACGCAGCCAACTGGGAAGAGGCCCTCA
ACAAACTCTCCTTTGCGCTCAAGGAATCCCTCAGCCCAGTCTGGCTGATTGCTCGCTCAAAGGCCCTGGC
CGGACTCAAGCGACCCCAGGAAGCCCTCGACGATGCCGACCTCGCCTGGCACATGGCCATAGAACGTAAC
AAGCGCGAGCTTATGGCGACGGCTCAGTACCGTCGCGGCGTGGCCTTTTTCCAGCTCAAACAGTACGCCA
ACGCCGACTACTGCTTTATGCACTGCATGAGACTCATCAAGGGCGGTCCAGCAGTGCCCAAGGAGGACCC
CGGCCTGGAGTTGGTGGATGAGCAAGGGCGCTGGAAAGTGACGGCTGCCGAAGCGATCGCTTCTGCTCGC
TACGATGATATTGGCAAGAAGGAAAATGTCGCTTCGCAGGCTGCGGGGGAAAGTCCATTGGCTGTGGCGG
CGGCAAACAGGCCGCACTTTAGAGAATGGCGGATGGCCAGCAATATGCGAATCCAAGCCCTGTCGGCCAT
GGAGAAGCTGCCGACGGATGACGATGCCAGGAAGCTAACGACGACCATGGTTCCCGAGAAAAGGGATCTC
GCCGACCATCAGTCTTCCAAGGTCGGTGCGGAAGCTGCAAAGGTggaggctgctaaagctcagactgcaa
AGACCGTGGAGCTTAACAAGGCAGAGGTCAAAGCAGAAACGCCTGCGGTTCCCAAAGACACCCCGATGCG
GTTGCAGGATTTCCAAAGCAACACGCAAATGTCGGTTTCGATTTTCTCAAAGGGCGTGAACAAGGAGAAG
CTCCAAGTCCAGTTCCTCGAATCCTCGGTTCGTCTGGATCCTCTGGTCTATCCAAACGGCGACGAGAAGG
AGTTTGAACTTGACCTGTGGGGAGAGATTGAACCCTCCAAGTCCCGCTATACCGTTACACCCAACAAGGT
TGAGCTGAGCTTGGCCAAGAAAACACCTGGCAAATGGGCAACCCTCAAAGGTGATGGATCAGCCAAACGA
GCACCAGTCTCTACTCCTCAGGTAGTGGAAACAACGTAA
>Tha_a00234-T1
ATGTTGTCCCTGGCTCGCACTTCTCGGGCCAGAGCCGCGGCATCGGCAAAGGCTCAAGCTACTAAAGCCG
TGGCTTATCGCAGCGCTCACACAGCAGCAACATACGGCTCTTCAAGGAGACAAAGACGACAGAAGCCAGA
ATTCGAGACGGAAACTGAATACAGGCCGCAGCAGAGGAGGATCTCGGCCAAGGAAGCTGGGCTACAGCAG
TCACAGCAGACCTCGGCGGCGCGGTACTGGCCTAAGTTGGAGATTCCGAGGGAAGCCAAGCGCTTCACTT
TCATCGATGAGGCGTCCAAGAGGGGGCCCACGAAAGTTGCTTGGACGGACAGGTTTCTCTTTGTGGAGGA
TCCGGAGACGGAGAATGGGAGACGGGCGCTGAAGCCGGCGACACTGAGGGATAGCTGTGCTTGTCCGCGG
TGCAGAGACACTTCATCTGGTCAGAAGACGTATTCCTCCGTTGAGATTCCCGTGGATATCGGCCTGCAGA
ATGTCAAGCCTACGAAAAAGGGGCTCGAAATCACCTTTTTGCGCGACATCCCGCGGTTTGTTGAAGATGA
AAGCAAGCCTCACGTCATGCTTCTGCCGTGGGAATCCGTCGATCTGTCGCTCAAAAGGAAAGGCATGGAG
GACGTCACTCTGCCTCGTCAGCGATCTGTCCTGCGTCGTACGGGAGTCGTCTACTGGGACCGCGAGACCA
TCGCCCAGCAGGTCCGGCGCATCGACTACGCAGAGTTCATGAAGGACGACAGCGAGGCCTTTTGGGACGT
CATCATCGACATTTGTCGCTTCGGCCTCGTGTACCTCAAGAACGTGCCCCGAGATGAAGATTCCATTGTG
CGAATCACAACCCGCATCGCAAACATCCGCGAGACATTCTACGGTCGCACGTTTGACGTCCGCGCAAAAC
CCAACGCCGAAAACGTCGCTTACACGAGCGGTTTTCTCGGCCTACACCAGGATTTGTTGTACCTCGACCC
GCCACCGATGATCCAAGTCCTGCACTGCATGGACAATTCCTGCGCAGGCGGCGAATCGCTCTTCAGCGAC
GGCGAGCGCGTCGGCCGTCTCCTCTGGCCGTTCCTCACACGACACCGCATGTCCCCCCTAGCAGAACACC
ACGTCCCCTATCAGTACGGCAAAAACGGCTATCATTACTTCTCCTCGCGCCGCGTCATCGACGGCAACGA
CTCCGGCTTCACAAACGTCTTCTGGTCGCCCCCCTTCCAGGGCCGCTACCTCAGCCCCGTCAAGGACATC
CGCCGCTGGATCGAGCCCGCCCGCATCTTCTCCTCGCTAATCAACGACCCGGCCGCCATCCACGAGCAAA
AGATGGAGCCGGGGGAGTGCGTGCTGTTCGATAACCTGCGCGTGCTGCACGGCCGCAATGCGTTTGACGC
TGCGGGCGGAGGGGCGAGGTGGCTCAGGGGCGCGTACATTGCCGCTGAGGATTTTCTGTCCAGGGCAGCT
CATATACCCAAGGGATTGGCGGAAAAGTATCGTGGGGAGAggccgtgggcgccggcgctGGCGCAGAAGG
CGTTGAGGGAGACGAAGTGGCATGAGGATGTTGTGAGGAGGATCAAGGAGATTGACCCGGCGTTGGAGGA
GTGA
>Tha_a00235-T1
ATGGCTGAGATGCAAGTTCATACTGAGCCCCCTTCCATAGGCAAGGCTTcacctgcaccccaagcccaac
ccccagcccaggccaaaggcaaggcccaGGCCAAACCGCAAGCTGCACAACAGCAACCGCGAGGTCCATC
TATCCACCAGATATACGCCCTGCCTGCACCCATCCGAACCTTTCCCCTCCCAGCCTTCTACCCCAACAAC
CCTATTTCGCTGGTTCATGTTGCCTACGCATGGCTGGGTCAGGTTTTCCGGCCGCCGCCCGTAGAGCCTG
CCGTTGTCCACCATGGCGTCTGGTCTGAGACGACAATCTCTGTACACATCAAAGATGAAAAGTCCATGAG
GGCCTTGTGGGAGCAAGGCTTCTATGGCAAGGGCAACCTCAGTCGAAGTGAGCCGAACTGGCTCAAGAGA
GAGCAGGTTCAACGAGGACTCCAGGAAATGCACGTCAGCGAGATTTTCACGCAACAGAGGCGAGATGAGC
GAGCACAAGCCAAGTGGGAGCGTGCGCGACTTGAACAAGAAGCCATCTTGAAGACGAAGCTTGAAGAGGA
GCGACTGGCCGAGGCTCGCCGTCTGGCAAAacaagcggtacaggaggcgcaagaagcccaagaggctcaa
gaagctgaagaagcccaggaggcCTTGGAGGCTATCGTCTCAGACTTTCCCAAGCTCCCCcttgcacccg
ttggcccgttagagctccttgcactcccaaactcagcggtagtcattgTATCACGGCAAGAGCCTGTTCT
GGCACCTTTACCGTTTCTTGCGCCTGTGGGTCCCCTGCAAATTCTGGCACTGCCAAACTCGGCAGCCGAC
GTTGTCAAGTTTACGCAAGTAAAGACGGATGCCGATGTGGCCCCCACCACTAAAGCAAACGGATCATTGA
CTCAGTCTTCCTCCAACCACTGTTCGTCTACTGATGAGTCCGAGGAGCCCCGAACTCCCATCACCACCGA
GACCCCAGAGCTGTTTAGAGACGACCGATCTGTAATCTCATCGAGTGATGGCGCGGGAAACAAGACGTTG
CAGCGCAGAAAGAGCGTGCGATTTTCCCCCACGGTGGAATCGGCAACGTACAAAGCTTCCGACCCCCCAA
GCCCTAATCGCTCTCCGCCCGTATTGTACTCCCAGCCATCCCAAGCCAACGGCAATGACAAGTCGATTAG
CCAACCCCTGTCCCAACTGCCATCAGCAACCGTCCCCGTGTCAGATCCCATCATCAACAAGGAACACCTC
CAACTGATGCCAGAGGAGGCCTTCTTCCTCTCATTTGGCCTTGGGGTTCTGGAAATCACAGATCCTGCAT
CTGGCAGAGTGCTGTCGCGCCAAGACCTCTTTAATTTGTTCCGGCAATACTCTTATTTCCCTCCCCGCAA
CGGTCCAGACGAGCCTGACCTCGAGCCCGATGACGGATTCCTCGTCCATTATGCCGTGTACCATCACTTC
CGATCTTTGGGGTGGGTGCCTCGGGCGGGCATCAAATTCGGAGTCGACTGGCTGCTGTACGCCAGGGGAC
CGGTGTTTGACCATGCCGAGTTTGGACTGATTGTGATCCCCTCGTACTCAGATGCTTGGTGGAAAAAAGA
GGGCAAACAAGGCCCTCGAAAACCGTGGTCATGGCTGCATAGCGTTGTACGAGTCCTGTCCCACGTCACC
AAGAGTTTGGTGCTGATCTACGTGGATGTGCCGCCTCCTCACAAGTTTGAAGAAGCGCTCAAGGATGGCA
TCACGGAGGCAATGAAGCTGTACAAGGTCAGAGAGGTCATGGTAAAGAGATGGTCGAGCAATCGAAACCG
ATGA
>Tha_a00236-T1
ATGGAATGGATGACATTGGGCGATTTAATCGAGTCCAGGACCTTTAGGGCATCCTGCAGGGCTTGTGCGG
TGCCTGAGTGCCCTGGAAACCCGCCCTGGGCCGCCGGTAGCCCGCCTGCAAGGTCGCCCGTTGCTGCATC
CAGCCACTCAGGTCACGCATTCTTGACGCCTGGCGCCCCAGGCATCCGCTTCGGATCCAGTTTTGCGACT
TTCTCCGACCAACCGCCGAAAATCCCCTGCAGTCAGAAAAATTTCCCTCTCTTTGATTTAAAAACCCACA
AGCAGAGGGaaaaaaagcaaACAAAAAAGAGCTTCCCTCTTGCGTCTCGACACTCTTTTCATTTCGCAGT
TCCCAGGCTGGTAGAGTGTCTCCATTACCTTTCTGGAACGGCCGTGGATGAGATCCTGTTGGACTCATTC
AGCAAGAGAAGCGTCGTGATTTGCCGGGCCATGCCTTGA
>Tha_a00237-T1
ATGACTAGCTTTGTTGAGGGTGTAGCCACCGTCTGCCTCGTCTGGGCCGTGGTTGTTGTCTTTGTCCAGA
TTGTCGGCATCACCTCCATATTCGTCAAATTCAACGGACGAAACCCCCCGCCGATATCCTCCACCCTCGA
AGATGATGCCCCCAGCGTCACCATCATCCGGCCGGTCAAGGGCCTCGAGCCCTGTCTATACGAATGCATC
GCCTCGACCTTTCGCCAGGACTACCGCCGCCAAAAGGTCTCCGTCCGCCTGTGTATAGAAAGCACCGCTG
ACCCGGCCTACCCCGTCCTGCAGCAGCTTATCAAGGACTTTCCCGCGTACGATGCGCAGATCCTGGTCGA
GGCCGAAGACCCGGTGCTGCACGGCGCCCACGGTCGCGTCAACGTGTTGGGCCCGAATCCCAAGATACGA
AATATTAGCAGGGCATATCGCGAGGCGCCTGGGGAGATTATTTGGATCATTGACTGTAATGTCTGGGTCG
CGAGTGGCGTGTTGGGACGAATGGTAGATACGTTGATGGGCTATGTTCCGGCCGACATGCCCGCGCGAAA
GCCGTATAAATTCGTACACCAGCTGCCCCTGGTTGTCGATATCGTCGATTATCAAAAAGATGCCTCTGCC
GAGAGTCAGGCCTTCCTTGGATCAGCTGCCGACACGTCTAAGCGGAGTAACGAGTCCCTACGGAACCGGC
TATGGAACAATGGCGGCGGCCGTCTAGACGAAATGTTCATGGGCACCTCCCACGTCAAGTTCTACGGCGC
CATCAACGTCGTCGGAGTGGCCCCTTGCATCGTGGGCAAAAGCAACATGTTCCGCAAAGCTCACCTAGAC
CAAGTCACCGATCCCGCCCGGAATCCCATCCTCCCAGCCAACGAAGGGCGTCCCCGCGGcgtcgactact
tctCCCACAACATCTGCGAGGACCATCTCATCGGGGATCTTCTCTGGCGCTCCAAGATCCCGGGCTTCTT
GAATCACGGCATCGCTTGGGGCGATTTGGTGCTGCAGCCAATGGCAGGCATGTCTGTGTCCGCCTACGCT
GCCCGGAGAGTTCGCTGGTTGCGCGCCAGAAAATTCACCGTGTTGGCGGCTACTCTGGTCGAACCTGGTG
TTGAATCATTTCTGTGCTGCGCGTACTTTGCTTTTGGCCTTACTACGCTGCCCTGGTTCCATGAGACCTT
TGATATTCCGCAGACGTGGGCAGCCTTTGGGTGGATTTGGCTCATGGCTATTTTGGCCTGGATAACAGTG
GACTGGCACACCTTCAAACACCTCCACACAGGCTGCACCATCGAATCCGACCAAAACACACCGAAATTCG
CGTTTGGATCGGCCAGTCCTCTGGGTCTACCAAAACGCCGATTCCTAGAATGGCTGCCTGCCTGGATCGG
GAGAGAAGCGCTCGCCCTGCCCGTCTGGACTCGGGCCGTCCTGCTCGGCACGACGGTGAGCTGGCGCGGA
AAAGTGTTCAAGGTCCGCCTAGATACAACGGTCGAAGAGCTGCCGAGCAGGACCCCGTCGAGATTGACGA
GGACGCCGGAGCTGGAGAGAGCTAGACAAAGTAGTAGAGATAGACTATACTGA
>Tha_a00238-T1
ATGGCTTCGACTGACGGCATCGACTCTCGATGGCTGGATGCCAACGGGGCTGAGCCCATTGCCATCATTG
GATCTGCCTGCCGGTTCTCAGGCACTGCTTCCAATGAGGATGGTCTCTGGCAGATGTTATCAAGCGGGAG
GACTAGCTGGGCTAGCAATGCCAGAAACCGATTCAAGATGGAGTCGTTCTGGCACCCCCAGGCCCATCTC
CCTGGCTCGACAAACGCTCGGGGTGTTCATCTGCTTCACCAGGATCCAGCTGTCTTTGACAATGACTTCT
TTGGAATCAGTGGAGTTGAAGCCAAAGCCATAGATCCTCAGCAGAGACTCATGCTCGAGGTGGCCTACGA
GACTTTTGAGAATGCCGGCATTCCCCTGGATCGACTCGAAGGCTCAAATACGGGCGTTTTCTGTGCCGTG
TCATACACAGATTACGATCAGATCCTCGGTCGCGATCCCGAGACGTCACCAATGTATCGCTTCACAGGGA
CCGGCCCGTCTCTCACATCCGCCCGTGTATCCTATGCCTTTGACTTGCACGGACCAAGTAAATCCGTCGA
CACGGCCTGCTCTAGCGCCCTGGTGGCCGTACACGATGCCATCCAGGCTCTTCGAGCTGGCGATGCTGAC
CAAGTTCTGGTGGGGGGCTCTAATCTAATTCTGGACCCTGACAAGATGTCCATCATTTCGTCCATGCAGT
TCCTCTCCCCTGACGGCCGATGTTATTCCTTCGACTCTCGCGCAAGCGGGTATGCCCGAGGTGAAGGTGT
AGTTGCCATTCTCCTCAAGCCCCTTAGCGCAGCTCTTCGGGATGGTGATACAATTCGATCCGTCATCCGC
GGTAGTGCAGTTGTGTCCGATGGCAAAACCCCGGGCATCACAATGCCATCGCCAGTCAGTCAATACGCAA
CTATTCAACGTGCTTACAAGACAGCCGGGCTTGATCCCAGGGAGACGGTTTATGTGGAAGCACACGGAAC
TGGTACCAACGCCGGAGACAATTGCGAGGCAACTGCTTTTAATAATGCATTTTGCTCGGACAGGTCTGAC
AAGCTTATTATTGGTAGTGTCAAGTCCAACTTGGGCCACACTGAATGTGTGTCAGGATTGGCGGGTTTAG
TCAAAGTACTTCTGATGCTTGAGAAAGGAGGGATTGTTCCCACTCCTACCTTTGAATATGCAAATCCTAG
ACTGGAATTGGATTCACGAGGGCTAGAGGTTGCATCCAAGTTCCAAGAGTGGCCAGAAGGGCAGCTCCGC
CGCGCATCCATAAATGGGTCTGGTTATGGGGGTACGAATACCCATGTCATTCTGGAAGCTTGGACAGAAC
CCGCCAAGACAGCAGAACCAACACCAATAGTTGAGACAAGGGTAACGCGTGGCGCAATTGCTCCCGAGTC
TCCAAACAAAGGCTCCAAAGTCTTTGTATGGAGCCACCAGCGGGAAGATGGCTTCGCCAAGCTGGCCAGT
ACGTGGAAGAGATTCATTATGACGAGCAAGGCAAACCGTCAACAGTTGTCTCTGGATGATTTGGCTTTTA
CGTTGTCATCTCGGAGATCCCGATTCTCACAGAGAGCTGCCTTTGTTGCTTCCAACATTGACCAACTCCT
AGAAGGGCTCAGAGAGATTGAACTGGGATCAATCCGCCCTGTCAAAGCATTGACGGATGCGCGAACGTGT
TTCATCTTCACCGGCCAGGGAGCGCAGTGGGCGCGAATGGGCTTGGAGCTTCTCTCCTACCCAGTCTTTG
CTGAGTCCATGCGGAAAGCCGAAAGAGAGCTCATCCGCATGGGTGCAACTTGGCGCTTAGTTGATGAATT
GAGGAAAACCAAGGAGAATTCCCGCATCAATGACGCAGAGTTGGCGCAGCCATGCTGTACAGCTATCCAG
GTCGCATTGGTGGATCTTCTTGCCTCATGGGGCGTGCATCCCGATCTGGTCTGCGGTCATTCAAGTGGAG
AAATTGCAGCAGCATATGCTGCTGGAAGCTTAACCGCATCGGACGCTCTCAAGGTGGCCTATCACAGGGG
CAAATCCGTATACTATCTCAAGCTAAAGAAGGGCATGAGGCAAGGTGGGATGCTTGCTGCAGGTCTATCA
GAGACTGATGCGCAAAAGTATCTATCAAAGTACAGTGAGCAGACGGTCAATGTGGCATGCATCAACAGTC
CTACCAGTGTGACACTGTCTGGTGATGCTGCAGCCATTGATGAGATTGCCTCCAAATTGGAAGAAGATGG
TGTCTTCAACCGAAGATTGGCTGTCCCAGTAGCCTACCATTCCTCTCACATGGCTGCTATTGGAGAATTC
TACCTTGCGGCGCTGGAGAAGCTTCAACCTCGCCAGTTCAAACCGAGTGTGCGAATGGTGTCTTCAGTCA
CTTGTGATGAGGTTGACGGCAGTGAGATGGACGGTGCATACTGGGTTTCTAACCTGCTTCGCCCTGTTCG
CTTCTCGCCAGCCTTGTCCAAGGTTCTCAGTCTCCCTGTGAAGGGTAGTTCCTCGTCTGCGCTGCCACCC
ACTGTCATGGTTGAGCTCGGCCCTCACTCAGCTCTTCAGGGGCCTGCTACTCAAATAGCAAAAACTATTA
CGGGATTACCTTCAGTAAACTATTTCTCTTGTTTGAAGAGGAATCAGGACGCAGTTCAGAGCGCACTGTC
GCTTGCTAGTGGCCTGTTCACTCACGGCCTTCCCATTGCACTTACAGGCGTCAACAACCCCTTGGGTATC
CACACAAAGGTTCTGACCAACTTGCCGTCATATTGCTGGAATCACGGCAAGGCACATTGGAACGAATCCC
GAAGAAGTCAGGCGTACCGTACGCGAAAGTTCCCCCGCCATGATCTTCTTGGATctgctgctgCTGATAG
TATCAGTGCTGAGCCGTCTTGGAGAATGTTCATCAGGCTTTCTGAAATGCCATGGGTCAAAGGCCATTGC
ATCGATGGCCAGATTGTGTTCTCCGCAGCTGGTTTCCTGACCATGATTGTGGAGGCCCTGAAGCGCCAGG
CCAATACGTTGCAACGCCCATGGAAGAACAGAGTAATAGAGTTTAAGCAAGTCGTTATCGATAGACCTCT
TCTTATCCAGGACGATGCATTTGGAGCCGAAGTCTTTACCCTTCTGCGCCCTCATTCGGTGACATCTCGC
GATTCGAGCTTGAAGTGGCAAGAATTTCGAATCTACAGTGTCTCTCAGAACAATGAATCTACGGAACACT
GCCGAGGGTTGATTGCTCTATCGGAGAATATGGGAAGACTGGGCACCAGCTCATCTTCTACAGCCGTCTC
ATCTCGGGTGGGTGATGGCTCTGATGAGTGGACACAACTAGAGTCAAAGCAGCTGTACAAGCTCCTTAGC
TCTTCAGGAAATGACTACTCCGGGTGCTTTGCAAACCTTGATAACGTCTCTGCCCGTGCCTGGGAGTCCA
GCTGTGAGCTGACTGTTCCGGATGTGAGAGCCACAATGCCCTCAGCCCACCAAGAACCACATCACATACA
TCCCACAACACTTGAAGGCTGCTTCTTGGCATGTCTCCCTGGAGTCCAATTCGCGAATGGCTTGGACGGT
CCTCAGGTTGTCGCCGCTATTGATGAGCTTTGCATCTCCACAGACGTGGATCTCGCACCTGGACGAAAAA
TCTCCATTACGGCCAGGACGAACCCCTATGGATTGAGGCAGCACTCTTCCGACATATTAGCCACAGACTT
TGACAGTGCAGACCGTGTTATACTTCGTGTTGGAGGGATCAAATTCTCGTCCCTAGGCAGCTATCAGCAA
GCCACCAGCCAGCTCGATGATCCGCTGTGTCATAAGGTCGAATGGCTCATGGATCCGTTTTCTTCTTCAA
GAGAAGCTGTGGCCAAGTATTGTCAAAGAGATTTGGTTTATAGGAATCAGCAGCTGCGGAAAACTTGTGA
TCCAATTTCTCTTGGCATCATCCGAGATACTCTTGCTCAAATTTCAAACGAGGATGAGCCATCAATTACT
CACCATTTGCGACGTTTCTACGGCTGGTTGCAAGAGCAGGATATTTCCAGCGCTCCGTTGACCAATTCCA
ATGACCAAGCGCTGAGTGCGGCAGGCCAGGTGTTGAATCAACTTGGCCCCCATTTAGCTGACGTTCTGCG
AGGGAACCAAGACATAATGTCTGTCTTGTCAGATACTGAGCTGTTGCATCGTCTTTATTCGGAAGACGAT
TGCTTCAATAGATGCCACACACAGCTCGCCGAATATCTCAAGTTGCTTCAATACAAAGTGCCGAATCTGC
GTATTCTAGAAGTTGGTGGGGGAACTGGCGTCTTGACTTCTGCACTTCTTGAGGCCCTCTATGGGGAAAA
GCGTGACAATGCTACTACCCGAGGCACATACGTTTTCACCGATGTTTCCGATGTTCAGACTTCTAAAGCT
CAAGAGACGATGAGGATGTTTGAAGATGTCATGGAGTTCAAGTGTCTTGATATCGAACAGTCCCCGGCGC
AACAGGGGTTTGAACTCAATTCTTTCGATATCATCGTCACATCAAATGCTATGCACACGACACGTAGCAT
TGAGCATACGCTTAACAACCTGAATAGCCTTCTCAAACCTGATGGTCAAATTGCCTTTGTAGAGCTCACA
GCGCCATCTCTGAGATGGGGGCTCCTCGGTGGGAGCCTTCCAAACTGGTGGGTAGGTGTAGAGGAAGGGC
ACATAAGCTCTCCTCTTCTATCAACACCAGAATGGGAAAAGGTGCTCGTAAAGAGCGGCTTTTCTGGCAT
TTCAGTCGAGATGAAGGATTTTGAATCAGGTGAAGAGCATGAAGTAAGCCTACTAATCTCTCACGCTGCC
AATACCGGAGTGAAGGCGGGCGTTGGAAATATCTCCATCTTTACAGGGCAGCAGAGTGATGCCTTGGCGG
GTGAGCTACGCAGTGGACTGGTGGCGCGGTATCCGGGAACTGTAGTGTCTATCGTTCCGCTTGCTAAAGC
GACAGCCGCTCCTGGAACTTACATCTTTCTTCCAGACGTTGCCGAAGACTTCTTACTGAGAGCATCTGAG
AAGGATTGGGAAAGCACAAGGAACCTCTTGAGTGATGCCAAAGCCGTGCTGTGGGTAACCAAGGGAGCTT
CTTTGGCTGGCTCAGAAACTTCTGGTGCACTCATCACAGGTCTGGCACGCAGCCTACGTGCATCACGGCC
TCACCTCAGCCTTTTCACGCTAGATATTGACGCAGAGCCAGCGGAGGCTTCTGGAATCTTGCAGGTATAT
GAAAAGTACCTCGGTCCAAGTGCTTCTCCTTACTCGGCGTCAGAATGGGAGCTTGCTCTGTCCAACGGAA
ATATTGTGATACCACGTCTACTGGAGAACAAGGAGGTCAATATCCAGGTTCAAGATGCTACATCAAAGCA
TCATCCACGCGATGAAGTTTACACTGATTTTGGCCGACCTTTGAGTCTCCGGATCAACTCTGTTGGAGTA
TTTGATTCCTTATACTGGGCAGATGATGAAGCCCATTCTCTACCTCCCAAGCCAACACAAGTCAAAGTTC
GCCTGGAGAACTTTGCACTCAACTTTAAGGACTTGCTGACAACTACTGGCCAACTTGAAGGCAATTCTGC
TATTCTCTTTGAGGGAAGTGGCACGATTATCGAAGCTGGAGATGCTTCTCAGTCGAGCCTTTCTGTCGGA
GATCGAGTCAGCTTTTTTGCCCCTGATGGGCTTGCCACTGTCAGCAATGTGGATGTTCGTCACGCAGTCA
AGGTTCCTGAAGATGTCAGCGGAGAAATTGCTGCTGCCGTCCCATTGGCTTACTCGACTGCCCTTTATGC
ACTCCGAGACATTGCCAGGATCCAACGAGGTGAGAGCATCCTGGTTCACTCTGGTGCTGGAGCGGTCGGT
CAGGCAACAATTGCGCTTGCAAAAGCTTTTGGTGTTGAAGAGATATATGCCACCGCTGGAAGCCCAGAAA
GAGCACAGCTCATTAGCAAGACGTTTGGCATCCCAGCTGAACGCATATTATCCAGCCGAGATCTAGACCT
CGGCCATCGTCTTCTTGAGTTGACTAATGGTCGAGGCGTCGATGTTGTCGTTGGTTCTCTTTCTGGAGAC
GCATTTTCAGAAAGTTGTAGTGCCATAGCTCCCTTTGGCCGAATCATTCAGTTGTGTGAAAGGGATGTGG
CAAATGGTGGACGGGTTGATATGAAACATCTCCAGAGAAATGCCTCTCTTTCTGTCGTGAACATGGGATT
CCTCGCACGAGAAAGGCCACTAGTGTTCAAGGAGGTGCTGGAAACTTGCTTCAGTATGCTCCAAAAGAGA
ACGGTGCCATTGCTCGGCCCAATCGCTACTCATCATGCTTCCAACGTCGCAGAGCAGCTTCGACTTATGC
AGGCAGGTGGTCATGTTGGCAAGACGGTGTTCCAGCTGGACTCCAGTCTGCCTTTGAAGATTCAACCACC
AAAGCCCAAGCCTGCGGCTCTGCGCAATACTAGCTCTTACCTTGTTGTTGGCAGCGTTGGGAACTTGGAC
ACAGCAATTGCCAAATACTTGGCAAAACTGGGAGCTCATCGCCTCATTGCATGTCAAGGAACTGGTATTG
AGGCAGTATCTGATGAAGTGAAGAGACTTGGGGCGGAAGTTGCTTTTATCCCCGGCAATACTTCCACTCG
GCCCCTTGTGGATCAGCTTAGAGACGCAAGCGTAGGCGCGCCCATCAGAGGAATCATTCTTGGGGATTCC
GAAATATTTGATACGGATATTACAGCTGTGACATACTCTCAATGGTCCACTACTGTTGAGCCCACAACTA
AAGGCATCATCAGCCTTCAAGAAGCCTTTGGTGCAAACCTCGACTTCTTCATTCTGCTGAATCGCACTTC
CTCTGTTGTAGGAGGCCCTGAGCAGAGTGTCACGGATGCAATTGGTGCGTTCCGGGATAGCTTCGCCCAG
TCCCAAGCCCGTCTTGGATTCCCTGTCAAAGCTATAGACATTGGCACAATGCATAAAGACGGCCCTGAAA
GTGGTGACGAAGACATGCTGCCTCCTTCCGACGTCCGATCACAGACGATGGAAGAAGTCCTCGCAGTGAT
CAACTACGCCATGCAAAATCCCGTCGCAAAAGGACAGATTATCTGCGGCGCAAGCCAATTCGCTCCCGAT
CCGTCTTCCCCGGCCACACAGCGCCCAGATGCTCGATTCTCACACATCTGGTCCCGCACGGCGCCTCGCG
CCTCCAAGGGCGGCGAAGACGACGCTTTTGACGTGCAAGCCGCTCTTCGAAGCTCGTCCAGCGGCGGCGC
GGCCATAGAGGCCGTGTTTACGGGCTTGAAGCAGAAACTTGCTCGCCTGTTGGCCGTTGCCACGACGGAG
ATCCAGCCGGATCGCGCGGTGTCGACGTATGGCGTGGACTCGCTCGTCGCGGTGGAGCTGAGGAATTGGA
TCACGGGGCATTTGGGGGGGCATGTGCAGATGCTGGAGCTGATGAGTTCTTTGTCGATCATGCAGCTGTC
GGAAGTCATTGCCAAGAGGTCGCGGTTAGTGCCGGCGAGTGTGTTTGGAGGTGTGGAAAAGAGTTGa
>Tha_a00239-T1
ATGGGTTCAATTGCCTTTTCAGAAACGACGTTGGTTCGACCAAGCAAGGCGCCCGTGCCAGGCCGGATTT
CAGTCACACCGCTTGATCAATACATGGTCAGGGTCATTCTCCCGATGATGGTCATTTTTAAGATTGATGA
GCCTTCGCTTCGGCCCATAATTTTACAGAATCTGAAAAGGGCCCTCTCGCTGGCCATTGACGAACTGACC
ATTCTTGCTGCGGACATAATTCCGTTGGATCCAGCCAACGACACAATTCAACTCGAATACGGCGAGGATG
CAGGAGTCTGGTTCCACGTCAAGGAGTTGCCAGATGTCGACTATGAGGACCTGGCCCAACGCAATTTTCC
ATTCTCCGCCCTACCGGCGTCTCAGTTCGCCCCGAAGCCTCTGGGCCACTCTGCAAGAAGTCCCGTCATG
ACGCTGCAGGCGACGTTGATCAAGGGCGGCCTGGTCCTTACCTTTGGCGGCCATCATGTGGTCATGGATG
CCCAGGGCATGGGTACCTTCGTGGCTGTCTGGGCCAAGCATGTGGCCGCGGTATCTGAAGGCCTGGTTGT
CACCGAAAAGCAGCAGCTGCATCACGATTCGTTGGAAGCATCTCAGCTCTTCGGCCCAAGGATGGAACGC
CCGCTGTCCGAGTTCCCCACATACCAAACTGGCCCGGATCGATCATACGAGCATATGCAGGCCAAGATCC
TGCAGAAGGCCGTTGCGGGTGACCACGACGGAATCGCCAAACTCATCCGGGTGTCGCATTGGGCCATGAC
CCAGGAGAAGCTAGACGCCCTTCGAGATGCAACCGTGCCACGGACCAAGGAAGAAGCGTCCGTCACTGCC
AATGCCACACTATCCGCGCTTATCTGGAAACAAGTCACTAGGGCTCGGCGGCTCACGGAGAAGCAGGTCG
CCTCGAGCTCGCTTCTGACTTCGGTCAATGTGAGGAGGCGCGTGGATCCGCCACTGGCCCCCGAGTACCC
TGGTAACGCCATTGCTCTGGCCAAGGCTAATGCAACGGCTGAAGAGCTAGAAGCGCCGGGGGTGGAATCC
CTCTATGCAATTGCAAAGAAGGTTGCCGCTTCCATCGAATGGTGGACTCCAGACGAACTTTGGTCTTTGA
CCGGCGCGCTGCAAACCTGTGGCAACGTTGCCAATAGGCTGCTGCCACCACTCAACTACGACGTGCTAGT
CACGGCACCGGCTCGGCTGGGAGACATGCTCAAGGAGGCCCGCTGGGGTCCGGAGCTTGGCGACATCAAG
GCCTTGAGGTGGGCATTCCCGGCTTTCATGGACGGCTTTGTCATTATTCTACCCTCCATCCACGGAGGAA
TCGAGATTATGCTGTGGACCGCGCCGGAGACGGCCATGCGGTTGAAGGAGGACGCGGATTGGACGAAATG
GGTAACTCAGCTGGAATAG
>Tha_a00240-T1
ATGAAGTTCACTGCCATCGCTCTCTTCGCTTCGCTGGCCATTGCCGCGCCCGCCACTGAGGTCGCTCTTG
AGGAGCGCCAGATCGGTGGTGGTCCTTGCTCGTCCGGCGTCACCAACAACATCCCCAAGTGCTGCGGCTC
TGGTATCCTTGATCTCCTCTACCTGGACTGCGAGACTCCCACTCAAGTCACTTCTGTCCTCAACCCCCTG
AGCGCTGTCTGTGCCCGTGTTGGTCTCCAGGCCAAGTGCTGCACCGTCGGCATCGCCGACCTCGGTGTTT
TGTGCCAGGATGCCCTCCCCCAGTAA
>Tha_a00241-T1
ATGGCAGATAACAGCACTACAAGGCAGAATGAGCCTGCCGACGACTTGGCCAAGGGCGTCTTCGCCACGG
CTAAGCAGTCGTGGAAGGATCTCTTCGTCTGGAAGCAGCGCGTCGTCGTCACCAACGGCTACGGCGAGAC
GCGTTGCGAGTGGCAAGAGCCCGACCGCTTCAAGAACCCCATCAGTCTGTTCGCCCAGCTGTCGCTCAAG
GACTGGATCTTCTTCATCGTCGGATGGCTCGCCTGGACGGCCGACGCCTTCGACTTCCACGCGCTCTCGA
TCCAGACGGTGAAGCTGTCCAAGTACTACAACACCTCCAAGACGAACATCACGACAGCCATCACGCTCAC
GCTGCTACTTCGCTCTGTCGGCGCCGCCATCTTCGGTCTGGCTGGTGACAAATGGGGTCGCAAGTGGCCC
ATGGTTTTCAACATGCTGGTGTTGGGAGCTCTTCAGATTGCCACCATCTACAGCAAGACGTTTCAGGAAT
TTCTGGCGGTGCGAAGCTTGTTTGGCCTGTTTATGGGCGGTGTTTACGGCAATGCCattgctatggcttt
gGAGCAGTGCCCATCCAACGCGCGTGGCTTGATGTCAGGCATCTTGCAGCAAGGCTACTCCATGGGCTAT
GTCTTGGCTGCGTGCGCCAACCTTGGCGTTGGGGGCGCCACCGATTCGTGGAAGACTGTCTTTTGGATTG
GAGCTGGATTGTCCATTGGCGTCGGCCTGCTCCGAATTCCCTTCCCCGAGTCCCAGCAGTTCCTCGATGC
CAAAAAGGCCGGCAAGAAGGCTTCTTCGCCCGGAGCCTTTTGGCGCGAGACCCGCACGATGATGGCCAAG
GAGTGGAAGATGTGCGTCTACTGCATCATCCTCATGACGTGGTTCAACTATTACTCGCACACGTCGCAAG
ACTCGTACACCACCTTCATGCTCGAGCAGAAGATGCTGGACAACGCCGGCGCTTCTCGTGCCTCGATCCT
GATGAAGGCCGGCGCCGTCGTTGGAGGCACCATCATCGGATACGCCAGCCAGTTCGTGGGCCGTCGTCGC
ACCATGATGTTCGCTGCTCTCATGTCTGCCATCCTGATCCCCGCCTGGATCCTCCCCGAAGGCGAGCGCG
CTCTCAGTGCCACCGGCTTCTTCATGCAGTTCTTCGTCCAGGGTGCTTGGGGCGTGATTCCCATCCATCT
CAACGAGCTGTCGCCCCCTGCTTTCCGTTCGTCCTTCCCTGGTGTCACCTATCAGCTCGGCAACATGATT
TCCTCGCCCTCGGCCCAGATCGTCAATGCCATCTCGGAGAAGACCTTTGTCACGGTCGCCGGCGGTACAA
AGGCCGAGGCCTACGGTCCTACCATGGGCATTGCCACGGCCATCATCGctacgggtatcTTTGTGACTGT
CATGGTTGGGCCTGAGCGACGCGGCCGCAACTTTGACGGTGTTGTTGCCGGTGTCGAGCAGAGCGACTCG
GAGGGCAAGACCATCGACGAGCCAATGGACGAAGAGAAGGGCGAAAGCCGAGTATCACAATCGGAGAAGA
TTTAG
>Tha_a00242-T1
ATGCCTCTCTCCAACAAAAAGCACAACACCGCCGTGGCCGCAGAGCAGCAAAACCTCGCTGCCTCCGGCG
CCGTAGGTGGAGCGCCCGGAGCCGCCGCAAACGGTAACCTCTCCGGCCCGGCCCCGTTCACTGCCGGCCC
TCACCGGCACGACATCATGAACAAGCTCGATCCCACCGTCGACAGCGGCACCGGCGGCATGCAGGTTCTC
ACTTCAGGTGCTCACAacaacaacgccgccgccggCTTCCCGggcggtttcccgggcCAGCCAATTGGAG
GACAGATGCCCGCTggacagatgcccgctggCGGCGGCGTCATGGGCAGCAACAACCCGTACGGCGCCCA
GCACAACTCCCGCATGGCGAATGCGCTGGACCCTCGCGTCGATTTCGCCCAGGGCCAGACTGGAGGCGCA
AACTACTACACAAAGGGCACAAACGTCGTCCCCGGATCGGCCGCCCAGCCTCGAAATGTCCCCGAGGGTA
CTTATGGCCCTCACAGCTCCCGCCTCGCCAATGCTGCGGATCCACGAGTCGACTCTGACGCAGACCGCCA
TCGAATGAGAGGAGCCGGCGGTGGAGTTGGGgccggaggagttggggccggaggagttggagccggagga
gttggagccggagcACAGTCAAATGCTAGGCCTATCTACCCAGCTGGCGTGGCTGGACCGGCTCCCACGA
CGGCAGGGCCTCATCGACATGACATTCTGAACAAGCTGGATCCAGCCGTGGACAGTCGATCTGCCACCAA
TGTTGATGCCACAGGCCGCAGACTTGTCTAA
>Tha_a00243-T1
ATGTCGCAATACTACAACCAGTACGGCGCTTCTGCTTCTCCCTCGGCGACCGAGAACCTCCAGTTCTACC
ACGGCTCGTACCAGGCCACGCCCTCACAAGCTCCCCCGACCAGCTATGGCGTACCACCTGGCGCTGGCTT
TCGCGAACAGAGCGGCCTGAGgacgggctggctggctGCCTTTTCGGCAGAGGGATACGACAACGAGCCT
TCATTACGAGAGGAGCTGGGTGTTGACTTTGGACACATGCAGGCCAAGACGCTGGCTGTGCTCAACCCGT
TTTCTCCTATCGAGCGGCTGGAGCATGTCATGAACGACTCTGACCTGGCCGGACCCCTGTTGTTCGTCGT
TCTCTTTGGCGCTTTCCTCCTGTTCAGTGGCCAGGTCCACTTTGGATACGTCTATGGTCTTGCCCTCATG
GGATCGACGGCCCTATACATGATTCTCAGCTTGATGACGCCGGATACGCCTCCAGGATACCCTGGCGCCG
ATGTTTCGCCTAGTACGCTCACATTCACCCAGAACGCCAGTGTTTTGGGTTACTGCTTCTTGCCACTTGT
CCTTACGTCGTTGATTGGCGTGGCCATGCCACTGGATTCCACAGCTGGATACATCATTACGACTTTGGCC
ATTTGCTGGTCaacatcaaGATCAAGCGCCATCTTTTGTGCTGTCGGCAAAATGAGAGATATGCGTGGGC
TTGTGGCGTACCCAGTAGCCCTGTTTTACGTAGGGTTCGGCATCATCACCATTTTCAACAGCCGAGGCAA
AGCGCAATGA
>Tha_a00244-T1
ATGGCTTCCTTTGGCGAACCTCCTCCGGATGCCGGCTCCGATCTCCGCAACGAAGTCAAGAAGCCCAAGa
agaagaaggtcctcctcATGGGCAAGTCCGGCTCCGGAAAGTCGAGCATGCGCAGCATCATCTTCAGCAA
CTACATAGCACGCGACACCCGAAGACTAGGCGCCACCATCGACATCGACCTCTCCCACGTCAAGTTCCTG
GGCAACCTCACCCTCAACCTGTGGGACTGCGGCGGCCAGGAAGCTTTTATGGAGAACTACCTCTCCCAGC
AGCGCGTCCACGTCTTCTCCAACGTCGGcgtcctcatctacgtcTTCGACATTGAGTCGCGCGACGTCGA
CCGCGACCTCGCAACCTACGTCTCCATCCTCTCCGCACTGCTGCAGTACTCGCCCGCGGCAAAGATATAC
ATCCTCGTTCACaagatggacctcgtcgttcccaaTGCTCGTGAGACCGTCTACGACGACCGCGTCAGGC
TCGTCCGCCAAAAGACGGTCGAGTACGTCAATTCCGTCGGCGTCGACATCAGCACCGTCGACCTGACGCC
CTTTGCCACGTCCATCTGGGATCAAAGCTTGTACAAGGCCTGGGCGTCCATTATCCACGACCTGGTCCCC
AATCTCGCCGCCATCGAGCGCAACCTCGCTAACCTCGGCGTTGCCATTGAGGCCGAGGAGCTTCTCCTCT
TCGAGCGCACGTCCTTCCTCGCCGTCTCGTCGTGGACCTCAGCCGAGGGCCTCCGCAACCCCACCGAAGA
TCGCCTCGAGCGCATGTCCAACATCATGAAGCACTTCAAGCAGAGCATCTCCCGCTTCACCGGCACGCCT
CGAAACGCCGAGCAGTTCATCCGCATGGAGCACAAGGCCGGCATGCGTTTCAGTCTCTTCATCCTCAAGT
TCACCACCAACACCTACCTGATGGTGGTTCTGCCGCCGGGCGAGGCGCGCTTCAATGCTGCCATGCTTAA
CTGCCAGATTGCCATTGAGCACTTCAAATTCTTGGATACGCCTGCCCCAGCGCCGGCAGCGGCCATACAG
GCAGCGGCAGCGTAG
>Tha_a00245-T1
ATGGTGCGGGACGATGAAGTCAAGGATCACGATGAGATGGTACGGGACTTTGTTGCCATGAGCGGCGCTT
CGGTAGAATTGGCCACTCAGTATCTCGAATCAAACGACTGGGACATGCTGTCTGCCTGCAACTCcttctt
ccacgacgaGGATGAGAGAAACGACGAACGACGCCGGCAACAGGCCGCAGACGGAACGCTAGAGCAGTAT
AGCGGACCGAGAACCTTGGATGGCCGCCCTGCGCCTCAAGAGGACTTTTCTAGCTTGGCATCCCGAAAAA
CGAACcagcagaagaagAAGGGTATTGCGACCCTGGGCTCTATAGGTAGTAGCTCTGCTGCCcaccatga
cgatgacgacgatgatgaagaggacgaagaagatgaaGACGATGGACGAGGCAACCTATTCGCTGGTGGT
GAGAAGTCTGGGCTTGCTGTCCAGGATCCGAGACAGGAGGGTGGTTCGAGGAAGATTATCAATGACATAC
TCGCCAAGGCGAAAGCGAACTCAAGACAGTCGGATGCCAACCCGGAGGCTGGTCCCTCTCGCCCATCTCA
TTTCCGGGGTACCGGCGTGACACTTGGTGGAGATGGCGTCGAGAGCCGAAGCATCCCAGATCCCCAGGGC
CATGAGCGGCCTTCTGGCCCCCCAGTTGAGCGAGTGCTTCACATCTGGCAGGACGGATTCAGCATCGATG
ATGGCGAACTTCGTCGTTTCGACGATCCTTCAAACGAGGCGGACCTCGCCCTTATCCGATCAGGCCGAGC
TCCCCTGCATCTTATGAATGTGCAGCATGACCAATCGGTAGACGTCAAGCTTCACCAGCACGATACCCCG
TATAAGCAGCCCCCAAAGAAGTACAAGCCGTTTGCCGGCAGTGGAAATCGCCTTGGCAGCCCAGTTCCTG
GCGCCACATCCACGACTTCTGCACCCgcttcttccgccgcagcttcttcatcttctgctgctCCTGCACC
GAGCGTCGACAATTCACAACCTACACTCATGATCAGAATCCAGATGCCCGACGGATCCAGACTTCCTGCG
CGTTTTAACACTACGCACACTGTTGGAGACGTCTACGGCTTCGTTCAGGGCGCTTCCGTGGAGACTCGTA
GCCGGCCTTGGGTGCTGTCGACGACATTCCCCAACAAGGAGCACACTGATCATGCTCTGGTTCTGGGTGA
GATGCCCGAGTTCAAAAAGGGCGGAACTGCTGTGGTCAAGTGGGTGTAA
>Tha_a00246-T1
ATGTCTACCGACGATCTGAGCACTCACCTGGCCGACTCCGGCATCACCATGCGGTCCGACAGCGAGCAGT
ACTCTCCGGGCGATGAGGTCTCATCACCTTCGTCATCCAACTCGCCGGTTATTCTCTACAAGCCCCCAAC
AGCATGGAGTCTGATACGGAGCGCCGCCATCAATCTGGTTCTGCCATTCATTAACGGAATGATGCTGGGT
TTTGGAGAGCTGTTTGCTCATGAGGCAGCATTCCGGTTAGGATGGGGCGGCACAAAGGTTTTCCCTCTAT
CTCGAAGACGAGCCCACCCCATTGGCCCAGGCATCGAAGTCCGTGAACGACCAGAGCGACCCGGGCCTTC
ACTAAGTGATTACGCCAGTTTAGAGTAG
>Tha_a00247-T1
ATGCTTCCAAGCAGAGGGATTGCGCGCTCCCTCCCCTCACCGGGAGCCTGGACACAGACGCAGAGCCGAT
TGGTGAACCTCTCGAGTCGAAAGTTGGGCCATGGACGACAATTCGGTACCTCATTGCGAAAATTCAATGG
TGGACTGACGACGACATCGTCACCATTCCGAACTCGATATGCGGCTGCTGCTCCAATTGTCCTGGGAGGC
GTCTCATCGTCAAGATCGCTCTCTCTGTGGGGTTGGGGTGGAAGCGGCAACAAGGACGCCTCTGCTACCG
AAGCCGCTGCCGCAACACCAGAGACAACAAGTGCTGCTgctCCCGCACCGGCAGAGCAAGCTTCTACGGT
AGTCTCTGCTGCTCCGACCGACGccgcggcggctgcatctgcgactgagcccgccgccgtcgccgcctcc
gATGTCGACCTCTCCTCGATCTCGGCGCTTATCAACGGCCAGGACATTCTCAACATGCGCGAAGAGATTG
GCTACTTGCACGCAATTGGACTCGACTATGGCTGGGGATTCACTTCCATCATGCAATGGACGCTCGAGCA
CGTTCACGTCTGgtcagggctgggctgggGCGCCTCCATCATGGCCACAGCTGTCCTGCTGAGGGCCGTC
ATGTTCTACCCCCAGATCCAGAGTCTCAAGTTCAACGCCGTCATGCAGAGGATGAGAAAGGACCCGCGGT
CCAACGAGGCCATGAAGCTGGTCCAGCAAGGTTTCCAGGAGAGCGACATGGAGATGCGTCAGCGTGGTCA
GACCCTGAACAAACTGCTGCGGACCGAGTACGGCGTCAACAACTGGGGCATCTTGTGGTCTCTTGCGCAG
ATCCCCTTTACGTTTGGTCTCTTCCGTATCGTGAGCGGCATGACACACATCCCCGTACCTTCGCTTGAGT
CCGCCGGCTTCCTCTGGTTCACCGATCTTGCCGCCACGGACCCCTACTTTATCCTCCCCGCCACCGGTAC
CGCTCTGATGATGGGTGCCCTGCTGATCAACGCCAAGCACACACCCAAGCAGCAGAGAAAGATGCTCAAG
CCCATGATGTACATCTTCGGCACCGTTGGCTTCATCGGCACCACATTCCTCTCCGCCGCCGTCAACCTCA
TgaccgtcgccctcggcggctccaccctcctcacagccctcatcCTCAACATCCCCTCCATccgccgctc
cctcggcctccccaacggccccgtcgacgaagccgtcgCTCCCCCGAAGACCATCCAGTACGAGGCTCCC
CGCACCGAGACCCCCGGCGTGGCCGGCCTCAGGGAACGCCTCACCAGCAGCCTCGACGACATGAAGAAGG
GCGTCTCCGAGTCCGTGTCCAACTACACCGGCACGTACTCGGGCACAGAGCAGGAGAAGGCAGAGAGGAA
GCGCCGAGAATTGATCCGCCAGCTGGAAACCACGCGGAAACAGCAAGAGCGCGAGCAATTCGAGTTGAAA
TACAAGGGCAAGAAATaa
>Tha_a00248-T1
ATGGGTATCTTCTCCCGCAAGCAAAAGTCTCCTCGGGAGTCGGGCATCCTCGAGTCTCAGTCCACCACCA
GCTTCGGCTCCTCCACATTCCGCGGCCTGGCCAACAACCGGGTCTCTGCCGGCAGCATGCTCACTCCCAA
CACGCCTCTATCACCGATGCCTTCAATCAAGATACCAAAGATTGATCTGCCCCGGCCGCCGGACCCTCAG
CTGGATCCCGCCGGCTACCTGCGAAGCCTGACGGCTGTGCGAGAGAGAGCCAAGGCCCTCATGGAGAAGG
CACAGGATAACGAGCTGGTCCACTTCGACCTTGATATGAACAAATTTCCAGATGTTGTGACGTTTGTCTC
TGGACTGATCAAGCGTGACCACGAAGCTCCTTTCCAGGACATTCCCAGCCATGGTCGGTATCAGCATTTC
TGTGTAGGAGGTCGAGATAGGATAGTCGAGCTCTTGAATAGCTGGCCCGAGACTGTCGACAACGCAGAGC
GATGCCGCCGACTCATCGACCTCTTCACCATCAGCGTACTGCTGGATGCGGGCGCTGGAACCACCTGGAC
CTACAAGAGCGTTGAAAATGGCAAAACCTACAGGCGCTCCGAGGGTATCGCAGTCGCTTCCTTGGAAATG
TTTAAATCAGGAATTTTCTCAGCAAGCCCAACCAACAAGCATCAGGTTGACAAGCGAGCGTTGGGGGCTC
TTAACACAGCCAAACTTGCCTCAGGTATGCAGGCCGACGCCGACAACGAGCTCATTGGCTTGGAAGGCCG
AACAGAGGTCCTTGTCAAGCTGTCAGAGGCTCTCGACGAGCATTCCGACTTCTTTGGGGCTGATGGCCGT
CCCGGTAACATGATTGACTACTTGCTATCACACCCTGCAACCCAAGCATCATCAGTCCTCATTGTCCCCC
TGCCAATTCTGTGGAATCTCCTGATGGATGGTCTCTCCTCCATCTGGCCTACTCGAACAGCAATCAACGG
CGTCCCGCTTGGTGATGCCTGGTCCTGTGAAGCCCTGCCCGCGGGATCAAACTCGTGGGAATCTATTCTG
CCGTTCCACAACCTGACACAGTGGCTTGCGTATTCGCTCATGCAGCCTATGCAATCCCTACTAAATATGC
ACTTTGCCGGCACAGAGCTGCTGACGGGCTTGCCAGAGTACCGCAACGGTGGCCTCTTTGTCGACTTGGG
TGTCCTGACTCTCAGAGAGGAAGACATGGCTCGCGGGCTGGCTAATTACGGCGCGTATTGCAAACAGTCT
GGAATCAAGGCCATTGAGGTTGCGCCCATGTTTGAGGCCTCAGACGATGTCATTGTCGAATGGCGAGGGC
TGACAGTCGCTCTGCTCGACAAGCTCTTGGAGGATGTCAACGTGGCATTGGAGGCAGAGCTGGATGGCCA
TGAGATGACCCTGGCACAGCTGTtggaagctggtaGCTGGAAGGGAGGTCGTGAGATTGCTGAAATCAAC
AGACCAAACACCAAAGAGGCGCCGATCCTGGTCGACAGCGACGGAACCGTTGTCTAA
>Tha_a00249-T1
ATGGCTGAGGGCGCTGGAGGCATTGACCGCAAGGCGGATGAGAGGATGGAGTTCTCCACCTCCAAAGAGG
TGACGGTGCACCCGACTTTCGAGGCCATGTCGCTCAAGGAGAACCTCCTCCGTGGCATCTACGCTTACGG
CTATGAATCTCCCTCCGCCGTCCAGTCGCGAGCCATTGTCCAGATCTGCAAGGGACGCGACACCATCGCG
CAAGCCCAGTCCGGCACGGGAAAGACCGCCACCTTCTCGATCAGCATGCTGCAAGTTATTGACACGGCCG
TGCGCGAGACCCAAGCTCTTGTCCTGTCCCCAACACGAGAACTGGCTACTCAGATCCAGTCGGTTGTCAT
GGCATTGGGCGACTATATGAATGTGCAGTGCCACGCCTGCATCGGTGGCACCAACGTTGGGGAGGATATT
CGCAAGCTCGACTACGGCCAGCATATCGTTTCGGGCACACCAGGGCGGGTAGCTGATATGATTCGACGAC
GCCATCTTAGGACGAGGCACATCAAGATGCTCATTTTGGACGAAGCAGATGAGCTCCTTAACAAGGGGTT
CCGAGAACAAATCTACGACGTCTACCGCTACTTGCCACCGGCGACACAGGTCGTGGTCGTCAGTGCCACC
CTTCCCTACGATGTGCTTGACATGACCACCAAGTTCATGACCGACCCTGTCCGAATCTTGGTCAAGCGTG
ACGAACTTACACTGGAAGGATTGAAGCAATACTTTATCGCCGTGGAGAAGGAGGACTGGAAATTCGACAC
TCTGTGTGATCTTTACGACACTCTCACCATTACCCAAGCCGTCATCTTCTGCAACACACGCCGCAAGGTC
GACTGGCTTACCGACAAGATGCGCGAGGCCAACTTTACTGTCAGCTCTATGCATGGTGATATGCCTCAGA
AGGAGCGTGACAGCATTATGCAAGACTTCCGACAGGGAAACAGCCGAGTTCTCATCTCGACAGATGTGTG
GGCACGTGGTATCGATGTGCAGCAGGTCAGTCTAGTTATCAACTACGACTTGCCAAGCAACCGAGAAAAC
TACATTCACCGAATTGGTCGTAGTGGACGATTCGGCCGCAAGGGCGTGGCCATCAACTTTGTGACCACGG
AAGATGTGCGCATCCTCCGAGACATTGAGTTGTATTACTCAACTCAAATTGATGAGATGCCGATGAATGT
CGCCGATCTCATCTCATAA
>Tha_a00250-T1
ATGCTGGTCCTAGAAGAGCAGCGGTACATCCACGAGGACCTTGAGCGCCTTGAACAGGGCATTGCGGACC
GCATCCGCGAGGACCCCAAGCATATCCGCGATCGCCTCAACCGCGACCACGAAGTTGCACAGCTCTTGGA
TCAGATCCAGGCGCAGTCCCAGAACCTACTCAACATCTACGGGGACGAGTCTGGAAGCAGGGCTCAAGAG
ATCCAACAGATCGGCACTGGAGATCCGTTCGAAGAATTTTATCGTCAGTGGAAGGATGTTCGAGATCACC
ACGCAAGATACCCCAATGAGCAGGCGGAGAACTCAGAGCAGCGATACAAGGTGTCGAGACATGGCGATCC
ATCAGAACCTATGCCCTCTATTGTCGACTCTTTATTCTCAGGAGAGGAGGCCTACGGAAGATTTTTTGAT
CTAAATACTTGCCACGAATCCTTTCTCAATCTGCCAAACGTAAAGCGCTTGACCTATCTGCAGTATCTCG
AGTTATTCGACAACTTTGCGCCCGGCTTTGCAGGCGTCAAGCGGAATGAGAAGCTGACTGATCAATATTT
CAAATACGTCGGAGATTTAAGCGATTATCTCGAGTCGTTCATGCGACGGACACGACCTTTGGAGAATGTG
GACAAGATCGTGCAGTCCTTTGACCAGGAGTTTGATGAGGCTTGGACCAAGGACGAGGTGGAGGGGTGGA
CTCTTGAGCAGGCGACATCAACCAAGCAGCGCACAGGGGATGCCATATGGTGCGATGACTGTGAGAAAGA
ATTCGCCAACGAAAATGTCTACAAGAACCACCTCAAGGGACGAAAGCATATCAAAGCTGCAGAGCAACGA
AGCCAGCGACAGGAAGAGTCGAAGCCGGCGGCAAATGGTTCTGGGAAGGGAGTTGTCTCTCCAACCAGAT
TAAAAGAGCGAGCTGTAGCAGAGCGCGAGCACAGAGTCAAGCGATTGGCCAGCGCCATGAGCACTGAGCG
GGGCGATACTCGTGTCAACGTCGAGCGCAAGCAAGGAATGACAGAACGGGAGCGTCAACAGGAACTGGAC
AACCTCCTCAACGTGTCTGATACCCGCCACGACCCGATGGATCAAGACGATGGTGAAGGCGAGGATGGCG
AAGAAAAGATTTACAACCCCCTCAAGCTCCCTCTGGCCTGGGACGGAAAGCCCATTCCCTTTTGGCTGTA
CCGATTACACGGACTCGGTGTGGAATTCCCCTGCGAAATTTGTGGAAACTTTGTCTACATGGGCCGACGT
GCGTTTGATAAGCACTTTAACGAGGCACGCCACGTGTATGGCCTCAAGTGCTTGGGCATTGCCAACACTA
GTCTCTTCCGAGATATTACAGGGATTGACGAGGCCATGAGACTCTGGGAGAAGATGCAGAAAGAGAAGAA
GAGGGGGAAGATTGACGATGGTAGCGTCATTCAGATGGAGGACGGCGAAGGAAACGTTATGCCGGAGAAG
GTATACTACGATTTACAGAAGCAGGGCTTGCTTTGA
>Tha_a00251-T1
ATGTCAGGCCTTGCCAAACCTCTACCGGCTTTGTATGTTGTTTATGTCTTGCGCTCAACAGTGAGGCCCG
GCTCGATATACATTGGATCCACGCCAAATCCGCCCAGGCGGTTGAAGCAGCACAATGGCGAGGCCAAAGG
CGGCGCAGTGCGCACATCGCGCGATAGTCTTCGCCCCTGGGAGATGATTGTGACGGTTTCTGGATTCCCA
AGCTCGACAGCAGCCCTCAAGTTTGAATGGGCTCTAAACAATCCACATCTTACTCTACATATACCGAAAG
AAGAGCGTATTACGGTAGCGACGGAGAGGAAAAGGAATGGGATGCCGAGACGAAAACCGCACAGCCTCAA
GTCTGTCATTCCCAATCTTCACCTACTCACGAGCGTGTCAAGCTTTTCAAGATGGCCATTGAATGTGCAT
TTCTTCAGTCAAGACGCCCATAAAGTCTGGAAGGACTGGAGCGAAACAAGAGAGACTGCCGTCGCCGCGA
GTCCGAAGATATTGACCGACTTTGGCCCCTCTGCAGGGGATGCGTTGACGACATCGTGGGGGATTCACGC
TCTAGCGTTGGATTACTCTCCGATGAAGGACTACATTGAAAAAGCCCACAACGTGACATCGTTTGAGAGG
CAAGGGCAGTGCATTCACTGTCTCAAAGAGATGCAGCCTGAGCAAGGCTTATACGCAATGTGCCCCAACG
ACGACTGCGAGGCAATGGGTCACATTGACTGCTGGAGCAAGCATGCACTGGCAGGTGATGAGCCCGGTGC
CATTATTCCTACTAGCTGCAAATGCCCAGCATGCAGCGGCGAAATACGATGGGGAGACATGATGAAGGAG
CTGAGTCTGCGAACGCGTGGAACAAAAGAGGTGgagaagctgttgaggaagaagaagCGGGCAAAGAAGG
ACTCGTGA
>Tha_a00252-T1
ATGGCACCGATGGCCTCGCTCAGCGCAGCCGCTGCTGCCTCTGGTAGTGCCAATGCCAGTTCGCGCAGCT
CGCCTGCGATTGGGGCGTCTGCGGCCTCCTcgtcctcgaagcccaagcacaaggtcaactccaacGGCTA
CCATCCTACAAATCCACCCGTGCCGCTCAGCTCCATGGTCAGCGCGCCATTGGATCTCACCTCGGTCGAG
AGACGCGGCCAGCCCACGGCGGTGCGGGAGCCGCTCAAGAAGAAAACACGACCGCACGGCATATCAGAAG
CCCCGACCTACTGTCCGACTGAACACGAATGGCGTGACCCCTTGCAGTATATTCAAAAAATCGCCCCCGA
AGCATCTCAGTTCGGCATCTGCAAAATTATTCCACCCGATTCATGGAATCCCGAATTTGCAATTGACACT
GAAAAATTTCACTTTCGCACTCGAAAACAAGAATTGAACTCCGTCGAAGGCAGTACGAGGGCCAATCTTA
CCTATTTAGATGGCCTTGCCAAGTTTCACAAGCAGCAGGGGAACAACCTGCATCGTCTGCCGTATGTCGA
CAAAAAGCCCCTCGACCTTTATCGTTTGAAGAAGGCAGTCGAATCCAGAGGCGGATTCGACAAGGTCTGT
AAGTTGAAGAAATGGGCCGAGATTGGAAGAGATCTCGGCTACAGTGGCAAGATCATGTCGTCATTGTCTA
CGTCGCTCAAGAACTCGTTCCAGCGATGGCTTTGCCCGTACGAGGATTATCTGCGTCTCGCAAAGCCTGG
AGTTCACCAGCAGCTCGAACAAGAGTATGGCGGTCCTTTGACCCCGAGCCCCGCACCAACGCCCGTGAAG
CGATCTACAGTCAACACTCCGAGCAGTGCCCGAGGGGCTTCACCCGCCCGACAAGCATCAGATGCCCTCC
AGAATAGCGTCGCCGGTAAAAGAGAGATGGATCGAGACACGCCCATGGCCGATGCACCGCCTGCTCCCAC
CTCAGCAGGACCCACTTCCGGATTTACAGCCATCAACACCAACGGCGGCTTCACTGCAGTCAATTCGGGC
TTCACCAGCGTCAACCGTTCCACCAATGGCGAGAGCAAGAGTTACACCCCAGATTCTAAGCGATACGACA
GCCCCGCTACATCTACGAGAAACACCCCCGAAGCTCGGCCATCGGGTCTCGGCTCCGCTGTTGCACTGAA
GCGGCAATTGAGCGTCGGCAGCCCAGCAGACTCAATCAAGAAGGAAGCGGATACCGACAAGGACGACGCT
GATATGGCCAGCCGGCGAAGCAAGCGCCTCAAAAAGGATAATGTGCCTACAGTGGCTGGTTCGCATATGA
CCGTATTTCGTCCCTCTGTCCCCAGAATTCCCCGGGAAGAAGGTGCTGCTGCAGGAAACAAGTGCGAAAA
TTGTGGACGCGGTGATGACAGCGGACCTCTACTCGTTTGCGAATCCTGTGATCATGCGTACCACGGCCCT
TGCCTTGATCCCCCGCTGAAGCGAAAGCCTGAGGCCGAGTGGAATTGCCCGCGGTGCTTAGTGGGAGACG
GACACTTTGGGTTTGAAGAGGGCGGCCTGTATTCGCTGAAGCAGTTCCAACAAAAAGCAAATGATTTCAA
GCAAGGCTATTTTGAGCAAAAGATGCCCTTTGACGAGACCCTTCATTGCCATAGGCCGGTCACTGAAGAA
GATGTCGAAAGCGAATTCTGGCGCCTGGTGGCAGACTTGGAAGAGACTGTCGAAGTTGAATACGGTGCTG
ACATCCACTGCACCACACACGGCTCGGGCTTTCCTACCGTCGAAAAACACCCAAGTAACCCATACGCCAC
CGATCCTTGGAACCTCAATGTTCTCCCTTTCCACCAAGACAGTCTCTTTAGACATATCAAATCCGACATT
TCAGGCATGACGGTGCCTTGGGTCTATGTTGGCATGATCTTTTCAACATTCTGTTGGCATAACGAAGACC
ACTATGCATACTCGGCCAACTACCAACACTTGGGTGCGACCAAGACATGGTATGGCATACCTGGAGAAGA
CGCTGAGAAGTTTGAAACGGCAATGAAGGAGGCTGTGCCAGAGTTGTTCGAGACCCAGCCGGATTTGCTC
TTCCAATTGGTCACACTTCTCACGCCAGAACAGCTGAAGAAGGCCGGCGTGCGTGTCTACGCCCTGGACC
AGAGGGCTGGCCAGTTTGTCATCACGTTCCCTCAAGCCTACCATGCCGGCTTCAACCATGGCTTCAACTT
CAATGAAGCTGTCAATTTTGCACCCTGCGATTGGGAGAAGTTTGGACAGGCTGGAGTTGAGAGACTGCAG
CTATTCCGCCGGCAGCCGTGTTTTTCTCACGACGAGCTCTTATGGACGGCTGCCGAAGGAAGCGTATCTT
CGGGCCTTACTATTCAAACGGCAAAATGGCTGGCACCGGCTCTTGATCGGATAAGCCACCGTGAACGAGT
ACAGAGGGAGGAATTTCTTACGAGGCACAACGAGGTATCTCCTCATAGATGCCAAGTCATGGGGGGAAGC
GAGGACTCCTGCCCCCTTACCTTTAAGATTGACGACGCCGATGTTCACGATGAGGATGAGCAGTGCTGCA
GCTATTGCAAAGCTTTTGCGTACCTATCCCGCTTCAAGTGTCATCGCTCTGGGAAGATCCTGTGTATTTT
CCATGCGGGAACTCACCCCTGTTGCGACGTGCCGGAAGAGAAGCGGCTTAGGGGCGAGGAGCATACGCTC
ATCTATCGGAAAACTGATGACGACATGATCTCGATATACCAAAAGGTCTCCGAAAAGGCGCGCACACCCG
AAGCTTGGGAGGAAAAGTATGAAAAGCTACTCGAGGAGGAAGCTACACCCTCGCTAAAGACCCTCCGGGC
GCTTTTGCACGAGGGTGAAAAGATTCCCTATGAACTTACTTCTCTTCCCATTCTGAAGGAATTCGTGGAC
AAATGCAACGACTGGGTCGAAGAAGCCACCAACTACATCGTCCGAAAGCAGCAGAATCGCCGCAAGAATG
AGAAAGTCTGGCAAAGTAACGGGCGTCGTGGGAGTGCCAATAATGATCAGAAAGacaaagacaaagacaa
agaGTCGCGCCACGTAAGCAATATTCATCGCCTGCTTACAGAAGCAGAGCATATCGGGTTTGATTGCCCT
GAAATAGCACAGCTTCAAGAGCGGGCGGCCGCCGTGAAGCAGTTTCAGGATAATGCCACCACCATTCTCA
AACAAAATATCGCTCACCCCATCGAGGCTATTGAGGAGTTGATCGAAGAGGGACGTGGCTTTAACATAGA
CACCCCGGAGCTGGAGGCCTTATGCCGGAGACTCGAAGAATTGCGCTGGAACGAGAAGGCTAGGACCAGC
CGCGGCAAATTTTTGCTGTTGACAGAAGTGCAAGAAATCATTGAAGAAGGGAAGCGGCTAGAGATTCCTA
GCTACAATGACCACCTGAAGTACTACTGCGACAAATTGGCGGCTGGCCAAGCCTGGGAGGCAAAGGCCAG
AGAACTTACCCATGCCGAATTTGTCCACTACCCTCAGTTGGAGGCACTCACGGCTCAGGTACAAGCCAAT
GCTCTCCCTGTCTCTCGCGAGACGCTGGCTGCCGTCGACCAGATACTCCACAAGCAGCGTGAGGCACATC
GCCAGATCATTGACATTACCGATCGGTGCCGCGACCTTGATTATACAAAGCGGCCTAAGTACTCTGAAGT
TCTCGAGATCACGAGGAAGCTGGATGACCTCAACTCGAAGCCCACCGGCACTGTCGACCTAGAGAATGAA
CGAAAGCGTCACGAGGATTGGATGCGAAGAGGTAAAAAGCTCTTTGGGAAGTCCAATGCACCGCTGCATA
TTCTTAAAAGCCATCTAGAGCATGTCCTTGAGCGGAACACAGACTGCTTCGATACGGACCACGACACTCC
ACGCCTTCCAGGTGAGCCCGTTTCACGAGAAGCCAGCCCGGAGGCTGGAGGGAATCGGTGGGAAGACCCA
CGATCGAGGCAGGTGTTTTGTATCTGCAGAAAAATCGAAGCTGGCATGATGATTGAGTGCGAGCTGTGTC
ACGAATGGTACCATTATAAATGCCTCAAGATTGCCCGTGGCAAAGTAAAGGAGGACGACAAATACACTTG
CCCGATATGTGACTGGAGGATGAAGATTCCTCGCGACGCATCTCGACCCAAACTAGAGGATCTCACTTCT
CTTGCCGACGAGATACCAGGCTTGCCCTTCCAGCCGGAAgaagaagaagtTCTTCGACAGATTATAGACA
ATGCGCAAAACTTCAGAGACAAGATTGCACAGTACTGTAACCCGCTTCTTTCGACAGAAGCCGAGGCCGA
AACCCAGCGATTTTTCCTCCGAAAACTTGAGGGCGCAGAGATTCTGCTATCATACGAGACCAACTTCTTC
CGCCAGGAGCTTCACAAGTGGTGTCCGGTTGCGCCGGAGCCACCGCCAATCCTGCAAGTCTCTCTGAGCA
CGCGCAAACCTCGCCCCACGAAACTGCAGAAGATGCTGGTGGAATACGGAGTTGACAATCCAGACGACCT
ACCGGAGCACGCAAAAGGCAAGGCCAATAGCCTGCGGCGGAAAGCGGCGAATGCGGaggcggcagcagca
gcagcTCAAGCGACAACGGCTATGCCCAGCGTACCTAATCCACAAAATGCAGCGTACGGGACGCAGGCTT
ACTTCTCTCGCGCATCTCATTCAACCACTCCAAGCATATCTGCCAACTCGCATGGACATGGGGATGAGAA
GTCTGAGTCGGCCTCGGAAAACGACGGGCTCAAGCTGGGCTCCGCTGAAGTAGAGAGTAACTTGCATCCT
AGTTTCTTGCGAGCAGGCAGCTCTCATTTGGCCGCTGACGACTCGAGCATGTCACTTGAGGAGCGGTTTA
TGCGTGGTCAAGATGATGATGCGGATAAGAACAAGGACCTCGGAATGTTTACTCGCTCTGAGCTGGGGAG
AGACCAAGCTGAAGGGGTATGGGGGTCGGATGTCTGGAGCAGTAGACAAAGATCCATGAGTGAGCATGGG
CGGTCCATGACTCCGGCTGACTTGGACGAAAACATGAAACACGACGATGGCAAGGTTGACCAAATGTTTA
AAGAAATGACGAATCAAGACGaagacgaagatcaaaagaagaagGATACCACGATGACGAACGGAAACGT
CACAGCAGACTTATTAGAAAGCGAGAGGAACGGGTTGGATGCGATGTTGGACGGGGACTAG
>Tha_a00253-T1
ATGGCGTCTCCTCCCTATGCCACGTCGccctcggccatgtcgccTCCTTATCCGTCCCCGGTGCAGATTC
CCAGCAAGAAACGGACGTCGACGATGGACATGAACATGCCGTCCAGCAAGCGCAGAAAGAGCTCCGTAAT
CTCACAGCCCCCGATTCACCCCCTGCGGCAGACATCGTTCCCGCCAGAAGCAGGCTCGCCGTACCCCCGA
TCGCCGTCGGTCGATGCCACGTCCCACGTCAGCGGCAGCGTGGTGAGCGCGACGACGAGCGGCGCCCCCA
GGAAGAAGCGCGGTAGGAAAGCGAAGAACGCCAAGGGGGACGacgcggcggagaagacGCCGAGCCTGGT
GGGAGGTAAAgcggcgacgacggcgagcgggcagggcggtGACAAGGAGCTGGAggacgatgaggatgat
gataaGGCCGAGATGGCGCTGGAGGATGCGGTTGCGCGGACACAGGAGCagaagcaggagGAAATAAGAT
TGAGGGCTATGCTCGTGGAGGCGTTTGATCCGCTGCAGTACGATCGGTACGAGTTTTGGCGAGCGGCCAA
GTTGTCAGATGCGGTTGTCAAGAGGGTGGTCAATGCAACCGTCTCACAATCAGTCCCCCAGATGGTGGCA
ACTGCTGTCAAAGCGGTAGCGAAGCTGTTTGCCGGAGAAATCATCGAGGGGGCACGAAACGTGCAAGCCG
AATGGGTTCTCGCCGGGGAGAAGCAGAGTGATGAGCCAACACCGCCGCCATCGACAGACGAAGCCGAAAA
CGACGAAGAGCCTGATCTTCGCAGAGGCCCACTGCGACCCGACCACTTGCGAGAGGCCTGGAGGCGTTAC
AAACTGTGTCACGAAAGCCGAGGTGTAGGAGTGCAGCAATTGTGGCACGCCCAGCAGGGAACCGGGGTGG
AGAGATTTTCAACGAGGACGCGGAATAGGCTGTTTCGGTGA
>Tha_a00254-T1
ATGCCTAGAGCCAAGCAGGAACCCGACAGCTCAGCAAAGTCCAGTGCTGCAGCCATCCGCATCCGAGAAA
ACCAGCGTCGGTCGCGGGCCCGCCGGAAGGAATACGTCGAGGGCATGCAGAGGAAGCTGCAGGACTTTGA
GACCAAAGGCGTGGCCGCAACGCTCGAGATGCAGCAGGCGGCTCGTGAGGTGGCCATTGAGAACTCGCGG
CTGAGGCTGCTGCTCGCCCATACTGGTGTCACTGTTGACGCTGTGGAAAACTTCTTGCTGAGCTTCAAGG
GCCAGGACGCCAATGAGGCCGAGCACTACGCTGCCAAGATTGCTACTGCTGAGTCCATTGCTGCCCTGGG
ACGCTCGTCGACCGTGGCGACGTTGTTCCCGGAGCATGCTCATGTCGACAAGCTGGCTGTTTTGGCGAGT
GCCAGCATGCAGCAGAGCGCCTCTGGCCACGACTCTGACGGCACAATCACCTCGGACGACTCCACGGGCC
CTGTGACACCGAGCTCAAGTAACCTCAACGCACCCTCACCTAGAGATGTCGACTTTGAGGCTGCGCCGCA
GACCATGTCCTGTGACGCTGCTGCTCACATCATTGCCCAGATGCAAGGTTGTGGGTTTCGAGAACCTTCC
AAGGGAACACTAGAGAACAACGGCCAGAACGACTACCTGATTCAAAACTCTGCATTTCTGAAGATTCTCG
AGGCTGCGTCTATATTCAACTAG
>Tha_a00255-T1
ATGCGCCTGCTAGACGCCAGAACGCTGGGGCTCGTCGACATCACCGACGACAGCATCCCGCCCTACGCTA
TCTTGTCGCACACCTGGGGCGATGAAGAAATCACCATTCAGCAGCTGCGGCGCCTTGGTGGCTTTTCGCA
GACCACGCTGGCATCTCCCCAGACCTTGGACAAGAAGCGAAGGGCCACCGTCCTGAAGAAGGGCTACATC
AAGATCTCCGGCGCTGCTCAGCTTGCTGTTAGTCGGGGACTCGACTACATATGGGTCGACACTTGCTGCA
TCGACAAGACCAGCAGCGCTGAGCTGTCCGAGGCCATCAACTCCATGTATCTTTGGTATGAAAAGTCTGC
CGAGTGCTATGCCTATCTCTCCGACGTCGAACCAGTCCTCGCTGCTGCAGATGCCGGCGTGTTCCACGAC
AATCTGCGCCGCAGTCGCTGGTTCACAAGAGGATGGACACTTCAAGAGCTCATTGCGCCCAAAGTCGTCC
TCTTCTACGCCAAGGACTGGAGCTTTCTTGGACAGAAACACACACCACCGGAATTCACGAAAGCCATCAG
CGAAATCACCAACATCGACCAAGAGGTCTTGAATGGCAGGATAGACCCCCTCCAGTTGAGCGTGTCTGCT
CGCATGGCCTGGGCGTCCCATAGAAACACTACCAGGCTCGAGGATACCGCGTACAGCTTGATGGGTTTGT
TTCAGGTCAACATGCCTCTCTTATACGGCGAAGGGCGCCGCGCATTTGCACGTCTTCAGGAAGAAATCAT
ACAGCGCACTGATGATCAGTCGATATTTGCCTGGAACTCCTTTGACGACCAAGACGAAGATCCGGATGCT
CTTTTTGGCTTGCTCGCACAATCTCCCGCTCAGTTCAAGCTTGCTGGCTCGTTGCAGGTTCTACCACCTT
TACCTATATATGCAAGTGCGCCCTCCAGTATGACGAACCAGGGCATCCGCGTGCAGCTATATATCCAACA
ACGTGCTTCTGAGGACCAGGGTGCTATGGAGGAGGACTATTATGCAATTCTAGATTGTGTTAAGCGGGAT
GGCGACGTCTATCAGTGTCCTGCTCTCTATCTACGGCGGCTTTCCGAGGATCAGTATGGACGACTGAGGC
CCAAGTCGCAGCTCTTTATGCCTCCCCCATCCGCTACATTTCTACCAATGGATGGCTATCGCTCGGTATA
CGTCAGGCAGCAGCCAGTATACTATCATCTTCCGCAGTTTAGGCTGTCCCCTTTCAATGTGGAATCTGAT
CTCGGCTCCTCCGATGGCGTTCAGTATCGCTTGTTTGACAAGTATCCCACACAGAACTGGAATTCAGCCA
CCATGACACTCAAGGTGCAATACTCTCGCAAGCTACAGGCCATGGGCATCTTTAGATTCCAGAGCGTTGA
GAAGACGGACGACAAGGTGGATGTTGTAGTCGGCCTACGTCGTTTAAACACGATGGAATGGGAGGGGTGG
TGCTTTCAACTATTGCATCGCGACGTGTCCCTCGAGCACACTTTCCATGAAGTCAACAAGAAGATAGAGA
GCATCATTACCGGATCAAGTAccattgaaatcacatcgAAATCGCTTCGTGATTCACTTGGAGAAGACTC
CTGCATGACGAGCAGCGCGACGGTCGAGGGCATCCAGCTTCAAGGGCGACTCTACATTTCCATTCAAGTG
ACGCAGACGGCCGAGATTCAAACTGACAAGCAGTTACTCACATTGTCTACCCAGCACATTGTTATGTCTA
AAGGCAACCAAATACTGAAGCCTACCTCTGTCAATTCGGGCGCAAGAGCTCTGACGGAGATATACTGTCT
AGCTTCGAGTTCATCATATACACTTGACGAGTACACTCCCTTGAATTGGGTGGTACAACCTGTCCGGTCG
AGATATTCAGCAAACGGGAAAGGAACCATCCGCGGTGATTTCCTAAAGCCCATCCACGAATTCATCAACG
TTCTCAGACATGAAAAAAAGGCAACGGACTTGAGCCTCACAGACCACCTAGCCTTGGCCTTGTTTTCTGG
TGATGCGCAACAAGCCGGGATAATTTTGGCTTACAAAAAGACAAATATTGAGGTACCAACCGGTGACTAC
CACGGGCTCGCACCGCTTCACTGGGCCGTCGTAGGGGGCTCTCGCAACTGCATCATGCTGCTGCTTAAAG
AGGGGGTCAATACCAGGAGGTTGACAAAGCGAGGCCTGTCGGCGATTCATGTCGCCGTCCTCTGCAACAA
TAAAGTCTTTGACGACCTTGCCAGGCTCAGGGGTAACCCAGAACGCGAACAGCTTGCGAACGCAAGGACG
AATCACTTTTCCGAGACGCCATTGCACTTGGCCGCAGCCTCTACCCCTGATAATGAAGTTGGGCTCACCT
TCTTCAAAGAGTTTATGGACTGGAGCTTGGAGTTTATAGGACTGACACCTCGGAATGCATTTGATGAAAC
TCCGCTCCATCGTGCTGCCGCCGGAGACAGCGTAGGTGCTATTCGAGCTCTGGCCACTCGCAGCTACTAC
TGCTACGTGGACAACGGAGATCAGTACGGTCGAACGCCTCTCTGGCACGCGGCTGCCGCGGGCGCTCTCA
AGGCTATTAACGCCCTGATTCGATTGGGTGCATCTGTCGACCTGACAGATGATTTGGGGAGGAGTCCGTT
GCACGCAGCCTCTAGAGGAGGACACCATGAAGCCGTCTCCCTGCTTCTCGAAATGGGCGCAAGAACAGAC
ATTGAAACTAACGTCTTGAACCTATTACCGATGGATCTCGCCGTCATGTTTGGGTTCAGCGAGTGCCTGA
AGCCCCTCCTTGATGCTAGATGGCGAATCGTAACCCAGGAAAATATGGACAGGACACTTCTACTAGCGGC
CTCGTTTGGGACGTATGAATGTGCCAGTCTCCTTTGCCAGCATGGTGCCAACCCATTTGTTACTTTTGAG
AATTATCTGCGCTATGAGGATGGCCATGCCgttgttgtcgaggaggaggctgatgctcatgctgCTGCGT
TGGCAGAGAGAGAGCTGCACATTGTCCACTATTTTGATACCTCTGACACCTGCAGATATCACCGGGAGCT
CAGGCATCCCTCCGCAGACAATCTCGGCAACAAACCCCCTGCCGTAGAAAACCTACCGGCACCGCCAGCT
TTCTCTGCTCCTGTCGGTGCTCcgcctccgcccggtgctacagcacctgcacccggCGCTCTTCCgcctg
cagcaggatcggctccggcttttgtgccaggcagcggaccgcagtatcaatatgcccccaagcctccagt
gcaatcagtaccagctccggtgcaaagcagtggacagcagtatcaatatgcgcctcagcctcaaggacaa
tcagcaccggcttctacaccaggcagcggacaacagtatcaatatgtccctcagcctccagcacaatcgg
caccggctgctgtgccagggagcgggcagcagtatcaATATGTTCCCAGGCCTCCAACACAATCAGCACC
AGCTGTTGTGCCGGGGAGCGGACAGTCATATCAGAACACGCCTCCGTACAacaatgcaccgtcttatggc
cgtatggagtatggcaatgcgccttcttacaacagcccggcgtatggaaacactccctcttacagcagtc
cggcgtatggCAATACACCTTCCTACAGCAGCCCTGCATACGGAAGCGGAAGCACGACCTTTCCCAGCCG
TCCAAGTGCCCCTTCATCTTTcgcacctcaggcgcctcaggcacctCAGCAAGCTCTCGGGAAATACCAA
TCTCCCAGTCGACTTCAATCCACAAACTTGCCTGCCCGTGCAAGCGCCAACGCTTATGCTCCTATGCAAC
CCACGGCGCCCTCGCAATCCGAACGGCTTCAAGAGATGGTGAATCCATATGAACCCTACAAAGCCCAGGC
TCCAAGTCAGATTCGTCCAACTACTTATTCATCACCTCAAGCAGCGGACACTCCCAATCAGGATTCGAGT
GTCGCTGCTCGAAACAAGACGCTCCCAGTATACAGACCTGTGCCGTACCAATCTTCCGAGGTCCGTGTGC
AGCCTGCGGTTGCGGTTTATCAGCAACAACCACCCTTGGGATCGGTGGTAAATGTCGTGGCCCCGCTTGC
ATCGCCGCCAGCGTCTCCAGAGGAGAATTCCCAGAAGAGAGAATCTAAAAGGGAGTCGACGATAGTGGAG
ATGTTGAGGAGCCGGAGATCGTGA
>Tha_a00256-T1
ATGGAGAGAATCAAAAGGCGGCCAGTGCCTACCGTCGTCAAGACCTCCAGCCGCGACACAGAAACCGAAA
ACGACTCAAACTCCCCTCCAGCAGCGAAATCCTGGCCCGGACCATGGGGTCGGATAGGCGGCCAGGCAGG
CACAGCCATCATCCTCGGCACATTACTACAGCTCGGAACGTTTGGCTTCCTCATCTTCCTCTGGGTCGGA
CGGGGCCTCGATCCCGACGGAGCCAAGGCGCCGCCTGTCTGGCGAAAGATTTTCCTCTCGGGTGCGGGCA
CTCGGGTGGTGACTGTCTGCGCCCTCATCATTCGCTCCATTGTTGGGCTACAAGCGACTGTCTGCACAGG
TCTCGCGGCGGCATTGGTTCTTGAAGCACGGAAAGTAGACATGAGCAATGCGGCTGCGTTTTCGGTTCTG
CGTGCTGTCAATGGAGGACCGATTTCGTTCGTCACGCCGCTCGCTAAGACGCCCGCCAGGTTGTTCACGT
CTGTGCCGGCGGTTTTGATACTTATCCTCTGGCTGGTCTCGACGGCCATTTCGTTCTCATCGACAATCCT
CCTGTCCGATTTCCGCACGATTTCCCTTGTCCTCCAGTCTTCCAATACTCATGTTCCGGTCATTGAGGCC
TCTTCAGAGCTCGTCGGTCCATTCGGGCTGCCTCGTTTGGGACCCGATCCGGGAATATGGCAGCAACCCT
TGCAAACGTTTTCTACATTCGGAGAAGCCACCTTGGAAAAACCGAGTCCTCAAGAGGCCTTCACTGACAC
TGGCCTCATCAAGCGATCGATGGTTCCCCTCCAGACCCAGAGCCGCAAGAATCTCCGTTCGTACCAGGGC
GCTTCAGCCGTCTACACTTCTCGCGCCGGCTGTACCCGTCCCAAGATTGTCAATGGATACATCACCGGGA
TCCCGCCCACTTCGGCCATATCCAACATGATGGAAGACGCGACCATAACAGGCAACATCACCTGGGAGTC
CCCAGGCGGACACACATTCTTGGATGGCTTGTCGTGCGGATCTGCAGGGTCAACCTGCAAACTCCCCTTC
AACTGCAATGTTCCATACGCCTACACAGACACCGACAAGCCGATTCTCCCGCGCCAGCCAACTTCGCTAT
GCGTCATCAACACCGTTGGAGAGAGCTTTGATCCGAACGCACCCGTTCCATCATTCATGTTGGTGTTCAA
CACAGACGTCGATACGGATCACTGGGCAAGCTTGTCCCTGGCCGGCATGGTCAACAACCAGACGAAATTC
CCTCTGCCGAAACAGGGCGCTTCAGGGGAGTGGACCGTCATGAACTTTGGAGACCGGCAGTCTCTTAATC
TCACAATGTGCCTACTCAACTCGACGCTGACGCTGGAGCACGTCTCGCTCAACTCCACGGCCGATTCCCC
GGAGCCGGAGATCCAGTACTATGCCGGGAACAACACTTGGTCGACTGATGCAATTGTCAACATGACGGAT
ACGACAAGCAATGCGTCATACGTCTCTCGCGGCATCATGGCCCTCAACAACTGGACCGACATCTCACTAG
ACGAGCTCAACAACATGTACGCCCAGTCGCCCAACTACAACCCCAGCTTCATCAACAGCACCTCCGTCAC
GAGCCAGTTCTTCGAAGCCGTCCAGAACGGCATCAACACAAACGACTTCCACGTCGAGCGCCCAACATCG
GCAAACTTCTCTGTCTACGTCTGCGGCGTGTGCTCCGCCCTCGGGGACACAGACTCGGCGTGGCAGACCC
ATCCGTACGTCAGCCTCATCTTCCACGCCGTTGCTGCAAGGACGGGTAGTATGGCGCAGGCTATCCAGGC
GACCTTCTTCTGGCTCTACCAGGCGCAGTACTCGAGCGCCGTGCCGGGCTTCGACATGGGCGACAATAGC
ACCATGGTCTTTTCAACCGAGGCGTCGGTCCCCGTGGGCAAGACTGGTATTATTGTTGTGGGCGTGCTTG
TGCTGGTGAACCTCGTGTGCGTGTTTGCCGTGACGGGGATGTTCCTATGGCGGACGCACTGGTCGCTGTA
TGGAAACGTGTGGCATGCTGTTGCGCAGTTAGTAGCAGGACCCGAGATCCGGCCGATCCTGGAGGATGCG
ACAGCAGCGACGGACGGGGAGGTTGAGGGCAAATTAAAGTACGAGGGCACCAAGACGACCAAAGTTGGGT
TGTGGGATCAAGGAAATGGGAGGTTGGCCGTTGCGAGCGGCGCCAATCTTTCTCAAGTGACAACCTGGGT
ATAA
>Tha_a00257-T1
ATGGACCTCGACCCGCCCGCCGGGGCCGACGTGCCGCCGTATGGCCTCGCCGGATCGTCGCTCCCGGACG
cccatccgcatccgCATCCGAGCCTCGCAAATCCCGCCGACGGGCCCGGCCTGTCGCTCGACCGCCGGCC
CAAGAAgtcgtcgacGACGTGCGCCGTGTGTCGCTTCCGCAAGGTGCGCTGCAACGGCGCGCGTCCCTGC
TGCGGCAATTGCCAGCGCCTCGGCTTCCCCTGCTCctacgacgatgccGACGTCGATGCCTGGTCCATGT
CGCTGCCACGCCGTCGGGTCAAGCAGGCCTGTCTCAGCTGCCACAGTCGCAAGGCGCGATGCTCCGGTCA
TCTGCCTTCGTGCGAACGATGTCGAGTCCAGGGCATCGAGTGCGTCTACCGGCCAAACAAGCGGGCCAAG
CCATCGTCAGCCGGAGCCGGCATTGGGGATTCcaagagccccaatAGCCCGGATAGAGAGTCTGATCGAG
ATGGTGGTGTTAGGGAGAACCGCGGCCACAGAGAGAATGACGAAGGACGCAACGAAAGCCCGGCCTTGAC
CGACGCAGCCAGCTCTGCGAGTGACCACCATGAAGGTCCTCACATCGATGAAAGCTTCAACTCCATCGTC
AGCCGTGCATTTGACCTCTTCTTCCGCCACGTTCACCACATGGCCATGTTTACCTTTCTACATCGCGCCT
CTCTGATGGAGCAGTATCACGCTGGCAAGGTCGAGCGGCCGCTTCTGCTGGCCATTGTCGGCATCACATC
ATGCTTGACCGACATGGGGCCCGGCATGCGCGAGTACGGAAACCGCTGCATCAACGACGCCGAGGCCCTT
CTGCTTGCCGACTACAGCCGTCCGTCCATTGTCAAGATCCAGGCGCTCATCTTCGTCATCAAGCATCGCA
TCCTCTGCAACAAATTCTCCAGCGCCTTTGTCCTCCACAGCTTCGCGTCCCGCTACGCCACTGCTCTGCG
TCTCAACTATGAGGCGCCGCATCTTCGCTTCCTGGCTCAGGAGTCCCGTCGACGTCTCATGTGGGCCATG
TACTGCATCGACACCAGCATCTGCGGCGGATATCCCGACTTTGTCCTTTGGAGGGCCGATCAGATCCACG
TCTATCTGCCATGCAACGAGCGCAACTTTGAGTTTGACCTGCCGCAGCAAACGGAGAAGCTCGTGCCGGA
CTCGCACCAGCCGCGACCACCACTCGCCGAGGACGTCGGGACCTTGGCTCTTCATGCGCGCATCCTCCAC
ATTCGCCAGAAGATTATCGAATTCACAAAGGTAGCTCAGTATGACCGCGGCATGGAAGCTGCTGAGCTGC
AGGGCCGCATCTTTGCGCTGGACAAGGAGCTCAACGACTTTGCCACCAACCTCCCGACCTCGTTCCAGTT
CTCCGAAAACTCGCTTCGTCTCCGCGCCTACTCTCCACGGTTGTGCGTCTTTGTCATGATCCACATCTGG
TGGCGGCAGTGCTACTGCGACCTCTATCGCCTCGCCCTGGCCGACATCAACGGTGGGCTACCACAGTCCA
TGCTCGACATGTTTGACCAAGACTTCATTGAGCATTGTCACCGGCAGTGCGTTGATCACTCCCTGGCACT
GACCCTCATCTTTTCGCTCATCCAGAAGCTCGATGCGAAGCCCGTGGCCGACATCGACTTGGCCATGTGC
GCCTATCAGTGCGCGCGGATGCTCATGCACCTTTTCCAATTCAACATCTTCAGCCGCTTCGGCGTCGCAG
CAGACACCGTCATGGAGCAGGCCCAACTTTGTTTGCAAACCATAAAGGACTGCTGCGTAGGGCCCGCGGT
GGACTGTATCGTGGCAGATTTGGAGAGGCTGGTGAACCGAGACGCAAGGGCCGTGACAGGAGAAGGCGTC
GTGTCCACCGATTTATCGCAGCAGACGATGCCTCAAATCACAGACGCATCGGGCGTGCTCAACGCTCCCG
CCACAACCGGCCTGCAGGCTTTCAATCCTTCCTCAGGCGCCGTCAACAACACCGTCTCTCCGTTTACTCA
TCCCGTCATGACTGCTCCGTGGATGTCGGAGACGGCCTTTACGCCAGGCCTAGATCAGCAAACTCTCCCT
CAAGATGTCCATGCCGATCCCACTAAGGGCGGAACTCCTAATTTGTCCGCACCGCGATCCGAGTATGGCC
AGTCGGAGCTGAATAATGAATACGACGGCACGTTTGCAGGACTCGGGCTGGACGATGGATTTGATTATAA
CATGGGAGTAGACATGAACATGTGGGCTACGAATGGGGGCAGCTGGACTGCGCCGGGATTTGGTGCCTGG
ATGGGCTGa
>Tha_a00258-T1
ATGCTGGCTTCTCTTGTGAACCTCGTCATCGCTTCGGCGATTGGCGTTGCTGCTCTGCCAAACAGCGGAA
AGCTTCAAAACATTGCCGGACGTGGTCTCTTCGCCCCTATCGCGACCAGCAACCCATCCGGCATTTCTGG
TGGAACCACTGCCACTGGCGCTGATGGAGCTCCCGTGTCCTCCTTCTTCGCTGGACTGAAGCCTCCGTTC
CCAACCAACTCCTGGTGGGCTTCCTATGCCGCCACTCCCGGCAATGGCACCGCCTCGGGTCCTTTCCCGT
ACGAGTCGCAACTCGACGGCCTCGGCATCAACTTTGGCGTCAGCAACAGCCGCCAATTCGACGGCACGTC
GATCAAGCAGCCCACGCAAAACGACTGGCGCGCCGGCTTCGTCGAGCACTCCGGTAACTTTGCCAACCAC
AAGGCCACGGCCTTTGACACGCACTCGGTGACTGTGCAGTACTTCCAGGGCGGCGCGTCCATGACCTCTC
CCCTGATCCCTGGATCGCCTTACATCACGCTCCAGTACACGGCTGCCACGCCTCTGCTGACGTCGCGAAA
CGGTGGCATTGCTTCTTTCAACGGCCAGAACCTTGCAAACGGCCAGAGTGCTACTGTTACCGGCACTTCG
TTCACCGTTGTTGACACtaccggcacttcCTACGTGATCTACGCCCTGTCTTCCATCACCCTGACTGCCA
CCGCCACCAACGGTGCCCAGGGCACTATCAAGGCCAGCGGCACTTACAACGGCGTCCTTCGTGTGGTCAG
ACTCGTCCAGGCCAGCCACAAGACTCTCCTTGACCAGCACTACACCGTCTACCCGACCGGCGTTGGCTTG
GACTACAGCTTCACcaccaccacTGGCACCCTCATCTTCAACTACGCCACCGTTGGCGATGGCAGCCAGC
TGCTGATGCTGACCTGGCCTCACCACCGTCTGTCTCTGCAGAGCCCCAACTCGCCCCCGACCTCGTCTCT
GGGCTACCTCACCACCAAGGGATGGATGTACCCTACCCTCGGCAACTCGTGGAAGCTCCTGTACCAGCTC
AGCAGCATCACCTGGAACCCTCCTCGTGCCCTCGACTCTTCCTGCAGCGCTTCCGTTATCCAGGGTCTCC
AGTATGAGATTGGCCAGCTCAACGTCGCCAACGCTCCCATTCCCAACGAGTTCTACTACTGGGGTGGCAG
CCTTGCCGCAACTGCCCGTCTTGCTCTCATTGCTGAGGCTGTTGGCCGTACTGACCTGATCCCTAATGTC
ACTAACTACCTCAAGGCTTCTTTCAACAACTGGTTCCAGCCTACCACCGGAGCTTCTCCCGCTTACGAGA
CCTCTTGGGGTGGTGTTATTGACAAGGCCGGTGCTACCAACTCGGGTATCGACTTTGGTAACGGTTACTA
CAacgaccaccacTTCCACTACGGATACTTCCTCACTGTTGCTGCCGTCATTGCCAAGTACGACGCTACC
TGGCTGGCCCAGCACAAGGACTTTATCAACTGGTTCGCACGAGACATCATCAACCCATCTCCCCAGGACC
CCTACTTCCCCATCACCCGATGCCGTGACTGGTTCGCCGGCCACTCCTGGGCCTCTGGTATCGCCAACGG
AGCCGGTAGCCGTGACCAAGAGTCTACTGGTGAGGCTGTCAACGGCTACTACGGTGCTCTCCTTTGGGCC
TCCGTCGCTCTGTCTCAGGACTACGTTAACTACGCCAAGCTTCTCGTCGCCACCGAGCAGCAGGGTGCCC
AGGTCTACTGGCACTTGTACCCCCAGCAGAGCCAGACCGACCCCAACAACCCCTACCCCGAGCCTGCGGT
CCGCAACCTGGTCACCATGGGCAATGTCGAGGACTGGCAGTCCGGTGCCTGGCTGTTCTGGGGCAACCAG
AAGAGTGAGATTGCCGCCATCCAGATGCTTCCCATCACCCCCATCAACGAGGTCCTGTACGACACCCAGT
GGGTTAACAACGTCTGGTCTTATGCCCAGAACGAGATTGTCGACCCAACTATTGCTGATGACTGGCGATG
CGTTATGATTGCCGCTTACGCCaacgccaacCCTCAGACCGCTGCTGCTTGGAGTGCTAACCTTACCACC
TGGGGATCTGGAAACACCTTTACCAACGAGCTCTTCTTCATCGGCACTCGTCCCAACCCCAGCGGCCAGC
CCATCTGCGGCACCAATTTCCCCCAGAACCCCTACGGCAACTTCAAGATCCAGGCCGCCACGAGCGGCCA
GTGGGTTGTTCCCAACAGCGCTTCCTCCAACCTCGTTGCCTCCGGCTCTCAGGCCAACGCCGGCGTCTTC
GTCAGCGCATACACCCCCAACGCCGGTACCCTCAAGCTCACCAGCAACAACCAGTACGTCACGGCCGACC
AGTCTGGCAACTTTGCCCTGCAGGCTGCCCGTGCTACTGCTTCTTCCTGGGAGGTCTTCACCATCCGCCA
GAAGATTGGTGCTGCCTCTGGCGTGTACACTATCAAGGCTGGTAGCAACAAGCTGTGGGTTGGGCTGGCT
GCTGATGGCTCGCTCATCAACAACGTGGCTACGGAGTCTGCTGCCGCTGGCTTCCGCTTTGTTTCATCAT
AA
>Tha_a00259-T3
ATGTCGGATCCCAATAACTACACCATTGGGTGGATCAGCGCCATCGAGATCGAGTACATTGCTGCGCAAG
CATTTCTCGACGAGCGGCACAAAGGGCCAAGACAGGTCCATAGGGATGATGCGAATCATTATACGCTAGG
CAGAATTGGAAACCACAATGTGGTGATAACAGTTCTGCCCCGAGGAGACAATGGCGTGGCAGCCGCAGCA
ATGGCTGCAAAAGATATGATGCACACCTTTCCTAACGTCAGGGTATGCCTGATGGTCGGTATTGGTGGTG
GTGCACCCAGCAAAAGACATGACATACGTCTTGGAGATGTTGTTGTCAGTATTCCCACCTTTTCCGAAAG
GAGTGGAAACCTGGGTGGTGTGGTTCAGTATGATTACGGGAGAACGATTCAGAAGAGGTGCTTTCAAGGC
GCAAGATACTTGAATCAACCGGACAAAGCTTTGCGTAATGCGGCGAACGGGCTCAGCGCAAAGTATAAGA
GCGAGGGCAATAATATTGACACAGTCATCAACGACATCCTCGCCAAAAATGAAAAGCTACAAAAAGAATA
CAGCCGGCCAGATCCAGACTCCGATAAACTCTATTCAAGCGACTCTGTCCAAACATCAGGCACTGATGAG
AACCTTGCATCCGAACTAATACAACGACCTAAAAGGTCTGAGAAGGAAGATAATCCGGCAATTCACTACG
GCCTGATTGCTTCGGCTGATGGCTTCATGGAAGACGCTCAGATCCGAGACATACTCGCAGAGGAACTCGA
CGTCTTGTGCTTTGAAATGGAAGCTGCAGGATTAATGAACAGCTTCCCGTGCCTAGTAATTCGCGGCATT
TGCGATTACTCGGATAGGCACTGGTTCAAGCAGTGGCGAGGCTATGCAGCCATGACAGCAGCAGCATATG
CAAAGGCCCTTCTCGAAATGGTGCCAGTGCGCGAGGTTAATACAATGCAAACAATTAATGATTTTGTCTC
GTCTGGCTTTATTGAGAAAACAAAAAACTTCATCGCGCCGCTTTGGGGAGACAAGAAGAAAGAAGCTGTT
TCTGTGTCTGCCgaccctgaagagactcagacaaaggacagaagcaaagatcagATGCCCCCGACTCCAG
CGCAATCACCAGTCATGGGAGATTTTGACCCCGAGGAGACTCAGGCAAAGGACAGCGGCAAAGACCAGCC
CTACCAGATGTCCCGAAACCAAACCGCGAAAACGCCGCCGGCCAAGGACGGCTTCACCAGTAGCCAGACT
GAGATTAAGCATGTGTACATCGCAGTGATGGGCGTCACTGGCGCTGGGAAGAGCTCTCTCATATCTCTAT
GTACTGGCAAAAATGTTAAGATTGGGCATAACTTGGAGTCATGCACCTCTGATGTCGAGGATGTCGAGTT
CATGCTCAACGACCACGTCTGCGTCCACCTCATTGATACACCGGGCTTCGACGACACAAGCCGCTCTGAT
GTAGAGGTGCTGCAAAACATTGCCGTCTGGCTTACTGACTCGCTCAAACTTGAGGATATAAAGCTCAGCG
GCATAATCTATCTGCACCGCATCATTGATGTCCGCATGGCTGGCTCTGCACTCCGCAACTTGTCGATGTT
TAAGAAGCTATGCGGCGAGGGGGCATATTCGTCAGTTGTCCTCGCCACCAGCATGTGGAGCCAGGTCGAT
GAGGCTACAGGTGCGCAGCGCGAGCAGGAACTCATTAAGACGAAAAAGTTTTGGGGCCACATGCATGAGA
AAGGCAGCCGCATCTTCCGGCTGTACCAGACGCGCGAGAGCTGCCTTGAAATCATCAAGTATATTATCTC
TTTAGGCTCGACTACTCTTCTTGAGCTGCAAGATGAGATCGTCAACCACCACCGCCAAATCGAGGATACT
GAGGCGGGCGTGCAGCTTAACCAAGATATTATCCGCGAGCGCAAGAAGCACCAAGCTGAGCTGCTGGCTT
tgaaggagcagatgcaggagGAGATGGCGGAGCACGATGCTGAACTGCAACGCGCTTTGAAGgaggagta
cgatgagcttaaggagaACATTCGCCGCAGCGATGAGGAGCAGGCTAAGCTCAAGCAGGACCTCAAGGAT
GTTCACgagcgcaaggagcgagagttgcttgagctcaagaAGCTGATGGAGGCTGAGCGCAAGAGGTACG
ATGAgaaccagaagcggcaagccgaggaatacgacgacaagatccgcctcagcgaagagcgcagccgtaa
gcagttggagatcctcgagcgaaaaAACAGCGAACAAAATGACAGGCTCCGTCGCACGGAAGAGGCCCAT
TATAAGCAGAAGGAGGCCCTCGAGCGGCAAGCCAAGGAGAATGCCGATCGCGTAAAGGCCTGGGCCGAGC
accgcgacacaccacttcaccttgcagctatgaacggaaaagcagatgtggctgcatcgcttctctgcga
aggagctgatattgaagctcagaataaATACGGCCAAACACCATTTTATCTTGCAGTTATAAAcggaaac
tcagatatggccgagttgctacttgatcaaggagctgatattgaagctatggATACCGATGGTTGGGCAA
TTCTTCAAAGGATGGCTGCTAGAGGAAACGCAGACATGGTTAATTTTCTTCTTGACCATGGAGCTAAACT
TGAAGCCAGGGTAAATAATAACGGCAATACTCCATTTGGCCTTGCAGTCTGGAATGACGAACCGGATATG
GCCAAGTTACTGCTTAATCGAGGAGCCAATATTAACGCCCGGCAGTCAGATGATGGCCGTACAATTCTTC
ATCATGTGGCTGCTGATGGAAGAGTCAAGATGGTTGATTTTCTTCTTTCCAATGGAGCTTATCTTGAAGC
CAAGACGAACAAAGGCGATACACCATTTGGCCTTGCACTTTGGAATGAACACACAGATGTGTCCAAGTTG
CTGCTATATCGAGGAGCTAACATTGAAGCTCGGCGACCGAGTTGTGGTTCCACAGAACTTCATGTTATGG
CTTCtaatggaaaagaagatatggttaaatttcttcttgaccatggagctaaacttgaagcccggacaga
taatggcgctactccacttggaagtgcaagttggaatggagaagcagacgtggccaagttgcttcttaat
cgaggagccaatattgaagccagGACGAATGACCACGAAACACCATTTGGCCTTGCCATTGCGAATGGGA
AAACAGATGTTGCCAAGTTACTGCTTAATCGAGGAGCTAATATTGACGCGAAGCAAAGTGATCGGGGACA
TACACGACTTCATCTTATGGCCTCTCGTGGAGACATGGatatggttaaatttcttcttagctacggagct
gatattgaagcTAAGATAGAGGGTGGCAACACCCCTTTGCTGCGCCCAATCTGGGATGGAAAATATAATA
TGGCTAACTTACTGCTCAATCAAGGAGCTAATATCGATGCTCTACAGGATCGTCAAGGGTGTACAATGCT
TCATATTGCGGCTTCTCAAGGAAAAGCAGATATAGTTCGATTTCTTCTTGACCATGGAGCTAATATTGAA
GCCAAAGACAATAATGGCCATACACCACTTGCATATTCGAATGGGAAAGTAGATGTGGCCAAACTGCTGC
GTGATCGAGGAGCCAGGGGTTAG
>Tha_a00260-T1
ATGGCAAATACCAACGCTCTCAAGGCTCAGTCGCTTTTCGACCTCTCCGGCAAGGTCGCCCTTGTCACCG
GAGGAGGCTCTGGAATCGGGCTCATGGCCGCACAAGCTCTAGCCGGGAACGGCGCCAAAGTCTACATCTG
TGGCCGAACCAAAGAAAAGCTCGAGACAGCAGCATCAACCCATGGCGAAGAGGCTCACGGCGAAATCATT
CCCATTCAAGCAGACGTCAACTCCAAAGAAGGCATCAAATCTCTCGTCGAAGAGCTCCAAGCGCGGGAGA
AATGCCTCTGCATTCTCGTTAACAACGCCGGCGTCAGCAGCTCCAAGCATACGACTGCGGAAGCGCATTC
TGCTGAGGAGCTGAAGAAGTCGCTTTTCGACAGCGATGAGGCCACTTTTGACGATTGGACTGATGTGTAC
CGGACTAATGTTGCAGCCATGTATTTCACCACTGCTGCGTTGCTGCCGCTGTTGCAGAAGTCTACAGAGA
CGAATCCTGGATGGTCCGCCACCGTCATTAACATTACTTCCATCTCGGGCCTGATCAAAACAAGTCAGCA
CCATTTCAGTTACAACGCCTCCAAGGGCGCGGCGGAACACTTGACACGCATGATGGCGGCGGAAATCGCT
GCTGCGGGACTCAAGATTCGCGTCAACAGCATTGCGCCGGGTGTATTCCCCAGCGAGATGACTACGGGAG
AGAGTAATGAGAATCAAAAGAGTCAGTTGGGGAAGTCTAAATTTGAGGACATGATTCCTGGTAGTCGTCC
GGGAAAGGACGAAGACATGGCACAGGCGGTGCTCTTCCTTGCTTCAAATCTGTTTGTTAATGGACAGAGA
GTCGTGGTTGACGGAGGACACACGCTCGCTGACGGATTGTAA
>Tha_a00259-T1
ATGCTAATAGAGGCAGATTTTGTCTCGTCTGGCTTTATTGAGAAAACAAAAAACTTCATCGCGCCGCTTT
GGGGAGACAAGAAGAAAGAAGCTGTTTCTGTGTCTGCCgaccctgaagagactcagacaaaggacagaag
caaagatcagATGCCCCCGACTCCAGCGCAATCACCAGTCATGGGAGATTTTGACCCCGAGGAGACTCAG
GCAAAGGACAGCGGCAAAGACCAGCCCTACCAGATGTCCCGAAACCAAACCGCGAAAACGCCGCCGGCCA
AGGACGGCTTCACCAGTAGCCAGACTGAGATTAAGCATGTGTACATCGCAGTGATGGGCGTCACTGGCGC
TGGGAAGAGCTCTCTCATATCTCTATGTACTGGCAAAAATGTTAAGATTGGGCATAACTTGGAGTCATGC
ACCTCTGATGTCGAGGATGTCGAGTTCATGCTCAACGACCACGTCTGCGTCCACCTCATTGATACACCGG
GCTTCGACGACACAAGCCGCTCTGATGTAGAGGTGCTGCAAAACATTGCCGTCTGGCTTACTGACTCGCT
CAAACTTGAGGATATAAAGCTCAGCGGCATAATCTATCTGCACCGCATCATTGATGTCCGCATGGCTGGC
TCTGCACTCCGCAACTTGTCGATGTTTAAGAAGCTATGCGGCGAGGGGGCATATTCGTCAGTTGTCCTCG
CCACCAGCATGTGGAGCCAGGTCGATGAGGCTACAGGTGCGCAGCGCGAGCAGGAACTCATTAAGACGAA
AAAGTTTTGGGGCCACATGCATGAGAAAGGCAGCCGCATCTTCCGGCTGTACCAGACGCGCGAGAGCTGC
CTTGAAATCATCAAGTATATTATCTCTTTAGGCTCGACTACTCTTCTTGAGCTGCAAGATGAGATCGTCA
ACCACCACCGCCAAATCGAGGATACTGAGGCGGGCGTGCAGCTTAACCAAGATATTATCCGCGAGCGCAA
GAAGCACCAAGCTGAGCTGCTGGCTTtgaaggagcagatgcaggagGAGATGGCGGAGCACGATGCTGAA
CTGCAACGCGCTTTGAAGgaggagtacgatgagcttaaggagaACATTCGCCGCAGCGATGAGGAGCAGG
CTAAGCTCAAGCAGGACCTCAAGGATGTTCACgagcgcaaggagcgagagttgcttgagctcaagaAGCT
GATGGAGGCTGAGCGCAAGAGGTACGATGAgaaccagaagcggcaagccgaggaatacgacgacaagatc
cgcctcagcgaagagcgcagccgtaagcagttggagatcctcgagcgaaaaAACAGCGAACAAAATGACA
GGCTCCGTCGCACGGAAGAGGCCCATTATAAGCAGAAGGAGGCCCTCGAGCGGCAAGCCAAGGAGAATGC
CGATCGCGTAAAGGCCTGGGCCGAGCaccgcgacacaccacttcaccttgcagctatgaacggaaaagca
gatgtggctgcatcgcttctctgcgaaggagctgatattgaagctcagaataaATACGGCCAAACACCAT
TTTATCTTGCAGTTATAAAcggaaactcagatatggccgagttgctacttgatcaaggagctgatattga
agctatggATACCGATGGTTGGGCAATTCTTCAAAGGATGGCTGCTAGAGGAAACGCAGACATGGTTAAT
TTTCTTCTTGACCATGGAGCTAAACTTGAAGCCAGGGTAAATAATAACGGCAATACTCCATTTGGCCTTG
CAGTCTGGAATGACGAACCGGATATGGCCAAGTTACTGCTTAATCGAGGAGCCAATATTAACGCCCGGCA
GTCAGATGATGGCCGTACAATTCTTCATCATGTGGCTGCTGATGGAAGAGTCAAGATGGTTGATTTTCTT
CTTTCCAATGGAGCTTATCTTGAAGCCAAGACGAACAAAGGCGATACACCATTTGGCCTTGCACTTTGGA
ATGAACACACAGATGTGTCCAAGTTGCTGCTATATCGAGGAGCTAACATTGAAGCTCGGCGACCGAGTTG
TGGTTCCACAGAACTTCATGTTATGGCTTCtaatggaaaagaagatatggttaaatttcttcttgaccat
ggagctaaacttgaagcccggacagataatggcgctactccacttggaagtgcaagttggaatggagaag
cagacgtggccaagttgcttcttaatcgaggagccaatattgaagccagGACGAATGACCACGAAACACC
ATTTGGCCTTGCCATTGCGAATGGGAAAACAGATGTTGCCAAGTTACTGCTTAATCGAGGAGCTAATATT
GACGCGAAGCAAAGTGATCGGGGACATACACGACTTCATCTTATGGCCTCTCGTGGAGACATGGatatgg
ttaaatttcttcttagctacggagctgatattgaagcTAAGATAGAGGGTGGCAACACCCCTTTGCTGCG
CCCAATCTGGGATGGAAAATATAATATGGCTAACTTACTGCTCAATCAAGGAGCTAATATCGATGCTCTA
CAGGATCGTCAAGGGTGTACAATGCTTCATATTGCGGCTTCTCAAGGAAAAGCAGATATAGTTCGATTTC
TTCTTGACCATGGAGCTAATATTGAAGCCAAAGACAATAATGGCCATACACCACTTGCATATTCGAATGG
GAAAGTAGATGTGGCCAAACTGCTGCGTGATCGAGGAGCCAGGGGTTAG
>Tha_a00259-T2
ATGCCCCCGACTCCAGCGCAATCACCAGTCATGGGAGATTTTGACCCCGAGGAGACTCAGGCAAAGGACA
GCGGCAAAGACCAGCCCTACCAGATGTCCCGAAACCAAACCGCGAAAACGCCGCCGGCCAAGGACGGCTT
CACCAGTAGCCAGACTGAGATTAAGCATGTGTACATCGCAGTGATGGGCGTCACTGGCGCTGGGAAGAGC
TCTCTCATATCTCTATGTACTGGCAAAAATGTTAAGATTGGGCATAACTTGGAGTCATGCACCTCTGATG
TCGAGGATGTCGAGTTCATGCTCAACGACCACGTCTGCGTCCACCTCATTGATACACCGGGCTTCGACGA
CACAAGCCGCTCTGATGTAGAGGTGCTGCAAAACATTGCCGTCTGGCTTACTGACTCGCTCAAACTTGAG
GATATAAAGCTCAGCGGCATAATCTATCTGCACCGCATCATTGATGTCCGCATGGCTGGCTCTGCACTCC
GCAACTTGTCGATGTTTAAGAAGCTATGCGGCGAGGGGGCATATTCGTCAGTTGTCCTCGCCACCAGCAT
GTGGAGCCAGGTCGATGAGGCTACAGGTGCGCAGCGCGAGCAGGAACTCATTAAGACGAAAAAGTTTTGG
GGCCACATGCATGAGAAAGGCAGCCGCATCTTCCGGCTGTACCAGACGCGCGAGAGCTGCCTTGAAATCA
TCAAGTATATTATCTCTTTAGGCTCGACTACTCTTCTTGAGCTGCAAGATGAGATCGTCAACCACCACCG
CCAAATCGAGGATACTGAGGCGGGCGTGCAGCTTAACCAAGATATTATCCGCGAGCGCAAGAAGCACCAA
GCTGAGCTGCTGGCTTtgaaggagcagatgcaggagGAGATGGCGGAGCACGATGCTGAACTGCAACGCG
CTTTGAAGgaggagtacgatgagcttaaggagaACATTCGCCGCAGCGATGAGGAGCAGGCTAAGCTCAA
GCAGGACCTCAAGGATGTTCACgagcgcaaggagcgagagttgcttgagctcaagaAGCTGATGGAGGCT
GAGCGCAAGAGGTACGATGAgaaccagaagcggcaagccgaggaatacgacgacaagatccgcctcagcg
aagagcgcagccgtaagcagttggagatcctcgagcgaaaaAACAGCGAACAAAATGACAGGCTCCGTCG
CACGGAAGAGGCCCATTATAAGCAGAAGGAGGCCCTCGAGCGGCAAGCCAAGGAGAATGCCGATCGCGTA
AAGGCCTGGGCCGAGCaccgcgacacaccacttcaccttgcagctatgaacggaaaagcagatgtggctg
catcgcttctctgcgaaggagctgatattgaagctcagaataaATACGGCCAAACACCATTTTATCTTGC
AGTTATAAAcggaaactcagatatggccgagttgctacttgatcaaggagctgatattgaagctatggAT
ACCGATGGTTGGGCAATTCTTCAAAGGATGGCTGCTAGAGGAAACGCAGACATGGTTAATTTTCTTCTTG
ACCATGGAGCTAAACTTGAAGCCAGGGTAAATAATAACGGCAATACTCCATTTGGCCTTGCAGTCTGGAA
TGACGAACCGGATATGGCCAAGTTACTGCTTAATCGAGGAGCCAATATTAACGCCCGGCAGTCAGATGAT
GGCCGTACAATTCTTCATCATGTGGCTGCTGATGGAAGAGTCAAGATGGTTGATTTTCTTCTTTCCAATG
GAGCTTATCTTGAAGCCAAGACGAACAAAGGCGATACACCATTTGGCCTTGCACTTTGGAATGAACACAC
AGATGTGTCCAAGTTGCTGCTATATCGAGGAGCTAACATTGAAGCTCGGCGACCGAGTTGTGGTTCCACA
GAACTTCATGTTATGGCTTCtaatggaaaagaagatatggttaaatttcttcttgaccatggagctaaac
ttgaagcccggacagataatggcgctactccacttggaagtgcaagttggaatggagaagcagacgtggc
caagttgcttcttaatcgaggagccaatattgaagccagGACGAATGACCACGAAACACCATTTGGCCTT
GCCATTGCGAATGGGAAAACAGATGTTGCCAAGTTACTGCTTAATCGAGGAGCTAATATTGACGCGAAGC
AAAGTGATCGGGGACATACACGACTTCATCTTATGGCCTCTCGTGGAGACATGGatatggttaaatttct
tcttagctacggagctgatattgaagcTAAGATAGAGGGTGGCAACACCCCTTTGCTGCGCCCAATCTGG
GATGGAAAATATAATATGGCTAACTTACTGCTCAATCAAGGAGCTAATATCGATGCTCTACAGGATCGTC
AAGGGTGTACAATGCTTCATATTGCGGCTTCTCAAGGAAAAGCAGATATAGTTCGATTTCTTCTTGACCA
TGGAGCTAATATTGAAGCCAAAGACAATAATGGCCATACACCACTTGCATATTCGAATGGGAAAGTAGAT
GTGGCCAAACTGCTGCGTGATCGAGGAGCCAGGGGTTAG
>Tha_a00261-T1
ATGAGAACCGCCGACTATATCACCTACTTCCTTGCCTGTGCCGGAACAGTCGCAGGTCAAGCACTTGGCA
AGCCATCTCTGAACTACCTTGGCCTTGTGAACGTGACACTCGGATCAGCCTTGGACGCTGGAGATGTTGG
GCTCGGCCAGCAAGTAACGATTCCGATAACTGGGGGCACTGTCAGCGGACCAAGCGTCACTGGAAAGGTC
CTATCGTTTGGCGCCGACTACGGGTCATATGATGCCCAGGGGTTCTACCATCCTGACGCACGCTTAAATG
TACAAACTGATGACGGCGCATTGATTTACCTGCAACTGTTTGGGACACAGCTGGAAAATGACGACGGTCA
AGCAGATGGCCACCGGGGCATCGTGAGGGTCAAGTATGAAACGGGGCATGCCAATTACACGTGGCTGAAC
TTTGTCGCTGCTACGGCCATCTACGAGTTGCCTGCTGATGGCCAAGATACATATCTGGTTGCGGATATTT
GGGAGGTATTTGCAATTGACATTGAATCTGTCAATGATAGAGCCAAGCATTGCTAA
>Tha_a00262-T1
ATGGAGCCCATTCAACCCAGTCAAAGCTTGAGCGAACAGTTCCCCAACCACTGGCAGGCCAGCACAGCCG
ACAGCAACCTTACGCTACATGGCTTCCGTCGCTTCAAGACTTCACACTTACTGAATTTGCGGTATCTTGA
GGCCGAGGTTGCCGAAATAGATCATCTCGTCTATCAACTTGGCCTCAGCTTGAACGTGGAGCCATCCTCG
ACGGATAGGCTGGGGCTGAGGCATTGTAAAAGGGATGAAACACTACCTTCTACTGACCAAGCAGTTTCAA
AGGAGCTTATACAACAACTCCGTCAATCGTTAAAGCAGTATGATGAGGCGTTGGTTGCTTTTAATACGAT
TATGTCTATGGATACTTTCGCGCTCCTTGATGATGAAAAACAATGCAGTCTCAGGACAGACATTACCTTA
TATGAAATGTATAAAACAAGACTTCTGAGGGTAGATCAGACGCCCCGTACTCGACAAGACCCCTTACAGC
GTTCCATTCATCAACTTCTACGGTGGTTTCGATATTCGCGGATATCTAAATCGTCTCAGAATAACATTGA
GAGCACCAGTCCTTTCGGAATGAATCAGGCATCGTCTTCCCAAAATGCCACACTTATTTCAGAGATAATT
TCTCGAGTCATTATAGGGATAGTCACGGCTATCTTTTTGATAGCTCCTCTTATTGCCCTGTCATATGAGA
CACGGAAGAGCATCCAAATTGTTATCATTTCAACCTGTATTGTGGTGTTTGCATGTCTGGTATCAGTATT
GTTGAGGGCATCTAACCTAGAGATGATGGTTGTTACTGCTGCATACGCTGCAATAATTGCAGTATTTGTT
TCTAATGGCCCGGTATCTAATTAG
>Tha_a00263-T1
ATGTCTCGCACCGAATCTGGCAGCTTCAAGCCCGTTGAGGAGGCTCAAAGACAGGATCTTCCTGGCTTGG
AGAAGGACATGAAGCCAACTAGCGAAGCAACCGCTTTGGAGGGAAAACATGAACATCAAGAATACCTAGC
AGCCGGAAAACTCAAAGGCAACAAAGCATTGATCACCGGTGGAGACTCCGGCATAGGCCGTTCCGTCGCA
GTCCTCTTCGCCCGCGAAGGTTCCGACGTAACAATCGTCTACCTCCCGGAAGAAGAACAAGACGCCCAAG
AAaccaaaaaaATGGTCGAAAAAGAAGGAAAGCAATGCCTCCTCATCCCAGGAAATCTCATGGACAACGA
GACCTGCCGCAAAGCCGTCGAGCAGCACATGCAAAAATTCGGTGCGCTGCACGTCCTCGTCAACAACGCC
TCGAAGCAGGTCATGTGCGAGGACATTACGGAGATTGATCTGGACATGGTGGAGAGCACTTTTAGGAGCA
ATATCTTGCAGATGTTTGCTGTTACGAAGTATGCTGTGCCGCACATGGAGAAAGGTGGCTCTATCATCAA
CACAACTTCTACTGTTGCATTCAGAGGCACAGCCGCAATGGTAGACTATGCATCTACAAAGGGCGCCATC
ACTTCGTTTACAAAGTCGCTCGCAAAACAGCTCATGCCCAAGGGCATCCGCGTCAACGCTGTAGCCCCTG
GCCCTGTTCACACGCCTCTTCAGCCTGCCTCGCGTCCTGCGGAGCAGATGGAGGGATTCGGGAAGAAATC
TGGGATTGGAAGGCCTGGTCAGCCGAGCGAGATTGCTCCCAGCTTCATCTTTCTCGCGTCTAAGGATGCC
GAGCTTTATTACGGGCAAATTTTACACGCGTACCCTCTCGGTGATTAA
>Tha_a00264-T1
ATGCCTCGGAGAAAGGctgcccctgcggctcctgcTACTCCTGCAGTGCCGCCGCTGGACGGATGCGTCA
TTGCCATCAGCGGCAAGTTTGACAACTCCAAGCATACCCAAGCCTCTCTTGAACAGCTCATCAAATCCCT
GGGCGGAAGCGTCACCAAGACCGTCGCCAAAAGTACAACCCACGTTGTCTGCAGTGaagatgattacaac
aacaACACGGCAAAGGTCGCTGCCGGCAAGGCCAAAGACTTGCCTGTAGTCAGCGCGGCCTGGATCTTCG
AGGCTGAGAAGGAGAATAAGACAATCGACCCACAGACCCATGTCTGGGGCAGCGACAAGTCTGCCGGCCC
ACAAGCCAATGGCAAAAAGAGACCCATCATGGTGTCCAAGAGCGACGATGACGAAgagcccgagaccaaa
aaggcCAAAACCACGGGCTCCAAGGCTACGAAAGGAGCAAAGGGCAAGGCTAAAGCCGCCAACcctgagc
cagagcccgaGACCGAAGAAGCCAGCCAGGTGGCAGAGGGCCAATTTATTAAAAAGAAGGATTTCACAAT
TCCAGTAGACGAGCATTGCCCGCTGGTCCACACCGTGGTATACATTGACCCTGATTCTGGCCTGATATAC
GATGCTTCCCTCAACCAGACGAATGCATCCAACAACAATAACAAGTTTTACCGCGTCCAGGTTGTATTTG
ATGCCAaagcaaatcaataCAAGACATGGACTCGGTGGGGCCGCGTCGGAGAAACCGGCCAAAGTGCCAT
TCTCGGCAACGGCACCTCAGCAGATGCAATCAAGAACTTTGAAAAGAAGTTCAAAGACAAGTCTGGCCTG
TCTTGGGACAACAGGGGTGACAATCCAAAGCCAGGAAAGTATGCATTTGTTGAGCGAAGCTACAATCCAg
acgacgaggacgaggacgaTgccgacaaggccgACGACAAGGCCGGTGTGAaaaaagaagacgaTGAAGA
GGTTAAGATTGCGGATTGCACTCTTGAGCCCCAAGTCAAGTCACTTATGGAGCTCATCTTCAACCAGCAG
TATTTCCAGGCCACTATGACTGCCCTGAATTACGATGCGAACAAGCTCCCTCTAGGAAAGCTGAGCAAAA
CCACCATCACTCGCGGTTTCCAGCAGCTCAAAGATCTCGCGGCCTTGATGGATGATGCCTCTCTCGCGGC
CAGCAAGTGGAACACTACCGTTGCTAATGCCACGGAAATGCTTTCTAACATGTATTACTCCATCATTCCT
CACGCATTTGGCCGCAACCGTCCTCCTATTATCCGAGACAATGCCCTGCTCAAGAAGGAGATTGAGCTGC
TGGAAAGCTTGTCAGACATGAAGGATGCTGCAGATATTATGAAGATTGACCGCAAATCAACGGACAACGT
CCATCCCCTCGATAAGCAGTTCCAGAGCTTGGGTCTCAACGAAATGACGGTACTGGACCCCGAGAGCACT
GAATTCCAGTACCTATCAGACTACCTCCACGGTTCCAAGGGAGAGAGCCATGGCCACACCTACAAGGTCC
AGGACATTTTCCGAATCGAAAGACAGGGAGAGAACATCCGCTTCGACGACTATGTCGAGAAGAGCAAGAT
TGGCGCCAACCGCCGTCTTCTCTGGCACGGCTCGCGCGCGACAAATTTCGGTGGTATCCTTAGTCAGGGT
CTGCGAATCGCGCCGCCAGAAGCACCCGTCTCTGGTTACATGTTTGGCAAAGGTATTTACCTGGCTGATA
TGTCATCCAAGTCGGCCAACTACTGCTGCTCGTACATCTCCGGAGGCCAGGCGCTTCTGCTTCTCTGCGA
GGCCAAGCTGGGTGACCCCATGCAGCAATTGACTAATGCGAGCTACAACGCCGACACTTCTGCAAAGTCG
CAAGGCATGGAAAGTACCTGGGGTATGGGTATGACAGCGCCGCCAAAGTGGAAGGACGCTGGCGAGGTGC
ATGAGAGCCTCAAGGGTATTCAGATTCCCGACGTTTCCCACAAGCCATGTGCCACTAACGTAGACGGCGC
ATATCTCATGTACAACGAGTACATCTGCTACGATGTCTCGCAGGTAAAGCTGCGCTATCTCTTGCGTGTT
CAGATGTAG
>Tha_a00265-T1
ATGAAGGCCTCTTCAATCCTGGCACTTCTCAGTCTTGGGCTCCCTGTCCTAGCTGCGAGTATCCCCCAAT
ATCTTGAAGACCCTCAAAACTTCTACGTTAGCGGCACCGTTAAAGAGGCCGGCACAGATGATGAGTTTAT
TCCGTCAAGACCCACTGCGAGCAACGACGTCACCTTCTCTTGGTGCAGTGATTACAACCAGAACGCTACT
TGTTCTCAGATGAAGCTCAAGCACAGCTGGTGTTGTAGGTGCCCTTTGTCCGCTTTGTTTGAACTCTCTA
GCTTTGCTAACTGTGGGCTGGTAGATGACCTGGGTGCTTTGGACCCTAAAATTACGAAACAGTTGGAGGG
TGTTGGCGCATCTAATGGTAGATGCATGATGTTTCGGTAG
>Tha_a00266-T1
ATGTCTCAACAACCCGCAGACATGGCCACCAGCCAAAACGTCCAGTCCTGCCGTCTCCTCCAAATCCCAG
CAGAGATCCTCGACAGGATAACATGGCATCTCACCACCCCCGAGCTGTGTAACCTCCGCATCACCTGCAA
ATCCGTCGAAGAGGCCCTCTACTACAGTTTCACCACCGAGTTCTTCACACGCAAGCAGTTCATGATCTCC
GAGTTCAGCCTCAAGGCCCTCGTAGACATCTCTAAAAGCCGTCTGGCGGGACACTTGCGCCACGTACATT
TCGGCCTCGATCAGCTCGGCATGCACAGCACACCTTCGATGGGCGGAGAGAAAGCGCGCATGTTTGCACA
GCGCTTGATTGAGCAGGACACGCTCTGGTCACTAGGGCTGGTTCTCAAGTATTTGGCCGAGGCTTTCGGC
AACTTGCCAAACCTAGAAACGGTGGTTGTCCGTGACTTCAACTCCAATAGGAGATCTCGGGATGGCCCCC
ACGCTCACTGGTTGAGTTACGGCACCCAAACCATGTTGAAGGAAACCAGCGTTCGGCCTACGAATCATGC
AATCTTCAACCGGGGCCCAATGGAGTATGGCTTTGTCGACCAAATGTTCAAGGGCATTATCCATGCGCTA
GGAACGGCAAATGCCCGCCCAAAGGCCATTGAAATCATGGAGAGACAGGGCCACCCGCTTTTCGACTCTG
CTTTTCATATGCACCCAGACTTCGAAGCCTCCATTATTCCTGTTCTCCACGGCCTTAAAAGACTGCACTT
AACCCTTGAAGCGAACTCGAATGAGAATGGCTATGACGATCGACCGTATAAACACTATGGCTTAACCAAG
TTCCTACGACACTGTGATGGATTAGAGGAGCTCCGCATCAACGGAAGGCACAGCGCTAGCTCATACGATG
CTCGAAATAGCCTCAGCAACCTGTATGACTGGCTCACGGCGGAAGAATCAACATCTGAAACGGAAGCCCA
AAAAGAAGCCAAATCACCATCTCTCAATGGACAAACTAGCAATCTCTCACAGCTAAATGCTCCGATAAAG
TTCCCTCGGTTGCAAAACATTAGCTTGGGCATGACATCCTTTACCGTCGACGAACTCGTGCGCCTCATTA
CAAGGTTCGCCGACACAGTCCAGAATCTCGAACTATGGAGAATCAAACTGTTGTCTGAGGACCACAGCCT
TGAGAGAAGCCAGGTGCTGGAAGACAGAAATATTTTATTCGCCCAGGTGCTGAAAAAACTGCTCAACATA
CCTAATCTCAACCTTCGACATATCAAATTGGGTAACATGCAGCAGAAATGGTATCCCGTCGTCGGGCACA
ACATGCTGGAGGAGGTAAACTTCAAACCCACAGCAAAAACGAAGGATGAAGATGTGGATGCTGGGGTTGA
GCGCGTGACTAGGGAGTTGCAGTATACGGGCACAGATTGGAGACATTTTGTGGCTCATGAGATGATCCCT
CGGTTATATACCCCTAGACTCATTGGATATAAGGAAGCAAGTCAAGACGAAGAtgacgaagatgaagagg
atgaagacaatgacgacgacgacgacgacgacgacgacgacgatgacgatgcggacaACATGGATGAGGA
CGAGGAATAA
>Tha_a00267-T1
ATGATCCCCATGCAACGCTCTCTCTCATCGCCAGACTGCATTCAATCCTCCCCACCCGTGTCACCCACGG
TTACGCACGAATCGAGATCTTCCACTCCGTCACCGGACAAGAacaacggCGCCAATAATACCACAAGTAA
TAACAACGGCGTGGATGCTCAGCGGCCAAAGCGGTACGAGTCGCGAAGTCCCAGCCCGACGCCCACTCGC
TCCTCCGACATCCCCCAGACCTTGGCTTTGCGCCTGAGTGATGATGTCCAACCTCGCCGTGGACGTCACC
CCCGCCATCAGTCTCCCATGGCCTCTCGAAAGGCCATTGTGGCACAGCCCAACCTGCCAAACTCGAACAA
CGCAAGGCATGGCTCCAACTACCGCCCGCTGACTCCCACGAGCTCGTCAAACGAGACTCTGCCGGGGTCA
AAGTTCACCAAGAAGCCCTTGCTGCAGGATACGTCCATGTACACGAATACCCACCTGGTGCGGGACAGTG
ACAACACCACGCTGGAGGAGCTTGCCCACGTTGTGCGCCTCTCCAAATACCAGGAGCGCAAGCGCGCCAA
CACTCGAATCCGCCTGCAGAGGAGCCTCATCTCCACTGCATTGAGCGCCCGCCTGACACGCTGCGGCGAG
ATGGCTCATCGCTACCTTGTTGAAAGCTTCCGGAAAGACGACAAGGACGGCTTTGCGGCCCTGTACAATG
CTATCCACGACGTCCGCAAGAGCTGCGATGAGCTCCGCCGATATGCTCTTCTGGAGCCGGAGCTGGAATC
TCTGTCCTCCTCTGCCGCTCTAGGCTCGTCCGAGAGCCTGGACACACCCACTAACTCAACAGTTGGCGTT
GTCGATCCGCTCAAGTCCATCACCCCGTTTTTGCATGACATCTCTGCTTCCGCCAGAGAGACCTTTATCG
AGTTTCTGACACAGATCCGAACCAACCCTGACTACCTTGCCACTCGCATATGTGCCCTCTCGAGCTCGGA
ATTGAATGTCTTTTTGAATTTCCACAAAGGTTTGGAGCCGGTTGAGTCGGTTCTCCCATTCCCCACGAGG
AACCCCAACCGGCCCCATGCAAGTGCCTCGGGACGTAGCACCTCTAACACAGATATCGAGAGGCTCCTTT
CTTTCCAGAGACATGATCCCCTCTCGATCCTGATCCATGCTTGTTTTGCCAATTCGGCCGGCCCAGATAG
CTCCGAGGACCAGCGACGCACTGACATCTGGGCTACGGTCCTGGCCAGGCTGATAGCCGAACCCAAGTCT
GCCGGTGAACACTTCCTGATTTGTGTGCTAAACATCTGGACAGCTATGCGCGATTGGTCTGGTAAATCCA
AAATGGAGTGGTACCTGATGAAGATCCTTGAAGACGGTGCCTTTCTGCTGGATCGCGCAGAGGATCAGCA
CGGCACCCGATTCAACCTGTCAGACTGGAACCAGTCGGATGAACTCGCAGCCAAGGACTTTTACGACCGC
GCCGTCAACGGCTTGTTTGAGCTGGTCGACGACGAGGATGCTACCGGTATCCCTGAGGGCCTCCTGGAAC
TTGGAAATGCCATCCTGAGCAAGCTCGAAAACAAGTTTGTGGAAAACACCTCCAAATGGCTCGTCTGGAG
ATGCCTCTTCTTTGTCTTCCTGCTTGGGGTCATCATCCACCCCGAGTACTATGGCATGCTAGCTGAGTAT
CACATCACTCCCTATGCCCGGGAGAAGATCCTGAAAAAGGTTGCCATGAAAGCCCATGAATACGTTTCAA
GCATGTGGAGCGGAAAGCCTTCGGCCACCTGCGTCCCCGTGAACATCCCGCCCAAGATCAAAGGCCACGT
GGAGAACATCCTCTCCAGGTTCCAGGGGACCCGATCCAaggttcctgccgCTAAGCTCCTGCCGGCCAGA
TCAATCACCTCCCTCAGGGAGACTGTTGAGGTCCGCCCCTACTTGGTCATCAGCCCTGCCGATCTGGCAA
CGCTGGTGAATGCTCTCTTCCCGGAGAAGCGGCCCCACTCCGCACGTTCTGGCCCAGCCTCCATTTCCGG
GCTGTCGGCcatctccCAGCCCATCTCCATGGCCAACCACCACAAGAACAGCTTTGATACGGCCTCGATT
ATCAGTACCAGTGCCTCGTCCATCATGAGTGATGCTACCACGTCTCGCGACTTCATCTACGACCTCAACA
CTGCAACCCCGCGCTACTCTCCTCCTGCCGAGGACCCTGAGGAGCAAAGACGCCTCAGCAAGTATGAGGA
TGATGGCTATCGCCTCAGACTCGCCATCCATGAAATGCAGCAAAACCTTGGCTCAGATGTCGTTCGCGGA
TCAAGCCACCCATGCGCCGAGAGATGGGTAGTTCTCTTCATCTCCCCTGACGGAAAGAGCCTATCTACAC
AGATGACCTACGATCCGGATGATGAGCTCGAGGATGAGGAAAACTCATCCAGCACCGATACCGACGAGGA
TGAGACGCCGCAACGCCCCGAGCTGGACAAGGACTATCATCAGCTGCGCAACTCTGTTCTGAAGCTGGTG
GAAGATTATGAGATTCCTCGCAGCCTGGAACCTGAGCGTGGACGAGCACAGCTCAGTAATCGGGCTTCAG
GCCTCAGGAAATACACGTCACGGAACAGAATCATTCAGCCAGAGAAGACTGTTGCCAGTCGGAATCCTTA
CAGAAAGCAAATGGGCGTTGACGGTACAATTTCCACTACCGATTTGACGCCGAAGGAGCCCGAAGAGTCT
GAGCCCGTCTTAATCACAATGCTGAAGGCGGCTTCGTCTCAGTCAAAAGCTCAGGCTGACTTTGTTTCGG
CACACATGTACTGGAAGACGCTGAACCAGCTTACCGCGCTGGCATCGAGCTCTCTCAGACAGGACGGATT
CGCTGCTCTGATCAACATTCTAGCTAGGGGACCACGCGACGCCATTCGCCGCTCTGCATCTGCCATCGAA
GAGTACGATGCTTGGCTGGTTTGGCTGAAACAAAGCCAAGAACGCCACGAGGGCCTAATCGACACCATGA
TGAAGCGCGTCAATGCCATCCGCGACAAGATGTGGTACGTGACCGACGTTCGCAATTCCAAGGAATATGC
GCACAGCCGTGACATTTGTCAGGCTCTCAAGACCATGGGTATGCCGCGTCGTTGGAGCTCGTTTCAGCGG
TCAAGAGCTCACAACAACCGCGGTCCTAGTGCCTCCTACCTCTACCGCACCGAATCGCAGATTATGGACC
TCCTGGCCGCTTCGGAGGAGCAAGGCGGGCCGAACAAGCTTAGCGATGATCAGGCAGAGATGACCTCCAT
GTGGCTGCACCAGTACGGAATTGAGAATTTCTGCCAGGGAGAGGAGAGGATCCACCGGTTCAATTGCGAG
GTGGACCGATGCATCAGTAAGCTGGTTGGGGAAACTCTTCGAGATGCGCCGGTGCTGTGGTCAAGCGAGC
TGTATAAGCGTGACAAGCTGGTATATGATCGTAGCAAAGCAAGAGACCGCGATCACTCGTGGGCTGGTGA
TGACTCTACGAGCATCATCAGCGAACAAGATAGACGCCATACGTCATCGTCATCTGGGCGTTCTAGTTCC
TTTGCTCGCGATCTGAGATCCATGACAAGCAACAATACCAGTCATCACTCTTTGGACTCGTCAAGGCATA
GCCACTCGAGGACTGGTGGAATGCTCGCAGATATTCCCGATGGACAAGAATATTTTGACAAGGCGTCGCC
TGTTGATTCTTCGGGCACATTTTGGTCGCCGTTCCAACCGGCCATGTCTACCAGCTCGGCCCCATCGCGA
TACTCGCCTACCACCAGTCTTACCAATGTGTCGACAACTTTCTCGGCTCCTCACCACACGATTCCTTCAA
TCACAAGCGTGTCCACCGGCCGACCCAGCACAGCTGCTTCATCCAACGACACTATTCAACAGCATCGCAA
TGATGATGAAAAGACGCGATTCTTGAACGAGCTCAAGCAAACTCTCACCAGCTTGTTGCTGTCTGATCTG
GGCAACCAAGTTCTAGCACGGGGCTCGGAGACTGATGGCTGGTTCCAAAAGCTTGGTCAGCAATGCATCG
ATAGGAAGGATGCCCTGGAGAGACGAGCTCGTCGCAAGTCTGACAAGAAGTCTATGTCGAAACCAGGAAT
TGCTAGGCCGAGGGGCCTTGAAAAGAAAAGGAGCTTTGGAAACCTCAGGAATCCGACCGACAACACTGAC
AGAATGTCGGAGCCTGCCGATAACAACAGTCCCGTGGCTTCTCCAGAGTCTCCCATGGCTACGATTGATC
CACCTCCCGTCCCCAAGGAAACCTCAAATGAGTTCCCCTTCAAGAAGGCTTACCAGCGTCTTTTGAACAT
GTTCTGTGTCCATCCCAACCCTTACGCAAAGCTGAATGCCCTGAATGAGTTGGAACAGCTCATCATCGCT
TCGATGTTGTCCAGTGGTCCAAAGAGGGCGCGATGGAACAGGTCTGACGCAGGCTCCAGCATCGTGGAAG
ACCATGGCTCAAACTCCCGTCCTACTCCGCTAGAGGGTATGATTGACAATGTCAAGGAGCGCCGACTACA
AGCTATCCAATCTGGCCTTCCGTCGACCGGATTTTCTTTCACATCTCGCGGATCCAACTCGGAGACGCGA
TCTATTGTGTCTGGTGGTGCGTCCAACTCAGACCTCATCACCAAGGAGCTTTACActctcttccgagact
CCTCAATTCGACCAAAATCTCTCTTCCGTGACTTGCAGTTCAtcgctgcctttgtcccTGCCTCTATCCT
TGATAGGCCGGAGAAGGGCAAAGCCTTCTGGAATGCAGGACTCGCAGCGCTCAAGCTGAAATCGGAGGTG
TGCCGAACCATGGTGGAGATGGCAGACGAGGTGGTTGCAGCCCATGCGCATGCTCGCCAGTCAACTACTG
ATGGCGCTACTCCCCTCGACACACCTCAGTCAGCGACTGGTACTCCCCCACCCCCATCCACCATGTATGG
ACTGAACGATGTTGGTAAAATGTGGACCATTACCGCTAAAGAAGGATACCCCACGGCGCAGCGTGAGCTC
GCCTTGTTCTACTTATCTAACCCCGAATACGTTGAAAGAACAACGCTTCCCTTGTCCAAGCCGAGGGAAG
TGTTTAAGCAAACGGTTATGGAGAAGTATGGCCGCACCAGAggcggcctcggcggccccggtgctggcgg
tcttgGCAGTGTAGGTGTTTCCTCTAGAGGCTCGGGATCTGGAAACGGCGGCTCTGGCGATGGGCAGCTC
TCCGGTGGCAATGAAGGTGATGTTAGAACTGATCCAGGTTTGATGTGCGTCGCTGTCCACTGGATGGAAG
CGGCAGAACAGGGCGGCGACGAGCTTGCCTCGAGCTTCCTGCGACAAAACGAGTTTATGGGACTTAGTTG
A
>Tha_a00268-T1
ATGAAGCTGACCCAcgacgACGACATGTCATCACCACCCTCCAGAGACACACCGAGCGTGTCTAGCTCGC
TGGAGGCGGACACGAGATTGAGCCCAGATGCGAACGGACGAGAGAGATCCATTTTGAAGACCTGGCTGCT
GGAGAATGCCCCAGAGTATCGGCACCTGGTCGCCCTGCGACAAAAGGGATGGGAGAACAAGGCCGGTGAT
GTGTTTTTCGAAAAGCAAAGACAGCAAGCGGACCACGCAGATGAAAAGACGATCAAGTTTTTCTATAAAA
TGATGAAGAACATTGCCAGCGAGATGAACCAAGCCACCGGCGCACTCCGAGTCCACGTAACGTGGCCCGG
CAAGCCCCGGATGCTAGACTTTTGCGCAGCTCCGGGTGGGTTCCTAGAATCAGCCATCAGGATGAATGCC
CGAGCCGAAGCCACGGGGTTCTCACTGCCACCCACTCAGGGAGGACATGAGGTCATCATGCCGCTAGGCG
CAAACGTAGCATTCAAATACGCGGACATTACCATGTTTGCTGGGGATATGGGTTGTTACACGGAGGACAG
CATTCCTCAAGACCACCCAGACGCCGAGAGCTTCGTGCTGGAGCCGGCCATTGAGCGTGGGCGGCGCTTC
GATCTCATCTTCTGCGATGGGCAGGTTTTGAGAACGCATGCCCGAGCCGCCTATCGGGAGTCGTGGGAGT
CGCGGCGTCTGACAGCTACGCAGCTCGCCATTGGGCTCGAACACGTCTCGCTAGGCGGCACCATGGTGGT
CCTACTACACAAGCTAGAGGCCGTGGACACTGTGAACCTGCTCTACACGTTTAGCAGGTTCTCCTCCATC
CAGCTGTTCAAGCCCAGGAGCGCCCACGCCAAGAGGTCCTCGTTCTACATGGTGGCGACGAACATCAAGA
GCGATTCGCCGCAGGTGAGAGAAGCCATAGAATACTGGAAGACGCTGTGGAGGGTCTTGACGTTTGGCTC
CGACGAAGAGCGAAGCAACAAGATATCGGAGGGTCACATGGATCAACAGGTGTTGGTGGAGCAGTTTGGG
CCAGACCTTGTAAGGCTCGGGAAGAGAATATGGGAGATTCAGGCCAGAGCCCTCGAGAAGGCGCCGTTCA
TGCAGGCCGGGCAGAATGAGAGGATCCAAAGACCGGCTGAAGGGGGACCCTCATCTTTCTCATCTTGGCA
ATAA
>Tha_a00269-T1
ATGGCGAGCATTTCACCAACGTCATCTCCTCATCTCCAATCCAGATCCCTGGATACTCGAACGGCCAACG
AAGACTTGCATTCTATTAAAGTCGAACCTTCACCGCCTGAGGCATCTTCGGCTCCTCGCAAACGAGCGCC
TCTGCCCTCTCAGCCCAAATCCGCCGCCCCGCCACAGGCTCCATTTGTGCGCATCTCACTTCCGCCAGTC
AACAAAATGTCCATGACGGCGGTCATCAGCCCCAACCCGCCAATGGAACAGCCTCAGCCAAAGATGTCGA
TGACTTCCAAGGAATGGGTCATCCCGCCGCGGCCAAAGCCTGGGAGGAAGCCGGCCACTGACACTCCGCC
CACCAAGCGCAAGGCGCAGAACCGAGCAGCCCAGAGGGCGTTCCGTGAGAGACGGGCTGCGCGGGTTGGC
GAGCTTGAGGAGATGCTAGATGAGCACAAGAAAACTCAGGATAACCGGGAGAAGGAAATGGTCGATAAGA
TTCACAGTCTAGAGCTGGATGTGCAGTCGTTTAGATCCAGATGCCTGCTGCTGGAGAGTATGCTGGAGCG
AGAGCGACAGGAGCGCATGCGcgccgagaTGCAGGCCGAGACGCTCAGTCGCAGATACGAACAGGCCACT
TTCCGATCAGACAGCTTACCTTCCATGCCGCATCAGTCGTATAATCGGcagcagcaTCACCAGCCTTCCC
AGCAAAGGCacagtctatcggacaatCTGTCTGACAGTCGATTGGCTCAGCAGCAGTCAACGGCACGACA
CTTTTCCATCTCTCAAATAGTTACACCCCCTGAAACGATGGATGCTCACTCTCCTCATGATCTATCTGAA
ACACATCTCACCTGTGGTAGCTGCTCACCAAATGGACACTGCGCCTGTGCTGAGGAAGTCCTCGCATCAG
TGGTCAGTGGGTGCGGCAAGTGCGGCTTCGGAACAACTTGTCAGTGTCTAGACGACACTGCAAAGGTTGC
TAGCCACGTACCAGACTTGAAGCGGCCCATATCTCCATCAGGAGGAGCATCTCAAGAGAAGCGCCAGCGG
TCAATGGCGGCCGCCAGCAGAGAAACAGACTTCAGTTCCTTTTTCACGAGGACGACACAGCTGCCGCCAC
CTCAGCCCAGCTCCATCATGTCACAGCCCCTTTCAACAGACTTTAGGGATAGTTGCGGGTTCTGCAAAGA
TGGAACCTATTGCGTCTGTGCCGACACCGCCATGGCAACTCCCGCCATGACACCGGCAGACGCCTCGCCT
CCAGTGACAAGACAGACCAGGACACCACCTCCCATGGAGTCTGACGTTGTCACTCCGCTGCCACCCATGG
CAATGGAAATGACGGCCGACGGAGCAGTCAAGCTGCCGCGCCGCAAGCAAGCGCGCTCCCAACCGCAGAC
AGCCACGGCTTCTCGCGGTAGCTGCGGCCCCAACGGCCCGGGCACATGCGCTCAGTGTCAGGCTGACCCG
AAATCGGGCTTGTTCTGCAGACTGATGGCCGCCAGCTTCAACCGCGAGCAAGGTGCCAGCGCAGACggct
gctgcggcGGGAAGGGagccggcggcggCTGTTGCAAGTCCAAGCCCAGCCAAGAGAAGATTACACTTCC
[truncated: 18,983,922 more chars]
