# Supplementary material for: Genomic Characterization and Establishment of a Genetic Manipulation System for Trichoderma sp. (Harzianum Clade) LZ117
Source: J Fungi (Basel). 2024 Oct 7;10(10):697. doi: 10.3390/jof10100697 (PMC11508783; doi:10.3390/jof10100697)
Supplement: Supplementary file 1 [file jof-10-00697-s001.zip › Supplementary Materials S5/Trichoderma_harzianum_LZ117_Rename.gff3]

##gff-version 3
scaffold_1	funannotate	gene	19479	21387	.	+	.	ID=Tha_a00001;
scaffold_1	funannotate	mRNA	19479	21387	.	+	.	ID=Tha_a00001-T1;Parent=Tha_a00001;product=hypothetical protein;
scaffold_1	funannotate	exon	19479	19680	.	+	.	ID=Tha_a00001-T1.exon1;Parent=Tha_a00001-T1;
scaffold_1	funannotate	exon	19758	20159	.	+	.	ID=Tha_a00001-T1.exon2;Parent=Tha_a00001-T1;
scaffold_1	funannotate	exon	20223	20933	.	+	.	ID=Tha_a00001-T1.exon3;Parent=Tha_a00001-T1;
scaffold_1	funannotate	exon	21015	21123	.	+	.	ID=Tha_a00001-T1.exon4;Parent=Tha_a00001-T1;
scaffold_1	funannotate	exon	21207	21387	.	+	.	ID=Tha_a00001-T1.exon5;Parent=Tha_a00001-T1;
scaffold_1	funannotate	CDS	19479	19680	.	+	0	ID=Tha_a00001-T1.cds;Parent=Tha_a00001-T1;
scaffold_1	funannotate	CDS	19758	20159	.	+	2	ID=Tha_a00001-T1.cds;Parent=Tha_a00001-T1;
scaffold_1	funannotate	CDS	20223	20933	.	+	2	ID=Tha_a00001-T1.cds;Parent=Tha_a00001-T1;
scaffold_1	funannotate	CDS	21015	21123	.	+	2	ID=Tha_a00001-T1.cds;Parent=Tha_a00001-T1;
scaffold_1	funannotate	CDS	21207	21387	.	+	1	ID=Tha_a00001-T1.cds;Parent=Tha_a00001-T1;
scaffold_1	funannotate	gene	21675	24512	.	-	.	ID=Tha_a00002;
scaffold_1	funannotate	mRNA	21675	24512	.	-	.	ID=Tha_a00002-T1;Parent=Tha_a00002;product=hypothetical protein;
scaffold_1	funannotate	five_prime_UTR	24475	24512	.	-	.	ID=Tha_a00002-T1.utr5p1;Parent=Tha_a00002-T1;
scaffold_1	funannotate	exon	24311	24512	.	-	.	ID=Tha_a00002-T1.exon1;Parent=Tha_a00002-T1;
scaffold_1	funannotate	exon	21675	24195	.	-	.	ID=Tha_a00002-T1.exon2;Parent=Tha_a00002-T1;
scaffold_1	funannotate	CDS	24311	24474	.	-	0	ID=Tha_a00002-T1.cds;Parent=Tha_a00002-T1;
scaffold_1	funannotate	CDS	21675	24195	.	-	1	ID=Tha_a00002-T1.cds;Parent=Tha_a00002-T1;
scaffold_1	funannotate	gene	25619	28347	.	-	.	ID=Tha_a00003;
scaffold_1	funannotate	mRNA	25619	28347	.	-	.	ID=Tha_a00003-T1;Parent=Tha_a00003;product=hypothetical protein;
scaffold_1	funannotate	exon	27814	28347	.	-	.	ID=Tha_a00003-T1.exon1;Parent=Tha_a00003-T1;
scaffold_1	funannotate	exon	26763	27753	.	-	.	ID=Tha_a00003-T1.exon2;Parent=Tha_a00003-T1;
scaffold_1	funannotate	exon	25619	26703	.	-	.	ID=Tha_a00003-T1.exon3;Parent=Tha_a00003-T1;
scaffold_1	funannotate	CDS	27814	28347	.	-	0	ID=Tha_a00003-T1.cds;Parent=Tha_a00003-T1;
scaffold_1	funannotate	CDS	26763	27753	.	-	0	ID=Tha_a00003-T1.cds;Parent=Tha_a00003-T1;
scaffold_1	funannotate	CDS	25619	26703	.	-	2	ID=Tha_a00003-T1.cds;Parent=Tha_a00003-T1;
scaffold_1	funannotate	gene	29261	30708	.	-	.	ID=Tha_a00004;
scaffold_1	funannotate	mRNA	29261	30708	.	-	.	ID=Tha_a00004-T1;Parent=Tha_a00004;product=hypothetical protein;
scaffold_1	funannotate	five_prime_UTR	30525	30708	.	-	.	ID=Tha_a00004-T1.utr5p1;Parent=Tha_a00004-T1;
scaffold_1	funannotate	exon	29719	30708	.	-	.	ID=Tha_a00004-T1.exon1;Parent=Tha_a00004-T1;
scaffold_1	funannotate	exon	29261	29665	.	-	.	ID=Tha_a00004-T1.exon2;Parent=Tha_a00004-T1;
scaffold_1	funannotate	three_prime_UTR	29261	29484	.	-	.	ID=Tha_a00004-T1.utr3p1;Parent=Tha_a00004-T1;
scaffold_1	funannotate	CDS	29719	30524	.	-	0	ID=Tha_a00004-T1.cds;Parent=Tha_a00004-T1;
scaffold_1	funannotate	CDS	29485	29665	.	-	1	ID=Tha_a00004-T1.cds;Parent=Tha_a00004-T1;
scaffold_1	funannotate	gene	31793	32883	.	+	.	ID=Tha_a00005;
scaffold_1	funannotate	mRNA	31793	32883	.	+	.	ID=Tha_a00005-T1;Parent=Tha_a00005;product=hypothetical protein;
scaffold_1	funannotate	exon	31793	31868	.	+	.	ID=Tha_a00005-T1.exon1;Parent=Tha_a00005-T1;
scaffold_1	funannotate	exon	31937	32334	.	+	.	ID=Tha_a00005-T1.exon2;Parent=Tha_a00005-T1;
scaffold_1	funannotate	exon	32407	32883	.	+	.	ID=Tha_a00005-T1.exon3;Parent=Tha_a00005-T1;
scaffold_1	funannotate	CDS	31793	31868	.	+	0	ID=Tha_a00005-T1.cds;Parent=Tha_a00005-T1;
scaffold_1	funannotate	CDS	31937	32334	.	+	2	ID=Tha_a00005-T1.cds;Parent=Tha_a00005-T1;
scaffold_1	funannotate	CDS	32407	32883	.	+	0	ID=Tha_a00005-T1.cds;Parent=Tha_a00005-T1;
scaffold_1	funannotate	gene	33740	35419	.	-	.	ID=Tha_a00006;
scaffold_1	funannotate	mRNA	33740	35419	.	-	.	ID=Tha_a00006-T1;Parent=Tha_a00006;product=hypothetical protein;
scaffold_1	funannotate	five_prime_UTR	35344	35419	.	-	.	ID=Tha_a00006-T1.utr5p1;Parent=Tha_a00006-T1;
scaffold_1	funannotate	exon	34335	35419	.	-	.	ID=Tha_a00006-T1.exon1;Parent=Tha_a00006-T1;
scaffold_1	funannotate	exon	33740	34245	.	-	.	ID=Tha_a00006-T1.exon2;Parent=Tha_a00006-T1;
scaffold_1	funannotate	CDS	34335	35343	.	-	0	ID=Tha_a00006-T1.cds;Parent=Tha_a00006-T1;
scaffold_1	funannotate	CDS	33740	34245	.	-	2	ID=Tha_a00006-T1.cds;Parent=Tha_a00006-T1;
scaffold_1	funannotate	gene	35915	37003	.	+	.	ID=Tha_a00007;
scaffold_1	funannotate	mRNA	35915	37003	.	+	.	ID=Tha_a00007-T1;Parent=Tha_a00007;product=hypothetical protein;
scaffold_1	funannotate	five_prime_UTR	35915	36105	.	+	.	ID=Tha_a00007-T1.utr5p1;Parent=Tha_a00007-T1;
scaffold_1	funannotate	exon	35915	36509	.	+	.	ID=Tha_a00007-T1.exon1;Parent=Tha_a00007-T1;
scaffold_1	funannotate	exon	36723	36865	.	+	.	ID=Tha_a00007-T1.exon2;Parent=Tha_a00007-T1;
scaffold_1	funannotate	exon	36945	37003	.	+	.	ID=Tha_a00007-T1.exon3;Parent=Tha_a00007-T1;
scaffold_1	funannotate	CDS	36106	36509	.	+	0	ID=Tha_a00007-T1.cds;Parent=Tha_a00007-T1;
scaffold_1	funannotate	CDS	36723	36865	.	+	1	ID=Tha_a00007-T1.cds;Parent=Tha_a00007-T1;
scaffold_1	funannotate	CDS	36945	37003	.	+	2	ID=Tha_a00007-T1.cds;Parent=Tha_a00007-T1;
scaffold_1	funannotate	gene	37239	38011	.	+	.	ID=Tha_a00008;
scaffold_1	funannotate	mRNA	37239	38011	.	+	.	ID=Tha_a00008-T1;Parent=Tha_a00008;product=hypothetical protein;
scaffold_1	funannotate	exon	37239	37347	.	+	.	ID=Tha_a00008-T1.exon1;Parent=Tha_a00008-T1;
scaffold_1	funannotate	exon	37602	38011	.	+	.	ID=Tha_a00008-T1.exon2;Parent=Tha_a00008-T1;
scaffold_1	funannotate	CDS	37239	37347	.	+	0	ID=Tha_a00008-T1.cds;Parent=Tha_a00008-T1;
scaffold_1	funannotate	CDS	37602	38011	.	+	2	ID=Tha_a00008-T1.cds;Parent=Tha_a00008-T1;
scaffold_1	funannotate	gene	38162	38875	.	+	.	ID=Tha_a00009;
scaffold_1	funannotate	mRNA	38162	38875	.	+	.	ID=Tha_a00009-T1;Parent=Tha_a00009;product=hypothetical protein;
scaffold_1	funannotate	exon	38162	38875	.	+	.	ID=Tha_a00009-T1.exon1;Parent=Tha_a00009-T1;
scaffold_1	funannotate	CDS	38162	38875	.	+	0	ID=Tha_a00009-T1.cds;Parent=Tha_a00009-T1;
scaffold_1	funannotate	gene	39371	40627	.	-	.	ID=Tha_a00010;
scaffold_1	funannotate	mRNA	39371	40627	.	-	.	ID=Tha_a00010-T1;Parent=Tha_a00010;product=hypothetical protein;
scaffold_1	funannotate	exon	39371	40627	.	-	.	ID=Tha_a00010-T1.exon1;Parent=Tha_a00010-T1;
scaffold_1	funannotate	CDS	39371	40627	.	-	0	ID=Tha_a00010-T1.cds;Parent=Tha_a00010-T1;
scaffold_1	funannotate	gene	41905	42357	.	-	.	ID=Tha_a00011;
scaffold_1	funannotate	mRNA	41905	42357	.	-	.	ID=Tha_a00011-T1;Parent=Tha_a00011;product=hypothetical protein;
scaffold_1	funannotate	exon	42138	42357	.	-	.	ID=Tha_a00011-T1.exon1;Parent=Tha_a00011-T1;
scaffold_1	funannotate	exon	41905	42083	.	-	.	ID=Tha_a00011-T1.exon2;Parent=Tha_a00011-T1;
scaffold_1	funannotate	CDS	42138	42357	.	-	0	ID=Tha_a00011-T1.cds;Parent=Tha_a00011-T1;
scaffold_1	funannotate	CDS	41905	42083	.	-	2	ID=Tha_a00011-T1.cds;Parent=Tha_a00011-T1;
scaffold_1	funannotate	gene	45410	47074	.	-	.	ID=Tha_a00012;
scaffold_1	funannotate	mRNA	45410	47074	.	-	.	ID=Tha_a00012-T1;Parent=Tha_a00012;product=hypothetical protein;
scaffold_1	funannotate	exon	45410	47074	.	-	.	ID=Tha_a00012-T1.exon1;Parent=Tha_a00012-T1;
scaffold_1	funannotate	CDS	45410	47074	.	-	0	ID=Tha_a00012-T1.cds;Parent=Tha_a00012-T1;
scaffold_1	funannotate	gene	48653	50447	.	+	.	ID=Tha_a00013;
scaffold_1	funannotate	mRNA	48653	50447	.	+	.	ID=Tha_a00013-T1;Parent=Tha_a00013;product=hypothetical protein;
scaffold_1	funannotate	exon	48653	48831	.	+	.	ID=Tha_a00013-T1.exon1;Parent=Tha_a00013-T1;
scaffold_1	funannotate	exon	48898	49074	.	+	.	ID=Tha_a00013-T1.exon2;Parent=Tha_a00013-T1;
scaffold_1	funannotate	exon	49134	49333	.	+	.	ID=Tha_a00013-T1.exon3;Parent=Tha_a00013-T1;
scaffold_1	funannotate	exon	49392	49687	.	+	.	ID=Tha_a00013-T1.exon4;Parent=Tha_a00013-T1;
scaffold_1	funannotate	exon	49768	50087	.	+	.	ID=Tha_a00013-T1.exon5;Parent=Tha_a00013-T1;
scaffold_1	funannotate	exon	50141	50447	.	+	.	ID=Tha_a00013-T1.exon6;Parent=Tha_a00013-T1;
scaffold_1	funannotate	CDS	48653	48831	.	+	0	ID=Tha_a00013-T1.cds;Parent=Tha_a00013-T1;
scaffold_1	funannotate	CDS	48898	49074	.	+	1	ID=Tha_a00013-T1.cds;Parent=Tha_a00013-T1;
scaffold_1	funannotate	CDS	49134	49333	.	+	1	ID=Tha_a00013-T1.cds;Parent=Tha_a00013-T1;
scaffold_1	funannotate	CDS	49392	49687	.	+	2	ID=Tha_a00013-T1.cds;Parent=Tha_a00013-T1;
scaffold_1	funannotate	CDS	49768	50087	.	+	0	ID=Tha_a00013-T1.cds;Parent=Tha_a00013-T1;
scaffold_1	funannotate	CDS	50141	50447	.	+	1	ID=Tha_a00013-T1.cds;Parent=Tha_a00013-T1;
scaffold_1	funannotate	gene	52278	53515	.	+	.	ID=Tha_a00014;
scaffold_1	funannotate	mRNA	52278	53515	.	+	.	ID=Tha_a00014-T1;Parent=Tha_a00014;product=hypothetical protein;
scaffold_1	funannotate	exon	52278	52308	.	+	.	ID=Tha_a00014-T1.exon1;Parent=Tha_a00014-T1;
scaffold_1	funannotate	exon	52371	53515	.	+	.	ID=Tha_a00014-T1.exon2;Parent=Tha_a00014-T1;
scaffold_1	funannotate	CDS	52278	52308	.	+	0	ID=Tha_a00014-T1.cds;Parent=Tha_a00014-T1;
scaffold_1	funannotate	CDS	52371	53515	.	+	2	ID=Tha_a00014-T1.cds;Parent=Tha_a00014-T1;
scaffold_1	funannotate	gene	55379	57994	.	-	.	ID=Tha_a00015;
scaffold_1	funannotate	mRNA	55379	57994	.	-	.	ID=Tha_a00015-T1;Parent=Tha_a00015;product=hypothetical protein;
scaffold_1	funannotate	five_prime_UTR	57883	57994	.	-	.	ID=Tha_a00015-T1.utr5p1;Parent=Tha_a00015-T1;
scaffold_1	funannotate	exon	57784	57994	.	-	.	ID=Tha_a00015-T1.exon1;Parent=Tha_a00015-T1;
scaffold_1	funannotate	exon	56695	57642	.	-	.	ID=Tha_a00015-T1.exon2;Parent=Tha_a00015-T1;
scaffold_1	funannotate	exon	55876	56535	.	-	.	ID=Tha_a00015-T1.exon3;Parent=Tha_a00015-T1;
scaffold_1	funannotate	exon	55379	55822	.	-	.	ID=Tha_a00015-T1.exon4;Parent=Tha_a00015-T1;
scaffold_1	funannotate	CDS	57784	57882	.	-	0	ID=Tha_a00015-T1.cds;Parent=Tha_a00015-T1;
scaffold_1	funannotate	CDS	56695	57642	.	-	0	ID=Tha_a00015-T1.cds;Parent=Tha_a00015-T1;
scaffold_1	funannotate	CDS	55876	56535	.	-	0	ID=Tha_a00015-T1.cds;Parent=Tha_a00015-T1;
scaffold_1	funannotate	CDS	55379	55822	.	-	0	ID=Tha_a00015-T1.cds;Parent=Tha_a00015-T1;
scaffold_1	funannotate	gene	58604	59926	.	+	.	ID=Tha_a00016;
scaffold_1	funannotate	mRNA	58604	59926	.	+	.	ID=Tha_a00016-T1;Parent=Tha_a00016;product=hypothetical protein;
scaffold_1	funannotate	five_prime_UTR	58604	58875	.	+	.	ID=Tha_a00016-T1.utr5p1;Parent=Tha_a00016-T1;
scaffold_1	funannotate	exon	58604	59926	.	+	.	ID=Tha_a00016-T1.exon1;Parent=Tha_a00016-T1;
scaffold_1	funannotate	three_prime_UTR	59827	59926	.	+	.	ID=Tha_a00016-T1.utr3p1;Parent=Tha_a00016-T1;
scaffold_1	funannotate	CDS	58876	59826	.	+	0	ID=Tha_a00016-T1.cds;Parent=Tha_a00016-T1;
scaffold_1	funannotate	gene	59953	61882	.	-	.	ID=Tha_a00017;
scaffold_1	funannotate	mRNA	59953	61882	.	-	.	ID=Tha_a00017-T1;Parent=Tha_a00017;product=hypothetical protein;
scaffold_1	funannotate	exon	60963	61882	.	-	.	ID=Tha_a00017-T1.exon1;Parent=Tha_a00017-T1;
scaffold_1	funannotate	exon	60814	60910	.	-	.	ID=Tha_a00017-T1.exon2;Parent=Tha_a00017-T1;
scaffold_1	funannotate	exon	60479	60750	.	-	.	ID=Tha_a00017-T1.exon3;Parent=Tha_a00017-T1;
scaffold_1	funannotate	exon	60117	60424	.	-	.	ID=Tha_a00017-T1.exon4;Parent=Tha_a00017-T1;
scaffold_1	funannotate	exon	59953	59966	.	-	.	ID=Tha_a00017-T1.exon5;Parent=Tha_a00017-T1;
scaffold_1	funannotate	CDS	60963	61882	.	-	0	ID=Tha_a00017-T1.cds;Parent=Tha_a00017-T1;
scaffold_1	funannotate	CDS	60814	60910	.	-	1	ID=Tha_a00017-T1.cds;Parent=Tha_a00017-T1;
scaffold_1	funannotate	CDS	60479	60750	.	-	0	ID=Tha_a00017-T1.cds;Parent=Tha_a00017-T1;
scaffold_1	funannotate	CDS	60117	60424	.	-	1	ID=Tha_a00017-T1.cds;Parent=Tha_a00017-T1;
scaffold_1	funannotate	CDS	59953	59966	.	-	2	ID=Tha_a00017-T1.cds;Parent=Tha_a00017-T1;
scaffold_1	funannotate	gene	62452	64144	.	+	.	ID=Tha_a00018;
scaffold_1	funannotate	mRNA	62452	64144	.	+	.	ID=Tha_a00018-T1;Parent=Tha_a00018;product=hypothetical protein;
scaffold_1	funannotate	exon	62452	63770	.	+	.	ID=Tha_a00018-T1.exon1;Parent=Tha_a00018-T1;
scaffold_1	funannotate	exon	63838	64144	.	+	.	ID=Tha_a00018-T1.exon2;Parent=Tha_a00018-T1;
scaffold_1	funannotate	CDS	62452	63770	.	+	0	ID=Tha_a00018-T1.cds;Parent=Tha_a00018-T1;
scaffold_1	funannotate	CDS	63838	64144	.	+	1	ID=Tha_a00018-T1.cds;Parent=Tha_a00018-T1;
scaffold_1	funannotate	gene	64716	65960	.	-	.	ID=Tha_a00019;
scaffold_1	funannotate	mRNA	64716	65960	.	-	.	ID=Tha_a00019-T1;Parent=Tha_a00019;product=hypothetical protein;
scaffold_1	funannotate	exon	64716	65960	.	-	.	ID=Tha_a00019-T1.exon1;Parent=Tha_a00019-T1;
scaffold_1	funannotate	CDS	64716	65960	.	-	0	ID=Tha_a00019-T1.cds;Parent=Tha_a00019-T1;
scaffold_1	funannotate	gene	69508	70864	.	-	.	ID=Tha_a00020;
scaffold_1	funannotate	mRNA	69508	70864	.	-	.	ID=Tha_a00020-T1;Parent=Tha_a00020;product=hypothetical protein;
scaffold_1	funannotate	exon	70729	70864	.	-	.	ID=Tha_a00020-T1.exon1;Parent=Tha_a00020-T1;
scaffold_1	funannotate	exon	70278	70663	.	-	.	ID=Tha_a00020-T1.exon2;Parent=Tha_a00020-T1;
scaffold_1	funannotate	exon	69508	70215	.	-	.	ID=Tha_a00020-T1.exon3;Parent=Tha_a00020-T1;
scaffold_1	funannotate	CDS	70729	70864	.	-	0	ID=Tha_a00020-T1.cds;Parent=Tha_a00020-T1;
scaffold_1	funannotate	CDS	70278	70663	.	-	2	ID=Tha_a00020-T1.cds;Parent=Tha_a00020-T1;
scaffold_1	funannotate	CDS	69508	70215	.	-	0	ID=Tha_a00020-T1.cds;Parent=Tha_a00020-T1;
scaffold_1	funannotate	gene	71523	73664	.	-	.	ID=Tha_a00021;
scaffold_1	funannotate	mRNA	71523	73664	.	-	.	ID=Tha_a00021-T1;Parent=Tha_a00021;product=hypothetical protein;
scaffold_1	funannotate	exon	73527	73664	.	-	.	ID=Tha_a00021-T1.exon1;Parent=Tha_a00021-T1;
scaffold_1	funannotate	exon	72600	73474	.	-	.	ID=Tha_a00021-T1.exon2;Parent=Tha_a00021-T1;
scaffold_1	funannotate	exon	71523	72546	.	-	.	ID=Tha_a00021-T1.exon3;Parent=Tha_a00021-T1;
scaffold_1	funannotate	CDS	73527	73664	.	-	0	ID=Tha_a00021-T1.cds;Parent=Tha_a00021-T1;
scaffold_1	funannotate	CDS	72600	73474	.	-	0	ID=Tha_a00021-T1.cds;Parent=Tha_a00021-T1;
scaffold_1	funannotate	CDS	71523	72546	.	-	1	ID=Tha_a00021-T1.cds;Parent=Tha_a00021-T1;
scaffold_1	funannotate	gene	74105	75703	.	+	.	ID=Tha_a00022;
scaffold_1	funannotate	mRNA	74105	75703	.	+	.	ID=Tha_a00022-T1;Parent=Tha_a00022;product=hypothetical protein;
scaffold_1	funannotate	five_prime_UTR	74105	74138	.	+	.	ID=Tha_a00022-T1.utr5p1;Parent=Tha_a00022-T1;
scaffold_1	funannotate	exon	74105	74451	.	+	.	ID=Tha_a00022-T1.exon1;Parent=Tha_a00022-T1;
scaffold_1	funannotate	exon	74526	74668	.	+	.	ID=Tha_a00022-T1.exon2;Parent=Tha_a00022-T1;
scaffold_1	funannotate	exon	74727	74775	.	+	.	ID=Tha_a00022-T1.exon3;Parent=Tha_a00022-T1;
scaffold_1	funannotate	exon	74836	75000	.	+	.	ID=Tha_a00022-T1.exon4;Parent=Tha_a00022-T1;
scaffold_1	funannotate	exon	75077	75598	.	+	.	ID=Tha_a00022-T1.exon5;Parent=Tha_a00022-T1;
scaffold_1	funannotate	exon	75654	75703	.	+	.	ID=Tha_a00022-T1.exon6;Parent=Tha_a00022-T1;
scaffold_1	funannotate	three_prime_UTR	75517	75598	.	+	.	ID=Tha_a00022-T1.utr3p1;Parent=Tha_a00022-T1;
scaffold_1	funannotate	three_prime_UTR	75654	75703	.	+	.	ID=Tha_a00022-T1.utr3p2;Parent=Tha_a00022-T1;
scaffold_1	funannotate	CDS	74139	74451	.	+	0	ID=Tha_a00022-T1.cds;Parent=Tha_a00022-T1;
scaffold_1	funannotate	CDS	74526	74668	.	+	2	ID=Tha_a00022-T1.cds;Parent=Tha_a00022-T1;
scaffold_1	funannotate	CDS	74727	74775	.	+	0	ID=Tha_a00022-T1.cds;Parent=Tha_a00022-T1;
scaffold_1	funannotate	CDS	74836	75000	.	+	2	ID=Tha_a00022-T1.cds;Parent=Tha_a00022-T1;
scaffold_1	funannotate	CDS	75077	75516	.	+	2	ID=Tha_a00022-T1.cds;Parent=Tha_a00022-T1;
scaffold_1	funannotate	gene	75856	76182	.	+	.	ID=Tha_a00023;
scaffold_1	funannotate	mRNA	75856	76182	.	+	.	ID=Tha_a00023-T1;Parent=Tha_a00023;product=hypothetical protein;
scaffold_1	funannotate	exon	75856	76182	.	+	.	ID=Tha_a00023-T1.exon1;Parent=Tha_a00023-T1;
scaffold_1	funannotate	CDS	75856	76182	.	+	0	ID=Tha_a00023-T1.cds;Parent=Tha_a00023-T1;
scaffold_1	funannotate	gene	77289	78702	.	-	.	ID=Tha_a00024;
scaffold_1	funannotate	mRNA	77289	78702	.	-	.	ID=Tha_a00024-T1;Parent=Tha_a00024;product=hypothetical protein;
scaffold_1	funannotate	five_prime_UTR	78610	78702	.	-	.	ID=Tha_a00024-T1.utr5p1;Parent=Tha_a00024-T1;
scaffold_1	funannotate	exon	78506	78702	.	-	.	ID=Tha_a00024-T1.exon1;Parent=Tha_a00024-T1;
scaffold_1	funannotate	exon	77289	78397	.	-	.	ID=Tha_a00024-T1.exon2;Parent=Tha_a00024-T1;
scaffold_1	funannotate	three_prime_UTR	77289	77304	.	-	.	ID=Tha_a00024-T1.utr3p1;Parent=Tha_a00024-T1;
scaffold_1	funannotate	CDS	78506	78609	.	-	0	ID=Tha_a00024-T1.cds;Parent=Tha_a00024-T1;
scaffold_1	funannotate	CDS	77305	78397	.	-	1	ID=Tha_a00024-T1.cds;Parent=Tha_a00024-T1;
scaffold_1	funannotate	gene	80170	81198	.	+	.	ID=Tha_a00025;
scaffold_1	funannotate	mRNA	80170	81198	.	+	.	ID=Tha_a00025-T1;Parent=Tha_a00025;product=hypothetical protein;
scaffold_1	funannotate	five_prime_UTR	80170	80225	.	+	.	ID=Tha_a00025-T1.utr5p1;Parent=Tha_a00025-T1;
scaffold_1	funannotate	exon	80170	80295	.	+	.	ID=Tha_a00025-T1.exon1;Parent=Tha_a00025-T1;
scaffold_1	funannotate	exon	80344	80742	.	+	.	ID=Tha_a00025-T1.exon2;Parent=Tha_a00025-T1;
scaffold_1	funannotate	exon	80833	80976	.	+	.	ID=Tha_a00025-T1.exon3;Parent=Tha_a00025-T1;
scaffold_1	funannotate	exon	81026	81198	.	+	.	ID=Tha_a00025-T1.exon4;Parent=Tha_a00025-T1;
scaffold_1	funannotate	CDS	80226	80295	.	+	0	ID=Tha_a00025-T1.cds;Parent=Tha_a00025-T1;
scaffold_1	funannotate	CDS	80344	80742	.	+	2	ID=Tha_a00025-T1.cds;Parent=Tha_a00025-T1;
scaffold_1	funannotate	CDS	80833	80976	.	+	2	ID=Tha_a00025-T1.cds;Parent=Tha_a00025-T1;
scaffold_1	funannotate	CDS	81026	81198	.	+	2	ID=Tha_a00025-T1.cds;Parent=Tha_a00025-T1;
scaffold_1	funannotate	gene	81510	83746	.	-	.	ID=Tha_a00026;
scaffold_1	funannotate	mRNA	81510	83746	.	-	.	ID=Tha_a00026-T1;Parent=Tha_a00026;product=hypothetical protein;
scaffold_1	funannotate	five_prime_UTR	83615	83746	.	-	.	ID=Tha_a00026-T1.utr5p1;Parent=Tha_a00026-T1;
scaffold_1	funannotate	exon	83453	83746	.	-	.	ID=Tha_a00026-T1.exon1;Parent=Tha_a00026-T1;
scaffold_1	funannotate	exon	83028	83398	.	-	.	ID=Tha_a00026-T1.exon2;Parent=Tha_a00026-T1;
scaffold_1	funannotate	exon	81996	82972	.	-	.	ID=Tha_a00026-T1.exon3;Parent=Tha_a00026-T1;
scaffold_1	funannotate	exon	81510	81937	.	-	.	ID=Tha_a00026-T1.exon4;Parent=Tha_a00026-T1;
scaffold_1	funannotate	CDS	83453	83614	.	-	0	ID=Tha_a00026-T1.cds;Parent=Tha_a00026-T1;
scaffold_1	funannotate	CDS	83028	83398	.	-	0	ID=Tha_a00026-T1.cds;Parent=Tha_a00026-T1;
scaffold_1	funannotate	CDS	81996	82972	.	-	1	ID=Tha_a00026-T1.cds;Parent=Tha_a00026-T1;
scaffold_1	funannotate	CDS	81510	81937	.	-	2	ID=Tha_a00026-T1.cds;Parent=Tha_a00026-T1;
scaffold_1	funannotate	gene	83933	86534	.	+	.	ID=Tha_a00027;
scaffold_1	funannotate	mRNA	83933	86534	.	+	.	ID=Tha_a00027-T1;Parent=Tha_a00027;product=hypothetical protein;
scaffold_1	funannotate	five_prime_UTR	83933	84644	.	+	.	ID=Tha_a00027-T1.utr5p1;Parent=Tha_a00027-T1;
scaffold_1	funannotate	exon	83933	84818	.	+	.	ID=Tha_a00027-T1.exon1;Parent=Tha_a00027-T1;
scaffold_1	funannotate	exon	84871	84928	.	+	.	ID=Tha_a00027-T1.exon2;Parent=Tha_a00027-T1;
scaffold_1	funannotate	exon	84985	85271	.	+	.	ID=Tha_a00027-T1.exon3;Parent=Tha_a00027-T1;
scaffold_1	funannotate	exon	85326	85739	.	+	.	ID=Tha_a00027-T1.exon4;Parent=Tha_a00027-T1;
scaffold_1	funannotate	exon	85795	86006	.	+	.	ID=Tha_a00027-T1.exon5;Parent=Tha_a00027-T1;
scaffold_1	funannotate	exon	86073	86244	.	+	.	ID=Tha_a00027-T1.exon6;Parent=Tha_a00027-T1;
scaffold_1	funannotate	exon	86298	86534	.	+	.	ID=Tha_a00027-T1.exon7;Parent=Tha_a00027-T1;
scaffold_1	funannotate	CDS	84645	84818	.	+	0	ID=Tha_a00027-T1.cds;Parent=Tha_a00027-T1;
scaffold_1	funannotate	CDS	84871	84928	.	+	0	ID=Tha_a00027-T1.cds;Parent=Tha_a00027-T1;
scaffold_1	funannotate	CDS	84985	85271	.	+	2	ID=Tha_a00027-T1.cds;Parent=Tha_a00027-T1;
scaffold_1	funannotate	CDS	85326	85739	.	+	0	ID=Tha_a00027-T1.cds;Parent=Tha_a00027-T1;
scaffold_1	funannotate	CDS	85795	86006	.	+	0	ID=Tha_a00027-T1.cds;Parent=Tha_a00027-T1;
scaffold_1	funannotate	CDS	86073	86244	.	+	1	ID=Tha_a00027-T1.cds;Parent=Tha_a00027-T1;
scaffold_1	funannotate	CDS	86298	86534	.	+	0	ID=Tha_a00027-T1.cds;Parent=Tha_a00027-T1;
scaffold_1	funannotate	gene	87280	87816	.	+	.	ID=Tha_a00028;
scaffold_1	funannotate	mRNA	87280	87816	.	+	.	ID=Tha_a00028-T1;Parent=Tha_a00028;product=hypothetical protein;
scaffold_1	funannotate	exon	87280	87816	.	+	.	ID=Tha_a00028-T1.exon1;Parent=Tha_a00028-T1;
scaffold_1	funannotate	CDS	87280	87816	.	+	0	ID=Tha_a00028-T1.cds;Parent=Tha_a00028-T1;
scaffold_1	funannotate	gene	88157	89260	.	-	.	ID=Tha_a00029;
scaffold_1	funannotate	mRNA	88157	89260	.	-	.	ID=Tha_a00029-T1;Parent=Tha_a00029;product=hypothetical protein;
scaffold_1	funannotate	exon	88271	89260	.	-	.	ID=Tha_a00029-T1.exon1;Parent=Tha_a00029-T1;
scaffold_1	funannotate	exon	88157	88201	.	-	.	ID=Tha_a00029-T1.exon2;Parent=Tha_a00029-T1;
scaffold_1	funannotate	CDS	88271	89260	.	-	0	ID=Tha_a00029-T1.cds;Parent=Tha_a00029-T1;
scaffold_1	funannotate	CDS	88157	88201	.	-	0	ID=Tha_a00029-T1.cds;Parent=Tha_a00029-T1;
scaffold_1	funannotate	gene	95341	95841	.	-	.	ID=Tha_a00030;
scaffold_1	funannotate	mRNA	95341	95841	.	-	.	ID=Tha_a00030-T1;Parent=Tha_a00030;product=hypothetical protein;
scaffold_1	funannotate	exon	95631	95841	.	-	.	ID=Tha_a00030-T1.exon1;Parent=Tha_a00030-T1;
scaffold_1	funannotate	exon	95341	95576	.	-	.	ID=Tha_a00030-T1.exon2;Parent=Tha_a00030-T1;
scaffold_1	funannotate	CDS	95631	95841	.	-	0	ID=Tha_a00030-T1.cds;Parent=Tha_a00030-T1;
scaffold_1	funannotate	CDS	95341	95576	.	-	2	ID=Tha_a00030-T1.cds;Parent=Tha_a00030-T1;
scaffold_1	funannotate	gene	96775	97982	.	+	.	ID=Tha_a00031;
scaffold_1	funannotate	mRNA	96775	97982	.	+	.	ID=Tha_a00031-T1;Parent=Tha_a00031;product=hypothetical protein;
scaffold_1	funannotate	five_prime_UTR	96775	96784	.	+	.	ID=Tha_a00031-T1.utr5p1;Parent=Tha_a00031-T1;
scaffold_1	funannotate	exon	96775	96960	.	+	.	ID=Tha_a00031-T1.exon1;Parent=Tha_a00031-T1;
scaffold_1	funannotate	exon	97016	97982	.	+	.	ID=Tha_a00031-T1.exon2;Parent=Tha_a00031-T1;
scaffold_1	funannotate	three_prime_UTR	97950	97982	.	+	.	ID=Tha_a00031-T1.utr3p1;Parent=Tha_a00031-T1;
scaffold_1	funannotate	CDS	96785	96960	.	+	0	ID=Tha_a00031-T1.cds;Parent=Tha_a00031-T1;
scaffold_1	funannotate	CDS	97016	97949	.	+	1	ID=Tha_a00031-T1.cds;Parent=Tha_a00031-T1;
scaffold_1	funannotate	gene	100145	101443	.	+	.	ID=Tha_a00032;
scaffold_1	funannotate	mRNA	100145	101443	.	+	.	ID=Tha_a00032-T1;Parent=Tha_a00032;product=hypothetical protein;
scaffold_1	funannotate	exon	100145	101443	.	+	.	ID=Tha_a00032-T1.exon1;Parent=Tha_a00032-T1;
scaffold_1	funannotate	CDS	100145	101443	.	+	0	ID=Tha_a00032-T1.cds;Parent=Tha_a00032-T1;
scaffold_1	funannotate	gene	101676	104125	.	-	.	ID=Tha_a00033;
scaffold_1	funannotate	mRNA	101676	104125	.	-	.	ID=Tha_a00033-T1;Parent=Tha_a00033;product=hypothetical protein;
scaffold_1	funannotate	exon	104069	104125	.	-	.	ID=Tha_a00033-T1.exon1;Parent=Tha_a00033-T1;
scaffold_1	funannotate	exon	103949	103984	.	-	.	ID=Tha_a00033-T1.exon2;Parent=Tha_a00033-T1;
scaffold_1	funannotate	exon	103795	103884	.	-	.	ID=Tha_a00033-T1.exon3;Parent=Tha_a00033-T1;
scaffold_1	funannotate	exon	103556	103725	.	-	.	ID=Tha_a00033-T1.exon4;Parent=Tha_a00033-T1;
scaffold_1	funannotate	exon	103082	103502	.	-	.	ID=Tha_a00033-T1.exon5;Parent=Tha_a00033-T1;
scaffold_1	funannotate	exon	102578	103004	.	-	.	ID=Tha_a00033-T1.exon6;Parent=Tha_a00033-T1;
scaffold_1	funannotate	exon	102363	102517	.	-	.	ID=Tha_a00033-T1.exon7;Parent=Tha_a00033-T1;
scaffold_1	funannotate	exon	101957	102274	.	-	.	ID=Tha_a00033-T1.exon8;Parent=Tha_a00033-T1;
scaffold_1	funannotate	exon	101676	101903	.	-	.	ID=Tha_a00033-T1.exon9;Parent=Tha_a00033-T1;
scaffold_1	funannotate	CDS	104069	104125	.	-	0	ID=Tha_a00033-T1.cds;Parent=Tha_a00033-T1;
scaffold_1	funannotate	CDS	103949	103984	.	-	0	ID=Tha_a00033-T1.cds;Parent=Tha_a00033-T1;
scaffold_1	funannotate	CDS	103795	103884	.	-	0	ID=Tha_a00033-T1.cds;Parent=Tha_a00033-T1;
scaffold_1	funannotate	CDS	103556	103725	.	-	0	ID=Tha_a00033-T1.cds;Parent=Tha_a00033-T1;
scaffold_1	funannotate	CDS	103082	103502	.	-	1	ID=Tha_a00033-T1.cds;Parent=Tha_a00033-T1;
scaffold_1	funannotate	CDS	102578	103004	.	-	0	ID=Tha_a00033-T1.cds;Parent=Tha_a00033-T1;
scaffold_1	funannotate	CDS	102363	102517	.	-	2	ID=Tha_a00033-T1.cds;Parent=Tha_a00033-T1;
scaffold_1	funannotate	CDS	101957	102274	.	-	0	ID=Tha_a00033-T1.cds;Parent=Tha_a00033-T1;
scaffold_1	funannotate	CDS	101676	101903	.	-	0	ID=Tha_a00033-T1.cds;Parent=Tha_a00033-T1;
scaffold_1	funannotate	gene	105460	106851	.	-	.	ID=Tha_a00034;
scaffold_1	funannotate	mRNA	105460	106851	.	-	.	ID=Tha_a00034-T1;Parent=Tha_a00034;product=hypothetical protein;
scaffold_1	funannotate	exon	105460	106851	.	-	.	ID=Tha_a00034-T1.exon1;Parent=Tha_a00034-T1;
scaffold_1	funannotate	CDS	105460	106851	.	-	0	ID=Tha_a00034-T1.cds;Parent=Tha_a00034-T1;
scaffold_1	funannotate	gene	108027	108617	.	+	.	ID=Tha_a00035;
scaffold_1	funannotate	mRNA	108027	108617	.	+	.	ID=Tha_a00035-T1;Parent=Tha_a00035;product=hypothetical protein;
scaffold_1	funannotate	exon	108027	108617	.	+	.	ID=Tha_a00035-T1.exon1;Parent=Tha_a00035-T1;
scaffold_1	funannotate	CDS	108027	108617	.	+	0	ID=Tha_a00035-T1.cds;Parent=Tha_a00035-T1;
scaffold_1	funannotate	gene	109598	111610	.	+	.	ID=Tha_a00036;
scaffold_1	funannotate	mRNA	109598	111610	.	+	.	ID=Tha_a00036-T1;Parent=Tha_a00036;product=hypothetical protein;
scaffold_1	funannotate	five_prime_UTR	109598	109774	.	+	.	ID=Tha_a00036-T1.utr5p1;Parent=Tha_a00036-T1;
scaffold_1	funannotate	exon	109598	109951	.	+	.	ID=Tha_a00036-T1.exon1;Parent=Tha_a00036-T1;
scaffold_1	funannotate	exon	110018	111260	.	+	.	ID=Tha_a00036-T1.exon2;Parent=Tha_a00036-T1;
scaffold_1	funannotate	exon	111327	111610	.	+	.	ID=Tha_a00036-T1.exon3;Parent=Tha_a00036-T1;
scaffold_1	funannotate	three_prime_UTR	110996	111260	.	+	.	ID=Tha_a00036-T1.utr3p1;Parent=Tha_a00036-T1;
scaffold_1	funannotate	three_prime_UTR	111327	111610	.	+	.	ID=Tha_a00036-T1.utr3p2;Parent=Tha_a00036-T1;
scaffold_1	funannotate	CDS	109775	109951	.	+	0	ID=Tha_a00036-T1.cds;Parent=Tha_a00036-T1;
scaffold_1	funannotate	CDS	110018	110995	.	+	0	ID=Tha_a00036-T1.cds;Parent=Tha_a00036-T1;
scaffold_1	funannotate	gene	112426	113870	.	-	.	ID=Tha_a00037;
scaffold_1	funannotate	mRNA	112426	113870	.	-	.	ID=Tha_a00037-T1;Parent=Tha_a00037;product=hypothetical protein;
scaffold_1	funannotate	five_prime_UTR	113822	113870	.	-	.	ID=Tha_a00037-T1.utr5p1;Parent=Tha_a00037-T1;
scaffold_1	funannotate	exon	113156	113870	.	-	.	ID=Tha_a00037-T1.exon1;Parent=Tha_a00037-T1;
scaffold_1	funannotate	exon	112899	113105	.	-	.	ID=Tha_a00037-T1.exon2;Parent=Tha_a00037-T1;
scaffold_1	funannotate	exon	112426	112851	.	-	.	ID=Tha_a00037-T1.exon3;Parent=Tha_a00037-T1;
scaffold_1	funannotate	CDS	113156	113821	.	-	0	ID=Tha_a00037-T1.cds;Parent=Tha_a00037-T1;
scaffold_1	funannotate	CDS	112899	113105	.	-	0	ID=Tha_a00037-T1.cds;Parent=Tha_a00037-T1;
scaffold_1	funannotate	CDS	112426	112851	.	-	0	ID=Tha_a00037-T1.cds;Parent=Tha_a00037-T1;
scaffold_1	funannotate	gene	120864	121962	.	-	.	ID=Tha_a00038;
scaffold_1	funannotate	mRNA	120864	121962	.	-	.	ID=Tha_a00038-T1;Parent=Tha_a00038;product=hypothetical protein;
scaffold_1	funannotate	five_prime_UTR	121898	121962	.	-	.	ID=Tha_a00038-T1.utr5p1;Parent=Tha_a00038-T1;
scaffold_1	funannotate	five_prime_UTR	121787	121845	.	-	.	ID=Tha_a00038-T1.utr5p2;Parent=Tha_a00038-T1;
scaffold_1	funannotate	five_prime_UTR	121657	121723	.	-	.	ID=Tha_a00038-T1.utr5p3;Parent=Tha_a00038-T1;
scaffold_1	funannotate	exon	121898	121962	.	-	.	ID=Tha_a00038-T1.exon1;Parent=Tha_a00038-T1;
scaffold_1	funannotate	exon	121787	121845	.	-	.	ID=Tha_a00038-T1.exon2;Parent=Tha_a00038-T1;
scaffold_1	funannotate	exon	120864	121723	.	-	.	ID=Tha_a00038-T1.exon3;Parent=Tha_a00038-T1;
scaffold_1	funannotate	three_prime_UTR	120864	121089	.	-	.	ID=Tha_a00038-T1.utr3p1;Parent=Tha_a00038-T1;
scaffold_1	funannotate	CDS	121090	121656	.	-	0	ID=Tha_a00038-T1.cds;Parent=Tha_a00038-T1;
scaffold_1	funannotate	gene	129657	130443	.	-	.	ID=Tha_a00039;
scaffold_1	funannotate	mRNA	129657	130443	.	-	.	ID=Tha_a00039-T1;Parent=Tha_a00039;product=hypothetical protein;
scaffold_1	funannotate	exon	130264	130443	.	-	.	ID=Tha_a00039-T1.exon1;Parent=Tha_a00039-T1;
scaffold_1	funannotate	exon	129657	130142	.	-	.	ID=Tha_a00039-T1.exon2;Parent=Tha_a00039-T1;
scaffold_1	funannotate	CDS	130264	130443	.	-	0	ID=Tha_a00039-T1.cds;Parent=Tha_a00039-T1;
scaffold_1	funannotate	CDS	129657	130142	.	-	0	ID=Tha_a00039-T1.cds;Parent=Tha_a00039-T1;
scaffold_1	funannotate	gene	131226	133508	.	+	.	ID=Tha_a00040;
scaffold_1	funannotate	mRNA	131226	133508	.	+	.	ID=Tha_a00040-T1;Parent=Tha_a00040;product=hypothetical protein;
scaffold_1	funannotate	exon	131226	131603	.	+	.	ID=Tha_a00040-T1.exon1;Parent=Tha_a00040-T1;
scaffold_1	funannotate	exon	131670	132011	.	+	.	ID=Tha_a00040-T1.exon2;Parent=Tha_a00040-T1;
scaffold_1	funannotate	exon	132081	133508	.	+	.	ID=Tha_a00040-T1.exon3;Parent=Tha_a00040-T1;
scaffold_1	funannotate	CDS	131226	131603	.	+	0	ID=Tha_a00040-T1.cds;Parent=Tha_a00040-T1;
scaffold_1	funannotate	CDS	131670	132011	.	+	0	ID=Tha_a00040-T1.cds;Parent=Tha_a00040-T1;
scaffold_1	funannotate	CDS	132081	133508	.	+	0	ID=Tha_a00040-T1.cds;Parent=Tha_a00040-T1;
scaffold_1	funannotate	gene	134476	135586	.	+	.	ID=Tha_a00041;
scaffold_1	funannotate	mRNA	134476	135586	.	+	.	ID=Tha_a00041-T1;Parent=Tha_a00041;product=hypothetical protein;
scaffold_1	funannotate	exon	134476	134818	.	+	.	ID=Tha_a00041-T1.exon1;Parent=Tha_a00041-T1;
scaffold_1	funannotate	exon	134877	135586	.	+	.	ID=Tha_a00041-T1.exon2;Parent=Tha_a00041-T1;
scaffold_1	funannotate	CDS	134476	134818	.	+	0	ID=Tha_a00041-T1.cds;Parent=Tha_a00041-T1;
scaffold_1	funannotate	CDS	134877	135586	.	+	2	ID=Tha_a00041-T1.cds;Parent=Tha_a00041-T1;
scaffold_1	funannotate	gene	140087	141458	.	-	.	ID=Tha_a00042;
scaffold_1	funannotate	mRNA	140087	141458	.	-	.	ID=Tha_a00042-T1;Parent=Tha_a00042;product=hypothetical protein;
scaffold_1	funannotate	exon	141309	141458	.	-	.	ID=Tha_a00042-T1.exon1;Parent=Tha_a00042-T1;
scaffold_1	funannotate	exon	141128	141232	.	-	.	ID=Tha_a00042-T1.exon2;Parent=Tha_a00042-T1;
scaffold_1	funannotate	exon	140682	141064	.	-	.	ID=Tha_a00042-T1.exon3;Parent=Tha_a00042-T1;
scaffold_1	funannotate	exon	140087	140528	.	-	.	ID=Tha_a00042-T1.exon4;Parent=Tha_a00042-T1;
scaffold_1	funannotate	CDS	141309	141458	.	-	0	ID=Tha_a00042-T1.cds;Parent=Tha_a00042-T1;
scaffold_1	funannotate	CDS	141128	141232	.	-	0	ID=Tha_a00042-T1.cds;Parent=Tha_a00042-T1;
scaffold_1	funannotate	CDS	140682	141064	.	-	0	ID=Tha_a00042-T1.cds;Parent=Tha_a00042-T1;
scaffold_1	funannotate	CDS	140087	140528	.	-	1	ID=Tha_a00042-T1.cds;Parent=Tha_a00042-T1;
scaffold_1	funannotate	gene	141936	143820	.	+	.	ID=Tha_a00043;
scaffold_1	funannotate	mRNA	141936	143820	.	+	.	ID=Tha_a00043-T1;Parent=Tha_a00043;product=hypothetical protein;
scaffold_1	funannotate	five_prime_UTR	141936	142121	.	+	.	ID=Tha_a00043-T1.utr5p1;Parent=Tha_a00043-T1;
scaffold_1	funannotate	exon	141936	142188	.	+	.	ID=Tha_a00043-T1.exon1;Parent=Tha_a00043-T1;
scaffold_1	funannotate	exon	142268	142702	.	+	.	ID=Tha_a00043-T1.exon2;Parent=Tha_a00043-T1;
scaffold_1	funannotate	exon	142766	143820	.	+	.	ID=Tha_a00043-T1.exon3;Parent=Tha_a00043-T1;
scaffold_1	funannotate	three_prime_UTR	143131	143820	.	+	.	ID=Tha_a00043-T1.utr3p1;Parent=Tha_a00043-T1;
scaffold_1	funannotate	CDS	142122	142188	.	+	0	ID=Tha_a00043-T1.cds;Parent=Tha_a00043-T1;
scaffold_1	funannotate	CDS	142268	142702	.	+	2	ID=Tha_a00043-T1.cds;Parent=Tha_a00043-T1;
scaffold_1	funannotate	CDS	142766	143130	.	+	2	ID=Tha_a00043-T1.cds;Parent=Tha_a00043-T1;
scaffold_1	funannotate	gene	144158	145352	.	+	.	ID=Tha_a00044;
scaffold_1	funannotate	mRNA	144158	145352	.	+	.	ID=Tha_a00044-T1;Parent=Tha_a00044;product=hypothetical protein;
scaffold_1	funannotate	five_prime_UTR	144158	144196	.	+	.	ID=Tha_a00044-T1.utr5p1;Parent=Tha_a00044-T1;
scaffold_1	funannotate	exon	144158	145352	.	+	.	ID=Tha_a00044-T1.exon1;Parent=Tha_a00044-T1;
scaffold_1	funannotate	three_prime_UTR	145274	145352	.	+	.	ID=Tha_a00044-T1.utr3p1;Parent=Tha_a00044-T1;
scaffold_1	funannotate	CDS	144197	145273	.	+	0	ID=Tha_a00044-T1.cds;Parent=Tha_a00044-T1;
scaffold_1	funannotate	gene	149431	150125	.	+	.	ID=Tha_a00045;
scaffold_1	funannotate	mRNA	149431	150125	.	+	.	ID=Tha_a00045-T1;Parent=Tha_a00045;product=hypothetical protein;
scaffold_1	funannotate	five_prime_UTR	149431	149461	.	+	.	ID=Tha_a00045-T1.utr5p1;Parent=Tha_a00045-T1;
scaffold_1	funannotate	exon	149431	150125	.	+	.	ID=Tha_a00045-T1.exon1;Parent=Tha_a00045-T1;
scaffold_1	funannotate	three_prime_UTR	150011	150125	.	+	.	ID=Tha_a00045-T1.utr3p1;Parent=Tha_a00045-T1;
scaffold_1	funannotate	CDS	149462	150010	.	+	0	ID=Tha_a00045-T1.cds;Parent=Tha_a00045-T1;
scaffold_1	funannotate	gene	150437	152147	.	-	.	ID=Tha_a00046;
scaffold_1	funannotate	mRNA	150437	152147	.	-	.	ID=Tha_a00046-T1;Parent=Tha_a00046;product=hypothetical protein;
scaffold_1	funannotate	five_prime_UTR	152059	152147	.	-	.	ID=Tha_a00046-T1.utr5p1;Parent=Tha_a00046-T1;
scaffold_1	funannotate	exon	151982	152147	.	-	.	ID=Tha_a00046-T1.exon1;Parent=Tha_a00046-T1;
scaffold_1	funannotate	exon	150846	151925	.	-	.	ID=Tha_a00046-T1.exon2;Parent=Tha_a00046-T1;
scaffold_1	funannotate	exon	150437	150782	.	-	.	ID=Tha_a00046-T1.exon3;Parent=Tha_a00046-T1;
scaffold_1	funannotate	CDS	151982	152058	.	-	0	ID=Tha_a00046-T1.cds;Parent=Tha_a00046-T1;
scaffold_1	funannotate	CDS	150846	151925	.	-	1	ID=Tha_a00046-T1.cds;Parent=Tha_a00046-T1;
scaffold_1	funannotate	CDS	150437	150782	.	-	1	ID=Tha_a00046-T1.cds;Parent=Tha_a00046-T1;
scaffold_1	funannotate	gene	155865	156942	.	+	.	ID=Tha_a00047;
scaffold_1	funannotate	mRNA	155865	156942	.	+	.	ID=Tha_a00047-T1;Parent=Tha_a00047;product=hypothetical protein;
scaffold_1	funannotate	exon	155865	155928	.	+	.	ID=Tha_a00047-T1.exon1;Parent=Tha_a00047-T1;
scaffold_1	funannotate	exon	155981	156942	.	+	.	ID=Tha_a00047-T1.exon2;Parent=Tha_a00047-T1;
scaffold_1	funannotate	CDS	155865	155928	.	+	0	ID=Tha_a00047-T1.cds;Parent=Tha_a00047-T1;
scaffold_1	funannotate	CDS	155981	156942	.	+	2	ID=Tha_a00047-T1.cds;Parent=Tha_a00047-T1;
scaffold_1	funannotate	gene	158420	159681	.	+	.	ID=Tha_a00048;
scaffold_1	funannotate	mRNA	158420	159681	.	+	.	ID=Tha_a00048-T1;Parent=Tha_a00048;product=hypothetical protein;
scaffold_1	funannotate	five_prime_UTR	158420	158425	.	+	.	ID=Tha_a00048-T1.utr5p1;Parent=Tha_a00048-T1;
scaffold_1	funannotate	exon	158420	159681	.	+	.	ID=Tha_a00048-T1.exon1;Parent=Tha_a00048-T1;
scaffold_1	funannotate	three_prime_UTR	159356	159681	.	+	.	ID=Tha_a00048-T1.utr3p1;Parent=Tha_a00048-T1;
scaffold_1	funannotate	CDS	158426	159355	.	+	0	ID=Tha_a00048-T1.cds;Parent=Tha_a00048-T1;
scaffold_1	funannotate	gene	161988	163124	.	+	.	ID=Tha_a00049;
scaffold_1	funannotate	mRNA	161988	163124	.	+	.	ID=Tha_a00049-T1;Parent=Tha_a00049;product=hypothetical protein;
scaffold_1	funannotate	five_prime_UTR	161988	162062	.	+	.	ID=Tha_a00049-T1.utr5p1;Parent=Tha_a00049-T1;
scaffold_1	funannotate	exon	161988	163124	.	+	.	ID=Tha_a00049-T1.exon1;Parent=Tha_a00049-T1;
scaffold_1	funannotate	three_prime_UTR	163092	163124	.	+	.	ID=Tha_a00049-T1.utr3p1;Parent=Tha_a00049-T1;
scaffold_1	funannotate	CDS	162063	163091	.	+	0	ID=Tha_a00049-T1.cds;Parent=Tha_a00049-T1;
scaffold_1	funannotate	gene	167674	168795	.	+	.	ID=Tha_a00050;
scaffold_1	funannotate	mRNA	167674	168795	.	+	.	ID=Tha_a00050-T1;Parent=Tha_a00050;product=hypothetical protein;
scaffold_1	funannotate	five_prime_UTR	167674	167888	.	+	.	ID=Tha_a00050-T1.utr5p1;Parent=Tha_a00050-T1;
scaffold_1	funannotate	exon	167674	167938	.	+	.	ID=Tha_a00050-T1.exon1;Parent=Tha_a00050-T1;
scaffold_1	funannotate	exon	168029	168413	.	+	.	ID=Tha_a00050-T1.exon2;Parent=Tha_a00050-T1;
scaffold_1	funannotate	exon	168469	168795	.	+	.	ID=Tha_a00050-T1.exon3;Parent=Tha_a00050-T1;
scaffold_1	funannotate	CDS	167889	167938	.	+	0	ID=Tha_a00050-T1.cds;Parent=Tha_a00050-T1;
scaffold_1	funannotate	CDS	168029	168413	.	+	1	ID=Tha_a00050-T1.cds;Parent=Tha_a00050-T1;
scaffold_1	funannotate	CDS	168469	168795	.	+	0	ID=Tha_a00050-T1.cds;Parent=Tha_a00050-T1;
scaffold_1	funannotate	gene	169949	170789	.	+	.	ID=Tha_a00051;
scaffold_1	funannotate	mRNA	169949	170789	.	+	.	ID=Tha_a00051-T1;Parent=Tha_a00051;product=hypothetical protein;
scaffold_1	funannotate	exon	169949	170789	.	+	.	ID=Tha_a00051-T1.exon1;Parent=Tha_a00051-T1;
scaffold_1	funannotate	three_prime_UTR	170708	170789	.	+	.	ID=Tha_a00051-T1.utr3p1;Parent=Tha_a00051-T1;
scaffold_1	funannotate	CDS	169949	170707	.	+	0	ID=Tha_a00051-T1.cds;Parent=Tha_a00051-T1;
scaffold_1	funannotate	gene	171762	172628	.	+	.	ID=Tha_a00052;
scaffold_1	funannotate	mRNA	171762	172628	.	+	.	ID=Tha_a00052-T1;Parent=Tha_a00052;product=hypothetical protein;
scaffold_1	funannotate	exon	171762	172628	.	+	.	ID=Tha_a00052-T1.exon1;Parent=Tha_a00052-T1;
scaffold_1	funannotate	CDS	171762	172628	.	+	0	ID=Tha_a00052-T1.cds;Parent=Tha_a00052-T1;
scaffold_1	funannotate	gene	174400	176321	.	+	.	ID=Tha_a00053;
scaffold_1	funannotate	mRNA	174400	176321	.	+	.	ID=Tha_a00053-T1;Parent=Tha_a00053;product=hypothetical protein;
scaffold_1	funannotate	five_prime_UTR	174400	174478	.	+	.	ID=Tha_a00053-T1.utr5p1;Parent=Tha_a00053-T1;
scaffold_1	funannotate	exon	174400	174534	.	+	.	ID=Tha_a00053-T1.exon1;Parent=Tha_a00053-T1;
scaffold_1	funannotate	exon	174606	174968	.	+	.	ID=Tha_a00053-T1.exon2;Parent=Tha_a00053-T1;
scaffold_1	funannotate	exon	175074	175152	.	+	.	ID=Tha_a00053-T1.exon3;Parent=Tha_a00053-T1;
scaffold_1	funannotate	exon	175235	175406	.	+	.	ID=Tha_a00053-T1.exon4;Parent=Tha_a00053-T1;
scaffold_1	funannotate	exon	175474	176321	.	+	.	ID=Tha_a00053-T1.exon5;Parent=Tha_a00053-T1;
scaffold_1	funannotate	three_prime_UTR	176148	176321	.	+	.	ID=Tha_a00053-T1.utr3p1;Parent=Tha_a00053-T1;
scaffold_1	funannotate	CDS	174479	174534	.	+	0	ID=Tha_a00053-T1.cds;Parent=Tha_a00053-T1;
scaffold_1	funannotate	CDS	174606	174968	.	+	1	ID=Tha_a00053-T1.cds;Parent=Tha_a00053-T1;
scaffold_1	funannotate	CDS	175074	175152	.	+	1	ID=Tha_a00053-T1.cds;Parent=Tha_a00053-T1;
scaffold_1	funannotate	CDS	175235	175406	.	+	0	ID=Tha_a00053-T1.cds;Parent=Tha_a00053-T1;
scaffold_1	funannotate	CDS	175474	176147	.	+	2	ID=Tha_a00053-T1.cds;Parent=Tha_a00053-T1;
scaffold_1	funannotate	mRNA	174400	176321	.	+	.	ID=Tha_a00053-T2;Parent=Tha_a00053;product=hypothetical protein;
scaffold_1	funannotate	five_prime_UTR	174400	174753	.	+	.	ID=Tha_a00053-T2.utr5p1;Parent=Tha_a00053-T2;
scaffold_1	funannotate	exon	174400	174968	.	+	.	ID=Tha_a00053-T2.exon1;Parent=Tha_a00053-T2;
scaffold_1	funannotate	exon	175074	175152	.	+	.	ID=Tha_a00053-T2.exon2;Parent=Tha_a00053-T2;
scaffold_1	funannotate	exon	175235	175406	.	+	.	ID=Tha_a00053-T2.exon3;Parent=Tha_a00053-T2;
scaffold_1	funannotate	exon	175474	176321	.	+	.	ID=Tha_a00053-T2.exon4;Parent=Tha_a00053-T2;
scaffold_1	funannotate	three_prime_UTR	176148	176321	.	+	.	ID=Tha_a00053-T2.utr3p1;Parent=Tha_a00053-T2;
scaffold_1	funannotate	CDS	174754	174968	.	+	0	ID=Tha_a00053-T2.cds;Parent=Tha_a00053-T2;
scaffold_1	funannotate	CDS	175074	175152	.	+	1	ID=Tha_a00053-T2.cds;Parent=Tha_a00053-T2;
scaffold_1	funannotate	CDS	175235	175406	.	+	0	ID=Tha_a00053-T2.cds;Parent=Tha_a00053-T2;
scaffold_1	funannotate	CDS	175474	176147	.	+	2	ID=Tha_a00053-T2.cds;Parent=Tha_a00053-T2;
scaffold_1	funannotate	gene	176393	177040	.	-	.	ID=Tha_a00054;
scaffold_1	funannotate	mRNA	176393	177040	.	-	.	ID=Tha_a00054-T1;Parent=Tha_a00054;product=hypothetical protein;
scaffold_1	funannotate	exon	176393	177040	.	-	.	ID=Tha_a00054-T1.exon1;Parent=Tha_a00054-T1;
scaffold_1	funannotate	CDS	176393	177040	.	-	0	ID=Tha_a00054-T1.cds;Parent=Tha_a00054-T1;
scaffold_1	funannotate	gene	177312	177860	.	-	.	ID=Tha_a00055;
scaffold_1	funannotate	mRNA	177312	177860	.	-	.	ID=Tha_a00055-T1;Parent=Tha_a00055;product=hypothetical protein;
scaffold_1	funannotate	exon	177776	177860	.	-	.	ID=Tha_a00055-T1.exon1;Parent=Tha_a00055-T1;
scaffold_1	funannotate	exon	177412	177726	.	-	.	ID=Tha_a00055-T1.exon2;Parent=Tha_a00055-T1;
scaffold_1	funannotate	exon	177312	177367	.	-	.	ID=Tha_a00055-T1.exon3;Parent=Tha_a00055-T1;
scaffold_1	funannotate	CDS	177776	177860	.	-	0	ID=Tha_a00055-T1.cds;Parent=Tha_a00055-T1;
scaffold_1	funannotate	CDS	177412	177726	.	-	2	ID=Tha_a00055-T1.cds;Parent=Tha_a00055-T1;
scaffold_1	funannotate	CDS	177312	177367	.	-	2	ID=Tha_a00055-T1.cds;Parent=Tha_a00055-T1;
scaffold_1	funannotate	gene	179051	180440	.	+	.	ID=Tha_a00056;
scaffold_1	funannotate	mRNA	179051	180440	.	+	.	ID=Tha_a00056-T1;Parent=Tha_a00056;product=hypothetical protein;
scaffold_1	funannotate	exon	179051	179663	.	+	.	ID=Tha_a00056-T1.exon1;Parent=Tha_a00056-T1;
scaffold_1	funannotate	exon	179731	180440	.	+	.	ID=Tha_a00056-T1.exon2;Parent=Tha_a00056-T1;
scaffold_1	funannotate	CDS	179051	179663	.	+	0	ID=Tha_a00056-T1.cds;Parent=Tha_a00056-T1;
scaffold_1	funannotate	CDS	179731	180440	.	+	2	ID=Tha_a00056-T1.cds;Parent=Tha_a00056-T1;
scaffold_1	funannotate	gene	183191	184559	.	-	.	ID=Tha_a00057;
scaffold_1	funannotate	mRNA	183191	184559	.	-	.	ID=Tha_a00057-T1;Parent=Tha_a00057;product=hypothetical protein;
scaffold_1	funannotate	exon	184260	184559	.	-	.	ID=Tha_a00057-T1.exon1;Parent=Tha_a00057-T1;
scaffold_1	funannotate	exon	183865	184194	.	-	.	ID=Tha_a00057-T1.exon2;Parent=Tha_a00057-T1;
scaffold_1	funannotate	exon	183191	183790	.	-	.	ID=Tha_a00057-T1.exon3;Parent=Tha_a00057-T1;
scaffold_1	funannotate	CDS	184260	184559	.	-	0	ID=Tha_a00057-T1.cds;Parent=Tha_a00057-T1;
scaffold_1	funannotate	CDS	183865	184194	.	-	0	ID=Tha_a00057-T1.cds;Parent=Tha_a00057-T1;
scaffold_1	funannotate	CDS	183191	183790	.	-	0	ID=Tha_a00057-T1.cds;Parent=Tha_a00057-T1;
scaffold_1	funannotate	gene	188167	188628	.	-	.	ID=Tha_a00058;
scaffold_1	funannotate	mRNA	188167	188628	.	-	.	ID=Tha_a00058-T1;Parent=Tha_a00058;product=hypothetical protein;
scaffold_1	funannotate	exon	188167	188628	.	-	.	ID=Tha_a00058-T1.exon1;Parent=Tha_a00058-T1;
scaffold_1	funannotate	CDS	188167	188628	.	-	0	ID=Tha_a00058-T1.cds;Parent=Tha_a00058-T1;
scaffold_1	funannotate	gene	189967	190916	.	-	.	ID=Tha_a00059;
scaffold_1	funannotate	mRNA	189967	190916	.	-	.	ID=Tha_a00059-T1;Parent=Tha_a00059;product=hypothetical protein;
scaffold_1	funannotate	exon	190803	190916	.	-	.	ID=Tha_a00059-T1.exon1;Parent=Tha_a00059-T1;
scaffold_1	funannotate	exon	189967	190746	.	-	.	ID=Tha_a00059-T1.exon2;Parent=Tha_a00059-T1;
scaffold_1	funannotate	CDS	190803	190916	.	-	0	ID=Tha_a00059-T1.cds;Parent=Tha_a00059-T1;
scaffold_1	funannotate	CDS	189967	190746	.	-	0	ID=Tha_a00059-T1.cds;Parent=Tha_a00059-T1;
scaffold_1	funannotate	gene	193011	194051	.	+	.	ID=Tha_a00060;
scaffold_1	funannotate	mRNA	193011	194051	.	+	.	ID=Tha_a00060-T1;Parent=Tha_a00060;product=hypothetical protein;
scaffold_1	funannotate	exon	193011	194051	.	+	.	ID=Tha_a00060-T1.exon1;Parent=Tha_a00060-T1;
scaffold_1	funannotate	CDS	193011	194051	.	+	0	ID=Tha_a00060-T1.cds;Parent=Tha_a00060-T1;
scaffold_1	funannotate	gene	194781	196768	.	+	.	ID=Tha_a00061;
scaffold_1	funannotate	mRNA	194781	196768	.	+	.	ID=Tha_a00061-T1;Parent=Tha_a00061;product=hypothetical protein;
scaffold_1	funannotate	five_prime_UTR	194781	194818	.	+	.	ID=Tha_a00061-T1.utr5p1;Parent=Tha_a00061-T1;
scaffold_1	funannotate	exon	194781	194854	.	+	.	ID=Tha_a00061-T1.exon1;Parent=Tha_a00061-T1;
scaffold_1	funannotate	exon	194913	195311	.	+	.	ID=Tha_a00061-T1.exon2;Parent=Tha_a00061-T1;
scaffold_1	funannotate	exon	195370	196096	.	+	.	ID=Tha_a00061-T1.exon3;Parent=Tha_a00061-T1;
scaffold_1	funannotate	exon	196149	196244	.	+	.	ID=Tha_a00061-T1.exon4;Parent=Tha_a00061-T1;
scaffold_1	funannotate	exon	196301	196768	.	+	.	ID=Tha_a00061-T1.exon5;Parent=Tha_a00061-T1;
scaffold_1	funannotate	three_prime_UTR	196744	196768	.	+	.	ID=Tha_a00061-T1.utr3p1;Parent=Tha_a00061-T1;
scaffold_1	funannotate	CDS	194819	194854	.	+	0	ID=Tha_a00061-T1.cds;Parent=Tha_a00061-T1;
scaffold_1	funannotate	CDS	194913	195311	.	+	0	ID=Tha_a00061-T1.cds;Parent=Tha_a00061-T1;
scaffold_1	funannotate	CDS	195370	196096	.	+	0	ID=Tha_a00061-T1.cds;Parent=Tha_a00061-T1;
scaffold_1	funannotate	CDS	196149	196244	.	+	2	ID=Tha_a00061-T1.cds;Parent=Tha_a00061-T1;
scaffold_1	funannotate	CDS	196301	196743	.	+	2	ID=Tha_a00061-T1.cds;Parent=Tha_a00061-T1;
scaffold_1	funannotate	gene	197500	198456	.	+	.	ID=Tha_a00062;
scaffold_1	funannotate	mRNA	197500	198456	.	+	.	ID=Tha_a00062-T1;Parent=Tha_a00062;product=hypothetical protein;
scaffold_1	funannotate	exon	197500	198456	.	+	.	ID=Tha_a00062-T1.exon1;Parent=Tha_a00062-T1;
scaffold_1	funannotate	CDS	197500	198456	.	+	0	ID=Tha_a00062-T1.cds;Parent=Tha_a00062-T1;
scaffold_1	funannotate	gene	198799	200745	.	-	.	ID=Tha_a00063;
scaffold_1	funannotate	mRNA	198799	200745	.	-	.	ID=Tha_a00063-T1;Parent=Tha_a00063;product=hypothetical protein;
scaffold_1	funannotate	five_prime_UTR	200530	200745	.	-	.	ID=Tha_a00063-T1.utr5p1;Parent=Tha_a00063-T1;
scaffold_1	funannotate	exon	200411	200745	.	-	.	ID=Tha_a00063-T1.exon1;Parent=Tha_a00063-T1;
scaffold_1	funannotate	exon	199662	200348	.	-	.	ID=Tha_a00063-T1.exon2;Parent=Tha_a00063-T1;
scaffold_1	funannotate	exon	199446	199542	.	-	.	ID=Tha_a00063-T1.exon3;Parent=Tha_a00063-T1;
scaffold_1	funannotate	exon	199162	199389	.	-	.	ID=Tha_a00063-T1.exon4;Parent=Tha_a00063-T1;
scaffold_1	funannotate	exon	198799	198897	.	-	.	ID=Tha_a00063-T1.exon5;Parent=Tha_a00063-T1;
scaffold_1	funannotate	CDS	200411	200529	.	-	0	ID=Tha_a00063-T1.cds;Parent=Tha_a00063-T1;
scaffold_1	funannotate	CDS	199662	200348	.	-	1	ID=Tha_a00063-T1.cds;Parent=Tha_a00063-T1;
scaffold_1	funannotate	CDS	199446	199542	.	-	1	ID=Tha_a00063-T1.cds;Parent=Tha_a00063-T1;
scaffold_1	funannotate	CDS	199162	199389	.	-	0	ID=Tha_a00063-T1.cds;Parent=Tha_a00063-T1;
scaffold_1	funannotate	CDS	198799	198897	.	-	0	ID=Tha_a00063-T1.cds;Parent=Tha_a00063-T1;
scaffold_1	funannotate	gene	202146	202788	.	+	.	ID=Tha_a00064;
scaffold_1	funannotate	mRNA	202146	202788	.	+	.	ID=Tha_a00064-T1;Parent=Tha_a00064;product=hypothetical protein;
scaffold_1	funannotate	exon	202146	202589	.	+	.	ID=Tha_a00064-T1.exon1;Parent=Tha_a00064-T1;
scaffold_1	funannotate	exon	202696	202788	.	+	.	ID=Tha_a00064-T1.exon2;Parent=Tha_a00064-T1;
scaffold_1	funannotate	CDS	202146	202589	.	+	0	ID=Tha_a00064-T1.cds;Parent=Tha_a00064-T1;
scaffold_1	funannotate	CDS	202696	202788	.	+	0	ID=Tha_a00064-T1.cds;Parent=Tha_a00064-T1;
scaffold_1	funannotate	gene	203814	206180	.	-	.	ID=Tha_a00065;
scaffold_1	funannotate	mRNA	203814	206180	.	-	.	ID=Tha_a00065-T1;Parent=Tha_a00065;product=hypothetical protein;
scaffold_1	funannotate	five_prime_UTR	206152	206180	.	-	.	ID=Tha_a00065-T1.utr5p1;Parent=Tha_a00065-T1;
scaffold_1	funannotate	five_prime_UTR	205720	206083	.	-	.	ID=Tha_a00065-T1.utr5p2;Parent=Tha_a00065-T1;
scaffold_1	funannotate	exon	206152	206180	.	-	.	ID=Tha_a00065-T1.exon1;Parent=Tha_a00065-T1;
scaffold_1	funannotate	exon	204838	206083	.	-	.	ID=Tha_a00065-T1.exon2;Parent=Tha_a00065-T1;
scaffold_1	funannotate	exon	204318	204787	.	-	.	ID=Tha_a00065-T1.exon3;Parent=Tha_a00065-T1;
scaffold_1	funannotate	exon	203814	204258	.	-	.	ID=Tha_a00065-T1.exon4;Parent=Tha_a00065-T1;
scaffold_1	funannotate	CDS	204838	205719	.	-	0	ID=Tha_a00065-T1.cds;Parent=Tha_a00065-T1;
scaffold_1	funannotate	CDS	204318	204787	.	-	0	ID=Tha_a00065-T1.cds;Parent=Tha_a00065-T1;
scaffold_1	funannotate	CDS	203814	204258	.	-	1	ID=Tha_a00065-T1.cds;Parent=Tha_a00065-T1;
scaffold_1	funannotate	gene	207053	208082	.	-	.	ID=Tha_a00066;
scaffold_1	funannotate	mRNA	207053	208082	.	-	.	ID=Tha_a00066-T1;Parent=Tha_a00066;product=hypothetical protein;
scaffold_1	funannotate	five_prime_UTR	208067	208082	.	-	.	ID=Tha_a00066-T1.utr5p1;Parent=Tha_a00066-T1;
scaffold_1	funannotate	exon	207938	208082	.	-	.	ID=Tha_a00066-T1.exon1;Parent=Tha_a00066-T1;
scaffold_1	funannotate	exon	207609	207874	.	-	.	ID=Tha_a00066-T1.exon2;Parent=Tha_a00066-T1;
scaffold_1	funannotate	exon	207408	207525	.	-	.	ID=Tha_a00066-T1.exon3;Parent=Tha_a00066-T1;
scaffold_1	funannotate	exon	207053	207339	.	-	.	ID=Tha_a00066-T1.exon4;Parent=Tha_a00066-T1;
scaffold_1	funannotate	three_prime_UTR	207053	207174	.	-	.	ID=Tha_a00066-T1.utr3p1;Parent=Tha_a00066-T1;
scaffold_1	funannotate	CDS	207938	208066	.	-	0	ID=Tha_a00066-T1.cds;Parent=Tha_a00066-T1;
scaffold_1	funannotate	CDS	207609	207874	.	-	0	ID=Tha_a00066-T1.cds;Parent=Tha_a00066-T1;
scaffold_1	funannotate	CDS	207408	207525	.	-	1	ID=Tha_a00066-T1.cds;Parent=Tha_a00066-T1;
scaffold_1	funannotate	CDS	207175	207339	.	-	0	ID=Tha_a00066-T1.cds;Parent=Tha_a00066-T1;
scaffold_1	funannotate	gene	209191	211273	.	-	.	ID=Tha_a00067;
scaffold_1	funannotate	mRNA	209191	211273	.	-	.	ID=Tha_a00067-T1;Parent=Tha_a00067;product=hypothetical protein;
scaffold_1	funannotate	five_prime_UTR	210855	211273	.	-	.	ID=Tha_a00067-T1.utr5p1;Parent=Tha_a00067-T1;
scaffold_1	funannotate	exon	210719	211273	.	-	.	ID=Tha_a00067-T1.exon1;Parent=Tha_a00067-T1;
scaffold_1	funannotate	exon	210023	210659	.	-	.	ID=Tha_a00067-T1.exon2;Parent=Tha_a00067-T1;
scaffold_1	funannotate	exon	209191	209964	.	-	.	ID=Tha_a00067-T1.exon3;Parent=Tha_a00067-T1;
scaffold_1	funannotate	three_prime_UTR	209191	209237	.	-	.	ID=Tha_a00067-T1.utr3p1;Parent=Tha_a00067-T1;
scaffold_1	funannotate	CDS	210719	210854	.	-	0	ID=Tha_a00067-T1.cds;Parent=Tha_a00067-T1;
scaffold_1	funannotate	CDS	210023	210659	.	-	2	ID=Tha_a00067-T1.cds;Parent=Tha_a00067-T1;
scaffold_1	funannotate	CDS	209238	209964	.	-	1	ID=Tha_a00067-T1.cds;Parent=Tha_a00067-T1;
scaffold_1	funannotate	gene	212831	214519	.	+	.	ID=Tha_a00068;
scaffold_1	funannotate	mRNA	212831	214519	.	+	.	ID=Tha_a00068-T1;Parent=Tha_a00068;product=hypothetical protein;
scaffold_1	funannotate	five_prime_UTR	212831	213009	.	+	.	ID=Tha_a00068-T1.utr5p1;Parent=Tha_a00068-T1;
scaffold_1	funannotate	exon	212831	214519	.	+	.	ID=Tha_a00068-T1.exon1;Parent=Tha_a00068-T1;
scaffold_1	funannotate	three_prime_UTR	213700	214519	.	+	.	ID=Tha_a00068-T1.utr3p1;Parent=Tha_a00068-T1;
scaffold_1	funannotate	CDS	213010	213699	.	+	0	ID=Tha_a00068-T1.cds;Parent=Tha_a00068-T1;
scaffold_1	funannotate	gene	214893	219080	.	+	.	ID=Tha_a00069;
scaffold_1	funannotate	mRNA	214893	219080	.	+	.	ID=Tha_a00069-T1;Parent=Tha_a00069;product=hypothetical protein;
scaffold_1	funannotate	five_prime_UTR	214893	215686	.	+	.	ID=Tha_a00069-T1.utr5p1;Parent=Tha_a00069-T1;
scaffold_1	funannotate	exon	214893	215706	.	+	.	ID=Tha_a00069-T1.exon1;Parent=Tha_a00069-T1;
scaffold_1	funannotate	exon	215776	216056	.	+	.	ID=Tha_a00069-T1.exon2;Parent=Tha_a00069-T1;
scaffold_1	funannotate	exon	216126	216585	.	+	.	ID=Tha_a00069-T1.exon3;Parent=Tha_a00069-T1;
scaffold_1	funannotate	exon	216640	216749	.	+	.	ID=Tha_a00069-T1.exon4;Parent=Tha_a00069-T1;
scaffold_1	funannotate	exon	216809	216873	.	+	.	ID=Tha_a00069-T1.exon5;Parent=Tha_a00069-T1;
scaffold_1	funannotate	exon	216954	217015	.	+	.	ID=Tha_a00069-T1.exon6;Parent=Tha_a00069-T1;
scaffold_1	funannotate	exon	217077	219080	.	+	.	ID=Tha_a00069-T1.exon7;Parent=Tha_a00069-T1;
scaffold_1	funannotate	three_prime_UTR	217663	219080	.	+	.	ID=Tha_a00069-T1.utr3p1;Parent=Tha_a00069-T1;
scaffold_1	funannotate	CDS	215687	215706	.	+	0	ID=Tha_a00069-T1.cds;Parent=Tha_a00069-T1;
scaffold_1	funannotate	CDS	215776	216056	.	+	1	ID=Tha_a00069-T1.cds;Parent=Tha_a00069-T1;
scaffold_1	funannotate	CDS	216126	216585	.	+	2	ID=Tha_a00069-T1.cds;Parent=Tha_a00069-T1;
scaffold_1	funannotate	CDS	216640	216749	.	+	1	ID=Tha_a00069-T1.cds;Parent=Tha_a00069-T1;
scaffold_1	funannotate	CDS	216809	216873	.	+	2	ID=Tha_a00069-T1.cds;Parent=Tha_a00069-T1;
scaffold_1	funannotate	CDS	216954	217015	.	+	0	ID=Tha_a00069-T1.cds;Parent=Tha_a00069-T1;
scaffold_1	funannotate	CDS	217077	217662	.	+	1	ID=Tha_a00069-T1.cds;Parent=Tha_a00069-T1;
scaffold_1	funannotate	gene	219101	219415	.	-	.	ID=Tha_a00070;
scaffold_1	funannotate	mRNA	219101	219415	.	-	.	ID=Tha_a00070-T1;Parent=Tha_a00070;product=hypothetical protein;
scaffold_1	funannotate	exon	219292	219415	.	-	.	ID=Tha_a00070-T1.exon1;Parent=Tha_a00070-T1;
scaffold_1	funannotate	exon	219101	219204	.	-	.	ID=Tha_a00070-T1.exon2;Parent=Tha_a00070-T1;
scaffold_1	funannotate	CDS	219292	219415	.	-	0	ID=Tha_a00070-T1.cds;Parent=Tha_a00070-T1;
scaffold_1	funannotate	CDS	219101	219204	.	-	2	ID=Tha_a00070-T1.cds;Parent=Tha_a00070-T1;
scaffold_1	funannotate	gene	220547	227268	.	-	.	ID=Tha_a00071;
scaffold_1	funannotate	mRNA	220547	227268	.	-	.	ID=Tha_a00071-T1;Parent=Tha_a00071;product=hypothetical protein;
scaffold_1	funannotate	exon	225729	227268	.	-	.	ID=Tha_a00071-T1.exon1;Parent=Tha_a00071-T1;
scaffold_1	funannotate	exon	223605	225077	.	-	.	ID=Tha_a00071-T1.exon2;Parent=Tha_a00071-T1;
scaffold_1	funannotate	exon	223440	223541	.	-	.	ID=Tha_a00071-T1.exon3;Parent=Tha_a00071-T1;
scaffold_1	funannotate	exon	223098	223354	.	-	.	ID=Tha_a00071-T1.exon4;Parent=Tha_a00071-T1;
scaffold_1	funannotate	exon	220547	223018	.	-	.	ID=Tha_a00071-T1.exon5;Parent=Tha_a00071-T1;
scaffold_1	funannotate	CDS	225729	227268	.	-	0	ID=Tha_a00071-T1.cds;Parent=Tha_a00071-T1;
scaffold_1	funannotate	CDS	223605	225077	.	-	2	ID=Tha_a00071-T1.cds;Parent=Tha_a00071-T1;
scaffold_1	funannotate	CDS	223440	223541	.	-	2	ID=Tha_a00071-T1.cds;Parent=Tha_a00071-T1;
scaffold_1	funannotate	CDS	223098	223354	.	-	2	ID=Tha_a00071-T1.cds;Parent=Tha_a00071-T1;
scaffold_1	funannotate	CDS	220547	223018	.	-	0	ID=Tha_a00071-T1.cds;Parent=Tha_a00071-T1;
scaffold_1	funannotate	gene	228022	229887	.	+	.	ID=Tha_a00072;
scaffold_1	funannotate	mRNA	228022	229887	.	+	.	ID=Tha_a00072-T1;Parent=Tha_a00072;product=hypothetical protein;
scaffold_1	funannotate	exon	228022	228219	.	+	.	ID=Tha_a00072-T1.exon1;Parent=Tha_a00072-T1;
scaffold_1	funannotate	exon	228279	228354	.	+	.	ID=Tha_a00072-T1.exon2;Parent=Tha_a00072-T1;
scaffold_1	funannotate	exon	228417	228727	.	+	.	ID=Tha_a00072-T1.exon3;Parent=Tha_a00072-T1;
scaffold_1	funannotate	exon	228799	229887	.	+	.	ID=Tha_a00072-T1.exon4;Parent=Tha_a00072-T1;
scaffold_1	funannotate	CDS	228022	228219	.	+	0	ID=Tha_a00072-T1.cds;Parent=Tha_a00072-T1;
scaffold_1	funannotate	CDS	228279	228354	.	+	0	ID=Tha_a00072-T1.cds;Parent=Tha_a00072-T1;
scaffold_1	funannotate	CDS	228417	228727	.	+	2	ID=Tha_a00072-T1.cds;Parent=Tha_a00072-T1;
scaffold_1	funannotate	CDS	228799	229887	.	+	0	ID=Tha_a00072-T1.cds;Parent=Tha_a00072-T1;
scaffold_1	funannotate	gene	229981	230052	.	+	.	ID=Tha_a00073;
scaffold_1	funannotate	tRNA	229981	230052	.	+	.	ID=Tha_a00073-T1;Parent=Tha_a00073;product=tRNA-Asp;
scaffold_1	funannotate	exon	229981	230052	.	+	.	ID=Tha_a00073-T1.exon1;Parent=Tha_a00073-T1;
scaffold_1	funannotate	gene	230685	232424	.	+	.	ID=Tha_a00074;
scaffold_1	funannotate	mRNA	230685	232424	.	+	.	ID=Tha_a00074-T1;Parent=Tha_a00074;product=hypothetical protein;
scaffold_1	funannotate	five_prime_UTR	230685	230772	.	+	.	ID=Tha_a00074-T1.utr5p1;Parent=Tha_a00074-T1;
scaffold_1	funannotate	exon	230685	231028	.	+	.	ID=Tha_a00074-T1.exon1;Parent=Tha_a00074-T1;
scaffold_1	funannotate	exon	231098	231584	.	+	.	ID=Tha_a00074-T1.exon2;Parent=Tha_a00074-T1;
scaffold_1	funannotate	exon	231652	231957	.	+	.	ID=Tha_a00074-T1.exon3;Parent=Tha_a00074-T1;
scaffold_1	funannotate	exon	232028	232424	.	+	.	ID=Tha_a00074-T1.exon4;Parent=Tha_a00074-T1;
scaffold_1	funannotate	three_prime_UTR	232218	232424	.	+	.	ID=Tha_a00074-T1.utr3p1;Parent=Tha_a00074-T1;
scaffold_1	funannotate	CDS	230773	231028	.	+	0	ID=Tha_a00074-T1.cds;Parent=Tha_a00074-T1;
scaffold_1	funannotate	CDS	231098	231584	.	+	2	ID=Tha_a00074-T1.cds;Parent=Tha_a00074-T1;
scaffold_1	funannotate	CDS	231652	231957	.	+	1	ID=Tha_a00074-T1.cds;Parent=Tha_a00074-T1;
scaffold_1	funannotate	CDS	232028	232217	.	+	1	ID=Tha_a00074-T1.cds;Parent=Tha_a00074-T1;
scaffold_1	funannotate	gene	233257	235490	.	+	.	ID=Tha_a00075;
scaffold_1	funannotate	mRNA	233257	235490	.	+	.	ID=Tha_a00075-T1;Parent=Tha_a00075;product=hypothetical protein;
scaffold_1	funannotate	exon	233257	233536	.	+	.	ID=Tha_a00075-T1.exon1;Parent=Tha_a00075-T1;
scaffold_1	funannotate	exon	233593	233841	.	+	.	ID=Tha_a00075-T1.exon2;Parent=Tha_a00075-T1;
scaffold_1	funannotate	exon	233910	234005	.	+	.	ID=Tha_a00075-T1.exon3;Parent=Tha_a00075-T1;
scaffold_1	funannotate	exon	234061	234317	.	+	.	ID=Tha_a00075-T1.exon4;Parent=Tha_a00075-T1;
scaffold_1	funannotate	exon	234379	234472	.	+	.	ID=Tha_a00075-T1.exon5;Parent=Tha_a00075-T1;
scaffold_1	funannotate	exon	234535	234846	.	+	.	ID=Tha_a00075-T1.exon6;Parent=Tha_a00075-T1;
scaffold_1	funannotate	exon	234912	235164	.	+	.	ID=Tha_a00075-T1.exon7;Parent=Tha_a00075-T1;
scaffold_1	funannotate	exon	235223	235490	.	+	.	ID=Tha_a00075-T1.exon8;Parent=Tha_a00075-T1;
scaffold_1	funannotate	CDS	233257	233536	.	+	0	ID=Tha_a00075-T1.cds;Parent=Tha_a00075-T1;
scaffold_1	funannotate	CDS	233593	233841	.	+	2	ID=Tha_a00075-T1.cds;Parent=Tha_a00075-T1;
scaffold_1	funannotate	CDS	233910	234005	.	+	2	ID=Tha_a00075-T1.cds;Parent=Tha_a00075-T1;
scaffold_1	funannotate	CDS	234061	234317	.	+	2	ID=Tha_a00075-T1.cds;Parent=Tha_a00075-T1;
scaffold_1	funannotate	CDS	234379	234472	.	+	0	ID=Tha_a00075-T1.cds;Parent=Tha_a00075-T1;
scaffold_1	funannotate	CDS	234535	234846	.	+	2	ID=Tha_a00075-T1.cds;Parent=Tha_a00075-T1;
scaffold_1	funannotate	CDS	234912	235164	.	+	2	ID=Tha_a00075-T1.cds;Parent=Tha_a00075-T1;
scaffold_1	funannotate	CDS	235223	235490	.	+	1	ID=Tha_a00075-T1.cds;Parent=Tha_a00075-T1;
scaffold_1	funannotate	gene	238295	239376	.	+	.	ID=Tha_a00076;
scaffold_1	funannotate	mRNA	238295	239376	.	+	.	ID=Tha_a00076-T1;Parent=Tha_a00076;product=hypothetical protein;
scaffold_1	funannotate	exon	238295	238395	.	+	.	ID=Tha_a00076-T1.exon1;Parent=Tha_a00076-T1;
scaffold_1	funannotate	exon	238526	238798	.	+	.	ID=Tha_a00076-T1.exon2;Parent=Tha_a00076-T1;
scaffold_1	funannotate	exon	238856	238996	.	+	.	ID=Tha_a00076-T1.exon3;Parent=Tha_a00076-T1;
scaffold_1	funannotate	exon	239055	239376	.	+	.	ID=Tha_a00076-T1.exon4;Parent=Tha_a00076-T1;
scaffold_1	funannotate	CDS	238295	238395	.	+	0	ID=Tha_a00076-T1.cds;Parent=Tha_a00076-T1;
scaffold_1	funannotate	CDS	238526	238798	.	+	1	ID=Tha_a00076-T1.cds;Parent=Tha_a00076-T1;
scaffold_1	funannotate	CDS	238856	238996	.	+	1	ID=Tha_a00076-T1.cds;Parent=Tha_a00076-T1;
scaffold_1	funannotate	CDS	239055	239376	.	+	1	ID=Tha_a00076-T1.cds;Parent=Tha_a00076-T1;
scaffold_1	funannotate	gene	239633	240971	.	+	.	ID=Tha_a00077;
scaffold_1	funannotate	mRNA	239633	240971	.	+	.	ID=Tha_a00077-T1;Parent=Tha_a00077;product=hypothetical protein;
scaffold_1	funannotate	five_prime_UTR	239633	239965	.	+	.	ID=Tha_a00077-T1.utr5p1;Parent=Tha_a00077-T1;
scaffold_1	funannotate	exon	239633	239998	.	+	.	ID=Tha_a00077-T1.exon1;Parent=Tha_a00077-T1;
scaffold_1	funannotate	exon	240086	240971	.	+	.	ID=Tha_a00077-T1.exon2;Parent=Tha_a00077-T1;
scaffold_1	funannotate	CDS	239966	239998	.	+	0	ID=Tha_a00077-T1.cds;Parent=Tha_a00077-T1;
scaffold_1	funannotate	CDS	240086	240970	.	+	0	ID=Tha_a00077-T1.cds;Parent=Tha_a00077-T1;
scaffold_1	funannotate	gene	242428	245322	.	+	.	ID=Tha_a00078;
scaffold_1	funannotate	mRNA	242428	245322	.	+	.	ID=Tha_a00078-T1;Parent=Tha_a00078;product=hypothetical protein;
scaffold_1	funannotate	five_prime_UTR	242428	242909	.	+	.	ID=Tha_a00078-T1.utr5p1;Parent=Tha_a00078-T1;
scaffold_1	funannotate	five_prime_UTR	243014	243473	.	+	.	ID=Tha_a00078-T1.utr5p2;Parent=Tha_a00078-T1;
scaffold_1	funannotate	exon	242428	242909	.	+	.	ID=Tha_a00078-T1.exon1;Parent=Tha_a00078-T1;
scaffold_1	funannotate	exon	243014	243588	.	+	.	ID=Tha_a00078-T1.exon2;Parent=Tha_a00078-T1;
scaffold_1	funannotate	exon	243660	245322	.	+	.	ID=Tha_a00078-T1.exon3;Parent=Tha_a00078-T1;
scaffold_1	funannotate	three_prime_UTR	245081	245322	.	+	.	ID=Tha_a00078-T1.utr3p1;Parent=Tha_a00078-T1;
scaffold_1	funannotate	CDS	243474	243588	.	+	0	ID=Tha_a00078-T1.cds;Parent=Tha_a00078-T1;
scaffold_1	funannotate	CDS	243660	245080	.	+	2	ID=Tha_a00078-T1.cds;Parent=Tha_a00078-T1;
scaffold_1	funannotate	gene	245552	246378	.	+	.	ID=Tha_a00079;
scaffold_1	funannotate	mRNA	245552	246378	.	+	.	ID=Tha_a00079-T1;Parent=Tha_a00079;product=hypothetical protein;
scaffold_1	funannotate	five_prime_UTR	245552	245679	.	+	.	ID=Tha_a00079-T1.utr5p1;Parent=Tha_a00079-T1;
scaffold_1	funannotate	exon	245552	245854	.	+	.	ID=Tha_a00079-T1.exon1;Parent=Tha_a00079-T1;
scaffold_1	funannotate	exon	245917	246378	.	+	.	ID=Tha_a00079-T1.exon2;Parent=Tha_a00079-T1;
scaffold_1	funannotate	three_prime_UTR	245934	246378	.	+	.	ID=Tha_a00079-T1.utr3p1;Parent=Tha_a00079-T1;
scaffold_1	funannotate	CDS	245680	245854	.	+	0	ID=Tha_a00079-T1.cds;Parent=Tha_a00079-T1;
scaffold_1	funannotate	CDS	245917	245933	.	+	2	ID=Tha_a00079-T1.cds;Parent=Tha_a00079-T1;
scaffold_1	funannotate	gene	246579	247931	.	-	.	ID=Tha_a00080;
scaffold_1	funannotate	mRNA	246579	247931	.	-	.	ID=Tha_a00080-T1;Parent=Tha_a00080;product=hypothetical protein;
scaffold_1	funannotate	exon	246579	247931	.	-	.	ID=Tha_a00080-T1.exon1;Parent=Tha_a00080-T1;
scaffold_1	funannotate	CDS	246579	247931	.	-	0	ID=Tha_a00080-T1.cds;Parent=Tha_a00080-T1;
scaffold_1	funannotate	gene	251896	254758	.	+	.	ID=Tha_a00081;
scaffold_1	funannotate	mRNA	251896	254758	.	+	.	ID=Tha_a00081-T1;Parent=Tha_a00081;product=hypothetical protein;
scaffold_1	funannotate	five_prime_UTR	251896	253167	.	+	.	ID=Tha_a00081-T1.utr5p1;Parent=Tha_a00081-T1;
scaffold_1	funannotate	exon	251896	254526	.	+	.	ID=Tha_a00081-T1.exon1;Parent=Tha_a00081-T1;
scaffold_1	funannotate	exon	254587	254758	.	+	.	ID=Tha_a00081-T1.exon2;Parent=Tha_a00081-T1;
scaffold_1	funannotate	three_prime_UTR	254647	254758	.	+	.	ID=Tha_a00081-T1.utr3p1;Parent=Tha_a00081-T1;
scaffold_1	funannotate	CDS	253168	254526	.	+	0	ID=Tha_a00081-T1.cds;Parent=Tha_a00081-T1;
scaffold_1	funannotate	CDS	254587	254646	.	+	0	ID=Tha_a00081-T1.cds;Parent=Tha_a00081-T1;
scaffold_1	funannotate	gene	255837	257138	.	+	.	ID=Tha_a00082;
scaffold_1	funannotate	mRNA	255837	257138	.	+	.	ID=Tha_a00082-T1;Parent=Tha_a00082;product=hypothetical protein;
scaffold_1	funannotate	exon	255837	257138	.	+	.	ID=Tha_a00082-T1.exon1;Parent=Tha_a00082-T1;
scaffold_1	funannotate	CDS	255837	257138	.	+	0	ID=Tha_a00082-T1.cds;Parent=Tha_a00082-T1;
scaffold_1	funannotate	gene	256948	259369	.	-	.	ID=Tha_a00083;
scaffold_1	funannotate	mRNA	256948	259369	.	-	.	ID=Tha_a00083-T1;Parent=Tha_a00083;product=hypothetical protein;
scaffold_1	funannotate	five_prime_UTR	259202	259369	.	-	.	ID=Tha_a00083-T1.utr5p1;Parent=Tha_a00083-T1;
scaffold_1	funannotate	exon	258635	259369	.	-	.	ID=Tha_a00083-T1.exon1;Parent=Tha_a00083-T1;
scaffold_1	funannotate	exon	256948	258547	.	-	.	ID=Tha_a00083-T1.exon2;Parent=Tha_a00083-T1;
scaffold_1	funannotate	three_prime_UTR	256948	257146	.	-	.	ID=Tha_a00083-T1.utr3p1;Parent=Tha_a00083-T1;
scaffold_1	funannotate	CDS	258635	259201	.	-	0	ID=Tha_a00083-T1.cds;Parent=Tha_a00083-T1;
scaffold_1	funannotate	CDS	257147	258547	.	-	0	ID=Tha_a00083-T1.cds;Parent=Tha_a00083-T1;
scaffold_1	funannotate	gene	260204	261569	.	+	.	ID=Tha_a00084;
scaffold_1	funannotate	mRNA	260204	261569	.	+	.	ID=Tha_a00084-T1;Parent=Tha_a00084;product=hypothetical protein;
scaffold_1	funannotate	five_prime_UTR	260204	260219	.	+	.	ID=Tha_a00084-T1.utr5p1;Parent=Tha_a00084-T1;
scaffold_1	funannotate	exon	260204	260493	.	+	.	ID=Tha_a00084-T1.exon1;Parent=Tha_a00084-T1;
scaffold_1	funannotate	exon	260589	260862	.	+	.	ID=Tha_a00084-T1.exon2;Parent=Tha_a00084-T1;
scaffold_1	funannotate	exon	260918	261002	.	+	.	ID=Tha_a00084-T1.exon3;Parent=Tha_a00084-T1;
scaffold_1	funannotate	exon	261078	261569	.	+	.	ID=Tha_a00084-T1.exon4;Parent=Tha_a00084-T1;
scaffold_1	funannotate	three_prime_UTR	261522	261569	.	+	.	ID=Tha_a00084-T1.utr3p1;Parent=Tha_a00084-T1;
scaffold_1	funannotate	CDS	260220	260493	.	+	0	ID=Tha_a00084-T1.cds;Parent=Tha_a00084-T1;
scaffold_1	funannotate	CDS	260589	260862	.	+	2	ID=Tha_a00084-T1.cds;Parent=Tha_a00084-T1;
scaffold_1	funannotate	CDS	260918	261002	.	+	1	ID=Tha_a00084-T1.cds;Parent=Tha_a00084-T1;
scaffold_1	funannotate	CDS	261078	261521	.	+	0	ID=Tha_a00084-T1.cds;Parent=Tha_a00084-T1;
scaffold_1	funannotate	gene	262433	263321	.	+	.	ID=Tha_a00085;
scaffold_1	funannotate	mRNA	262433	263321	.	+	.	ID=Tha_a00085-T1;Parent=Tha_a00085;product=hypothetical protein;
scaffold_1	funannotate	exon	262433	262670	.	+	.	ID=Tha_a00085-T1.exon1;Parent=Tha_a00085-T1;
scaffold_1	funannotate	exon	262732	263321	.	+	.	ID=Tha_a00085-T1.exon2;Parent=Tha_a00085-T1;
scaffold_1	funannotate	CDS	262433	262670	.	+	0	ID=Tha_a00085-T1.cds;Parent=Tha_a00085-T1;
scaffold_1	funannotate	CDS	262732	263321	.	+	2	ID=Tha_a00085-T1.cds;Parent=Tha_a00085-T1;
scaffold_1	funannotate	gene	263345	264241	.	-	.	ID=Tha_a00086;
scaffold_1	funannotate	mRNA	263345	264241	.	-	.	ID=Tha_a00086-T1;Parent=Tha_a00086;product=hypothetical protein;
scaffold_1	funannotate	five_prime_UTR	264169	264241	.	-	.	ID=Tha_a00086-T1.utr5p1;Parent=Tha_a00086-T1;
scaffold_1	funannotate	exon	263990	264241	.	-	.	ID=Tha_a00086-T1.exon1;Parent=Tha_a00086-T1;
scaffold_1	funannotate	exon	263820	263902	.	-	.	ID=Tha_a00086-T1.exon2;Parent=Tha_a00086-T1;
scaffold_1	funannotate	exon	263345	263755	.	-	.	ID=Tha_a00086-T1.exon3;Parent=Tha_a00086-T1;
scaffold_1	funannotate	three_prime_UTR	263345	263477	.	-	.	ID=Tha_a00086-T1.utr3p1;Parent=Tha_a00086-T1;
scaffold_1	funannotate	CDS	263990	264168	.	-	0	ID=Tha_a00086-T1.cds;Parent=Tha_a00086-T1;
scaffold_1	funannotate	CDS	263820	263902	.	-	1	ID=Tha_a00086-T1.cds;Parent=Tha_a00086-T1;
scaffold_1	funannotate	CDS	263478	263755	.	-	2	ID=Tha_a00086-T1.cds;Parent=Tha_a00086-T1;
scaffold_1	funannotate	gene	265900	266910	.	-	.	ID=Tha_a00087;
scaffold_1	funannotate	mRNA	265900	266910	.	-	.	ID=Tha_a00087-T1;Parent=Tha_a00087;product=hypothetical protein;
scaffold_1	funannotate	exon	266648	266910	.	-	.	ID=Tha_a00087-T1.exon1;Parent=Tha_a00087-T1;
scaffold_1	funannotate	exon	265900	266586	.	-	.	ID=Tha_a00087-T1.exon2;Parent=Tha_a00087-T1;
scaffold_1	funannotate	three_prime_UTR	265900	266288	.	-	.	ID=Tha_a00087-T1.utr3p1;Parent=Tha_a00087-T1;
scaffold_1	funannotate	CDS	266648	266910	.	-	0	ID=Tha_a00087-T1.cds;Parent=Tha_a00087-T1;
scaffold_1	funannotate	CDS	266289	266586	.	-	1	ID=Tha_a00087-T1.cds;Parent=Tha_a00087-T1;
scaffold_1	funannotate	gene	270595	274297	.	+	.	ID=Tha_a00088;
scaffold_1	funannotate	mRNA	270595	274297	.	+	.	ID=Tha_a00088-T1;Parent=Tha_a00088;product=hypothetical protein;
scaffold_1	funannotate	five_prime_UTR	270595	271270	.	+	.	ID=Tha_a00088-T1.utr5p1;Parent=Tha_a00088-T1;
scaffold_1	funannotate	exon	270595	272209	.	+	.	ID=Tha_a00088-T1.exon1;Parent=Tha_a00088-T1;
scaffold_1	funannotate	exon	272275	272400	.	+	.	ID=Tha_a00088-T1.exon2;Parent=Tha_a00088-T1;
scaffold_1	funannotate	exon	272461	274297	.	+	.	ID=Tha_a00088-T1.exon3;Parent=Tha_a00088-T1;
scaffold_1	funannotate	three_prime_UTR	272941	274297	.	+	.	ID=Tha_a00088-T1.utr3p1;Parent=Tha_a00088-T1;
scaffold_1	funannotate	CDS	271271	272209	.	+	0	ID=Tha_a00088-T1.cds;Parent=Tha_a00088-T1;
scaffold_1	funannotate	CDS	272275	272400	.	+	0	ID=Tha_a00088-T1.cds;Parent=Tha_a00088-T1;
scaffold_1	funannotate	CDS	272461	272940	.	+	0	ID=Tha_a00088-T1.cds;Parent=Tha_a00088-T1;
scaffold_1	funannotate	gene	272967	276478	.	-	.	ID=Tha_a00089;
scaffold_1	funannotate	mRNA	272967	276478	.	-	.	ID=Tha_a00089-T1;Parent=Tha_a00089;product=hypothetical protein;
scaffold_1	funannotate	five_prime_UTR	275846	276478	.	-	.	ID=Tha_a00089-T1.utr5p1;Parent=Tha_a00089-T1;
scaffold_1	funannotate	exon	272967	276478	.	-	.	ID=Tha_a00089-T1.exon1;Parent=Tha_a00089-T1;
scaffold_1	funannotate	three_prime_UTR	272967	273172	.	-	.	ID=Tha_a00089-T1.utr3p1;Parent=Tha_a00089-T1;
scaffold_1	funannotate	CDS	273173	275845	.	-	0	ID=Tha_a00089-T1.cds;Parent=Tha_a00089-T1;
scaffold_1	funannotate	gene	277326	279638	.	+	.	ID=Tha_a00090;
scaffold_1	funannotate	mRNA	277326	279638	.	+	.	ID=Tha_a00090-T1;Parent=Tha_a00090;product=hypothetical protein;
scaffold_1	funannotate	exon	277326	277376	.	+	.	ID=Tha_a00090-T1.exon1;Parent=Tha_a00090-T1;
scaffold_1	funannotate	exon	277625	277636	.	+	.	ID=Tha_a00090-T1.exon2;Parent=Tha_a00090-T1;
scaffold_1	funannotate	exon	277706	277782	.	+	.	ID=Tha_a00090-T1.exon3;Parent=Tha_a00090-T1;
scaffold_1	funannotate	exon	277856	279638	.	+	.	ID=Tha_a00090-T1.exon4;Parent=Tha_a00090-T1;
scaffold_1	funannotate	CDS	277326	277376	.	+	0	ID=Tha_a00090-T1.cds;Parent=Tha_a00090-T1;
scaffold_1	funannotate	CDS	277625	277636	.	+	0	ID=Tha_a00090-T1.cds;Parent=Tha_a00090-T1;
scaffold_1	funannotate	CDS	277706	277782	.	+	0	ID=Tha_a00090-T1.cds;Parent=Tha_a00090-T1;
scaffold_1	funannotate	CDS	277856	279638	.	+	1	ID=Tha_a00090-T1.cds;Parent=Tha_a00090-T1;
scaffold_1	funannotate	gene	279713	282245	.	-	.	ID=Tha_a00091;
scaffold_1	funannotate	mRNA	279713	282245	.	-	.	ID=Tha_a00091-T1;Parent=Tha_a00091;product=hypothetical protein;
scaffold_1	funannotate	exon	282117	282245	.	-	.	ID=Tha_a00091-T1.exon1;Parent=Tha_a00091-T1;
scaffold_1	funannotate	exon	279713	282040	.	-	.	ID=Tha_a00091-T1.exon2;Parent=Tha_a00091-T1;
scaffold_1	funannotate	CDS	282117	282245	.	-	0	ID=Tha_a00091-T1.cds;Parent=Tha_a00091-T1;
scaffold_1	funannotate	CDS	279713	282040	.	-	0	ID=Tha_a00091-T1.cds;Parent=Tha_a00091-T1;
scaffold_1	funannotate	gene	282910	284875	.	+	.	ID=Tha_a00092;
scaffold_1	funannotate	mRNA	282910	284875	.	+	.	ID=Tha_a00092-T1;Parent=Tha_a00092;product=hypothetical protein;
scaffold_1	funannotate	five_prime_UTR	282910	282971	.	+	.	ID=Tha_a00092-T1.utr5p1;Parent=Tha_a00092-T1;
scaffold_1	funannotate	exon	282910	283515	.	+	.	ID=Tha_a00092-T1.exon1;Parent=Tha_a00092-T1;
scaffold_1	funannotate	exon	283592	283689	.	+	.	ID=Tha_a00092-T1.exon2;Parent=Tha_a00092-T1;
scaffold_1	funannotate	exon	283748	283860	.	+	.	ID=Tha_a00092-T1.exon3;Parent=Tha_a00092-T1;
scaffold_1	funannotate	exon	283914	284099	.	+	.	ID=Tha_a00092-T1.exon4;Parent=Tha_a00092-T1;
scaffold_1	funannotate	exon	284164	284875	.	+	.	ID=Tha_a00092-T1.exon5;Parent=Tha_a00092-T1;
scaffold_1	funannotate	CDS	282972	283515	.	+	0	ID=Tha_a00092-T1.cds;Parent=Tha_a00092-T1;
scaffold_1	funannotate	CDS	283592	283689	.	+	2	ID=Tha_a00092-T1.cds;Parent=Tha_a00092-T1;
scaffold_1	funannotate	CDS	283748	283860	.	+	0	ID=Tha_a00092-T1.cds;Parent=Tha_a00092-T1;
scaffold_1	funannotate	CDS	283914	284099	.	+	1	ID=Tha_a00092-T1.cds;Parent=Tha_a00092-T1;
scaffold_1	funannotate	CDS	284164	284875	.	+	1	ID=Tha_a00092-T1.cds;Parent=Tha_a00092-T1;
scaffold_1	funannotate	gene	285057	287231	.	-	.	ID=Tha_a00093;
scaffold_1	funannotate	mRNA	285057	287231	.	-	.	ID=Tha_a00093-T1;Parent=Tha_a00093;product=hypothetical protein;
scaffold_1	funannotate	exon	285057	287231	.	-	.	ID=Tha_a00093-T1.exon1;Parent=Tha_a00093-T1;
scaffold_1	funannotate	CDS	285057	287231	.	-	0	ID=Tha_a00093-T1.cds;Parent=Tha_a00093-T1;
scaffold_1	funannotate	gene	288897	291202	.	+	.	ID=Tha_a00094;
scaffold_1	funannotate	mRNA	288897	291202	.	+	.	ID=Tha_a00094-T1;Parent=Tha_a00094;product=hypothetical protein;
scaffold_1	funannotate	exon	288897	289466	.	+	.	ID=Tha_a00094-T1.exon1;Parent=Tha_a00094-T1;
scaffold_1	funannotate	exon	289535	291202	.	+	.	ID=Tha_a00094-T1.exon2;Parent=Tha_a00094-T1;
scaffold_1	funannotate	CDS	288897	289466	.	+	0	ID=Tha_a00094-T1.cds;Parent=Tha_a00094-T1;
scaffold_1	funannotate	CDS	289535	291202	.	+	0	ID=Tha_a00094-T1.cds;Parent=Tha_a00094-T1;
scaffold_1	funannotate	gene	291331	293613	.	-	.	ID=Tha_a00095;
scaffold_1	funannotate	mRNA	291331	293613	.	-	.	ID=Tha_a00095-T1;Parent=Tha_a00095;product=hypothetical protein;
scaffold_1	funannotate	five_prime_UTR	293236	293613	.	-	.	ID=Tha_a00095-T1.utr5p1;Parent=Tha_a00095-T1;
scaffold_1	funannotate	exon	293134	293613	.	-	.	ID=Tha_a00095-T1.exon1;Parent=Tha_a00095-T1;
scaffold_1	funannotate	exon	292787	293072	.	-	.	ID=Tha_a00095-T1.exon2;Parent=Tha_a00095-T1;
scaffold_1	funannotate	exon	292621	292731	.	-	.	ID=Tha_a00095-T1.exon3;Parent=Tha_a00095-T1;
scaffold_1	funannotate	exon	291331	292547	.	-	.	ID=Tha_a00095-T1.exon4;Parent=Tha_a00095-T1;
scaffold_1	funannotate	CDS	293134	293235	.	-	0	ID=Tha_a00095-T1.cds;Parent=Tha_a00095-T1;
scaffold_1	funannotate	CDS	292787	293072	.	-	0	ID=Tha_a00095-T1.cds;Parent=Tha_a00095-T1;
scaffold_1	funannotate	CDS	292621	292731	.	-	2	ID=Tha_a00095-T1.cds;Parent=Tha_a00095-T1;
scaffold_1	funannotate	CDS	291331	292547	.	-	2	ID=Tha_a00095-T1.cds;Parent=Tha_a00095-T1;
scaffold_1	funannotate	gene	296453	297016	.	+	.	ID=Tha_a00096;
scaffold_1	funannotate	mRNA	296453	297016	.	+	.	ID=Tha_a00096-T1;Parent=Tha_a00096;product=hypothetical protein;
scaffold_1	funannotate	exon	296453	296462	.	+	.	ID=Tha_a00096-T1.exon1;Parent=Tha_a00096-T1;
scaffold_1	funannotate	exon	296673	297016	.	+	.	ID=Tha_a00096-T1.exon2;Parent=Tha_a00096-T1;
scaffold_1	funannotate	CDS	296453	296462	.	+	0	ID=Tha_a00096-T1.cds;Parent=Tha_a00096-T1;
scaffold_1	funannotate	CDS	296673	297016	.	+	2	ID=Tha_a00096-T1.cds;Parent=Tha_a00096-T1;
scaffold_1	funannotate	gene	298205	299254	.	+	.	ID=Tha_a00097;
scaffold_1	funannotate	mRNA	298205	299254	.	+	.	ID=Tha_a00097-T1;Parent=Tha_a00097;product=hypothetical protein;
scaffold_1	funannotate	exon	298205	298376	.	+	.	ID=Tha_a00097-T1.exon1;Parent=Tha_a00097-T1;
scaffold_1	funannotate	exon	298449	298662	.	+	.	ID=Tha_a00097-T1.exon2;Parent=Tha_a00097-T1;
scaffold_1	funannotate	exon	298726	299254	.	+	.	ID=Tha_a00097-T1.exon3;Parent=Tha_a00097-T1;
scaffold_1	funannotate	CDS	298205	298376	.	+	0	ID=Tha_a00097-T1.cds;Parent=Tha_a00097-T1;
scaffold_1	funannotate	CDS	298449	298662	.	+	2	ID=Tha_a00097-T1.cds;Parent=Tha_a00097-T1;
scaffold_1	funannotate	CDS	298726	299254	.	+	1	ID=Tha_a00097-T1.cds;Parent=Tha_a00097-T1;
scaffold_1	funannotate	gene	300851	301879	.	+	.	ID=Tha_a00098;
scaffold_1	funannotate	mRNA	300851	301879	.	+	.	ID=Tha_a00098-T1;Parent=Tha_a00098;product=hypothetical protein;
scaffold_1	funannotate	exon	300851	301331	.	+	.	ID=Tha_a00098-T1.exon1;Parent=Tha_a00098-T1;
scaffold_1	funannotate	exon	301385	301504	.	+	.	ID=Tha_a00098-T1.exon2;Parent=Tha_a00098-T1;
scaffold_1	funannotate	exon	301569	301879	.	+	.	ID=Tha_a00098-T1.exon3;Parent=Tha_a00098-T1;
scaffold_1	funannotate	CDS	300851	301331	.	+	0	ID=Tha_a00098-T1.cds;Parent=Tha_a00098-T1;
scaffold_1	funannotate	CDS	301385	301504	.	+	2	ID=Tha_a00098-T1.cds;Parent=Tha_a00098-T1;
scaffold_1	funannotate	CDS	301569	301879	.	+	2	ID=Tha_a00098-T1.cds;Parent=Tha_a00098-T1;
scaffold_1	funannotate	gene	301993	308556	.	-	.	ID=Tha_a00099;
scaffold_1	funannotate	mRNA	301993	308556	.	-	.	ID=Tha_a00099-T1;Parent=Tha_a00099;product=hypothetical protein;
scaffold_1	funannotate	exon	301993	308556	.	-	.	ID=Tha_a00099-T1.exon1;Parent=Tha_a00099-T1;
scaffold_1	funannotate	CDS	301993	308556	.	-	0	ID=Tha_a00099-T1.cds;Parent=Tha_a00099-T1;
scaffold_1	funannotate	gene	309279	309842	.	-	.	ID=Tha_a00100;
scaffold_1	funannotate	mRNA	309279	309842	.	-	.	ID=Tha_a00100-T1;Parent=Tha_a00100;product=hypothetical protein;
scaffold_1	funannotate	exon	309279	309842	.	-	.	ID=Tha_a00100-T1.exon1;Parent=Tha_a00100-T1;
scaffold_1	funannotate	CDS	309279	309842	.	-	0	ID=Tha_a00100-T1.cds;Parent=Tha_a00100-T1;
scaffold_1	funannotate	gene	310989	311426	.	-	.	ID=Tha_a00101;
scaffold_1	funannotate	mRNA	310989	311426	.	-	.	ID=Tha_a00101-T1;Parent=Tha_a00101;product=hypothetical protein;
scaffold_1	funannotate	exon	310989	311426	.	-	.	ID=Tha_a00101-T1.exon1;Parent=Tha_a00101-T1;
scaffold_1	funannotate	CDS	310989	311426	.	-	0	ID=Tha_a00101-T1.cds;Parent=Tha_a00101-T1;
scaffold_1	funannotate	gene	312886	314706	.	+	.	ID=Tha_a00102;
scaffold_1	funannotate	mRNA	312886	314706	.	+	.	ID=Tha_a00102-T1;Parent=Tha_a00102;product=hypothetical protein;
scaffold_1	funannotate	exon	312886	313076	.	+	.	ID=Tha_a00102-T1.exon1;Parent=Tha_a00102-T1;
scaffold_1	funannotate	exon	313136	313195	.	+	.	ID=Tha_a00102-T1.exon2;Parent=Tha_a00102-T1;
scaffold_1	funannotate	exon	313251	314706	.	+	.	ID=Tha_a00102-T1.exon3;Parent=Tha_a00102-T1;
scaffold_1	funannotate	CDS	312886	313076	.	+	0	ID=Tha_a00102-T1.cds;Parent=Tha_a00102-T1;
scaffold_1	funannotate	CDS	313136	313195	.	+	1	ID=Tha_a00102-T1.cds;Parent=Tha_a00102-T1;
scaffold_1	funannotate	CDS	313251	314706	.	+	1	ID=Tha_a00102-T1.cds;Parent=Tha_a00102-T1;
scaffold_1	funannotate	gene	314924	317442	.	-	.	ID=Tha_a00103;
scaffold_1	funannotate	mRNA	314924	317442	.	-	.	ID=Tha_a00103-T1;Parent=Tha_a00103;product=hypothetical protein;
scaffold_1	funannotate	five_prime_UTR	317418	317442	.	-	.	ID=Tha_a00103-T1.utr5p1;Parent=Tha_a00103-T1;
scaffold_1	funannotate	exon	317260	317442	.	-	.	ID=Tha_a00103-T1.exon1;Parent=Tha_a00103-T1;
scaffold_1	funannotate	exon	316892	317196	.	-	.	ID=Tha_a00103-T1.exon2;Parent=Tha_a00103-T1;
scaffold_1	funannotate	exon	316514	316824	.	-	.	ID=Tha_a00103-T1.exon3;Parent=Tha_a00103-T1;
scaffold_1	funannotate	exon	316359	316439	.	-	.	ID=Tha_a00103-T1.exon4;Parent=Tha_a00103-T1;
scaffold_1	funannotate	exon	315698	316305	.	-	.	ID=Tha_a00103-T1.exon5;Parent=Tha_a00103-T1;
scaffold_1	funannotate	exon	315456	315638	.	-	.	ID=Tha_a00103-T1.exon6;Parent=Tha_a00103-T1;
scaffold_1	funannotate	exon	314924	315381	.	-	.	ID=Tha_a00103-T1.exon7;Parent=Tha_a00103-T1;
scaffold_1	funannotate	three_prime_UTR	314924	314993	.	-	.	ID=Tha_a00103-T1.utr3p1;Parent=Tha_a00103-T1;
scaffold_1	funannotate	CDS	317260	317417	.	-	0	ID=Tha_a00103-T1.cds;Parent=Tha_a00103-T1;
scaffold_1	funannotate	CDS	316892	317196	.	-	1	ID=Tha_a00103-T1.cds;Parent=Tha_a00103-T1;
scaffold_1	funannotate	CDS	316514	316824	.	-	2	ID=Tha_a00103-T1.cds;Parent=Tha_a00103-T1;
scaffold_1	funannotate	CDS	316359	316439	.	-	0	ID=Tha_a00103-T1.cds;Parent=Tha_a00103-T1;
scaffold_1	funannotate	CDS	315698	316305	.	-	0	ID=Tha_a00103-T1.cds;Parent=Tha_a00103-T1;
scaffold_1	funannotate	CDS	315456	315638	.	-	1	ID=Tha_a00103-T1.cds;Parent=Tha_a00103-T1;
scaffold_1	funannotate	CDS	314994	315381	.	-	1	ID=Tha_a00103-T1.cds;Parent=Tha_a00103-T1;
scaffold_1	funannotate	gene	320619	321709	.	-	.	ID=Tha_a00104;
scaffold_1	funannotate	mRNA	320619	321709	.	-	.	ID=Tha_a00104-T1;Parent=Tha_a00104;product=hypothetical protein;
scaffold_1	funannotate	exon	321596	321709	.	-	.	ID=Tha_a00104-T1.exon1;Parent=Tha_a00104-T1;
scaffold_1	funannotate	exon	320619	321536	.	-	.	ID=Tha_a00104-T1.exon2;Parent=Tha_a00104-T1;
scaffold_1	funannotate	CDS	321596	321709	.	-	0	ID=Tha_a00104-T1.cds;Parent=Tha_a00104-T1;
scaffold_1	funannotate	CDS	320619	321536	.	-	0	ID=Tha_a00104-T1.cds;Parent=Tha_a00104-T1;
scaffold_1	funannotate	gene	323718	324543	.	-	.	ID=Tha_a00105;
scaffold_1	funannotate	mRNA	323718	324543	.	-	.	ID=Tha_a00105-T1;Parent=Tha_a00105;product=hypothetical protein;
scaffold_1	funannotate	exon	324459	324543	.	-	.	ID=Tha_a00105-T1.exon1;Parent=Tha_a00105-T1;
scaffold_1	funannotate	exon	324154	324393	.	-	.	ID=Tha_a00105-T1.exon2;Parent=Tha_a00105-T1;
scaffold_1	funannotate	exon	323718	324097	.	-	.	ID=Tha_a00105-T1.exon3;Parent=Tha_a00105-T1;
scaffold_1	funannotate	CDS	324459	324543	.	-	0	ID=Tha_a00105-T1.cds;Parent=Tha_a00105-T1;
scaffold_1	funannotate	CDS	324154	324393	.	-	2	ID=Tha_a00105-T1.cds;Parent=Tha_a00105-T1;
scaffold_1	funannotate	CDS	323718	324097	.	-	2	ID=Tha_a00105-T1.cds;Parent=Tha_a00105-T1;
scaffold_1	funannotate	gene	327153	329172	.	-	.	ID=Tha_a00106;
scaffold_1	funannotate	mRNA	327153	329172	.	-	.	ID=Tha_a00106-T1;Parent=Tha_a00106;product=hypothetical protein;
scaffold_1	funannotate	five_prime_UTR	329136	329172	.	-	.	ID=Tha_a00106-T1.utr5p1;Parent=Tha_a00106-T1;
scaffold_1	funannotate	exon	329003	329172	.	-	.	ID=Tha_a00106-T1.exon1;Parent=Tha_a00106-T1;
scaffold_1	funannotate	exon	328099	328935	.	-	.	ID=Tha_a00106-T1.exon2;Parent=Tha_a00106-T1;
scaffold_1	funannotate	exon	327153	328038	.	-	.	ID=Tha_a00106-T1.exon3;Parent=Tha_a00106-T1;
scaffold_1	funannotate	three_prime_UTR	327153	327325	.	-	.	ID=Tha_a00106-T1.utr3p1;Parent=Tha_a00106-T1;
scaffold_1	funannotate	CDS	329003	329135	.	-	0	ID=Tha_a00106-T1.cds;Parent=Tha_a00106-T1;
scaffold_1	funannotate	CDS	328099	328935	.	-	2	ID=Tha_a00106-T1.cds;Parent=Tha_a00106-T1;
scaffold_1	funannotate	CDS	327326	328038	.	-	2	ID=Tha_a00106-T1.cds;Parent=Tha_a00106-T1;
scaffold_1	funannotate	gene	329811	331268	.	+	.	ID=Tha_a00107;
scaffold_1	funannotate	mRNA	329811	331268	.	+	.	ID=Tha_a00107-T1;Parent=Tha_a00107;product=hypothetical protein;
scaffold_1	funannotate	exon	329811	329886	.	+	.	ID=Tha_a00107-T1.exon1;Parent=Tha_a00107-T1;
scaffold_1	funannotate	exon	329953	331268	.	+	.	ID=Tha_a00107-T1.exon2;Parent=Tha_a00107-T1;
scaffold_1	funannotate	CDS	329811	329886	.	+	0	ID=Tha_a00107-T1.cds;Parent=Tha_a00107-T1;
scaffold_1	funannotate	CDS	329953	331268	.	+	2	ID=Tha_a00107-T1.cds;Parent=Tha_a00107-T1;
scaffold_1	funannotate	gene	331465	331977	.	-	.	ID=Tha_a00108;
scaffold_1	funannotate	mRNA	331465	331977	.	-	.	ID=Tha_a00108-T1;Parent=Tha_a00108;product=hypothetical protein;
scaffold_1	funannotate	exon	331465	331977	.	-	.	ID=Tha_a00108-T1.exon1;Parent=Tha_a00108-T1;
scaffold_1	funannotate	CDS	331465	331977	.	-	0	ID=Tha_a00108-T1.cds;Parent=Tha_a00108-T1;
scaffold_1	funannotate	gene	336327	338278	.	-	.	ID=Tha_a00109;
scaffold_1	funannotate	mRNA	336327	338278	.	-	.	ID=Tha_a00109-T1;Parent=Tha_a00109;product=hypothetical protein;
scaffold_1	funannotate	exon	338194	338278	.	-	.	ID=Tha_a00109-T1.exon1;Parent=Tha_a00109-T1;
scaffold_1	funannotate	exon	337498	338133	.	-	.	ID=Tha_a00109-T1.exon2;Parent=Tha_a00109-T1;
scaffold_1	funannotate	exon	336327	337438	.	-	.	ID=Tha_a00109-T1.exon3;Parent=Tha_a00109-T1;
scaffold_1	funannotate	CDS	338194	338278	.	-	0	ID=Tha_a00109-T1.cds;Parent=Tha_a00109-T1;
scaffold_1	funannotate	CDS	337498	338133	.	-	2	ID=Tha_a00109-T1.cds;Parent=Tha_a00109-T1;
scaffold_1	funannotate	CDS	336327	337438	.	-	2	ID=Tha_a00109-T1.cds;Parent=Tha_a00109-T1;
scaffold_1	funannotate	gene	339449	342666	.	-	.	ID=Tha_a00110;
scaffold_1	funannotate	mRNA	339449	342666	.	-	.	ID=Tha_a00110-T1;Parent=Tha_a00110;product=hypothetical protein;
scaffold_1	funannotate	five_prime_UTR	342661	342666	.	-	.	ID=Tha_a00110-T1.utr5p1;Parent=Tha_a00110-T1;
scaffold_1	funannotate	five_prime_UTR	342006	342595	.	-	.	ID=Tha_a00110-T1.utr5p2;Parent=Tha_a00110-T1;
scaffold_1	funannotate	exon	342661	342666	.	-	.	ID=Tha_a00110-T1.exon1;Parent=Tha_a00110-T1;
scaffold_1	funannotate	exon	341975	342595	.	-	.	ID=Tha_a00110-T1.exon2;Parent=Tha_a00110-T1;
scaffold_1	funannotate	exon	341809	341850	.	-	.	ID=Tha_a00110-T1.exon3;Parent=Tha_a00110-T1;
scaffold_1	funannotate	exon	340962	341696	.	-	.	ID=Tha_a00110-T1.exon4;Parent=Tha_a00110-T1;
scaffold_1	funannotate	exon	339449	340890	.	-	.	ID=Tha_a00110-T1.exon5;Parent=Tha_a00110-T1;
scaffold_1	funannotate	three_prime_UTR	339449	339634	.	-	.	ID=Tha_a00110-T1.utr3p1;Parent=Tha_a00110-T1;
scaffold_1	funannotate	CDS	341975	342005	.	-	0	ID=Tha_a00110-T1.cds;Parent=Tha_a00110-T1;
scaffold_1	funannotate	CDS	341809	341850	.	-	2	ID=Tha_a00110-T1.cds;Parent=Tha_a00110-T1;
scaffold_1	funannotate	CDS	340962	341696	.	-	2	ID=Tha_a00110-T1.cds;Parent=Tha_a00110-T1;
scaffold_1	funannotate	CDS	339635	340890	.	-	2	ID=Tha_a00110-T1.cds;Parent=Tha_a00110-T1;
scaffold_1	funannotate	mRNA	339449	342666	.	-	.	ID=Tha_a00110-T2;Parent=Tha_a00110;product=hypothetical protein;
scaffold_1	funannotate	five_prime_UTR	342661	342666	.	-	.	ID=Tha_a00110-T2.utr5p1;Parent=Tha_a00110-T2;
scaffold_1	funannotate	five_prime_UTR	341882	342595	.	-	.	ID=Tha_a00110-T2.utr5p2;Parent=Tha_a00110-T2;
scaffold_1	funannotate	exon	342661	342666	.	-	.	ID=Tha_a00110-T2.exon1;Parent=Tha_a00110-T2;
scaffold_1	funannotate	exon	341809	342595	.	-	.	ID=Tha_a00110-T2.exon2;Parent=Tha_a00110-T2;
scaffold_1	funannotate	exon	340962	341696	.	-	.	ID=Tha_a00110-T2.exon3;Parent=Tha_a00110-T2;
scaffold_1	funannotate	exon	339449	340890	.	-	.	ID=Tha_a00110-T2.exon4;Parent=Tha_a00110-T2;
scaffold_1	funannotate	three_prime_UTR	339449	339634	.	-	.	ID=Tha_a00110-T2.utr3p1;Parent=Tha_a00110-T2;
scaffold_1	funannotate	CDS	341809	341881	.	-	0	ID=Tha_a00110-T2.cds;Parent=Tha_a00110-T2;
scaffold_1	funannotate	CDS	340962	341696	.	-	2	ID=Tha_a00110-T2.cds;Parent=Tha_a00110-T2;
scaffold_1	funannotate	CDS	339635	340890	.	-	2	ID=Tha_a00110-T2.cds;Parent=Tha_a00110-T2;
scaffold_1	funannotate	gene	345147	348433	.	-	.	ID=Tha_a00111;
scaffold_1	funannotate	mRNA	345147	348433	.	-	.	ID=Tha_a00111-T1;Parent=Tha_a00111;product=hypothetical protein;
scaffold_1	funannotate	five_prime_UTR	348011	348433	.	-	.	ID=Tha_a00111-T1.utr5p1;Parent=Tha_a00111-T1;
scaffold_1	funannotate	exon	347714	348433	.	-	.	ID=Tha_a00111-T1.exon1;Parent=Tha_a00111-T1;
scaffold_1	funannotate	exon	346832	347542	.	-	.	ID=Tha_a00111-T1.exon2;Parent=Tha_a00111-T1;
scaffold_1	funannotate	exon	345147	346733	.	-	.	ID=Tha_a00111-T1.exon3;Parent=Tha_a00111-T1;
scaffold_1	funannotate	three_prime_UTR	345147	345476	.	-	.	ID=Tha_a00111-T1.utr3p1;Parent=Tha_a00111-T1;
scaffold_1	funannotate	CDS	347714	348010	.	-	0	ID=Tha_a00111-T1.cds;Parent=Tha_a00111-T1;
scaffold_1	funannotate	CDS	346832	347542	.	-	0	ID=Tha_a00111-T1.cds;Parent=Tha_a00111-T1;
scaffold_1	funannotate	CDS	345477	346733	.	-	0	ID=Tha_a00111-T1.cds;Parent=Tha_a00111-T1;
scaffold_1	funannotate	mRNA	345147	348433	.	-	.	ID=Tha_a00111-T2;Parent=Tha_a00111;product=hypothetical protein;
scaffold_1	funannotate	five_prime_UTR	347225	348433	.	-	.	ID=Tha_a00111-T2.utr5p1;Parent=Tha_a00111-T2;
scaffold_1	funannotate	exon	346832	348433	.	-	.	ID=Tha_a00111-T2.exon1;Parent=Tha_a00111-T2;
scaffold_1	funannotate	exon	345147	346733	.	-	.	ID=Tha_a00111-T2.exon2;Parent=Tha_a00111-T2;
scaffold_1	funannotate	three_prime_UTR	345147	345476	.	-	.	ID=Tha_a00111-T2.utr3p1;Parent=Tha_a00111-T2;
scaffold_1	funannotate	CDS	346832	347224	.	-	0	ID=Tha_a00111-T2.cds;Parent=Tha_a00111-T2;
scaffold_1	funannotate	CDS	345477	346733	.	-	0	ID=Tha_a00111-T2.cds;Parent=Tha_a00111-T2;
scaffold_1	funannotate	gene	351891	354427	.	+	.	ID=Tha_a00112;
scaffold_1	funannotate	mRNA	351891	354427	.	+	.	ID=Tha_a00112-T1;Parent=Tha_a00112;product=hypothetical protein;
scaffold_1	funannotate	five_prime_UTR	351891	352038	.	+	.	ID=Tha_a00112-T1.utr5p1;Parent=Tha_a00112-T1;
scaffold_1	funannotate	exon	351891	352282	.	+	.	ID=Tha_a00112-T1.exon1;Parent=Tha_a00112-T1;
scaffold_1	funannotate	exon	352666	352721	.	+	.	ID=Tha_a00112-T1.exon2;Parent=Tha_a00112-T1;
scaffold_1	funannotate	exon	352782	353206	.	+	.	ID=Tha_a00112-T1.exon3;Parent=Tha_a00112-T1;
scaffold_1	funannotate	exon	353272	354427	.	+	.	ID=Tha_a00112-T1.exon4;Parent=Tha_a00112-T1;
scaffold_1	funannotate	three_prime_UTR	353540	354427	.	+	.	ID=Tha_a00112-T1.utr3p1;Parent=Tha_a00112-T1;
scaffold_1	funannotate	CDS	352039	352282	.	+	0	ID=Tha_a00112-T1.cds;Parent=Tha_a00112-T1;
scaffold_1	funannotate	CDS	352666	352721	.	+	2	ID=Tha_a00112-T1.cds;Parent=Tha_a00112-T1;
scaffold_1	funannotate	CDS	352782	353206	.	+	0	ID=Tha_a00112-T1.cds;Parent=Tha_a00112-T1;
scaffold_1	funannotate	CDS	353272	353539	.	+	1	ID=Tha_a00112-T1.cds;Parent=Tha_a00112-T1;
scaffold_1	funannotate	gene	356471	358658	.	-	.	ID=Tha_a00113;
scaffold_1	funannotate	mRNA	356471	358658	.	-	.	ID=Tha_a00113-T1;Parent=Tha_a00113;product=hypothetical protein;
scaffold_1	funannotate	exon	358546	358658	.	-	.	ID=Tha_a00113-T1.exon1;Parent=Tha_a00113-T1;
scaffold_1	funannotate	exon	357548	358306	.	-	.	ID=Tha_a00113-T1.exon2;Parent=Tha_a00113-T1;
scaffold_1	funannotate	exon	357362	357458	.	-	.	ID=Tha_a00113-T1.exon3;Parent=Tha_a00113-T1;
scaffold_1	funannotate	exon	357046	357299	.	-	.	ID=Tha_a00113-T1.exon4;Parent=Tha_a00113-T1;
scaffold_1	funannotate	exon	356611	356978	.	-	.	ID=Tha_a00113-T1.exon5;Parent=Tha_a00113-T1;
scaffold_1	funannotate	exon	356471	356550	.	-	.	ID=Tha_a00113-T1.exon6;Parent=Tha_a00113-T1;
scaffold_1	funannotate	three_prime_UTR	356471	356491	.	-	.	ID=Tha_a00113-T1.utr3p1;Parent=Tha_a00113-T1;
scaffold_1	funannotate	CDS	358546	358658	.	-	0	ID=Tha_a00113-T1.cds;Parent=Tha_a00113-T1;
scaffold_1	funannotate	CDS	357548	358306	.	-	1	ID=Tha_a00113-T1.cds;Parent=Tha_a00113-T1;
scaffold_1	funannotate	CDS	357362	357458	.	-	1	ID=Tha_a00113-T1.cds;Parent=Tha_a00113-T1;
scaffold_1	funannotate	CDS	357046	357299	.	-	0	ID=Tha_a00113-T1.cds;Parent=Tha_a00113-T1;
scaffold_1	funannotate	CDS	356611	356978	.	-	1	ID=Tha_a00113-T1.cds;Parent=Tha_a00113-T1;
scaffold_1	funannotate	CDS	356492	356550	.	-	2	ID=Tha_a00113-T1.cds;Parent=Tha_a00113-T1;
scaffold_1	funannotate	gene	359213	360342	.	+	.	ID=Tha_a00114;
scaffold_1	funannotate	mRNA	359213	360342	.	+	.	ID=Tha_a00114-T1;Parent=Tha_a00114;product=hypothetical protein;
scaffold_1	funannotate	five_prime_UTR	359213	359520	.	+	.	ID=Tha_a00114-T1.utr5p1;Parent=Tha_a00114-T1;
scaffold_1	funannotate	exon	359213	360342	.	+	.	ID=Tha_a00114-T1.exon1;Parent=Tha_a00114-T1;
scaffold_1	funannotate	CDS	359521	360342	.	+	0	ID=Tha_a00114-T1.cds;Parent=Tha_a00114-T1;
scaffold_1	funannotate	gene	361103	362880	.	+	.	ID=Tha_a00115;
scaffold_1	funannotate	mRNA	361103	362880	.	+	.	ID=Tha_a00115-T1;Parent=Tha_a00115;product=hypothetical protein;
scaffold_1	funannotate	five_prime_UTR	361103	361167	.	+	.	ID=Tha_a00115-T1.utr5p1;Parent=Tha_a00115-T1;
scaffold_1	funannotate	five_prime_UTR	361224	361295	.	+	.	ID=Tha_a00115-T1.utr5p2;Parent=Tha_a00115-T1;
scaffold_1	funannotate	exon	361103	361167	.	+	.	ID=Tha_a00115-T1.exon1;Parent=Tha_a00115-T1;
scaffold_1	funannotate	exon	361224	361296	.	+	.	ID=Tha_a00115-T1.exon2;Parent=Tha_a00115-T1;
scaffold_1	funannotate	exon	361386	361643	.	+	.	ID=Tha_a00115-T1.exon3;Parent=Tha_a00115-T1;
scaffold_1	funannotate	exon	361753	362568	.	+	.	ID=Tha_a00115-T1.exon4;Parent=Tha_a00115-T1;
scaffold_1	funannotate	exon	362640	362880	.	+	.	ID=Tha_a00115-T1.exon5;Parent=Tha_a00115-T1;
scaffold_1	funannotate	three_prime_UTR	362822	362880	.	+	.	ID=Tha_a00115-T1.utr3p1;Parent=Tha_a00115-T1;
scaffold_1	funannotate	CDS	361296	361296	.	+	0	ID=Tha_a00115-T1.cds;Parent=Tha_a00115-T1;
scaffold_1	funannotate	CDS	361386	361643	.	+	2	ID=Tha_a00115-T1.cds;Parent=Tha_a00115-T1;
scaffold_1	funannotate	CDS	361753	362568	.	+	2	ID=Tha_a00115-T1.cds;Parent=Tha_a00115-T1;
scaffold_1	funannotate	CDS	362640	362821	.	+	2	ID=Tha_a00115-T1.cds;Parent=Tha_a00115-T1;
scaffold_1	funannotate	gene	362992	365335	.	-	.	ID=Tha_a00116;
scaffold_1	funannotate	mRNA	362992	365335	.	-	.	ID=Tha_a00116-T1;Parent=Tha_a00116;product=hypothetical protein;
scaffold_1	funannotate	five_prime_UTR	365023	365335	.	-	.	ID=Tha_a00116-T1.utr5p1;Parent=Tha_a00116-T1;
scaffold_1	funannotate	exon	364951	365335	.	-	.	ID=Tha_a00116-T1.exon1;Parent=Tha_a00116-T1;
scaffold_1	funannotate	exon	363889	364875	.	-	.	ID=Tha_a00116-T1.exon2;Parent=Tha_a00116-T1;
scaffold_1	funannotate	exon	362992	363813	.	-	.	ID=Tha_a00116-T1.exon3;Parent=Tha_a00116-T1;
scaffold_1	funannotate	three_prime_UTR	362992	363027	.	-	.	ID=Tha_a00116-T1.utr3p1;Parent=Tha_a00116-T1;
scaffold_1	funannotate	CDS	364951	365022	.	-	0	ID=Tha_a00116-T1.cds;Parent=Tha_a00116-T1;
scaffold_1	funannotate	CDS	363889	364875	.	-	0	ID=Tha_a00116-T1.cds;Parent=Tha_a00116-T1;
scaffold_1	funannotate	CDS	363028	363813	.	-	0	ID=Tha_a00116-T1.cds;Parent=Tha_a00116-T1;
scaffold_1	funannotate	gene	367762	369336	.	+	.	ID=Tha_a00117;
scaffold_1	funannotate	mRNA	367762	369336	.	+	.	ID=Tha_a00117-T1;Parent=Tha_a00117;product=hypothetical protein;
scaffold_1	funannotate	exon	367762	369336	.	+	.	ID=Tha_a00117-T1.exon1;Parent=Tha_a00117-T1;
scaffold_1	funannotate	CDS	367762	369336	.	+	0	ID=Tha_a00117-T1.cds;Parent=Tha_a00117-T1;
scaffold_1	funannotate	gene	370236	373208	.	+	.	ID=Tha_a00118;
scaffold_1	funannotate	mRNA	370236	373208	.	+	.	ID=Tha_a00118-T1;Parent=Tha_a00118;product=hypothetical protein;
scaffold_1	funannotate	five_prime_UTR	370236	370319	.	+	.	ID=Tha_a00118-T1.utr5p1;Parent=Tha_a00118-T1;
scaffold_1	funannotate	exon	370236	370545	.	+	.	ID=Tha_a00118-T1.exon1;Parent=Tha_a00118-T1;
scaffold_1	funannotate	exon	370618	370975	.	+	.	ID=Tha_a00118-T1.exon2;Parent=Tha_a00118-T1;
scaffold_1	funannotate	exon	371030	371246	.	+	.	ID=Tha_a00118-T1.exon3;Parent=Tha_a00118-T1;
scaffold_1	funannotate	exon	371298	371600	.	+	.	ID=Tha_a00118-T1.exon4;Parent=Tha_a00118-T1;
scaffold_1	funannotate	exon	371656	372141	.	+	.	ID=Tha_a00118-T1.exon5;Parent=Tha_a00118-T1;
scaffold_1	funannotate	exon	372204	373208	.	+	.	ID=Tha_a00118-T1.exon6;Parent=Tha_a00118-T1;
scaffold_1	funannotate	CDS	370320	370545	.	+	0	ID=Tha_a00118-T1.cds;Parent=Tha_a00118-T1;
scaffold_1	funannotate	CDS	370618	370975	.	+	2	ID=Tha_a00118-T1.cds;Parent=Tha_a00118-T1;
scaffold_1	funannotate	CDS	371030	371246	.	+	1	ID=Tha_a00118-T1.cds;Parent=Tha_a00118-T1;
scaffold_1	funannotate	CDS	371298	371600	.	+	0	ID=Tha_a00118-T1.cds;Parent=Tha_a00118-T1;
scaffold_1	funannotate	CDS	371656	372141	.	+	0	ID=Tha_a00118-T1.cds;Parent=Tha_a00118-T1;
scaffold_1	funannotate	CDS	372204	373208	.	+	0	ID=Tha_a00118-T1.cds;Parent=Tha_a00118-T1;
scaffold_1	funannotate	gene	373352	374461	.	-	.	ID=Tha_a00119;
scaffold_1	funannotate	mRNA	373352	374461	.	-	.	ID=Tha_a00119-T1;Parent=Tha_a00119;product=hypothetical protein;
scaffold_1	funannotate	exon	374365	374461	.	-	.	ID=Tha_a00119-T1.exon1;Parent=Tha_a00119-T1;
scaffold_1	funannotate	exon	374044	374283	.	-	.	ID=Tha_a00119-T1.exon2;Parent=Tha_a00119-T1;
scaffold_1	funannotate	exon	373352	373938	.	-	.	ID=Tha_a00119-T1.exon3;Parent=Tha_a00119-T1;
scaffold_1	funannotate	CDS	374365	374461	.	-	0	ID=Tha_a00119-T1.cds;Parent=Tha_a00119-T1;
scaffold_1	funannotate	CDS	374044	374283	.	-	2	ID=Tha_a00119-T1.cds;Parent=Tha_a00119-T1;
scaffold_1	funannotate	CDS	373352	373938	.	-	2	ID=Tha_a00119-T1.cds;Parent=Tha_a00119-T1;
scaffold_1	funannotate	gene	374918	376174	.	+	.	ID=Tha_a00120;
scaffold_1	funannotate	mRNA	374918	376174	.	+	.	ID=Tha_a00120-T1;Parent=Tha_a00120;product=hypothetical protein;
scaffold_1	funannotate	exon	374918	376174	.	+	.	ID=Tha_a00120-T1.exon1;Parent=Tha_a00120-T1;
scaffold_1	funannotate	CDS	374918	376174	.	+	0	ID=Tha_a00120-T1.cds;Parent=Tha_a00120-T1;
scaffold_1	funannotate	gene	376611	377015	.	-	.	ID=Tha_a00121;
scaffold_1	funannotate	mRNA	376611	377015	.	-	.	ID=Tha_a00121-T1;Parent=Tha_a00121;product=hypothetical protein;
scaffold_1	funannotate	exon	376611	377015	.	-	.	ID=Tha_a00121-T1.exon1;Parent=Tha_a00121-T1;
scaffold_1	funannotate	CDS	376611	377015	.	-	0	ID=Tha_a00121-T1.cds;Parent=Tha_a00121-T1;
scaffold_1	funannotate	gene	380522	381137	.	+	.	ID=Tha_a00122;
scaffold_1	funannotate	mRNA	380522	381137	.	+	.	ID=Tha_a00122-T1;Parent=Tha_a00122;product=hypothetical protein;
scaffold_1	funannotate	exon	380522	380619	.	+	.	ID=Tha_a00122-T1.exon1;Parent=Tha_a00122-T1;
scaffold_1	funannotate	exon	380681	380701	.	+	.	ID=Tha_a00122-T1.exon2;Parent=Tha_a00122-T1;
scaffold_1	funannotate	exon	380754	380916	.	+	.	ID=Tha_a00122-T1.exon3;Parent=Tha_a00122-T1;
scaffold_1	funannotate	exon	381011	381137	.	+	.	ID=Tha_a00122-T1.exon4;Parent=Tha_a00122-T1;
scaffold_1	funannotate	three_prime_UTR	380869	380916	.	+	.	ID=Tha_a00122-T1.utr3p1;Parent=Tha_a00122-T1;
scaffold_1	funannotate	three_prime_UTR	381011	381137	.	+	.	ID=Tha_a00122-T1.utr3p2;Parent=Tha_a00122-T1;
scaffold_1	funannotate	CDS	380522	380619	.	+	0	ID=Tha_a00122-T1.cds;Parent=Tha_a00122-T1;
scaffold_1	funannotate	CDS	380681	380701	.	+	1	ID=Tha_a00122-T1.cds;Parent=Tha_a00122-T1;
scaffold_1	funannotate	CDS	380754	380868	.	+	1	ID=Tha_a00122-T1.cds;Parent=Tha_a00122-T1;
scaffold_1	funannotate	gene	380944	383443	.	-	.	ID=Tha_a00123;
scaffold_1	funannotate	mRNA	380944	383443	.	-	.	ID=Tha_a00123-T1;Parent=Tha_a00123;product=hypothetical protein;
scaffold_1	funannotate	five_prime_UTR	383280	383443	.	-	.	ID=Tha_a00123-T1.utr5p1;Parent=Tha_a00123-T1;
scaffold_1	funannotate	exon	382961	383443	.	-	.	ID=Tha_a00123-T1.exon1;Parent=Tha_a00123-T1;
scaffold_1	funannotate	exon	382162	382886	.	-	.	ID=Tha_a00123-T1.exon2;Parent=Tha_a00123-T1;
scaffold_1	funannotate	exon	382008	382102	.	-	.	ID=Tha_a00123-T1.exon3;Parent=Tha_a00123-T1;
scaffold_1	funannotate	exon	381812	381933	.	-	.	ID=Tha_a00123-T1.exon4;Parent=Tha_a00123-T1;
scaffold_1	funannotate	exon	380944	381726	.	-	.	ID=Tha_a00123-T1.exon5;Parent=Tha_a00123-T1;
scaffold_1	funannotate	three_prime_UTR	380944	381250	.	-	.	ID=Tha_a00123-T1.utr3p1;Parent=Tha_a00123-T1;
scaffold_1	funannotate	CDS	382961	383279	.	-	0	ID=Tha_a00123-T1.cds;Parent=Tha_a00123-T1;
scaffold_1	funannotate	CDS	382162	382886	.	-	2	ID=Tha_a00123-T1.cds;Parent=Tha_a00123-T1;
scaffold_1	funannotate	CDS	382008	382102	.	-	0	ID=Tha_a00123-T1.cds;Parent=Tha_a00123-T1;
scaffold_1	funannotate	CDS	381812	381933	.	-	1	ID=Tha_a00123-T1.cds;Parent=Tha_a00123-T1;
scaffold_1	funannotate	CDS	381251	381726	.	-	2	ID=Tha_a00123-T1.cds;Parent=Tha_a00123-T1;
scaffold_1	funannotate	mRNA	380944	383443	.	-	.	ID=Tha_a00123-T2;Parent=Tha_a00123;product=hypothetical protein;
scaffold_1	funannotate	five_prime_UTR	383280	383443	.	-	.	ID=Tha_a00123-T2.utr5p1;Parent=Tha_a00123-T2;
scaffold_1	funannotate	exon	382961	383443	.	-	.	ID=Tha_a00123-T2.exon1;Parent=Tha_a00123-T2;
scaffold_1	funannotate	exon	382162	382886	.	-	.	ID=Tha_a00123-T2.exon2;Parent=Tha_a00123-T2;
scaffold_1	funannotate	exon	382008	382102	.	-	.	ID=Tha_a00123-T2.exon3;Parent=Tha_a00123-T2;
scaffold_1	funannotate	exon	380944	381933	.	-	.	ID=Tha_a00123-T2.exon4;Parent=Tha_a00123-T2;
scaffold_1	funannotate	three_prime_UTR	380944	381737	.	-	.	ID=Tha_a00123-T2.utr3p1;Parent=Tha_a00123-T2;
scaffold_1	funannotate	CDS	382961	383279	.	-	0	ID=Tha_a00123-T2.cds;Parent=Tha_a00123-T2;
scaffold_1	funannotate	CDS	382162	382886	.	-	2	ID=Tha_a00123-T2.cds;Parent=Tha_a00123-T2;
scaffold_1	funannotate	CDS	382008	382102	.	-	0	ID=Tha_a00123-T2.cds;Parent=Tha_a00123-T2;
scaffold_1	funannotate	CDS	381738	381933	.	-	1	ID=Tha_a00123-T2.cds;Parent=Tha_a00123-T2;
scaffold_1	funannotate	gene	384007	386927	.	-	.	ID=Tha_a00124;
scaffold_1	funannotate	mRNA	384007	386927	.	-	.	ID=Tha_a00124-T1;Parent=Tha_a00124;product=hypothetical protein;
scaffold_1	funannotate	five_prime_UTR	386891	386927	.	-	.	ID=Tha_a00124-T1.utr5p1;Parent=Tha_a00124-T1;
scaffold_1	funannotate	exon	386717	386927	.	-	.	ID=Tha_a00124-T1.exon1;Parent=Tha_a00124-T1;
scaffold_1	funannotate	exon	386255	386640	.	-	.	ID=Tha_a00124-T1.exon2;Parent=Tha_a00124-T1;
scaffold_1	funannotate	exon	385769	386187	.	-	.	ID=Tha_a00124-T1.exon3;Parent=Tha_a00124-T1;
scaffold_1	funannotate	exon	385606	385705	.	-	.	ID=Tha_a00124-T1.exon4;Parent=Tha_a00124-T1;
scaffold_1	funannotate	exon	385219	385507	.	-	.	ID=Tha_a00124-T1.exon5;Parent=Tha_a00124-T1;
scaffold_1	funannotate	exon	385038	385153	.	-	.	ID=Tha_a00124-T1.exon6;Parent=Tha_a00124-T1;
scaffold_1	funannotate	exon	384746	384916	.	-	.	ID=Tha_a00124-T1.exon7;Parent=Tha_a00124-T1;
scaffold_1	funannotate	exon	384602	384678	.	-	.	ID=Tha_a00124-T1.exon8;Parent=Tha_a00124-T1;
scaffold_1	funannotate	exon	384024	384507	.	-	.	ID=Tha_a00124-T1.exon9;Parent=Tha_a00124-T1;
scaffold_1	funannotate	three_prime_UTR	384024	384313	.	-	.	ID=Tha_a00124-T1.utr3p1;Parent=Tha_a00124-T1;
scaffold_1	funannotate	CDS	386717	386890	.	-	0	ID=Tha_a00124-T1.cds;Parent=Tha_a00124-T1;
scaffold_1	funannotate	CDS	386255	386640	.	-	0	ID=Tha_a00124-T1.cds;Parent=Tha_a00124-T1;
scaffold_1	funannotate	CDS	385769	386187	.	-	1	ID=Tha_a00124-T1.cds;Parent=Tha_a00124-T1;
scaffold_1	funannotate	CDS	385606	385705	.	-	2	ID=Tha_a00124-T1.cds;Parent=Tha_a00124-T1;
scaffold_1	funannotate	CDS	385219	385507	.	-	1	ID=Tha_a00124-T1.cds;Parent=Tha_a00124-T1;
scaffold_1	funannotate	CDS	385038	385153	.	-	0	ID=Tha_a00124-T1.cds;Parent=Tha_a00124-T1;
scaffold_1	funannotate	CDS	384746	384916	.	-	1	ID=Tha_a00124-T1.cds;Parent=Tha_a00124-T1;
scaffold_1	funannotate	CDS	384602	384678	.	-	1	ID=Tha_a00124-T1.cds;Parent=Tha_a00124-T1;
scaffold_1	funannotate	CDS	384314	384507	.	-	2	ID=Tha_a00124-T1.cds;Parent=Tha_a00124-T1;
scaffold_1	funannotate	mRNA	384007	386927	.	-	.	ID=Tha_a00124-T2;Parent=Tha_a00124;product=hypothetical protein;
scaffold_1	funannotate	five_prime_UTR	386891	386927	.	-	.	ID=Tha_a00124-T2.utr5p1;Parent=Tha_a00124-T2;
scaffold_1	funannotate	exon	386717	386927	.	-	.	ID=Tha_a00124-T2.exon1;Parent=Tha_a00124-T2;
scaffold_1	funannotate	exon	386255	386640	.	-	.	ID=Tha_a00124-T2.exon2;Parent=Tha_a00124-T2;
scaffold_1	funannotate	exon	385769	386187	.	-	.	ID=Tha_a00124-T2.exon3;Parent=Tha_a00124-T2;
scaffold_1	funannotate	exon	385606	385705	.	-	.	ID=Tha_a00124-T2.exon4;Parent=Tha_a00124-T2;
scaffold_1	funannotate	exon	385219	385507	.	-	.	ID=Tha_a00124-T2.exon5;Parent=Tha_a00124-T2;
scaffold_1	funannotate	exon	385038	385153	.	-	.	ID=Tha_a00124-T2.exon6;Parent=Tha_a00124-T2;
scaffold_1	funannotate	exon	384746	384916	.	-	.	ID=Tha_a00124-T2.exon7;Parent=Tha_a00124-T2;
scaffold_1	funannotate	exon	384024	384678	.	-	.	ID=Tha_a00124-T2.exon8;Parent=Tha_a00124-T2;
scaffold_1	funannotate	three_prime_UTR	384024	384542	.	-	.	ID=Tha_a00124-T2.utr3p1;Parent=Tha_a00124-T2;
scaffold_1	funannotate	CDS	386717	386890	.	-	0	ID=Tha_a00124-T2.cds;Parent=Tha_a00124-T2;
scaffold_1	funannotate	CDS	386255	386640	.	-	0	ID=Tha_a00124-T2.cds;Parent=Tha_a00124-T2;
scaffold_1	funannotate	CDS	385769	386187	.	-	1	ID=Tha_a00124-T2.cds;Parent=Tha_a00124-T2;
scaffold_1	funannotate	CDS	385606	385705	.	-	2	ID=Tha_a00124-T2.cds;Parent=Tha_a00124-T2;
scaffold_1	funannotate	CDS	385219	385507	.	-	1	ID=Tha_a00124-T2.cds;Parent=Tha_a00124-T2;
scaffold_1	funannotate	CDS	385038	385153	.	-	0	ID=Tha_a00124-T2.cds;Parent=Tha_a00124-T2;
scaffold_1	funannotate	CDS	384746	384916	.	-	1	ID=Tha_a00124-T2.cds;Parent=Tha_a00124-T2;
scaffold_1	funannotate	CDS	384543	384678	.	-	1	ID=Tha_a00124-T2.cds;Parent=Tha_a00124-T2;
scaffold_1	funannotate	mRNA	384007	386927	.	-	.	ID=Tha_a00124-T3;Parent=Tha_a00124;product=hypothetical protein;
scaffold_1	funannotate	five_prime_UTR	386891	386927	.	-	.	ID=Tha_a00124-T3.utr5p1;Parent=Tha_a00124-T3;
scaffold_1	funannotate	exon	386717	386927	.	-	.	ID=Tha_a00124-T3.exon1;Parent=Tha_a00124-T3;
scaffold_1	funannotate	exon	386255	386640	.	-	.	ID=Tha_a00124-T3.exon2;Parent=Tha_a00124-T3;
scaffold_1	funannotate	exon	385769	386187	.	-	.	ID=Tha_a00124-T3.exon3;Parent=Tha_a00124-T3;
scaffold_1	funannotate	exon	385606	385705	.	-	.	ID=Tha_a00124-T3.exon4;Parent=Tha_a00124-T3;
scaffold_1	funannotate	exon	385219	385507	.	-	.	ID=Tha_a00124-T3.exon5;Parent=Tha_a00124-T3;
scaffold_1	funannotate	exon	385038	385153	.	-	.	ID=Tha_a00124-T3.exon6;Parent=Tha_a00124-T3;
scaffold_1	funannotate	exon	384602	384916	.	-	.	ID=Tha_a00124-T3.exon7;Parent=Tha_a00124-T3;
scaffold_1	funannotate	exon	384007	384507	.	-	.	ID=Tha_a00124-T3.exon8;Parent=Tha_a00124-T3;
scaffold_1	funannotate	three_prime_UTR	384602	384678	.	-	.	ID=Tha_a00124-T3.utr3p1;Parent=Tha_a00124-T3;
scaffold_1	funannotate	three_prime_UTR	384007	384507	.	-	.	ID=Tha_a00124-T3.utr3p2;Parent=Tha_a00124-T3;
scaffold_1	funannotate	CDS	386717	386890	.	-	0	ID=Tha_a00124-T3.cds;Parent=Tha_a00124-T3;
scaffold_1	funannotate	CDS	386255	386640	.	-	0	ID=Tha_a00124-T3.cds;Parent=Tha_a00124-T3;
scaffold_1	funannotate	CDS	385769	386187	.	-	1	ID=Tha_a00124-T3.cds;Parent=Tha_a00124-T3;
scaffold_1	funannotate	CDS	385606	385705	.	-	2	ID=Tha_a00124-T3.cds;Parent=Tha_a00124-T3;
scaffold_1	funannotate	CDS	385219	385507	.	-	1	ID=Tha_a00124-T3.cds;Parent=Tha_a00124-T3;
scaffold_1	funannotate	CDS	385038	385153	.	-	0	ID=Tha_a00124-T3.cds;Parent=Tha_a00124-T3;
scaffold_1	funannotate	CDS	384679	384916	.	-	1	ID=Tha_a00124-T3.cds;Parent=Tha_a00124-T3;
scaffold_1	funannotate	gene	387257	388272	.	-	.	ID=Tha_a00125;
scaffold_1	funannotate	mRNA	387257	388272	.	-	.	ID=Tha_a00125-T1;Parent=Tha_a00125;product=hypothetical protein;
scaffold_1	funannotate	exon	388099	388272	.	-	.	ID=Tha_a00125-T1.exon1;Parent=Tha_a00125-T1;
scaffold_1	funannotate	exon	387760	388044	.	-	.	ID=Tha_a00125-T1.exon2;Parent=Tha_a00125-T1;
scaffold_1	funannotate	exon	387257	387700	.	-	.	ID=Tha_a00125-T1.exon3;Parent=Tha_a00125-T1;
scaffold_1	funannotate	CDS	388099	388272	.	-	0	ID=Tha_a00125-T1.cds;Parent=Tha_a00125-T1;
scaffold_1	funannotate	CDS	387760	388044	.	-	0	ID=Tha_a00125-T1.cds;Parent=Tha_a00125-T1;
scaffold_1	funannotate	CDS	387257	387700	.	-	0	ID=Tha_a00125-T1.cds;Parent=Tha_a00125-T1;
scaffold_1	funannotate	gene	389762	390124	.	-	.	ID=Tha_a00126;
scaffold_1	funannotate	mRNA	389762	390124	.	-	.	ID=Tha_a00126-T1;Parent=Tha_a00126;product=hypothetical protein;
scaffold_1	funannotate	exon	389762	390124	.	-	.	ID=Tha_a00126-T1.exon1;Parent=Tha_a00126-T1;
scaffold_1	funannotate	CDS	389762	390124	.	-	0	ID=Tha_a00126-T1.cds;Parent=Tha_a00126-T1;
scaffold_1	funannotate	gene	391679	392899	.	-	.	ID=Tha_a00127;
scaffold_1	funannotate	mRNA	391679	392899	.	-	.	ID=Tha_a00127-T1;Parent=Tha_a00127;product=hypothetical protein;
scaffold_1	funannotate	exon	391679	392899	.	-	.	ID=Tha_a00127-T1.exon1;Parent=Tha_a00127-T1;
scaffold_1	funannotate	CDS	391679	392899	.	-	0	ID=Tha_a00127-T1.cds;Parent=Tha_a00127-T1;
scaffold_1	funannotate	gene	394222	396845	.	+	.	ID=Tha_a00128;
scaffold_1	funannotate	mRNA	394222	396845	.	+	.	ID=Tha_a00128-T1;Parent=Tha_a00128;product=hypothetical protein;
scaffold_1	funannotate	five_prime_UTR	394222	394545	.	+	.	ID=Tha_a00128-T1.utr5p1;Parent=Tha_a00128-T1;
scaffold_1	funannotate	exon	394222	395589	.	+	.	ID=Tha_a00128-T1.exon1;Parent=Tha_a00128-T1;
scaffold_1	funannotate	exon	395652	395956	.	+	.	ID=Tha_a00128-T1.exon2;Parent=Tha_a00128-T1;
scaffold_1	funannotate	exon	396014	396845	.	+	.	ID=Tha_a00128-T1.exon3;Parent=Tha_a00128-T1;
scaffold_1	funannotate	three_prime_UTR	396666	396845	.	+	.	ID=Tha_a00128-T1.utr3p1;Parent=Tha_a00128-T1;
scaffold_1	funannotate	CDS	394546	395589	.	+	0	ID=Tha_a00128-T1.cds;Parent=Tha_a00128-T1;
scaffold_1	funannotate	CDS	395652	395956	.	+	0	ID=Tha_a00128-T1.cds;Parent=Tha_a00128-T1;
scaffold_1	funannotate	CDS	396014	396665	.	+	1	ID=Tha_a00128-T1.cds;Parent=Tha_a00128-T1;
scaffold_1	funannotate	gene	397185	397812	.	+	.	ID=Tha_a00129;
scaffold_1	funannotate	mRNA	397185	397812	.	+	.	ID=Tha_a00129-T1;Parent=Tha_a00129;product=hypothetical protein;
scaffold_1	funannotate	exon	397185	397206	.	+	.	ID=Tha_a00129-T1.exon1;Parent=Tha_a00129-T1;
scaffold_1	funannotate	exon	397280	397812	.	+	.	ID=Tha_a00129-T1.exon2;Parent=Tha_a00129-T1;
scaffold_1	funannotate	CDS	397185	397206	.	+	0	ID=Tha_a00129-T1.cds;Parent=Tha_a00129-T1;
scaffold_1	funannotate	CDS	397280	397812	.	+	2	ID=Tha_a00129-T1.cds;Parent=Tha_a00129-T1;
scaffold_1	funannotate	gene	398143	399196	.	-	.	ID=Tha_a00130;
scaffold_1	funannotate	mRNA	398143	399196	.	-	.	ID=Tha_a00130-T1;Parent=Tha_a00130;product=hypothetical protein;
scaffold_1	funannotate	five_prime_UTR	398998	399196	.	-	.	ID=Tha_a00130-T1.utr5p1;Parent=Tha_a00130-T1;
scaffold_1	funannotate	exon	398143	399196	.	-	.	ID=Tha_a00130-T1.exon1;Parent=Tha_a00130-T1;
scaffold_1	funannotate	CDS	398143	398997	.	-	0	ID=Tha_a00130-T1.cds;Parent=Tha_a00130-T1;
scaffold_1	funannotate	gene	399310	400153	.	+	.	ID=Tha_a00131;
scaffold_1	funannotate	mRNA	399310	400153	.	+	.	ID=Tha_a00131-T1;Parent=Tha_a00131;product=hypothetical protein;
scaffold_1	funannotate	five_prime_UTR	399310	399475	.	+	.	ID=Tha_a00131-T1.utr5p1;Parent=Tha_a00131-T1;
scaffold_1	funannotate	exon	399310	399802	.	+	.	ID=Tha_a00131-T1.exon1;Parent=Tha_a00131-T1;
scaffold_1	funannotate	exon	399912	400153	.	+	.	ID=Tha_a00131-T1.exon2;Parent=Tha_a00131-T1;
scaffold_1	funannotate	three_prime_UTR	400083	400153	.	+	.	ID=Tha_a00131-T1.utr3p1;Parent=Tha_a00131-T1;
scaffold_1	funannotate	CDS	399476	399802	.	+	0	ID=Tha_a00131-T1.cds;Parent=Tha_a00131-T1;
scaffold_1	funannotate	CDS	399912	400082	.	+	0	ID=Tha_a00131-T1.cds;Parent=Tha_a00131-T1;
scaffold_1	funannotate	gene	400846	403617	.	-	.	ID=Tha_a00132;
scaffold_1	funannotate	mRNA	400846	403617	.	-	.	ID=Tha_a00132-T1;Parent=Tha_a00132;product=hypothetical protein;
scaffold_1	funannotate	five_prime_UTR	403057	403617	.	-	.	ID=Tha_a00132-T1.utr5p1;Parent=Tha_a00132-T1;
scaffold_1	funannotate	exon	403026	403617	.	-	.	ID=Tha_a00132-T1.exon1;Parent=Tha_a00132-T1;
scaffold_1	funannotate	exon	402851	402936	.	-	.	ID=Tha_a00132-T1.exon2;Parent=Tha_a00132-T1;
scaffold_1	funannotate	exon	402630	402750	.	-	.	ID=Tha_a00132-T1.exon3;Parent=Tha_a00132-T1;
scaffold_1	funannotate	exon	402433	402546	.	-	.	ID=Tha_a00132-T1.exon4;Parent=Tha_a00132-T1;
scaffold_1	funannotate	exon	402120	402365	.	-	.	ID=Tha_a00132-T1.exon5;Parent=Tha_a00132-T1;
scaffold_1	funannotate	exon	401246	401995	.	-	.	ID=Tha_a00132-T1.exon6;Parent=Tha_a00132-T1;
scaffold_1	funannotate	exon	400846	401177	.	-	.	ID=Tha_a00132-T1.exon7;Parent=Tha_a00132-T1;
scaffold_1	funannotate	CDS	403026	403056	.	-	0	ID=Tha_a00132-T1.cds;Parent=Tha_a00132-T1;
scaffold_1	funannotate	CDS	402851	402936	.	-	2	ID=Tha_a00132-T1.cds;Parent=Tha_a00132-T1;
scaffold_1	funannotate	CDS	402630	402750	.	-	0	ID=Tha_a00132-T1.cds;Parent=Tha_a00132-T1;
scaffold_1	funannotate	CDS	402433	402546	.	-	2	ID=Tha_a00132-T1.cds;Parent=Tha_a00132-T1;
scaffold_1	funannotate	CDS	402120	402365	.	-	2	ID=Tha_a00132-T1.cds;Parent=Tha_a00132-T1;
scaffold_1	funannotate	CDS	401246	401995	.	-	2	ID=Tha_a00132-T1.cds;Parent=Tha_a00132-T1;
scaffold_1	funannotate	CDS	400846	401177	.	-	2	ID=Tha_a00132-T1.cds;Parent=Tha_a00132-T1;
scaffold_1	funannotate	gene	406214	408859	.	+	.	ID=Tha_a00133;
scaffold_1	funannotate	mRNA	406214	408859	.	+	.	ID=Tha_a00133-T1;Parent=Tha_a00133;product=hypothetical protein;
scaffold_1	funannotate	five_prime_UTR	406214	406532	.	+	.	ID=Tha_a00133-T1.utr5p1;Parent=Tha_a00133-T1;
scaffold_1	funannotate	exon	406214	407228	.	+	.	ID=Tha_a00133-T1.exon1;Parent=Tha_a00133-T1;
scaffold_1	funannotate	exon	407419	407542	.	+	.	ID=Tha_a00133-T1.exon2;Parent=Tha_a00133-T1;
scaffold_1	funannotate	exon	407661	407810	.	+	.	ID=Tha_a00133-T1.exon3;Parent=Tha_a00133-T1;
scaffold_1	funannotate	exon	407878	408859	.	+	.	ID=Tha_a00133-T1.exon4;Parent=Tha_a00133-T1;
scaffold_1	funannotate	three_prime_UTR	408534	408859	.	+	.	ID=Tha_a00133-T1.utr3p1;Parent=Tha_a00133-T1;
scaffold_1	funannotate	CDS	406533	407228	.	+	0	ID=Tha_a00133-T1.cds;Parent=Tha_a00133-T1;
scaffold_1	funannotate	CDS	407419	407542	.	+	0	ID=Tha_a00133-T1.cds;Parent=Tha_a00133-T1;
scaffold_1	funannotate	CDS	407661	407810	.	+	2	ID=Tha_a00133-T1.cds;Parent=Tha_a00133-T1;
scaffold_1	funannotate	CDS	407878	408533	.	+	2	ID=Tha_a00133-T1.cds;Parent=Tha_a00133-T1;
scaffold_1	funannotate	gene	409621	411535	.	+	.	ID=Tha_a00134;
scaffold_1	funannotate	mRNA	409621	411535	.	+	.	ID=Tha_a00134-T1;Parent=Tha_a00134;product=hypothetical protein;
scaffold_1	funannotate	exon	409621	409926	.	+	.	ID=Tha_a00134-T1.exon1;Parent=Tha_a00134-T1;
scaffold_1	funannotate	exon	410153	411535	.	+	.	ID=Tha_a00134-T1.exon2;Parent=Tha_a00134-T1;
scaffold_1	funannotate	CDS	409621	409926	.	+	0	ID=Tha_a00134-T1.cds;Parent=Tha_a00134-T1;
scaffold_1	funannotate	CDS	410153	411535	.	+	0	ID=Tha_a00134-T1.cds;Parent=Tha_a00134-T1;
scaffold_1	funannotate	gene	412076	413306	.	+	.	ID=Tha_a00135;
scaffold_1	funannotate	mRNA	412076	413306	.	+	.	ID=Tha_a00135-T1;Parent=Tha_a00135;product=hypothetical protein;
scaffold_1	funannotate	exon	412076	412475	.	+	.	ID=Tha_a00135-T1.exon1;Parent=Tha_a00135-T1;
scaffold_1	funannotate	exon	412653	413306	.	+	.	ID=Tha_a00135-T1.exon2;Parent=Tha_a00135-T1;
scaffold_1	funannotate	three_prime_UTR	413297	413306	.	+	.	ID=Tha_a00135-T1.utr3p1;Parent=Tha_a00135-T1;
scaffold_1	funannotate	CDS	412076	412475	.	+	0	ID=Tha_a00135-T1.cds;Parent=Tha_a00135-T1;
scaffold_1	funannotate	CDS	412653	413296	.	+	2	ID=Tha_a00135-T1.cds;Parent=Tha_a00135-T1;
scaffold_1	funannotate	gene	413613	414548	.	-	.	ID=Tha_a00136;
scaffold_1	funannotate	mRNA	413613	414548	.	-	.	ID=Tha_a00136-T1;Parent=Tha_a00136;product=hypothetical protein;
scaffold_1	funannotate	exon	413613	414548	.	-	.	ID=Tha_a00136-T1.exon1;Parent=Tha_a00136-T1;
scaffold_1	funannotate	CDS	413613	414548	.	-	0	ID=Tha_a00136-T1.cds;Parent=Tha_a00136-T1;
scaffold_1	funannotate	gene	414618	415102	.	-	.	ID=Tha_a00137;
scaffold_1	funannotate	mRNA	414618	415102	.	-	.	ID=Tha_a00137-T1;Parent=Tha_a00137;product=hypothetical protein;
scaffold_1	funannotate	exon	414950	415102	.	-	.	ID=Tha_a00137-T1.exon1;Parent=Tha_a00137-T1;
scaffold_1	funannotate	exon	414777	414879	.	-	.	ID=Tha_a00137-T1.exon2;Parent=Tha_a00137-T1;
scaffold_1	funannotate	exon	414618	414688	.	-	.	ID=Tha_a00137-T1.exon3;Parent=Tha_a00137-T1;
scaffold_1	funannotate	CDS	414950	415102	.	-	0	ID=Tha_a00137-T1.cds;Parent=Tha_a00137-T1;
scaffold_1	funannotate	CDS	414777	414879	.	-	0	ID=Tha_a00137-T1.cds;Parent=Tha_a00137-T1;
scaffold_1	funannotate	CDS	414618	414688	.	-	2	ID=Tha_a00137-T1.cds;Parent=Tha_a00137-T1;
scaffold_1	funannotate	gene	420501	421602	.	+	.	ID=Tha_a00138;
scaffold_1	funannotate	mRNA	420501	421602	.	+	.	ID=Tha_a00138-T1;Parent=Tha_a00138;product=hypothetical protein;
scaffold_1	funannotate	exon	420501	421395	.	+	.	ID=Tha_a00138-T1.exon1;Parent=Tha_a00138-T1;
scaffold_1	funannotate	exon	421472	421602	.	+	.	ID=Tha_a00138-T1.exon2;Parent=Tha_a00138-T1;
scaffold_1	funannotate	CDS	420501	421395	.	+	0	ID=Tha_a00138-T1.cds;Parent=Tha_a00138-T1;
scaffold_1	funannotate	CDS	421472	421602	.	+	2	ID=Tha_a00138-T1.cds;Parent=Tha_a00138-T1;
scaffold_1	funannotate	gene	422310	423931	.	-	.	ID=Tha_a00139;
scaffold_1	funannotate	mRNA	422310	423931	.	-	.	ID=Tha_a00139-T1;Parent=Tha_a00139;product=hypothetical protein;
scaffold_1	funannotate	five_prime_UTR	423838	423931	.	-	.	ID=Tha_a00139-T1.utr5p1;Parent=Tha_a00139-T1;
scaffold_1	funannotate	exon	423291	423931	.	-	.	ID=Tha_a00139-T1.exon1;Parent=Tha_a00139-T1;
scaffold_1	funannotate	exon	422310	423230	.	-	.	ID=Tha_a00139-T1.exon2;Parent=Tha_a00139-T1;
scaffold_1	funannotate	three_prime_UTR	422310	422415	.	-	.	ID=Tha_a00139-T1.utr3p1;Parent=Tha_a00139-T1;
scaffold_1	funannotate	CDS	423291	423837	.	-	0	ID=Tha_a00139-T1.cds;Parent=Tha_a00139-T1;
scaffold_1	funannotate	CDS	422416	423230	.	-	2	ID=Tha_a00139-T1.cds;Parent=Tha_a00139-T1;
scaffold_1	funannotate	gene	424026	425286	.	+	.	ID=Tha_a00140;
scaffold_1	funannotate	mRNA	424026	425286	.	+	.	ID=Tha_a00140-T1;Parent=Tha_a00140;product=hypothetical protein;
scaffold_1	funannotate	five_prime_UTR	424026	424093	.	+	.	ID=Tha_a00140-T1.utr5p1;Parent=Tha_a00140-T1;
scaffold_1	funannotate	exon	424026	424159	.	+	.	ID=Tha_a00140-T1.exon1;Parent=Tha_a00140-T1;
scaffold_1	funannotate	exon	424224	424341	.	+	.	ID=Tha_a00140-T1.exon2;Parent=Tha_a00140-T1;
scaffold_1	funannotate	exon	424410	425286	.	+	.	ID=Tha_a00140-T1.exon3;Parent=Tha_a00140-T1;
scaffold_1	funannotate	three_prime_UTR	425186	425286	.	+	.	ID=Tha_a00140-T1.utr3p1;Parent=Tha_a00140-T1;
scaffold_1	funannotate	CDS	424094	424159	.	+	0	ID=Tha_a00140-T1.cds;Parent=Tha_a00140-T1;
scaffold_1	funannotate	CDS	424224	424341	.	+	0	ID=Tha_a00140-T1.cds;Parent=Tha_a00140-T1;
scaffold_1	funannotate	CDS	424410	425185	.	+	2	ID=Tha_a00140-T1.cds;Parent=Tha_a00140-T1;
scaffold_1	funannotate	gene	425509	426710	.	-	.	ID=Tha_a00141;
scaffold_1	funannotate	mRNA	425509	426710	.	-	.	ID=Tha_a00141-T1;Parent=Tha_a00141;product=hypothetical protein;
scaffold_1	funannotate	five_prime_UTR	426581	426710	.	-	.	ID=Tha_a00141-T1.utr5p1;Parent=Tha_a00141-T1;
scaffold_1	funannotate	exon	426554	426710	.	-	.	ID=Tha_a00141-T1.exon1;Parent=Tha_a00141-T1;
scaffold_1	funannotate	exon	426469	426477	.	-	.	ID=Tha_a00141-T1.exon2;Parent=Tha_a00141-T1;
scaffold_1	funannotate	exon	425926	426406	.	-	.	ID=Tha_a00141-T1.exon3;Parent=Tha_a00141-T1;
scaffold_1	funannotate	exon	425509	425868	.	-	.	ID=Tha_a00141-T1.exon4;Parent=Tha_a00141-T1;
scaffold_1	funannotate	three_prime_UTR	425509	425740	.	-	.	ID=Tha_a00141-T1.utr3p1;Parent=Tha_a00141-T1;
scaffold_1	funannotate	CDS	426554	426580	.	-	0	ID=Tha_a00141-T1.cds;Parent=Tha_a00141-T1;
scaffold_1	funannotate	CDS	426469	426477	.	-	0	ID=Tha_a00141-T1.cds;Parent=Tha_a00141-T1;
scaffold_1	funannotate	CDS	425926	426406	.	-	0	ID=Tha_a00141-T1.cds;Parent=Tha_a00141-T1;
scaffold_1	funannotate	CDS	425741	425868	.	-	2	ID=Tha_a00141-T1.cds;Parent=Tha_a00141-T1;
scaffold_1	funannotate	gene	427613	429432	.	-	.	ID=Tha_a00142;
scaffold_1	funannotate	mRNA	427613	429432	.	-	.	ID=Tha_a00142-T1;Parent=Tha_a00142;product=hypothetical protein;
scaffold_1	funannotate	five_prime_UTR	429264	429432	.	-	.	ID=Tha_a00142-T1.utr5p1;Parent=Tha_a00142-T1;
scaffold_1	funannotate	exon	429190	429432	.	-	.	ID=Tha_a00142-T1.exon1;Parent=Tha_a00142-T1;
scaffold_1	funannotate	exon	427946	429113	.	-	.	ID=Tha_a00142-T1.exon2;Parent=Tha_a00142-T1;
scaffold_1	funannotate	exon	427613	427891	.	-	.	ID=Tha_a00142-T1.exon3;Parent=Tha_a00142-T1;
scaffold_1	funannotate	three_prime_UTR	427613	427651	.	-	.	ID=Tha_a00142-T1.utr3p1;Parent=Tha_a00142-T1;
scaffold_1	funannotate	CDS	429190	429263	.	-	0	ID=Tha_a00142-T1.cds;Parent=Tha_a00142-T1;
scaffold_1	funannotate	CDS	427946	429113	.	-	1	ID=Tha_a00142-T1.cds;Parent=Tha_a00142-T1;
scaffold_1	funannotate	CDS	427652	427891	.	-	0	ID=Tha_a00142-T1.cds;Parent=Tha_a00142-T1;
scaffold_1	funannotate	mRNA	427613	429432	.	-	.	ID=Tha_a00142-T2;Parent=Tha_a00142;product=hypothetical protein;
scaffold_1	funannotate	five_prime_UTR	429080	429432	.	-	.	ID=Tha_a00142-T2.utr5p1;Parent=Tha_a00142-T2;
scaffold_1	funannotate	exon	427946	429432	.	-	.	ID=Tha_a00142-T2.exon1;Parent=Tha_a00142-T2;
scaffold_1	funannotate	exon	427613	427891	.	-	.	ID=Tha_a00142-T2.exon2;Parent=Tha_a00142-T2;
scaffold_1	funannotate	three_prime_UTR	427613	427651	.	-	.	ID=Tha_a00142-T2.utr3p1;Parent=Tha_a00142-T2;
scaffold_1	funannotate	CDS	427946	429079	.	-	0	ID=Tha_a00142-T2.cds;Parent=Tha_a00142-T2;
scaffold_1	funannotate	CDS	427652	427891	.	-	0	ID=Tha_a00142-T2.cds;Parent=Tha_a00142-T2;
scaffold_1	funannotate	gene	430272	430368	.	-	.	ID=Tha_a00143;
scaffold_1	funannotate	tRNA	430272	430368	.	-	.	ID=Tha_a00143-T1;Parent=Tha_a00143;product=tRNA-Ile;
scaffold_1	funannotate	exon	430272	430368	.	-	.	ID=Tha_a00143-T1.exon1;Parent=Tha_a00143-T1;
scaffold_1	funannotate	gene	430894	431835	.	-	.	ID=Tha_a00144;
scaffold_1	funannotate	mRNA	430894	431835	.	-	.	ID=Tha_a00144-T1;Parent=Tha_a00144;product=hypothetical protein;
scaffold_1	funannotate	exon	430894	431835	.	-	.	ID=Tha_a00144-T1.exon1;Parent=Tha_a00144-T1;
scaffold_1	funannotate	CDS	430894	431835	.	-	0	ID=Tha_a00144-T1.cds;Parent=Tha_a00144-T1;
scaffold_1	funannotate	gene	432268	433076	.	-	.	ID=Tha_a00145;
scaffold_1	funannotate	mRNA	432268	433076	.	-	.	ID=Tha_a00145-T1;Parent=Tha_a00145;product=hypothetical protein;
scaffold_1	funannotate	exon	432555	433076	.	-	.	ID=Tha_a00145-T1.exon1;Parent=Tha_a00145-T1;
scaffold_1	funannotate	exon	432268	432489	.	-	.	ID=Tha_a00145-T1.exon2;Parent=Tha_a00145-T1;
scaffold_1	funannotate	CDS	432555	433076	.	-	0	ID=Tha_a00145-T1.cds;Parent=Tha_a00145-T1;
scaffold_1	funannotate	CDS	432268	432489	.	-	0	ID=Tha_a00145-T1.cds;Parent=Tha_a00145-T1;
scaffold_1	funannotate	gene	433852	438119	.	+	.	ID=Tha_a00146;
scaffold_1	funannotate	mRNA	433852	438119	.	+	.	ID=Tha_a00146-T1;Parent=Tha_a00146;product=hypothetical protein;
scaffold_1	funannotate	exon	433852	436279	.	+	.	ID=Tha_a00146-T1.exon1;Parent=Tha_a00146-T1;
scaffold_1	funannotate	exon	436336	436569	.	+	.	ID=Tha_a00146-T1.exon2;Parent=Tha_a00146-T1;
scaffold_1	funannotate	exon	436622	436681	.	+	.	ID=Tha_a00146-T1.exon3;Parent=Tha_a00146-T1;
scaffold_1	funannotate	exon	436748	436795	.	+	.	ID=Tha_a00146-T1.exon4;Parent=Tha_a00146-T1;
scaffold_1	funannotate	exon	436854	437009	.	+	.	ID=Tha_a00146-T1.exon5;Parent=Tha_a00146-T1;
scaffold_1	funannotate	exon	437068	438119	.	+	.	ID=Tha_a00146-T1.exon6;Parent=Tha_a00146-T1;
scaffold_1	funannotate	CDS	433852	436279	.	+	0	ID=Tha_a00146-T1.cds;Parent=Tha_a00146-T1;
scaffold_1	funannotate	CDS	436336	436569	.	+	2	ID=Tha_a00146-T1.cds;Parent=Tha_a00146-T1;
scaffold_1	funannotate	CDS	436622	436681	.	+	2	ID=Tha_a00146-T1.cds;Parent=Tha_a00146-T1;
scaffold_1	funannotate	CDS	436748	436795	.	+	2	ID=Tha_a00146-T1.cds;Parent=Tha_a00146-T1;
scaffold_1	funannotate	CDS	436854	437009	.	+	2	ID=Tha_a00146-T1.cds;Parent=Tha_a00146-T1;
scaffold_1	funannotate	CDS	437068	438119	.	+	2	ID=Tha_a00146-T1.cds;Parent=Tha_a00146-T1;
scaffold_1	funannotate	gene	438839	441751	.	-	.	ID=Tha_a00147;
scaffold_1	funannotate	mRNA	438839	441751	.	-	.	ID=Tha_a00147-T1;Parent=Tha_a00147;product=hypothetical protein;
scaffold_1	funannotate	exon	440585	441751	.	-	.	ID=Tha_a00147-T1.exon1;Parent=Tha_a00147-T1;
scaffold_1	funannotate	exon	439004	440521	.	-	.	ID=Tha_a00147-T1.exon2;Parent=Tha_a00147-T1;
scaffold_1	funannotate	exon	438839	438937	.	-	.	ID=Tha_a00147-T1.exon3;Parent=Tha_a00147-T1;
scaffold_1	funannotate	CDS	440585	441751	.	-	0	ID=Tha_a00147-T1.cds;Parent=Tha_a00147-T1;
scaffold_1	funannotate	CDS	439004	440521	.	-	0	ID=Tha_a00147-T1.cds;Parent=Tha_a00147-T1;
scaffold_1	funannotate	CDS	438839	438937	.	-	0	ID=Tha_a00147-T1.cds;Parent=Tha_a00147-T1;
scaffold_1	funannotate	gene	442366	443533	.	-	.	ID=Tha_a00148;
scaffold_1	funannotate	mRNA	442366	443533	.	-	.	ID=Tha_a00148-T1;Parent=Tha_a00148;product=hypothetical protein;
scaffold_1	funannotate	exon	443299	443533	.	-	.	ID=Tha_a00148-T1.exon1;Parent=Tha_a00148-T1;
scaffold_1	funannotate	exon	442366	443219	.	-	.	ID=Tha_a00148-T1.exon2;Parent=Tha_a00148-T1;
scaffold_1	funannotate	CDS	443299	443533	.	-	0	ID=Tha_a00148-T1.cds;Parent=Tha_a00148-T1;
scaffold_1	funannotate	CDS	442366	443219	.	-	2	ID=Tha_a00148-T1.cds;Parent=Tha_a00148-T1;
scaffold_1	funannotate	gene	444221	444888	.	+	.	ID=Tha_a00149;
scaffold_1	funannotate	mRNA	444221	444888	.	+	.	ID=Tha_a00149-T1;Parent=Tha_a00149;product=hypothetical protein;
scaffold_1	funannotate	exon	444221	444601	.	+	.	ID=Tha_a00149-T1.exon1;Parent=Tha_a00149-T1;
scaffold_1	funannotate	exon	444656	444739	.	+	.	ID=Tha_a00149-T1.exon2;Parent=Tha_a00149-T1;
scaffold_1	funannotate	exon	444802	444888	.	+	.	ID=Tha_a00149-T1.exon3;Parent=Tha_a00149-T1;
scaffold_1	funannotate	CDS	444221	444601	.	+	0	ID=Tha_a00149-T1.cds;Parent=Tha_a00149-T1;
scaffold_1	funannotate	CDS	444656	444739	.	+	0	ID=Tha_a00149-T1.cds;Parent=Tha_a00149-T1;
scaffold_1	funannotate	CDS	444802	444888	.	+	0	ID=Tha_a00149-T1.cds;Parent=Tha_a00149-T1;
scaffold_1	funannotate	gene	446149	447383	.	-	.	ID=Tha_a00150;
scaffold_1	funannotate	mRNA	446149	447383	.	-	.	ID=Tha_a00150-T1;Parent=Tha_a00150;product=hypothetical protein;
scaffold_1	funannotate	five_prime_UTR	447262	447383	.	-	.	ID=Tha_a00150-T1.utr5p1;Parent=Tha_a00150-T1;
scaffold_1	funannotate	exon	447154	447383	.	-	.	ID=Tha_a00150-T1.exon1;Parent=Tha_a00150-T1;
scaffold_1	funannotate	exon	446149	447099	.	-	.	ID=Tha_a00150-T1.exon2;Parent=Tha_a00150-T1;
scaffold_1	funannotate	three_prime_UTR	446149	446190	.	-	.	ID=Tha_a00150-T1.utr3p1;Parent=Tha_a00150-T1;
scaffold_1	funannotate	CDS	447154	447261	.	-	0	ID=Tha_a00150-T1.cds;Parent=Tha_a00150-T1;
scaffold_1	funannotate	CDS	446191	447099	.	-	0	ID=Tha_a00150-T1.cds;Parent=Tha_a00150-T1;
scaffold_1	funannotate	gene	447471	449414	.	-	.	ID=Tha_a00151;
scaffold_1	funannotate	mRNA	447471	449414	.	-	.	ID=Tha_a00151-T1;Parent=Tha_a00151;product=hypothetical protein;
scaffold_1	funannotate	five_prime_UTR	449347	449414	.	-	.	ID=Tha_a00151-T1.utr5p1;Parent=Tha_a00151-T1;
scaffold_1	funannotate	exon	449092	449414	.	-	.	ID=Tha_a00151-T1.exon1;Parent=Tha_a00151-T1;
scaffold_1	funannotate	exon	448673	449025	.	-	.	ID=Tha_a00151-T1.exon2;Parent=Tha_a00151-T1;
scaffold_1	funannotate	exon	447471	448611	.	-	.	ID=Tha_a00151-T1.exon3;Parent=Tha_a00151-T1;
scaffold_1	funannotate	three_prime_UTR	447471	447644	.	-	.	ID=Tha_a00151-T1.utr3p1;Parent=Tha_a00151-T1;
scaffold_1	funannotate	CDS	449092	449346	.	-	0	ID=Tha_a00151-T1.cds;Parent=Tha_a00151-T1;
scaffold_1	funannotate	CDS	448673	449025	.	-	0	ID=Tha_a00151-T1.cds;Parent=Tha_a00151-T1;
scaffold_1	funannotate	CDS	447645	448611	.	-	1	ID=Tha_a00151-T1.cds;Parent=Tha_a00151-T1;
scaffold_1	funannotate	mRNA	447471	449414	.	-	.	ID=Tha_a00151-T2;Parent=Tha_a00151;product=hypothetical protein;
scaffold_1	funannotate	five_prime_UTR	448933	449414	.	-	.	ID=Tha_a00151-T2.utr5p1;Parent=Tha_a00151-T2;
scaffold_1	funannotate	exon	448673	449414	.	-	.	ID=Tha_a00151-T2.exon1;Parent=Tha_a00151-T2;
scaffold_1	funannotate	exon	447471	448611	.	-	.	ID=Tha_a00151-T2.exon2;Parent=Tha_a00151-T2;
scaffold_1	funannotate	three_prime_UTR	447471	447644	.	-	.	ID=Tha_a00151-T2.utr3p1;Parent=Tha_a00151-T2;
scaffold_1	funannotate	CDS	448673	448932	.	-	0	ID=Tha_a00151-T2.cds;Parent=Tha_a00151-T2;
scaffold_1	funannotate	CDS	447645	448611	.	-	1	ID=Tha_a00151-T2.cds;Parent=Tha_a00151-T2;
scaffold_1	funannotate	gene	449566	450419	.	+	.	ID=Tha_a00152;
scaffold_1	funannotate	mRNA	449566	450419	.	+	.	ID=Tha_a00152-T1;Parent=Tha_a00152;product=hypothetical protein;
scaffold_1	funannotate	five_prime_UTR	449566	449621	.	+	.	ID=Tha_a00152-T1.utr5p1;Parent=Tha_a00152-T1;
scaffold_1	funannotate	exon	449566	449672	.	+	.	ID=Tha_a00152-T1.exon1;Parent=Tha_a00152-T1;
scaffold_1	funannotate	exon	449744	449764	.	+	.	ID=Tha_a00152-T1.exon2;Parent=Tha_a00152-T1;
scaffold_1	funannotate	exon	449838	449844	.	+	.	ID=Tha_a00152-T1.exon3;Parent=Tha_a00152-T1;
scaffold_1	funannotate	exon	449914	450193	.	+	.	ID=Tha_a00152-T1.exon4;Parent=Tha_a00152-T1;
scaffold_1	funannotate	exon	450274	450419	.	+	.	ID=Tha_a00152-T1.exon5;Parent=Tha_a00152-T1;
scaffold_1	funannotate	three_prime_UTR	450326	450419	.	+	.	ID=Tha_a00152-T1.utr3p1;Parent=Tha_a00152-T1;
scaffold_1	funannotate	CDS	449622	449672	.	+	0	ID=Tha_a00152-T1.cds;Parent=Tha_a00152-T1;
scaffold_1	funannotate	CDS	449744	449764	.	+	0	ID=Tha_a00152-T1.cds;Parent=Tha_a00152-T1;
scaffold_1	funannotate	CDS	449838	449844	.	+	0	ID=Tha_a00152-T1.cds;Parent=Tha_a00152-T1;
scaffold_1	funannotate	CDS	449914	450193	.	+	2	ID=Tha_a00152-T1.cds;Parent=Tha_a00152-T1;
scaffold_1	funannotate	CDS	450274	450325	.	+	1	ID=Tha_a00152-T1.cds;Parent=Tha_a00152-T1;
scaffold_1	funannotate	gene	450505	454672	.	-	.	ID=Tha_a00153;
scaffold_1	funannotate	mRNA	450505	454672	.	-	.	ID=Tha_a00153-T1;Parent=Tha_a00153;product=hypothetical protein;
scaffold_1	funannotate	five_prime_UTR	454443	454672	.	-	.	ID=Tha_a00153-T1.utr5p1;Parent=Tha_a00153-T1;
scaffold_1	funannotate	five_prime_UTR	454319	454383	.	-	.	ID=Tha_a00153-T1.utr5p2;Parent=Tha_a00153-T1;
scaffold_1	funannotate	exon	454443	454672	.	-	.	ID=Tha_a00153-T1.exon1;Parent=Tha_a00153-T1;
scaffold_1	funannotate	exon	454225	454383	.	-	.	ID=Tha_a00153-T1.exon2;Parent=Tha_a00153-T1;
scaffold_1	funannotate	exon	453012	454151	.	-	.	ID=Tha_a00153-T1.exon3;Parent=Tha_a00153-T1;
scaffold_1	funannotate	exon	452344	452946	.	-	.	ID=Tha_a00153-T1.exon4;Parent=Tha_a00153-T1;
scaffold_1	funannotate	exon	451986	452288	.	-	.	ID=Tha_a00153-T1.exon5;Parent=Tha_a00153-T1;
scaffold_1	funannotate	exon	450858	451928	.	-	.	ID=Tha_a00153-T1.exon6;Parent=Tha_a00153-T1;
scaffold_1	funannotate	exon	450718	450792	.	-	.	ID=Tha_a00153-T1.exon7;Parent=Tha_a00153-T1;
scaffold_1	funannotate	exon	450505	450664	.	-	.	ID=Tha_a00153-T1.exon8;Parent=Tha_a00153-T1;
scaffold_1	funannotate	three_prime_UTR	450505	450632	.	-	.	ID=Tha_a00153-T1.utr3p1;Parent=Tha_a00153-T1;
scaffold_1	funannotate	CDS	454225	454318	.	-	0	ID=Tha_a00153-T1.cds;Parent=Tha_a00153-T1;
scaffold_1	funannotate	CDS	453012	454151	.	-	2	ID=Tha_a00153-T1.cds;Parent=Tha_a00153-T1;
scaffold_1	funannotate	CDS	452344	452946	.	-	2	ID=Tha_a00153-T1.cds;Parent=Tha_a00153-T1;
scaffold_1	funannotate	CDS	451986	452288	.	-	2	ID=Tha_a00153-T1.cds;Parent=Tha_a00153-T1;
scaffold_1	funannotate	CDS	450858	451928	.	-	2	ID=Tha_a00153-T1.cds;Parent=Tha_a00153-T1;
scaffold_1	funannotate	CDS	450718	450792	.	-	2	ID=Tha_a00153-T1.cds;Parent=Tha_a00153-T1;
scaffold_1	funannotate	CDS	450633	450664	.	-	2	ID=Tha_a00153-T1.cds;Parent=Tha_a00153-T1;
scaffold_1	funannotate	gene	455451	456243	.	-	.	ID=Tha_a00154;
scaffold_1	funannotate	mRNA	455451	456243	.	-	.	ID=Tha_a00154-T1;Parent=Tha_a00154;product=hypothetical protein;
scaffold_1	funannotate	exon	455967	456243	.	-	.	ID=Tha_a00154-T1.exon1;Parent=Tha_a00154-T1;
scaffold_1	funannotate	exon	455451	455914	.	-	.	ID=Tha_a00154-T1.exon2;Parent=Tha_a00154-T1;
scaffold_1	funannotate	three_prime_UTR	455451	455654	.	-	.	ID=Tha_a00154-T1.utr3p1;Parent=Tha_a00154-T1;
scaffold_1	funannotate	CDS	455967	456243	.	-	0	ID=Tha_a00154-T1.cds;Parent=Tha_a00154-T1;
scaffold_1	funannotate	CDS	455655	455914	.	-	2	ID=Tha_a00154-T1.cds;Parent=Tha_a00154-T1;
scaffold_1	funannotate	gene	457100	458125	.	+	.	ID=Tha_a00155;
scaffold_1	funannotate	mRNA	457100	458125	.	+	.	ID=Tha_a00155-T1;Parent=Tha_a00155;product=hypothetical protein;
scaffold_1	funannotate	exon	457100	458125	.	+	.	ID=Tha_a00155-T1.exon1;Parent=Tha_a00155-T1;
scaffold_1	funannotate	CDS	457100	458125	.	+	0	ID=Tha_a00155-T1.cds;Parent=Tha_a00155-T1;
scaffold_1	funannotate	gene	458681	459264	.	-	.	ID=Tha_a00156;
scaffold_1	funannotate	mRNA	458681	459264	.	-	.	ID=Tha_a00156-T1;Parent=Tha_a00156;product=hypothetical protein;
scaffold_1	funannotate	exon	459144	459264	.	-	.	ID=Tha_a00156-T1.exon1;Parent=Tha_a00156-T1;
scaffold_1	funannotate	exon	458681	459075	.	-	.	ID=Tha_a00156-T1.exon2;Parent=Tha_a00156-T1;
scaffold_1	funannotate	CDS	459144	459264	.	-	0	ID=Tha_a00156-T1.cds;Parent=Tha_a00156-T1;
scaffold_1	funannotate	CDS	458681	459075	.	-	2	ID=Tha_a00156-T1.cds;Parent=Tha_a00156-T1;
scaffold_1	funannotate	gene	460141	460479	.	-	.	ID=Tha_a00157;
scaffold_1	funannotate	mRNA	460141	460479	.	-	.	ID=Tha_a00157-T1;Parent=Tha_a00157;product=hypothetical protein;
scaffold_1	funannotate	exon	460141	460479	.	-	.	ID=Tha_a00157-T1.exon1;Parent=Tha_a00157-T1;
scaffold_1	funannotate	CDS	460141	460479	.	-	0	ID=Tha_a00157-T1.cds;Parent=Tha_a00157-T1;
scaffold_1	funannotate	gene	460498	461498	.	-	.	ID=Tha_a00158;
scaffold_1	funannotate	mRNA	460498	461498	.	-	.	ID=Tha_a00158-T1;Parent=Tha_a00158;product=hypothetical protein;
scaffold_1	funannotate	exon	461291	461498	.	-	.	ID=Tha_a00158-T1.exon1;Parent=Tha_a00158-T1;
scaffold_1	funannotate	exon	461064	461172	.	-	.	ID=Tha_a00158-T1.exon2;Parent=Tha_a00158-T1;
scaffold_1	funannotate	exon	460498	460981	.	-	.	ID=Tha_a00158-T1.exon3;Parent=Tha_a00158-T1;
scaffold_1	funannotate	CDS	461291	461498	.	-	0	ID=Tha_a00158-T1.cds;Parent=Tha_a00158-T1;
scaffold_1	funannotate	CDS	461064	461172	.	-	2	ID=Tha_a00158-T1.cds;Parent=Tha_a00158-T1;
scaffold_1	funannotate	CDS	460498	460981	.	-	1	ID=Tha_a00158-T1.cds;Parent=Tha_a00158-T1;
scaffold_1	funannotate	gene	462312	463535	.	-	.	ID=Tha_a00159;
scaffold_1	funannotate	mRNA	462312	463535	.	-	.	ID=Tha_a00159-T1;Parent=Tha_a00159;product=hypothetical protein;
scaffold_1	funannotate	exon	463451	463535	.	-	.	ID=Tha_a00159-T1.exon1;Parent=Tha_a00159-T1;
scaffold_1	funannotate	exon	462312	463390	.	-	.	ID=Tha_a00159-T1.exon2;Parent=Tha_a00159-T1;
scaffold_1	funannotate	CDS	463451	463535	.	-	0	ID=Tha_a00159-T1.cds;Parent=Tha_a00159-T1;
scaffold_1	funannotate	CDS	462312	463390	.	-	2	ID=Tha_a00159-T1.cds;Parent=Tha_a00159-T1;
scaffold_1	funannotate	gene	465890	466953	.	-	.	ID=Tha_a00160;
scaffold_1	funannotate	mRNA	465890	466953	.	-	.	ID=Tha_a00160-T1;Parent=Tha_a00160;product=hypothetical protein;
scaffold_1	funannotate	exon	466524	466953	.	-	.	ID=Tha_a00160-T1.exon1;Parent=Tha_a00160-T1;
scaffold_1	funannotate	exon	465890	466446	.	-	.	ID=Tha_a00160-T1.exon2;Parent=Tha_a00160-T1;
scaffold_1	funannotate	CDS	466524	466953	.	-	0	ID=Tha_a00160-T1.cds;Parent=Tha_a00160-T1;
scaffold_1	funannotate	CDS	465890	466446	.	-	2	ID=Tha_a00160-T1.cds;Parent=Tha_a00160-T1;
scaffold_1	funannotate	gene	467725	468162	.	+	.	ID=Tha_a00161;
scaffold_1	funannotate	mRNA	467725	468162	.	+	.	ID=Tha_a00161-T1;Parent=Tha_a00161;product=hypothetical protein;
scaffold_1	funannotate	exon	467725	468162	.	+	.	ID=Tha_a00161-T1.exon1;Parent=Tha_a00161-T1;
scaffold_1	funannotate	CDS	467725	468162	.	+	0	ID=Tha_a00161-T1.cds;Parent=Tha_a00161-T1;
scaffold_1	funannotate	gene	470321	472015	.	+	.	ID=Tha_a00162;
scaffold_1	funannotate	mRNA	470321	472015	.	+	.	ID=Tha_a00162-T1;Parent=Tha_a00162;product=hypothetical protein;
scaffold_1	funannotate	exon	470321	472015	.	+	.	ID=Tha_a00162-T1.exon1;Parent=Tha_a00162-T1;
scaffold_1	funannotate	CDS	470321	472015	.	+	0	ID=Tha_a00162-T1.cds;Parent=Tha_a00162-T1;
scaffold_1	funannotate	gene	472186	473459	.	-	.	ID=Tha_a00163;
scaffold_1	funannotate	mRNA	472186	473459	.	-	.	ID=Tha_a00163-T1;Parent=Tha_a00163;product=hypothetical protein;
scaffold_1	funannotate	five_prime_UTR	473188	473459	.	-	.	ID=Tha_a00163-T1.utr5p1;Parent=Tha_a00163-T1;
scaffold_1	funannotate	exon	472884	473459	.	-	.	ID=Tha_a00163-T1.exon1;Parent=Tha_a00163-T1;
scaffold_1	funannotate	exon	472186	472825	.	-	.	ID=Tha_a00163-T1.exon2;Parent=Tha_a00163-T1;
scaffold_1	funannotate	three_prime_UTR	472186	472289	.	-	.	ID=Tha_a00163-T1.utr3p1;Parent=Tha_a00163-T1;
scaffold_1	funannotate	CDS	472884	473187	.	-	0	ID=Tha_a00163-T1.cds;Parent=Tha_a00163-T1;
scaffold_1	funannotate	CDS	472290	472825	.	-	2	ID=Tha_a00163-T1.cds;Parent=Tha_a00163-T1;
scaffold_1	funannotate	gene	474079	477977	.	+	.	ID=Tha_a00164;
scaffold_1	funannotate	mRNA	474079	477977	.	+	.	ID=Tha_a00164-T1;Parent=Tha_a00164;product=hypothetical protein;
scaffold_1	funannotate	five_prime_UTR	474079	474165	.	+	.	ID=Tha_a00164-T1.utr5p1;Parent=Tha_a00164-T1;
scaffold_1	funannotate	exon	474079	474236	.	+	.	ID=Tha_a00164-T1.exon1;Parent=Tha_a00164-T1;
scaffold_1	funannotate	exon	474307	474751	.	+	.	ID=Tha_a00164-T1.exon2;Parent=Tha_a00164-T1;
scaffold_1	funannotate	exon	474806	477485	.	+	.	ID=Tha_a00164-T1.exon3;Parent=Tha_a00164-T1;
scaffold_1	funannotate	exon	477563	477977	.	+	.	ID=Tha_a00164-T1.exon4;Parent=Tha_a00164-T1;
scaffold_1	funannotate	three_prime_UTR	477931	477977	.	+	.	ID=Tha_a00164-T1.utr3p1;Parent=Tha_a00164-T1;
scaffold_1	funannotate	CDS	474166	474236	.	+	0	ID=Tha_a00164-T1.cds;Parent=Tha_a00164-T1;
scaffold_1	funannotate	CDS	474307	474751	.	+	1	ID=Tha_a00164-T1.cds;Parent=Tha_a00164-T1;
scaffold_1	funannotate	CDS	474806	477485	.	+	0	ID=Tha_a00164-T1.cds;Parent=Tha_a00164-T1;
scaffold_1	funannotate	CDS	477563	477930	.	+	2	ID=Tha_a00164-T1.cds;Parent=Tha_a00164-T1;
scaffold_1	funannotate	gene	478647	479984	.	-	.	ID=Tha_a00165;
scaffold_1	funannotate	mRNA	478647	479984	.	-	.	ID=Tha_a00165-T1;Parent=Tha_a00165;product=hypothetical protein;
scaffold_1	funannotate	exon	478647	479984	.	-	.	ID=Tha_a00165-T1.exon1;Parent=Tha_a00165-T1;
scaffold_1	funannotate	CDS	478647	479984	.	-	0	ID=Tha_a00165-T1.cds;Parent=Tha_a00165-T1;
scaffold_1	funannotate	gene	483796	484284	.	+	.	ID=Tha_a00166;
scaffold_1	funannotate	mRNA	483796	484284	.	+	.	ID=Tha_a00166-T1;Parent=Tha_a00166;product=hypothetical protein;
scaffold_1	funannotate	exon	483796	484284	.	+	.	ID=Tha_a00166-T1.exon1;Parent=Tha_a00166-T1;
scaffold_1	funannotate	CDS	483796	484284	.	+	0	ID=Tha_a00166-T1.cds;Parent=Tha_a00166-T1;
scaffold_1	funannotate	gene	486185	486988	.	+	.	ID=Tha_a00167;
scaffold_1	funannotate	mRNA	486185	486988	.	+	.	ID=Tha_a00167-T1;Parent=Tha_a00167;product=hypothetical protein;
scaffold_1	funannotate	exon	486185	486988	.	+	.	ID=Tha_a00167-T1.exon1;Parent=Tha_a00167-T1;
scaffold_1	funannotate	CDS	486185	486988	.	+	0	ID=Tha_a00167-T1.cds;Parent=Tha_a00167-T1;
scaffold_1	funannotate	gene	488362	489366	.	-	.	ID=Tha_a00168;
scaffold_1	funannotate	mRNA	488362	489366	.	-	.	ID=Tha_a00168-T1;Parent=Tha_a00168;product=hypothetical protein;
scaffold_1	funannotate	exon	488653	489366	.	-	.	ID=Tha_a00168-T1.exon1;Parent=Tha_a00168-T1;
scaffold_1	funannotate	exon	488516	488590	.	-	.	ID=Tha_a00168-T1.exon2;Parent=Tha_a00168-T1;
scaffold_1	funannotate	exon	488362	488460	.	-	.	ID=Tha_a00168-T1.exon3;Parent=Tha_a00168-T1;
scaffold_1	funannotate	CDS	488653	489366	.	-	0	ID=Tha_a00168-T1.cds;Parent=Tha_a00168-T1;
scaffold_1	funannotate	CDS	488516	488590	.	-	0	ID=Tha_a00168-T1.cds;Parent=Tha_a00168-T1;
scaffold_1	funannotate	CDS	488362	488460	.	-	0	ID=Tha_a00168-T1.cds;Parent=Tha_a00168-T1;
scaffold_1	funannotate	gene	491058	492491	.	-	.	ID=Tha_a00169;
scaffold_1	funannotate	mRNA	491058	492491	.	-	.	ID=Tha_a00169-T1;Parent=Tha_a00169;product=hypothetical protein;
scaffold_1	funannotate	five_prime_UTR	492064	492491	.	-	.	ID=Tha_a00169-T1.utr5p1;Parent=Tha_a00169-T1;
scaffold_1	funannotate	exon	491901	492491	.	-	.	ID=Tha_a00169-T1.exon1;Parent=Tha_a00169-T1;
scaffold_1	funannotate	exon	491535	491847	.	-	.	ID=Tha_a00169-T1.exon2;Parent=Tha_a00169-T1;
scaffold_1	funannotate	exon	491442	491476	.	-	.	ID=Tha_a00169-T1.exon3;Parent=Tha_a00169-T1;
scaffold_1	funannotate	exon	491058	491378	.	-	.	ID=Tha_a00169-T1.exon4;Parent=Tha_a00169-T1;
scaffold_1	funannotate	three_prime_UTR	491058	491094	.	-	.	ID=Tha_a00169-T1.utr3p1;Parent=Tha_a00169-T1;
scaffold_1	funannotate	CDS	491901	492063	.	-	0	ID=Tha_a00169-T1.cds;Parent=Tha_a00169-T1;
scaffold_1	funannotate	CDS	491535	491847	.	-	2	ID=Tha_a00169-T1.cds;Parent=Tha_a00169-T1;
scaffold_1	funannotate	CDS	491442	491476	.	-	1	ID=Tha_a00169-T1.cds;Parent=Tha_a00169-T1;
scaffold_1	funannotate	CDS	491095	491378	.	-	2	ID=Tha_a00169-T1.cds;Parent=Tha_a00169-T1;
scaffold_1	funannotate	gene	492562	494137	.	-	.	ID=Tha_a00170;
scaffold_1	funannotate	mRNA	492562	494137	.	-	.	ID=Tha_a00170-T1;Parent=Tha_a00170;product=hypothetical protein;
scaffold_1	funannotate	five_prime_UTR	493732	494137	.	-	.	ID=Tha_a00170-T1.utr5p1;Parent=Tha_a00170-T1;
scaffold_1	funannotate	exon	493149	494137	.	-	.	ID=Tha_a00170-T1.exon1;Parent=Tha_a00170-T1;
scaffold_1	funannotate	exon	492562	493085	.	-	.	ID=Tha_a00170-T1.exon2;Parent=Tha_a00170-T1;
scaffold_1	funannotate	three_prime_UTR	492562	492804	.	-	.	ID=Tha_a00170-T1.utr3p1;Parent=Tha_a00170-T1;
scaffold_1	funannotate	CDS	493149	493731	.	-	0	ID=Tha_a00170-T1.cds;Parent=Tha_a00170-T1;
scaffold_1	funannotate	CDS	492805	493085	.	-	2	ID=Tha_a00170-T1.cds;Parent=Tha_a00170-T1;
scaffold_1	funannotate	gene	494548	496359	.	-	.	ID=Tha_a00171;
scaffold_1	funannotate	mRNA	494548	496359	.	-	.	ID=Tha_a00171-T1;Parent=Tha_a00171;product=hypothetical protein;
scaffold_1	funannotate	five_prime_UTR	496116	496359	.	-	.	ID=Tha_a00171-T1.utr5p1;Parent=Tha_a00171-T1;
scaffold_1	funannotate	exon	495867	496359	.	-	.	ID=Tha_a00171-T1.exon1;Parent=Tha_a00171-T1;
scaffold_1	funannotate	exon	494548	495802	.	-	.	ID=Tha_a00171-T1.exon2;Parent=Tha_a00171-T1;
scaffold_1	funannotate	three_prime_UTR	494548	494761	.	-	.	ID=Tha_a00171-T1.utr3p1;Parent=Tha_a00171-T1;
scaffold_1	funannotate	CDS	495867	496115	.	-	0	ID=Tha_a00171-T1.cds;Parent=Tha_a00171-T1;
scaffold_1	funannotate	CDS	494762	495802	.	-	0	ID=Tha_a00171-T1.cds;Parent=Tha_a00171-T1;
scaffold_1	funannotate	gene	496371	500022	.	-	.	ID=Tha_a00172;
scaffold_1	funannotate	mRNA	496371	500022	.	-	.	ID=Tha_a00172-T1;Parent=Tha_a00172;product=hypothetical protein;
scaffold_1	funannotate	five_prime_UTR	499245	500022	.	-	.	ID=Tha_a00172-T1.utr5p1;Parent=Tha_a00172-T1;
scaffold_1	funannotate	exon	498731	500022	.	-	.	ID=Tha_a00172-T1.exon1;Parent=Tha_a00172-T1;
scaffold_1	funannotate	exon	498423	498670	.	-	.	ID=Tha_a00172-T1.exon2;Parent=Tha_a00172-T1;
scaffold_1	funannotate	exon	496371	498360	.	-	.	ID=Tha_a00172-T1.exon3;Parent=Tha_a00172-T1;
scaffold_1	funannotate	three_prime_UTR	496371	496863	.	-	.	ID=Tha_a00172-T1.utr3p1;Parent=Tha_a00172-T1;
scaffold_1	funannotate	CDS	498731	499244	.	-	0	ID=Tha_a00172-T1.cds;Parent=Tha_a00172-T1;
scaffold_1	funannotate	CDS	498423	498670	.	-	2	ID=Tha_a00172-T1.cds;Parent=Tha_a00172-T1;
scaffold_1	funannotate	CDS	496864	498360	.	-	0	ID=Tha_a00172-T1.cds;Parent=Tha_a00172-T1;
scaffold_1	funannotate	gene	500082	502414	.	-	.	ID=Tha_a00173;
scaffold_1	funannotate	mRNA	500082	502414	.	-	.	ID=Tha_a00173-T1;Parent=Tha_a00173;product=hypothetical protein;
scaffold_1	funannotate	five_prime_UTR	502344	502414	.	-	.	ID=Tha_a00173-T1.utr5p1;Parent=Tha_a00173-T1;
scaffold_1	funannotate	exon	502266	502414	.	-	.	ID=Tha_a00173-T1.exon1;Parent=Tha_a00173-T1;
scaffold_1	funannotate	exon	500082	502195	.	-	.	ID=Tha_a00173-T1.exon2;Parent=Tha_a00173-T1;
scaffold_1	funannotate	three_prime_UTR	500082	500698	.	-	.	ID=Tha_a00173-T1.utr3p1;Parent=Tha_a00173-T1;
scaffold_1	funannotate	CDS	502266	502343	.	-	0	ID=Tha_a00173-T1.cds;Parent=Tha_a00173-T1;
scaffold_1	funannotate	CDS	500699	502195	.	-	0	ID=Tha_a00173-T1.cds;Parent=Tha_a00173-T1;
scaffold_1	funannotate	gene	504599	507998	.	-	.	ID=Tha_a00174;
scaffold_1	funannotate	mRNA	504599	507998	.	-	.	ID=Tha_a00174-T1;Parent=Tha_a00174;product=hypothetical protein;
scaffold_1	funannotate	five_prime_UTR	507636	507998	.	-	.	ID=Tha_a00174-T1.utr5p1;Parent=Tha_a00174-T1;
scaffold_1	funannotate	exon	507469	507998	.	-	.	ID=Tha_a00174-T1.exon1;Parent=Tha_a00174-T1;
scaffold_1	funannotate	exon	507381	507400	.	-	.	ID=Tha_a00174-T1.exon2;Parent=Tha_a00174-T1;
scaffold_1	funannotate	exon	506143	507243	.	-	.	ID=Tha_a00174-T1.exon3;Parent=Tha_a00174-T1;
scaffold_1	funannotate	exon	505662	506084	.	-	.	ID=Tha_a00174-T1.exon4;Parent=Tha_a00174-T1;
scaffold_1	funannotate	exon	504833	505602	.	-	.	ID=Tha_a00174-T1.exon5;Parent=Tha_a00174-T1;
scaffold_1	funannotate	exon	504599	504775	.	-	.	ID=Tha_a00174-T1.exon6;Parent=Tha_a00174-T1;
scaffold_1	funannotate	three_prime_UTR	504599	504634	.	-	.	ID=Tha_a00174-T1.utr3p1;Parent=Tha_a00174-T1;
scaffold_1	funannotate	CDS	507469	507635	.	-	0	ID=Tha_a00174-T1.cds;Parent=Tha_a00174-T1;
scaffold_1	funannotate	CDS	507381	507400	.	-	1	ID=Tha_a00174-T1.cds;Parent=Tha_a00174-T1;
scaffold_1	funannotate	CDS	506143	507243	.	-	2	ID=Tha_a00174-T1.cds;Parent=Tha_a00174-T1;
scaffold_1	funannotate	CDS	505662	506084	.	-	2	ID=Tha_a00174-T1.cds;Parent=Tha_a00174-T1;
scaffold_1	funannotate	CDS	504833	505602	.	-	2	ID=Tha_a00174-T1.cds;Parent=Tha_a00174-T1;
scaffold_1	funannotate	CDS	504635	504775	.	-	0	ID=Tha_a00174-T1.cds;Parent=Tha_a00174-T1;
scaffold_1	funannotate	mRNA	504599	507998	.	-	.	ID=Tha_a00174-T2;Parent=Tha_a00174;product=hypothetical protein;
scaffold_1	funannotate	five_prime_UTR	507381	507998	.	-	.	ID=Tha_a00174-T2.utr5p1;Parent=Tha_a00174-T2;
scaffold_1	funannotate	five_prime_UTR	506870	507243	.	-	.	ID=Tha_a00174-T2.utr5p2;Parent=Tha_a00174-T2;
scaffold_1	funannotate	exon	507381	507998	.	-	.	ID=Tha_a00174-T2.exon1;Parent=Tha_a00174-T2;
scaffold_1	funannotate	exon	506143	507243	.	-	.	ID=Tha_a00174-T2.exon2;Parent=Tha_a00174-T2;
scaffold_1	funannotate	exon	505662	506084	.	-	.	ID=Tha_a00174-T2.exon3;Parent=Tha_a00174-T2;
scaffold_1	funannotate	exon	504833	505602	.	-	.	ID=Tha_a00174-T2.exon4;Parent=Tha_a00174-T2;
scaffold_1	funannotate	exon	504599	504775	.	-	.	ID=Tha_a00174-T2.exon5;Parent=Tha_a00174-T2;
scaffold_1	funannotate	three_prime_UTR	504599	504634	.	-	.	ID=Tha_a00174-T2.utr3p1;Parent=Tha_a00174-T2;
scaffold_1	funannotate	CDS	506143	506869	.	-	0	ID=Tha_a00174-T2.cds;Parent=Tha_a00174-T2;
scaffold_1	funannotate	CDS	505662	506084	.	-	2	ID=Tha_a00174-T2.cds;Parent=Tha_a00174-T2;
scaffold_1	funannotate	CDS	504833	505602	.	-	2	ID=Tha_a00174-T2.cds;Parent=Tha_a00174-T2;
scaffold_1	funannotate	CDS	504635	504775	.	-	0	ID=Tha_a00174-T2.cds;Parent=Tha_a00174-T2;
scaffold_1	funannotate	gene	508814	510108	.	-	.	ID=Tha_a00175;
scaffold_1	funannotate	mRNA	508814	510108	.	-	.	ID=Tha_a00175-T1;Parent=Tha_a00175;product=hypothetical protein;
scaffold_1	funannotate	five_prime_UTR	509788	510108	.	-	.	ID=Tha_a00175-T1.utr5p1;Parent=Tha_a00175-T1;
scaffold_1	funannotate	exon	509190	510108	.	-	.	ID=Tha_a00175-T1.exon1;Parent=Tha_a00175-T1;
scaffold_1	funannotate	exon	508814	509124	.	-	.	ID=Tha_a00175-T1.exon2;Parent=Tha_a00175-T1;
scaffold_1	funannotate	CDS	509190	509787	.	-	0	ID=Tha_a00175-T1.cds;Parent=Tha_a00175-T1;
scaffold_1	funannotate	CDS	508814	509124	.	-	2	ID=Tha_a00175-T1.cds;Parent=Tha_a00175-T1;
scaffold_1	funannotate	gene	511011	511802	.	-	.	ID=Tha_a00176;
scaffold_1	funannotate	mRNA	511011	511802	.	-	.	ID=Tha_a00176-T1;Parent=Tha_a00176;product=hypothetical protein;
scaffold_1	funannotate	exon	511011	511802	.	-	.	ID=Tha_a00176-T1.exon1;Parent=Tha_a00176-T1;
scaffold_1	funannotate	CDS	511011	511802	.	-	0	ID=Tha_a00176-T1.cds;Parent=Tha_a00176-T1;
scaffold_1	funannotate	gene	513069	513481	.	+	.	ID=Tha_a00177;
scaffold_1	funannotate	mRNA	513069	513481	.	+	.	ID=Tha_a00177-T1;Parent=Tha_a00177;product=hypothetical protein;
scaffold_1	funannotate	exon	513069	513268	.	+	.	ID=Tha_a00177-T1.exon1;Parent=Tha_a00177-T1;
scaffold_1	funannotate	exon	513331	513481	.	+	.	ID=Tha_a00177-T1.exon2;Parent=Tha_a00177-T1;
scaffold_1	funannotate	CDS	513069	513268	.	+	0	ID=Tha_a00177-T1.cds;Parent=Tha_a00177-T1;
scaffold_1	funannotate	CDS	513331	513481	.	+	1	ID=Tha_a00177-T1.cds;Parent=Tha_a00177-T1;
scaffold_1	funannotate	gene	513786	515372	.	-	.	ID=Tha_a00178;
scaffold_1	funannotate	mRNA	513786	515372	.	-	.	ID=Tha_a00178-T1;Parent=Tha_a00178;product=hypothetical protein;
scaffold_1	funannotate	exon	513786	515372	.	-	.	ID=Tha_a00178-T1.exon1;Parent=Tha_a00178-T1;
scaffold_1	funannotate	CDS	513786	515372	.	-	0	ID=Tha_a00178-T1.cds;Parent=Tha_a00178-T1;
scaffold_1	funannotate	gene	521428	521996	.	-	.	ID=Tha_a00179;
scaffold_1	funannotate	mRNA	521428	521996	.	-	.	ID=Tha_a00179-T1;Parent=Tha_a00179;product=hypothetical protein;
scaffold_1	funannotate	exon	521658	521996	.	-	.	ID=Tha_a00179-T1.exon1;Parent=Tha_a00179-T1;
scaffold_1	funannotate	exon	521428	521601	.	-	.	ID=Tha_a00179-T1.exon2;Parent=Tha_a00179-T1;
scaffold_1	funannotate	CDS	521658	521996	.	-	0	ID=Tha_a00179-T1.cds;Parent=Tha_a00179-T1;
scaffold_1	funannotate	CDS	521428	521601	.	-	0	ID=Tha_a00179-T1.cds;Parent=Tha_a00179-T1;
scaffold_1	funannotate	gene	526364	528577	.	-	.	ID=Tha_a00180;
scaffold_1	funannotate	mRNA	526364	528577	.	-	.	ID=Tha_a00180-T1;Parent=Tha_a00180;product=hypothetical protein;
scaffold_1	funannotate	five_prime_UTR	528507	528577	.	-	.	ID=Tha_a00180-T1.utr5p1;Parent=Tha_a00180-T1;
scaffold_1	funannotate	exon	528105	528577	.	-	.	ID=Tha_a00180-T1.exon1;Parent=Tha_a00180-T1;
scaffold_1	funannotate	exon	527550	528039	.	-	.	ID=Tha_a00180-T1.exon2;Parent=Tha_a00180-T1;
scaffold_1	funannotate	exon	527119	527480	.	-	.	ID=Tha_a00180-T1.exon3;Parent=Tha_a00180-T1;
scaffold_1	funannotate	exon	526933	527055	.	-	.	ID=Tha_a00180-T1.exon4;Parent=Tha_a00180-T1;
scaffold_1	funannotate	exon	526364	526879	.	-	.	ID=Tha_a00180-T1.exon5;Parent=Tha_a00180-T1;
scaffold_1	funannotate	three_prime_UTR	526364	526501	.	-	.	ID=Tha_a00180-T1.utr3p1;Parent=Tha_a00180-T1;
scaffold_1	funannotate	CDS	528105	528506	.	-	0	ID=Tha_a00180-T1.cds;Parent=Tha_a00180-T1;
scaffold_1	funannotate	CDS	527550	528039	.	-	0	ID=Tha_a00180-T1.cds;Parent=Tha_a00180-T1;
scaffold_1	funannotate	CDS	527119	527480	.	-	2	ID=Tha_a00180-T1.cds;Parent=Tha_a00180-T1;
scaffold_1	funannotate	CDS	526933	527055	.	-	0	ID=Tha_a00180-T1.cds;Parent=Tha_a00180-T1;
scaffold_1	funannotate	CDS	526502	526879	.	-	0	ID=Tha_a00180-T1.cds;Parent=Tha_a00180-T1;
scaffold_1	funannotate	gene	528900	529952	.	-	.	ID=Tha_a00181;
scaffold_1	funannotate	mRNA	528900	529952	.	-	.	ID=Tha_a00181-T1;Parent=Tha_a00181;product=hypothetical protein;
scaffold_1	funannotate	exon	528900	529952	.	-	.	ID=Tha_a00181-T1.exon1;Parent=Tha_a00181-T1;
scaffold_1	funannotate	CDS	528900	529952	.	-	0	ID=Tha_a00181-T1.cds;Parent=Tha_a00181-T1;
scaffold_1	funannotate	gene	530857	532143	.	-	.	ID=Tha_a00182;
scaffold_1	funannotate	mRNA	530857	532143	.	-	.	ID=Tha_a00182-T1;Parent=Tha_a00182;product=hypothetical protein;
scaffold_1	funannotate	exon	530857	532143	.	-	.	ID=Tha_a00182-T1.exon1;Parent=Tha_a00182-T1;
scaffold_1	funannotate	CDS	530857	532143	.	-	0	ID=Tha_a00182-T1.cds;Parent=Tha_a00182-T1;
scaffold_1	funannotate	gene	533135	533786	.	-	.	ID=Tha_a00183;
scaffold_1	funannotate	mRNA	533135	533786	.	-	.	ID=Tha_a00183-T1;Parent=Tha_a00183;product=hypothetical protein;
scaffold_1	funannotate	exon	533547	533786	.	-	.	ID=Tha_a00183-T1.exon1;Parent=Tha_a00183-T1;
scaffold_1	funannotate	exon	533135	533479	.	-	.	ID=Tha_a00183-T1.exon2;Parent=Tha_a00183-T1;
scaffold_1	funannotate	CDS	533547	533786	.	-	0	ID=Tha_a00183-T1.cds;Parent=Tha_a00183-T1;
scaffold_1	funannotate	CDS	533135	533479	.	-	0	ID=Tha_a00183-T1.cds;Parent=Tha_a00183-T1;
scaffold_1	funannotate	gene	535305	536099	.	-	.	ID=Tha_a00184;
scaffold_1	funannotate	mRNA	535305	536099	.	-	.	ID=Tha_a00184-T1;Parent=Tha_a00184;product=hypothetical protein;
scaffold_1	funannotate	exon	535305	536099	.	-	.	ID=Tha_a00184-T1.exon1;Parent=Tha_a00184-T1;
scaffold_1	funannotate	CDS	535305	536099	.	-	0	ID=Tha_a00184-T1.cds;Parent=Tha_a00184-T1;
scaffold_1	funannotate	gene	538055	539089	.	+	.	ID=Tha_a00185;
scaffold_1	funannotate	mRNA	538055	539089	.	+	.	ID=Tha_a00185-T1;Parent=Tha_a00185;product=hypothetical protein;
scaffold_1	funannotate	exon	538055	538065	.	+	.	ID=Tha_a00185-T1.exon1;Parent=Tha_a00185-T1;
scaffold_1	funannotate	exon	538132	539089	.	+	.	ID=Tha_a00185-T1.exon2;Parent=Tha_a00185-T1;
scaffold_1	funannotate	CDS	538055	538065	.	+	0	ID=Tha_a00185-T1.cds;Parent=Tha_a00185-T1;
scaffold_1	funannotate	CDS	538132	539089	.	+	1	ID=Tha_a00185-T1.cds;Parent=Tha_a00185-T1;
scaffold_1	funannotate	gene	542142	545482	.	+	.	ID=Tha_a00186;
scaffold_1	funannotate	mRNA	542142	545482	.	+	.	ID=Tha_a00186-T1;Parent=Tha_a00186;product=hypothetical protein;
scaffold_1	funannotate	five_prime_UTR	542142	543007	.	+	.	ID=Tha_a00186-T1.utr5p1;Parent=Tha_a00186-T1;
scaffold_1	funannotate	exon	542142	543018	.	+	.	ID=Tha_a00186-T1.exon1;Parent=Tha_a00186-T1;
scaffold_1	funannotate	exon	543094	543146	.	+	.	ID=Tha_a00186-T1.exon2;Parent=Tha_a00186-T1;
scaffold_1	funannotate	exon	543229	545482	.	+	.	ID=Tha_a00186-T1.exon3;Parent=Tha_a00186-T1;
scaffold_1	funannotate	three_prime_UTR	544734	545482	.	+	.	ID=Tha_a00186-T1.utr3p1;Parent=Tha_a00186-T1;
scaffold_1	funannotate	CDS	543008	543018	.	+	0	ID=Tha_a00186-T1.cds;Parent=Tha_a00186-T1;
scaffold_1	funannotate	CDS	543094	543146	.	+	1	ID=Tha_a00186-T1.cds;Parent=Tha_a00186-T1;
scaffold_1	funannotate	CDS	543229	544733	.	+	2	ID=Tha_a00186-T1.cds;Parent=Tha_a00186-T1;
scaffold_1	funannotate	gene	546092	547025	.	-	.	ID=Tha_a00187;
scaffold_1	funannotate	mRNA	546092	547025	.	-	.	ID=Tha_a00187-T1;Parent=Tha_a00187;product=hypothetical protein;
scaffold_1	funannotate	five_prime_UTR	546919	547025	.	-	.	ID=Tha_a00187-T1.utr5p1;Parent=Tha_a00187-T1;
scaffold_1	funannotate	exon	546645	547025	.	-	.	ID=Tha_a00187-T1.exon1;Parent=Tha_a00187-T1;
scaffold_1	funannotate	exon	546392	546584	.	-	.	ID=Tha_a00187-T1.exon2;Parent=Tha_a00187-T1;
scaffold_1	funannotate	exon	546240	546267	.	-	.	ID=Tha_a00187-T1.exon3;Parent=Tha_a00187-T1;
scaffold_1	funannotate	exon	546092	546178	.	-	.	ID=Tha_a00187-T1.exon4;Parent=Tha_a00187-T1;
scaffold_1	funannotate	CDS	546645	546918	.	-	0	ID=Tha_a00187-T1.cds;Parent=Tha_a00187-T1;
scaffold_1	funannotate	CDS	546392	546584	.	-	2	ID=Tha_a00187-T1.cds;Parent=Tha_a00187-T1;
scaffold_1	funannotate	CDS	546240	546267	.	-	1	ID=Tha_a00187-T1.cds;Parent=Tha_a00187-T1;
scaffold_1	funannotate	CDS	546092	546178	.	-	0	ID=Tha_a00187-T1.cds;Parent=Tha_a00187-T1;
scaffold_1	funannotate	gene	547436	548194	.	+	.	ID=Tha_a00188;
scaffold_1	funannotate	mRNA	547436	548194	.	+	.	ID=Tha_a00188-T1;Parent=Tha_a00188;product=hypothetical protein;
scaffold_1	funannotate	five_prime_UTR	547436	547518	.	+	.	ID=Tha_a00188-T1.utr5p1;Parent=Tha_a00188-T1;
scaffold_1	funannotate	exon	547436	547794	.	+	.	ID=Tha_a00188-T1.exon1;Parent=Tha_a00188-T1;
scaffold_1	funannotate	exon	547886	548194	.	+	.	ID=Tha_a00188-T1.exon2;Parent=Tha_a00188-T1;
scaffold_1	funannotate	CDS	547519	547794	.	+	0	ID=Tha_a00188-T1.cds;Parent=Tha_a00188-T1;
scaffold_1	funannotate	CDS	547886	548194	.	+	0	ID=Tha_a00188-T1.cds;Parent=Tha_a00188-T1;
scaffold_1	funannotate	gene	548098	549348	.	+	.	ID=Tha_a00189;
scaffold_1	funannotate	mRNA	548098	549348	.	+	.	ID=Tha_a00189-T1;Parent=Tha_a00189;product=hypothetical protein;
scaffold_1	funannotate	five_prime_UTR	548098	548193	.	+	.	ID=Tha_a00189-T1.utr5p1;Parent=Tha_a00189-T1;
scaffold_1	funannotate	exon	548098	548424	.	+	.	ID=Tha_a00189-T1.exon1;Parent=Tha_a00189-T1;
scaffold_1	funannotate	exon	548474	548591	.	+	.	ID=Tha_a00189-T1.exon2;Parent=Tha_a00189-T1;
scaffold_1	funannotate	exon	548659	548970	.	+	.	ID=Tha_a00189-T1.exon3;Parent=Tha_a00189-T1;
scaffold_1	funannotate	exon	549027	549348	.	+	.	ID=Tha_a00189-T1.exon4;Parent=Tha_a00189-T1;
scaffold_1	funannotate	three_prime_UTR	549329	549348	.	+	.	ID=Tha_a00189-T1.utr3p1;Parent=Tha_a00189-T1;
scaffold_1	funannotate	CDS	548194	548424	.	+	0	ID=Tha_a00189-T1.cds;Parent=Tha_a00189-T1;
scaffold_1	funannotate	CDS	548474	548591	.	+	0	ID=Tha_a00189-T1.cds;Parent=Tha_a00189-T1;
scaffold_1	funannotate	CDS	548659	548970	.	+	2	ID=Tha_a00189-T1.cds;Parent=Tha_a00189-T1;
scaffold_1	funannotate	CDS	549027	549328	.	+	2	ID=Tha_a00189-T1.cds;Parent=Tha_a00189-T1;
scaffold_1	funannotate	gene	550214	554126	.	+	.	ID=Tha_a00190;
scaffold_1	funannotate	mRNA	550214	554126	.	+	.	ID=Tha_a00190-T1;Parent=Tha_a00190;product=hypothetical protein;
scaffold_1	funannotate	exon	550214	550271	.	+	.	ID=Tha_a00190-T1.exon1;Parent=Tha_a00190-T1;
scaffold_1	funannotate	exon	550398	550782	.	+	.	ID=Tha_a00190-T1.exon2;Parent=Tha_a00190-T1;
scaffold_1	funannotate	exon	550846	552377	.	+	.	ID=Tha_a00190-T1.exon3;Parent=Tha_a00190-T1;
scaffold_1	funannotate	exon	552436	554126	.	+	.	ID=Tha_a00190-T1.exon4;Parent=Tha_a00190-T1;
scaffold_1	funannotate	CDS	550214	550271	.	+	0	ID=Tha_a00190-T1.cds;Parent=Tha_a00190-T1;
scaffold_1	funannotate	CDS	550398	550782	.	+	2	ID=Tha_a00190-T1.cds;Parent=Tha_a00190-T1;
scaffold_1	funannotate	CDS	550846	552377	.	+	1	ID=Tha_a00190-T1.cds;Parent=Tha_a00190-T1;
scaffold_1	funannotate	CDS	552436	554126	.	+	2	ID=Tha_a00190-T1.cds;Parent=Tha_a00190-T1;
scaffold_1	funannotate	gene	554670	555932	.	-	.	ID=Tha_a00191;
scaffold_1	funannotate	mRNA	554670	555932	.	-	.	ID=Tha_a00191-T1;Parent=Tha_a00191;product=hypothetical protein;
scaffold_1	funannotate	exon	554670	555932	.	-	.	ID=Tha_a00191-T1.exon1;Parent=Tha_a00191-T1;
scaffold_1	funannotate	CDS	554670	555932	.	-	0	ID=Tha_a00191-T1.cds;Parent=Tha_a00191-T1;
scaffold_1	funannotate	gene	557441	557740	.	-	.	ID=Tha_a00192;
scaffold_1	funannotate	mRNA	557441	557740	.	-	.	ID=Tha_a00192-T1;Parent=Tha_a00192;product=hypothetical protein;
scaffold_1	funannotate	exon	557441	557740	.	-	.	ID=Tha_a00192-T1.exon1;Parent=Tha_a00192-T1;
scaffold_1	funannotate	CDS	557441	557740	.	-	0	ID=Tha_a00192-T1.cds;Parent=Tha_a00192-T1;
scaffold_1	funannotate	gene	560332	561447	.	-	.	ID=Tha_a00193;
scaffold_1	funannotate	mRNA	560332	561447	.	-	.	ID=Tha_a00193-T1;Parent=Tha_a00193;product=hypothetical protein;
scaffold_1	funannotate	five_prime_UTR	561104	561447	.	-	.	ID=Tha_a00193-T1.utr5p1;Parent=Tha_a00193-T1;
scaffold_1	funannotate	exon	561073	561447	.	-	.	ID=Tha_a00193-T1.exon1;Parent=Tha_a00193-T1;
scaffold_1	funannotate	exon	561006	561013	.	-	.	ID=Tha_a00193-T1.exon2;Parent=Tha_a00193-T1;
scaffold_1	funannotate	exon	560525	560951	.	-	.	ID=Tha_a00193-T1.exon3;Parent=Tha_a00193-T1;
scaffold_1	funannotate	exon	560332	560466	.	-	.	ID=Tha_a00193-T1.exon4;Parent=Tha_a00193-T1;
scaffold_1	funannotate	three_prime_UTR	560332	560434	.	-	.	ID=Tha_a00193-T1.utr3p1;Parent=Tha_a00193-T1;
scaffold_1	funannotate	CDS	561073	561103	.	-	0	ID=Tha_a00193-T1.cds;Parent=Tha_a00193-T1;
scaffold_1	funannotate	CDS	561006	561013	.	-	2	ID=Tha_a00193-T1.cds;Parent=Tha_a00193-T1;
scaffold_1	funannotate	CDS	560525	560951	.	-	0	ID=Tha_a00193-T1.cds;Parent=Tha_a00193-T1;
scaffold_1	funannotate	CDS	560435	560466	.	-	2	ID=Tha_a00193-T1.cds;Parent=Tha_a00193-T1;
scaffold_1	funannotate	gene	561830	574331	.	+	.	ID=Tha_a00194;
scaffold_1	funannotate	mRNA	561830	574331	.	+	.	ID=Tha_a00194-T1;Parent=Tha_a00194;product=hypothetical protein;
scaffold_1	funannotate	five_prime_UTR	561830	562142	.	+	.	ID=Tha_a00194-T1.utr5p1;Parent=Tha_a00194-T1;
scaffold_1	funannotate	exon	561830	562197	.	+	.	ID=Tha_a00194-T1.exon1;Parent=Tha_a00194-T1;
scaffold_1	funannotate	exon	562305	562462	.	+	.	ID=Tha_a00194-T1.exon2;Parent=Tha_a00194-T1;
scaffold_1	funannotate	exon	562517	573214	.	+	.	ID=Tha_a00194-T1.exon3;Parent=Tha_a00194-T1;
scaffold_1	funannotate	exon	573278	574331	.	+	.	ID=Tha_a00194-T1.exon4;Parent=Tha_a00194-T1;
scaffold_1	funannotate	three_prime_UTR	573962	574331	.	+	.	ID=Tha_a00194-T1.utr3p1;Parent=Tha_a00194-T1;
scaffold_1	funannotate	CDS	562143	562197	.	+	0	ID=Tha_a00194-T1.cds;Parent=Tha_a00194-T1;
scaffold_1	funannotate	CDS	562305	562462	.	+	2	ID=Tha_a00194-T1.cds;Parent=Tha_a00194-T1;
scaffold_1	funannotate	CDS	562517	573214	.	+	0	ID=Tha_a00194-T1.cds;Parent=Tha_a00194-T1;
scaffold_1	funannotate	CDS	573278	573961	.	+	0	ID=Tha_a00194-T1.cds;Parent=Tha_a00194-T1;
scaffold_1	funannotate	gene	575533	577937	.	+	.	ID=Tha_a00195;
scaffold_1	funannotate	mRNA	575533	577937	.	+	.	ID=Tha_a00195-T1;Parent=Tha_a00195;product=hypothetical protein;
scaffold_1	funannotate	exon	575533	575652	.	+	.	ID=Tha_a00195-T1.exon1;Parent=Tha_a00195-T1;
scaffold_1	funannotate	exon	575739	576254	.	+	.	ID=Tha_a00195-T1.exon2;Parent=Tha_a00195-T1;
scaffold_1	funannotate	exon	576317	577030	.	+	.	ID=Tha_a00195-T1.exon3;Parent=Tha_a00195-T1;
scaffold_1	funannotate	exon	577102	577701	.	+	.	ID=Tha_a00195-T1.exon4;Parent=Tha_a00195-T1;
scaffold_1	funannotate	exon	577779	577937	.	+	.	ID=Tha_a00195-T1.exon5;Parent=Tha_a00195-T1;
scaffold_1	funannotate	CDS	575533	575652	.	+	0	ID=Tha_a00195-T1.cds;Parent=Tha_a00195-T1;
scaffold_1	funannotate	CDS	575739	576254	.	+	0	ID=Tha_a00195-T1.cds;Parent=Tha_a00195-T1;
scaffold_1	funannotate	CDS	576317	577030	.	+	0	ID=Tha_a00195-T1.cds;Parent=Tha_a00195-T1;
scaffold_1	funannotate	CDS	577102	577701	.	+	0	ID=Tha_a00195-T1.cds;Parent=Tha_a00195-T1;
scaffold_1	funannotate	CDS	577779	577937	.	+	0	ID=Tha_a00195-T1.cds;Parent=Tha_a00195-T1;
scaffold_1	funannotate	gene	578109	578651	.	-	.	ID=Tha_a00196;
scaffold_1	funannotate	mRNA	578109	578651	.	-	.	ID=Tha_a00196-T1;Parent=Tha_a00196;product=hypothetical protein;
scaffold_1	funannotate	exon	578109	578651	.	-	.	ID=Tha_a00196-T1.exon1;Parent=Tha_a00196-T1;
scaffold_1	funannotate	CDS	578109	578651	.	-	0	ID=Tha_a00196-T1.cds;Parent=Tha_a00196-T1;
scaffold_1	funannotate	gene	579466	582259	.	+	.	ID=Tha_a00197;
scaffold_1	funannotate	mRNA	579466	582259	.	+	.	ID=Tha_a00197-T1;Parent=Tha_a00197;product=hypothetical protein;
scaffold_1	funannotate	five_prime_UTR	579466	580453	.	+	.	ID=Tha_a00197-T1.utr5p1;Parent=Tha_a00197-T1;
scaffold_1	funannotate	exon	579466	580610	.	+	.	ID=Tha_a00197-T1.exon1;Parent=Tha_a00197-T1;
scaffold_1	funannotate	exon	580676	581306	.	+	.	ID=Tha_a00197-T1.exon2;Parent=Tha_a00197-T1;
scaffold_1	funannotate	exon	581363	581657	.	+	.	ID=Tha_a00197-T1.exon3;Parent=Tha_a00197-T1;
scaffold_1	funannotate	exon	581714	582259	.	+	.	ID=Tha_a00197-T1.exon4;Parent=Tha_a00197-T1;
scaffold_1	funannotate	CDS	580454	580610	.	+	0	ID=Tha_a00197-T1.cds;Parent=Tha_a00197-T1;
scaffold_1	funannotate	CDS	580676	581306	.	+	2	ID=Tha_a00197-T1.cds;Parent=Tha_a00197-T1;
scaffold_1	funannotate	CDS	581363	581657	.	+	1	ID=Tha_a00197-T1.cds;Parent=Tha_a00197-T1;
scaffold_1	funannotate	CDS	581714	582259	.	+	0	ID=Tha_a00197-T1.cds;Parent=Tha_a00197-T1;
scaffold_1	funannotate	gene	582460	582559	.	+	.	ID=Tha_a00198;
scaffold_1	funannotate	tRNA	582460	582559	.	+	.	ID=Tha_a00198-T1;Parent=Tha_a00198;product=tRNA-Ala;
scaffold_1	funannotate	exon	582460	582559	.	+	.	ID=Tha_a00198-T1.exon1;Parent=Tha_a00198-T1;
scaffold_1	funannotate	gene	582743	583591	.	+	.	ID=Tha_a00199;
scaffold_1	funannotate	mRNA	582743	583591	.	+	.	ID=Tha_a00199-T1;Parent=Tha_a00199;product=hypothetical protein;
scaffold_1	funannotate	exon	582743	583591	.	+	.	ID=Tha_a00199-T1.exon1;Parent=Tha_a00199-T1;
scaffold_1	funannotate	CDS	582743	583591	.	+	0	ID=Tha_a00199-T1.cds;Parent=Tha_a00199-T1;
scaffold_1	funannotate	gene	583761	584353	.	-	.	ID=Tha_a00200;
scaffold_1	funannotate	mRNA	583761	584353	.	-	.	ID=Tha_a00200-T1;Parent=Tha_a00200;product=hypothetical protein;
scaffold_1	funannotate	five_prime_UTR	584333	584353	.	-	.	ID=Tha_a00200-T1.utr5p1;Parent=Tha_a00200-T1;
scaffold_1	funannotate	exon	584177	584353	.	-	.	ID=Tha_a00200-T1.exon1;Parent=Tha_a00200-T1;
scaffold_1	funannotate	exon	583761	584122	.	-	.	ID=Tha_a00200-T1.exon2;Parent=Tha_a00200-T1;
scaffold_1	funannotate	three_prime_UTR	583761	583831	.	-	.	ID=Tha_a00200-T1.utr3p1;Parent=Tha_a00200-T1;
scaffold_1	funannotate	CDS	584177	584332	.	-	0	ID=Tha_a00200-T1.cds;Parent=Tha_a00200-T1;
scaffold_1	funannotate	CDS	583832	584122	.	-	0	ID=Tha_a00200-T1.cds;Parent=Tha_a00200-T1;
scaffold_1	funannotate	gene	584525	588266	.	+	.	ID=Tha_a00201;
scaffold_1	funannotate	mRNA	584525	588266	.	+	.	ID=Tha_a00201-T1;Parent=Tha_a00201;product=hypothetical protein;
scaffold_1	funannotate	five_prime_UTR	584525	584595	.	+	.	ID=Tha_a00201-T1.utr5p1;Parent=Tha_a00201-T1;
scaffold_1	funannotate	exon	584525	588266	.	+	.	ID=Tha_a00201-T1.exon1;Parent=Tha_a00201-T1;
scaffold_1	funannotate	three_prime_UTR	588220	588266	.	+	.	ID=Tha_a00201-T1.utr3p1;Parent=Tha_a00201-T1;
scaffold_1	funannotate	CDS	584596	588219	.	+	0	ID=Tha_a00201-T1.cds;Parent=Tha_a00201-T1;
scaffold_1	funannotate	gene	588293	589753	.	-	.	ID=Tha_a00202;
scaffold_1	funannotate	mRNA	588293	589753	.	-	.	ID=Tha_a00202-T1;Parent=Tha_a00202;product=hypothetical protein;
scaffold_1	funannotate	five_prime_UTR	589542	589753	.	-	.	ID=Tha_a00202-T1.utr5p1;Parent=Tha_a00202-T1;
scaffold_1	funannotate	exon	589110	589753	.	-	.	ID=Tha_a00202-T1.exon1;Parent=Tha_a00202-T1;
scaffold_1	funannotate	exon	588293	589050	.	-	.	ID=Tha_a00202-T1.exon2;Parent=Tha_a00202-T1;
scaffold_1	funannotate	three_prime_UTR	588293	588525	.	-	.	ID=Tha_a00202-T1.utr3p1;Parent=Tha_a00202-T1;
scaffold_1	funannotate	CDS	589110	589541	.	-	0	ID=Tha_a00202-T1.cds;Parent=Tha_a00202-T1;
scaffold_1	funannotate	CDS	588526	589050	.	-	0	ID=Tha_a00202-T1.cds;Parent=Tha_a00202-T1;
scaffold_1	funannotate	gene	589743	590672	.	+	.	ID=Tha_a00203;
scaffold_1	funannotate	mRNA	589743	590672	.	+	.	ID=Tha_a00203-T1;Parent=Tha_a00203;product=hypothetical protein;
scaffold_1	funannotate	five_prime_UTR	589743	589850	.	+	.	ID=Tha_a00203-T1.utr5p1;Parent=Tha_a00203-T1;
scaffold_1	funannotate	exon	589743	590672	.	+	.	ID=Tha_a00203-T1.exon1;Parent=Tha_a00203-T1;
scaffold_1	funannotate	three_prime_UTR	590598	590672	.	+	.	ID=Tha_a00203-T1.utr3p1;Parent=Tha_a00203-T1;
scaffold_1	funannotate	CDS	589851	590597	.	+	0	ID=Tha_a00203-T1.cds;Parent=Tha_a00203-T1;
scaffold_1	funannotate	gene	591120	597459	.	+	.	ID=Tha_a00204;
scaffold_1	funannotate	mRNA	591120	597459	.	+	.	ID=Tha_a00204-T1;Parent=Tha_a00204;product=hypothetical protein;
scaffold_1	funannotate	five_prime_UTR	591120	591703	.	+	.	ID=Tha_a00204-T1.utr5p1;Parent=Tha_a00204-T1;
scaffold_1	funannotate	five_prime_UTR	591778	591834	.	+	.	ID=Tha_a00204-T1.utr5p2;Parent=Tha_a00204-T1;
scaffold_1	funannotate	exon	591120	591703	.	+	.	ID=Tha_a00204-T1.exon1;Parent=Tha_a00204-T1;
scaffold_1	funannotate	exon	591778	594855	.	+	.	ID=Tha_a00204-T1.exon2;Parent=Tha_a00204-T1;
scaffold_1	funannotate	exon	594909	597055	.	+	.	ID=Tha_a00204-T1.exon3;Parent=Tha_a00204-T1;
scaffold_1	funannotate	exon	597112	597459	.	+	.	ID=Tha_a00204-T1.exon4;Parent=Tha_a00204-T1;
scaffold_1	funannotate	three_prime_UTR	597266	597459	.	+	.	ID=Tha_a00204-T1.utr3p1;Parent=Tha_a00204-T1;
scaffold_1	funannotate	CDS	591835	594855	.	+	0	ID=Tha_a00204-T1.cds;Parent=Tha_a00204-T1;
scaffold_1	funannotate	CDS	594909	597055	.	+	0	ID=Tha_a00204-T1.cds;Parent=Tha_a00204-T1;
scaffold_1	funannotate	CDS	597112	597265	.	+	1	ID=Tha_a00204-T1.cds;Parent=Tha_a00204-T1;
scaffold_1	funannotate	gene	597687	598338	.	+	.	ID=Tha_a00205;
scaffold_1	funannotate	mRNA	597687	598338	.	+	.	ID=Tha_a00205-T1;Parent=Tha_a00205;product=hypothetical protein;
scaffold_1	funannotate	exon	597687	597939	.	+	.	ID=Tha_a00205-T1.exon1;Parent=Tha_a00205-T1;
scaffold_1	funannotate	exon	598075	598338	.	+	.	ID=Tha_a00205-T1.exon2;Parent=Tha_a00205-T1;
scaffold_1	funannotate	three_prime_UTR	598299	598338	.	+	.	ID=Tha_a00205-T1.utr3p1;Parent=Tha_a00205-T1;
scaffold_1	funannotate	CDS	597687	597939	.	+	0	ID=Tha_a00205-T1.cds;Parent=Tha_a00205-T1;
scaffold_1	funannotate	CDS	598075	598298	.	+	2	ID=Tha_a00205-T1.cds;Parent=Tha_a00205-T1;
scaffold_1	funannotate	gene	598611	600436	.	-	.	ID=Tha_a00206;
scaffold_1	funannotate	mRNA	598611	600436	.	-	.	ID=Tha_a00206-T1;Parent=Tha_a00206;product=hypothetical protein;
scaffold_1	funannotate	five_prime_UTR	600132	600436	.	-	.	ID=Tha_a00206-T1.utr5p1;Parent=Tha_a00206-T1;
scaffold_1	funannotate	exon	599574	600436	.	-	.	ID=Tha_a00206-T1.exon1;Parent=Tha_a00206-T1;
scaffold_1	funannotate	exon	598611	599503	.	-	.	ID=Tha_a00206-T1.exon2;Parent=Tha_a00206-T1;
scaffold_1	funannotate	three_prime_UTR	598611	598687	.	-	.	ID=Tha_a00206-T1.utr3p1;Parent=Tha_a00206-T1;
scaffold_1	funannotate	CDS	599574	600131	.	-	0	ID=Tha_a00206-T1.cds;Parent=Tha_a00206-T1;
scaffold_1	funannotate	CDS	598688	599503	.	-	0	ID=Tha_a00206-T1.cds;Parent=Tha_a00206-T1;
scaffold_1	funannotate	gene	601572	603256	.	+	.	ID=Tha_a00207;
scaffold_1	funannotate	mRNA	601572	603256	.	+	.	ID=Tha_a00207-T1;Parent=Tha_a00207;product=hypothetical protein;
scaffold_1	funannotate	five_prime_UTR	601572	601762	.	+	.	ID=Tha_a00207-T1.utr5p1;Parent=Tha_a00207-T1;
scaffold_1	funannotate	exon	601572	602190	.	+	.	ID=Tha_a00207-T1.exon1;Parent=Tha_a00207-T1;
scaffold_1	funannotate	exon	602251	603256	.	+	.	ID=Tha_a00207-T1.exon2;Parent=Tha_a00207-T1;
scaffold_1	funannotate	three_prime_UTR	603167	603256	.	+	.	ID=Tha_a00207-T1.utr3p1;Parent=Tha_a00207-T1;
scaffold_1	funannotate	CDS	601763	602190	.	+	0	ID=Tha_a00207-T1.cds;Parent=Tha_a00207-T1;
scaffold_1	funannotate	CDS	602251	603166	.	+	1	ID=Tha_a00207-T1.cds;Parent=Tha_a00207-T1;
scaffold_1	funannotate	gene	603176	604330	.	-	.	ID=Tha_a00208;
scaffold_1	funannotate	mRNA	603176	604330	.	-	.	ID=Tha_a00208-T1;Parent=Tha_a00208;product=hypothetical protein;
scaffold_1	funannotate	five_prime_UTR	604204	604330	.	-	.	ID=Tha_a00208-T1.utr5p1;Parent=Tha_a00208-T1;
scaffold_1	funannotate	exon	603930	604330	.	-	.	ID=Tha_a00208-T1.exon1;Parent=Tha_a00208-T1;
scaffold_1	funannotate	exon	603176	603851	.	-	.	ID=Tha_a00208-T1.exon2;Parent=Tha_a00208-T1;
scaffold_1	funannotate	three_prime_UTR	603176	603438	.	-	.	ID=Tha_a00208-T1.utr3p1;Parent=Tha_a00208-T1;
scaffold_1	funannotate	CDS	603930	604203	.	-	0	ID=Tha_a00208-T1.cds;Parent=Tha_a00208-T1;
scaffold_1	funannotate	CDS	603439	603851	.	-	2	ID=Tha_a00208-T1.cds;Parent=Tha_a00208-T1;
scaffold_1	funannotate	gene	604539	606892	.	+	.	ID=Tha_a00209;
scaffold_1	funannotate	mRNA	604539	606892	.	+	.	ID=Tha_a00209-T1;Parent=Tha_a00209;product=hypothetical protein;
scaffold_1	funannotate	five_prime_UTR	604539	604784	.	+	.	ID=Tha_a00209-T1.utr5p1;Parent=Tha_a00209-T1;
scaffold_1	funannotate	exon	604539	604881	.	+	.	ID=Tha_a00209-T1.exon1;Parent=Tha_a00209-T1;
scaffold_1	funannotate	exon	604954	606892	.	+	.	ID=Tha_a00209-T1.exon2;Parent=Tha_a00209-T1;
scaffold_1	funannotate	three_prime_UTR	606720	606892	.	+	.	ID=Tha_a00209-T1.utr3p1;Parent=Tha_a00209-T1;
scaffold_1	funannotate	CDS	604785	604881	.	+	0	ID=Tha_a00209-T1.cds;Parent=Tha_a00209-T1;
scaffold_1	funannotate	CDS	604954	606719	.	+	2	ID=Tha_a00209-T1.cds;Parent=Tha_a00209-T1;
scaffold_1	funannotate	gene	608658	610943	.	+	.	ID=Tha_a00210;
scaffold_1	funannotate	mRNA	608658	610943	.	+	.	ID=Tha_a00210-T1;Parent=Tha_a00210;product=hypothetical protein;
scaffold_1	funannotate	five_prime_UTR	608658	608671	.	+	.	ID=Tha_a00210-T1.utr5p1;Parent=Tha_a00210-T1;
scaffold_1	funannotate	exon	608658	610380	.	+	.	ID=Tha_a00210-T1.exon1;Parent=Tha_a00210-T1;
scaffold_1	funannotate	exon	610442	610943	.	+	.	ID=Tha_a00210-T1.exon2;Parent=Tha_a00210-T1;
scaffold_1	funannotate	three_prime_UTR	610785	610943	.	+	.	ID=Tha_a00210-T1.utr3p1;Parent=Tha_a00210-T1;
scaffold_1	funannotate	CDS	608672	610380	.	+	0	ID=Tha_a00210-T1.cds;Parent=Tha_a00210-T1;
scaffold_1	funannotate	CDS	610442	610784	.	+	1	ID=Tha_a00210-T1.cds;Parent=Tha_a00210-T1;
scaffold_1	funannotate	gene	611268	612388	.	+	.	ID=Tha_a00211;
scaffold_1	funannotate	mRNA	611268	612388	.	+	.	ID=Tha_a00211-T1;Parent=Tha_a00211;product=hypothetical protein;
scaffold_1	funannotate	exon	611268	612297	.	+	.	ID=Tha_a00211-T1.exon1;Parent=Tha_a00211-T1;
scaffold_1	funannotate	exon	612351	612388	.	+	.	ID=Tha_a00211-T1.exon2;Parent=Tha_a00211-T1;
scaffold_1	funannotate	CDS	611268	612297	.	+	0	ID=Tha_a00211-T1.cds;Parent=Tha_a00211-T1;
scaffold_1	funannotate	CDS	612351	612388	.	+	2	ID=Tha_a00211-T1.cds;Parent=Tha_a00211-T1;
scaffold_1	funannotate	gene	612958	613967	.	+	.	ID=Tha_a00212;
scaffold_1	funannotate	mRNA	612958	613967	.	+	.	ID=Tha_a00212-T1;Parent=Tha_a00212;product=hypothetical protein;
scaffold_1	funannotate	exon	612958	613029	.	+	.	ID=Tha_a00212-T1.exon1;Parent=Tha_a00212-T1;
scaffold_1	funannotate	exon	613098	613754	.	+	.	ID=Tha_a00212-T1.exon2;Parent=Tha_a00212-T1;
scaffold_1	funannotate	exon	613809	613967	.	+	.	ID=Tha_a00212-T1.exon3;Parent=Tha_a00212-T1;
scaffold_1	funannotate	CDS	612958	613029	.	+	0	ID=Tha_a00212-T1.cds;Parent=Tha_a00212-T1;
scaffold_1	funannotate	CDS	613098	613754	.	+	0	ID=Tha_a00212-T1.cds;Parent=Tha_a00212-T1;
scaffold_1	funannotate	CDS	613809	613967	.	+	0	ID=Tha_a00212-T1.cds;Parent=Tha_a00212-T1;
scaffold_1	funannotate	gene	614061	615737	.	-	.	ID=Tha_a00213;
scaffold_1	funannotate	mRNA	614061	615737	.	-	.	ID=Tha_a00213-T1;Parent=Tha_a00213;product=hypothetical protein;
scaffold_1	funannotate	exon	614061	615737	.	-	.	ID=Tha_a00213-T1.exon1;Parent=Tha_a00213-T1;
scaffold_1	funannotate	CDS	614061	615737	.	-	0	ID=Tha_a00213-T1.cds;Parent=Tha_a00213-T1;
scaffold_1	funannotate	gene	617109	619281	.	+	.	ID=Tha_a00214;
scaffold_1	funannotate	mRNA	617109	619281	.	+	.	ID=Tha_a00214-T1;Parent=Tha_a00214;product=hypothetical protein;
scaffold_1	funannotate	five_prime_UTR	617109	617481	.	+	.	ID=Tha_a00214-T1.utr5p1;Parent=Tha_a00214-T1;
scaffold_1	funannotate	exon	617109	619281	.	+	.	ID=Tha_a00214-T1.exon1;Parent=Tha_a00214-T1;
scaffold_1	funannotate	three_prime_UTR	619093	619281	.	+	.	ID=Tha_a00214-T1.utr3p1;Parent=Tha_a00214-T1;
scaffold_1	funannotate	CDS	617482	619092	.	+	0	ID=Tha_a00214-T1.cds;Parent=Tha_a00214-T1;
scaffold_1	funannotate	gene	619341	621333	.	-	.	ID=Tha_a00215;
scaffold_1	funannotate	mRNA	619341	621333	.	-	.	ID=Tha_a00215-T1;Parent=Tha_a00215;product=hypothetical protein;
scaffold_1	funannotate	five_prime_UTR	620898	621333	.	-	.	ID=Tha_a00215-T1.utr5p1;Parent=Tha_a00215-T1;
scaffold_1	funannotate	exon	620783	621333	.	-	.	ID=Tha_a00215-T1.exon1;Parent=Tha_a00215-T1;
scaffold_1	funannotate	exon	619958	620732	.	-	.	ID=Tha_a00215-T1.exon2;Parent=Tha_a00215-T1;
scaffold_1	funannotate	exon	619341	619889	.	-	.	ID=Tha_a00215-T1.exon3;Parent=Tha_a00215-T1;
scaffold_1	funannotate	three_prime_UTR	619341	619732	.	-	.	ID=Tha_a00215-T1.utr3p1;Parent=Tha_a00215-T1;
scaffold_1	funannotate	CDS	620783	620897	.	-	0	ID=Tha_a00215-T1.cds;Parent=Tha_a00215-T1;
scaffold_1	funannotate	CDS	619958	620732	.	-	2	ID=Tha_a00215-T1.cds;Parent=Tha_a00215-T1;
scaffold_1	funannotate	CDS	619733	619889	.	-	1	ID=Tha_a00215-T1.cds;Parent=Tha_a00215-T1;
scaffold_1	funannotate	mRNA	619341	621333	.	-	.	ID=Tha_a00215-T2;Parent=Tha_a00215;product=hypothetical protein;
scaffold_1	funannotate	five_prime_UTR	620898	621333	.	-	.	ID=Tha_a00215-T2.utr5p1;Parent=Tha_a00215-T2;
scaffold_1	funannotate	exon	620783	621333	.	-	.	ID=Tha_a00215-T2.exon1;Parent=Tha_a00215-T2;
scaffold_1	funannotate	exon	619958	620732	.	-	.	ID=Tha_a00215-T2.exon2;Parent=Tha_a00215-T2;
scaffold_1	funannotate	exon	619778	619889	.	-	.	ID=Tha_a00215-T2.exon3;Parent=Tha_a00215-T2;
scaffold_1	funannotate	exon	619341	619725	.	-	.	ID=Tha_a00215-T2.exon4;Parent=Tha_a00215-T2;
scaffold_1	funannotate	three_prime_UTR	619341	619455	.	-	.	ID=Tha_a00215-T2.utr3p1;Parent=Tha_a00215-T2;
scaffold_1	funannotate	CDS	620783	620897	.	-	0	ID=Tha_a00215-T2.cds;Parent=Tha_a00215-T2;
scaffold_1	funannotate	CDS	619958	620732	.	-	2	ID=Tha_a00215-T2.cds;Parent=Tha_a00215-T2;
scaffold_1	funannotate	CDS	619778	619889	.	-	1	ID=Tha_a00215-T2.cds;Parent=Tha_a00215-T2;
scaffold_1	funannotate	CDS	619456	619725	.	-	0	ID=Tha_a00215-T2.cds;Parent=Tha_a00215-T2;
scaffold_1	funannotate	mRNA	619341	621333	.	-	.	ID=Tha_a00215-T3;Parent=Tha_a00215;product=hypothetical protein;
scaffold_1	funannotate	five_prime_UTR	620596	620955	.	-	.	ID=Tha_a00215-T3.utr5p1;Parent=Tha_a00215-T3;
scaffold_1	funannotate	exon	619958	620955	.	-	.	ID=Tha_a00215-T3.exon1;Parent=Tha_a00215-T3;
scaffold_1	funannotate	exon	619341	619889	.	-	.	ID=Tha_a00215-T3.exon2;Parent=Tha_a00215-T3;
scaffold_1	funannotate	three_prime_UTR	619341	619732	.	-	.	ID=Tha_a00215-T3.utr3p1;Parent=Tha_a00215-T3;
scaffold_1	funannotate	CDS	619958	620595	.	-	0	ID=Tha_a00215-T3.cds;Parent=Tha_a00215-T3;
scaffold_1	funannotate	CDS	619733	619889	.	-	1	ID=Tha_a00215-T3.cds;Parent=Tha_a00215-T3;
scaffold_1	funannotate	gene	622761	624874	.	+	.	ID=Tha_a00216;
scaffold_1	funannotate	mRNA	622761	624874	.	+	.	ID=Tha_a00216-T1;Parent=Tha_a00216;product=hypothetical protein;
scaffold_1	funannotate	five_prime_UTR	622761	622910	.	+	.	ID=Tha_a00216-T1.utr5p1;Parent=Tha_a00216-T1;
scaffold_1	funannotate	exon	622761	623080	.	+	.	ID=Tha_a00216-T1.exon1;Parent=Tha_a00216-T1;
scaffold_1	funannotate	exon	623147	624103	.	+	.	ID=Tha_a00216-T1.exon2;Parent=Tha_a00216-T1;
scaffold_1	funannotate	exon	624166	624874	.	+	.	ID=Tha_a00216-T1.exon3;Parent=Tha_a00216-T1;
scaffold_1	funannotate	three_prime_UTR	624404	624874	.	+	.	ID=Tha_a00216-T1.utr3p1;Parent=Tha_a00216-T1;
scaffold_1	funannotate	CDS	622911	623080	.	+	0	ID=Tha_a00216-T1.cds;Parent=Tha_a00216-T1;
scaffold_1	funannotate	CDS	623147	624103	.	+	1	ID=Tha_a00216-T1.cds;Parent=Tha_a00216-T1;
scaffold_1	funannotate	CDS	624166	624403	.	+	1	ID=Tha_a00216-T1.cds;Parent=Tha_a00216-T1;
scaffold_1	funannotate	gene	625532	626642	.	+	.	ID=Tha_a00217;
scaffold_1	funannotate	mRNA	625532	626642	.	+	.	ID=Tha_a00217-T1;Parent=Tha_a00217;product=hypothetical protein;
scaffold_1	funannotate	five_prime_UTR	625532	625728	.	+	.	ID=Tha_a00217-T1.utr5p1;Parent=Tha_a00217-T1;
scaffold_1	funannotate	exon	625532	626642	.	+	.	ID=Tha_a00217-T1.exon1;Parent=Tha_a00217-T1;
scaffold_1	funannotate	three_prime_UTR	626563	626642	.	+	.	ID=Tha_a00217-T1.utr3p1;Parent=Tha_a00217-T1;
scaffold_1	funannotate	CDS	625729	626562	.	+	0	ID=Tha_a00217-T1.cds;Parent=Tha_a00217-T1;
scaffold_1	funannotate	gene	626639	628663	.	-	.	ID=Tha_a00218;
scaffold_1	funannotate	mRNA	626639	628663	.	-	.	ID=Tha_a00218-T1;Parent=Tha_a00218;product=hypothetical protein;
scaffold_1	funannotate	five_prime_UTR	628101	628508	.	-	.	ID=Tha_a00218-T1.utr5p1;Parent=Tha_a00218-T1;
scaffold_1	funannotate	five_prime_UTR	627832	628051	.	-	.	ID=Tha_a00218-T1.utr5p2;Parent=Tha_a00218-T1;
scaffold_1	funannotate	exon	628101	628508	.	-	.	ID=Tha_a00218-T1.exon1;Parent=Tha_a00218-T1;
scaffold_1	funannotate	exon	627782	628051	.	-	.	ID=Tha_a00218-T1.exon2;Parent=Tha_a00218-T1;
scaffold_1	funannotate	exon	627585	627721	.	-	.	ID=Tha_a00218-T1.exon3;Parent=Tha_a00218-T1;
scaffold_1	funannotate	exon	627476	627530	.	-	.	ID=Tha_a00218-T1.exon4;Parent=Tha_a00218-T1;
scaffold_1	funannotate	exon	627345	627410	.	-	.	ID=Tha_a00218-T1.exon5;Parent=Tha_a00218-T1;
scaffold_1	funannotate	exon	627164	627293	.	-	.	ID=Tha_a00218-T1.exon6;Parent=Tha_a00218-T1;
scaffold_1	funannotate	exon	626639	627091	.	-	.	ID=Tha_a00218-T1.exon7;Parent=Tha_a00218-T1;
scaffold_1	funannotate	three_prime_UTR	626639	626791	.	-	.	ID=Tha_a00218-T1.utr3p1;Parent=Tha_a00218-T1;
scaffold_1	funannotate	CDS	627782	627831	.	-	0	ID=Tha_a00218-T1.cds;Parent=Tha_a00218-T1;
scaffold_1	funannotate	CDS	627585	627721	.	-	1	ID=Tha_a00218-T1.cds;Parent=Tha_a00218-T1;
scaffold_1	funannotate	CDS	627476	627530	.	-	2	ID=Tha_a00218-T1.cds;Parent=Tha_a00218-T1;
scaffold_1	funannotate	CDS	627345	627410	.	-	1	ID=Tha_a00218-T1.cds;Parent=Tha_a00218-T1;
scaffold_1	funannotate	CDS	627164	627293	.	-	1	ID=Tha_a00218-T1.cds;Parent=Tha_a00218-T1;
scaffold_1	funannotate	CDS	626792	627091	.	-	0	ID=Tha_a00218-T1.cds;Parent=Tha_a00218-T1;
scaffold_1	funannotate	mRNA	626639	628663	.	-	.	ID=Tha_a00218-T2;Parent=Tha_a00218;product=hypothetical protein;
scaffold_1	funannotate	five_prime_UTR	628254	628663	.	-	.	ID=Tha_a00218-T2.utr5p1;Parent=Tha_a00218-T2;
scaffold_1	funannotate	exon	628101	628663	.	-	.	ID=Tha_a00218-T2.exon1;Parent=Tha_a00218-T2;
scaffold_1	funannotate	exon	628024	628051	.	-	.	ID=Tha_a00218-T2.exon2;Parent=Tha_a00218-T2;
scaffold_1	funannotate	exon	627782	627953	.	-	.	ID=Tha_a00218-T2.exon3;Parent=Tha_a00218-T2;
scaffold_1	funannotate	exon	627585	627721	.	-	.	ID=Tha_a00218-T2.exon4;Parent=Tha_a00218-T2;
scaffold_1	funannotate	exon	627476	627530	.	-	.	ID=Tha_a00218-T2.exon5;Parent=Tha_a00218-T2;
scaffold_1	funannotate	exon	627345	627410	.	-	.	ID=Tha_a00218-T2.exon6;Parent=Tha_a00218-T2;
scaffold_1	funannotate	exon	627164	627293	.	-	.	ID=Tha_a00218-T2.exon7;Parent=Tha_a00218-T2;
scaffold_1	funannotate	exon	626639	627091	.	-	.	ID=Tha_a00218-T2.exon8;Parent=Tha_a00218-T2;
scaffold_1	funannotate	three_prime_UTR	626639	626791	.	-	.	ID=Tha_a00218-T2.utr3p1;Parent=Tha_a00218-T2;
scaffold_1	funannotate	CDS	628101	628253	.	-	0	ID=Tha_a00218-T2.cds;Parent=Tha_a00218-T2;
scaffold_1	funannotate	CDS	628024	628051	.	-	0	ID=Tha_a00218-T2.cds;Parent=Tha_a00218-T2;
scaffold_1	funannotate	CDS	627782	627953	.	-	2	ID=Tha_a00218-T2.cds;Parent=Tha_a00218-T2;
scaffold_1	funannotate	CDS	627585	627721	.	-	1	ID=Tha_a00218-T2.cds;Parent=Tha_a00218-T2;
scaffold_1	funannotate	CDS	627476	627530	.	-	2	ID=Tha_a00218-T2.cds;Parent=Tha_a00218-T2;
scaffold_1	funannotate	CDS	627345	627410	.	-	1	ID=Tha_a00218-T2.cds;Parent=Tha_a00218-T2;
scaffold_1	funannotate	CDS	627164	627293	.	-	1	ID=Tha_a00218-T2.cds;Parent=Tha_a00218-T2;
scaffold_1	funannotate	CDS	626792	627091	.	-	0	ID=Tha_a00218-T2.cds;Parent=Tha_a00218-T2;
scaffold_1	funannotate	gene	628934	630453	.	+	.	ID=Tha_a00219;
scaffold_1	funannotate	mRNA	628934	630453	.	+	.	ID=Tha_a00219-T1;Parent=Tha_a00219;product=hypothetical protein;
scaffold_1	funannotate	five_prime_UTR	628934	629148	.	+	.	ID=Tha_a00219-T1.utr5p1;Parent=Tha_a00219-T1;
scaffold_1	funannotate	exon	628934	630453	.	+	.	ID=Tha_a00219-T1.exon1;Parent=Tha_a00219-T1;
scaffold_1	funannotate	three_prime_UTR	630238	630453	.	+	.	ID=Tha_a00219-T1.utr3p1;Parent=Tha_a00219-T1;
scaffold_1	funannotate	CDS	629149	630237	.	+	0	ID=Tha_a00219-T1.cds;Parent=Tha_a00219-T1;
scaffold_1	funannotate	gene	631525	632361	.	-	.	ID=Tha_a00220;
scaffold_1	funannotate	mRNA	631525	632361	.	-	.	ID=Tha_a00220-T1;Parent=Tha_a00220;product=hypothetical protein;
scaffold_1	funannotate	exon	631525	632361	.	-	.	ID=Tha_a00220-T1.exon1;Parent=Tha_a00220-T1;
scaffold_1	funannotate	CDS	631525	632361	.	-	0	ID=Tha_a00220-T1.cds;Parent=Tha_a00220-T1;
scaffold_1	funannotate	gene	634732	635656	.	-	.	ID=Tha_a00221;
scaffold_1	funannotate	mRNA	634732	635656	.	-	.	ID=Tha_a00221-T1;Parent=Tha_a00221;product=hypothetical protein;
scaffold_1	funannotate	exon	634960	635656	.	-	.	ID=Tha_a00221-T1.exon1;Parent=Tha_a00221-T1;
scaffold_1	funannotate	exon	634732	634898	.	-	.	ID=Tha_a00221-T1.exon2;Parent=Tha_a00221-T1;
scaffold_1	funannotate	CDS	634960	635656	.	-	0	ID=Tha_a00221-T1.cds;Parent=Tha_a00221-T1;
scaffold_1	funannotate	CDS	634732	634898	.	-	2	ID=Tha_a00221-T1.cds;Parent=Tha_a00221-T1;
scaffold_1	funannotate	gene	637061	637738	.	+	.	ID=Tha_a00222;
scaffold_1	funannotate	mRNA	637061	637738	.	+	.	ID=Tha_a00222-T1;Parent=Tha_a00222;product=hypothetical protein;
scaffold_1	funannotate	exon	637061	637738	.	+	.	ID=Tha_a00222-T1.exon1;Parent=Tha_a00222-T1;
scaffold_1	funannotate	CDS	637061	637738	.	+	0	ID=Tha_a00222-T1.cds;Parent=Tha_a00222-T1;
scaffold_1	funannotate	gene	638356	639549	.	-	.	ID=Tha_a00223;
scaffold_1	funannotate	mRNA	638356	639549	.	-	.	ID=Tha_a00223-T1;Parent=Tha_a00223;product=hypothetical protein;
scaffold_1	funannotate	exon	639033	639549	.	-	.	ID=Tha_a00223-T1.exon1;Parent=Tha_a00223-T1;
scaffold_1	funannotate	exon	638918	638965	.	-	.	ID=Tha_a00223-T1.exon2;Parent=Tha_a00223-T1;
scaffold_1	funannotate	exon	638770	638862	.	-	.	ID=Tha_a00223-T1.exon3;Parent=Tha_a00223-T1;
scaffold_1	funannotate	exon	638356	638705	.	-	.	ID=Tha_a00223-T1.exon4;Parent=Tha_a00223-T1;
scaffold_1	funannotate	CDS	639033	639549	.	-	0	ID=Tha_a00223-T1.cds;Parent=Tha_a00223-T1;
scaffold_1	funannotate	CDS	638918	638965	.	-	2	ID=Tha_a00223-T1.cds;Parent=Tha_a00223-T1;
scaffold_1	funannotate	CDS	638770	638862	.	-	2	ID=Tha_a00223-T1.cds;Parent=Tha_a00223-T1;
scaffold_1	funannotate	CDS	638356	638705	.	-	2	ID=Tha_a00223-T1.cds;Parent=Tha_a00223-T1;
scaffold_1	funannotate	gene	640128	640829	.	+	.	ID=Tha_a00224;
scaffold_1	funannotate	mRNA	640128	640829	.	+	.	ID=Tha_a00224-T1;Parent=Tha_a00224;product=hypothetical protein;
scaffold_1	funannotate	exon	640128	640829	.	+	.	ID=Tha_a00224-T1.exon1;Parent=Tha_a00224-T1;
scaffold_1	funannotate	CDS	640128	640829	.	+	0	ID=Tha_a00224-T1.cds;Parent=Tha_a00224-T1;
scaffold_1	funannotate	gene	641566	642168	.	+	.	ID=Tha_a00225;
scaffold_1	funannotate	mRNA	641566	642168	.	+	.	ID=Tha_a00225-T1;Parent=Tha_a00225;product=hypothetical protein;
scaffold_1	funannotate	five_prime_UTR	641566	641773	.	+	.	ID=Tha_a00225-T1.utr5p1;Parent=Tha_a00225-T1;
scaffold_1	funannotate	exon	641566	642168	.	+	.	ID=Tha_a00225-T1.exon1;Parent=Tha_a00225-T1;
scaffold_1	funannotate	three_prime_UTR	642092	642168	.	+	.	ID=Tha_a00225-T1.utr3p1;Parent=Tha_a00225-T1;
scaffold_1	funannotate	CDS	641774	642091	.	+	0	ID=Tha_a00225-T1.cds;Parent=Tha_a00225-T1;
scaffold_1	funannotate	gene	642401	644913	.	+	.	ID=Tha_a00226;
scaffold_1	funannotate	mRNA	642401	644913	.	+	.	ID=Tha_a00226-T1;Parent=Tha_a00226;product=hypothetical protein;
scaffold_1	funannotate	five_prime_UTR	642401	642739	.	+	.	ID=Tha_a00226-T1.utr5p1;Parent=Tha_a00226-T1;
scaffold_1	funannotate	exon	642401	643065	.	+	.	ID=Tha_a00226-T1.exon1;Parent=Tha_a00226-T1;
scaffold_1	funannotate	exon	643131	644913	.	+	.	ID=Tha_a00226-T1.exon2;Parent=Tha_a00226-T1;
scaffold_1	funannotate	three_prime_UTR	644524	644913	.	+	.	ID=Tha_a00226-T1.utr3p1;Parent=Tha_a00226-T1;
scaffold_1	funannotate	CDS	642740	643065	.	+	0	ID=Tha_a00226-T1.cds;Parent=Tha_a00226-T1;
scaffold_1	funannotate	CDS	643131	644523	.	+	1	ID=Tha_a00226-T1.cds;Parent=Tha_a00226-T1;
scaffold_1	funannotate	gene	645025	646449	.	-	.	ID=Tha_a00227;
scaffold_1	funannotate	mRNA	645025	646449	.	-	.	ID=Tha_a00227-T1;Parent=Tha_a00227;product=hypothetical protein;
scaffold_1	funannotate	exon	645025	646449	.	-	.	ID=Tha_a00227-T1.exon1;Parent=Tha_a00227-T1;
scaffold_1	funannotate	CDS	645025	646449	.	-	0	ID=Tha_a00227-T1.cds;Parent=Tha_a00227-T1;
scaffold_1	funannotate	gene	647206	650822	.	-	.	ID=Tha_a00228;
scaffold_1	funannotate	mRNA	647206	650822	.	-	.	ID=Tha_a00228-T1;Parent=Tha_a00228;product=hypothetical protein;
scaffold_1	funannotate	five_prime_UTR	650193	650822	.	-	.	ID=Tha_a00228-T1.utr5p1;Parent=Tha_a00228-T1;
scaffold_1	funannotate	exon	649949	650822	.	-	.	ID=Tha_a00228-T1.exon1;Parent=Tha_a00228-T1;
scaffold_1	funannotate	exon	647206	649879	.	-	.	ID=Tha_a00228-T1.exon2;Parent=Tha_a00228-T1;
scaffold_1	funannotate	three_prime_UTR	647206	647474	.	-	.	ID=Tha_a00228-T1.utr3p1;Parent=Tha_a00228-T1;
scaffold_1	funannotate	CDS	649949	650192	.	-	0	ID=Tha_a00228-T1.cds;Parent=Tha_a00228-T1;
scaffold_1	funannotate	CDS	647475	649879	.	-	2	ID=Tha_a00228-T1.cds;Parent=Tha_a00228-T1;
scaffold_1	funannotate	gene	650892	651961	.	-	.	ID=Tha_a00229;
scaffold_1	funannotate	mRNA	650892	651961	.	-	.	ID=Tha_a00229-T1;Parent=Tha_a00229;product=hypothetical protein;
scaffold_1	funannotate	five_prime_UTR	651923	651961	.	-	.	ID=Tha_a00229-T1.utr5p1;Parent=Tha_a00229-T1;
scaffold_1	funannotate	exon	651727	651961	.	-	.	ID=Tha_a00229-T1.exon1;Parent=Tha_a00229-T1;
scaffold_1	funannotate	exon	650892	651613	.	-	.	ID=Tha_a00229-T1.exon2;Parent=Tha_a00229-T1;
scaffold_1	funannotate	three_prime_UTR	650892	651248	.	-	.	ID=Tha_a00229-T1.utr3p1;Parent=Tha_a00229-T1;
scaffold_1	funannotate	CDS	651727	651922	.	-	0	ID=Tha_a00229-T1.cds;Parent=Tha_a00229-T1;
scaffold_1	funannotate	CDS	651249	651613	.	-	2	ID=Tha_a00229-T1.cds;Parent=Tha_a00229-T1;
scaffold_1	funannotate	gene	652288	652924	.	-	.	ID=Tha_a00230;
scaffold_1	funannotate	mRNA	652288	652924	.	-	.	ID=Tha_a00230-T1;Parent=Tha_a00230;product=hypothetical protein;
scaffold_1	funannotate	exon	652865	652924	.	-	.	ID=Tha_a00230-T1.exon1;Parent=Tha_a00230-T1;
scaffold_1	funannotate	exon	652288	652773	.	-	.	ID=Tha_a00230-T1.exon2;Parent=Tha_a00230-T1;
scaffold_1	funannotate	CDS	652865	652924	.	-	0	ID=Tha_a00230-T1.cds;Parent=Tha_a00230-T1;
scaffold_1	funannotate	CDS	652288	652773	.	-	0	ID=Tha_a00230-T1.cds;Parent=Tha_a00230-T1;
scaffold_1	funannotate	gene	653544	653780	.	-	.	ID=Tha_a00231;
scaffold_1	funannotate	mRNA	653544	653780	.	-	.	ID=Tha_a00231-T1;Parent=Tha_a00231;product=hypothetical protein;
scaffold_1	funannotate	exon	653544	653780	.	-	.	ID=Tha_a00231-T1.exon1;Parent=Tha_a00231-T1;
scaffold_1	funannotate	CDS	653544	653780	.	-	0	ID=Tha_a00231-T1.cds;Parent=Tha_a00231-T1;
scaffold_1	funannotate	gene	654228	656429	.	+	.	ID=Tha_a00232;
scaffold_1	funannotate	mRNA	654228	656429	.	+	.	ID=Tha_a00232-T1;Parent=Tha_a00232;product=hypothetical protein;
scaffold_1	funannotate	five_prime_UTR	654228	654313	.	+	.	ID=Tha_a00232-T1.utr5p1;Parent=Tha_a00232-T1;
scaffold_1	funannotate	exon	654228	654544	.	+	.	ID=Tha_a00232-T1.exon1;Parent=Tha_a00232-T1;
scaffold_1	funannotate	exon	654612	656429	.	+	.	ID=Tha_a00232-T1.exon2;Parent=Tha_a00232-T1;
scaffold_1	funannotate	three_prime_UTR	656424	656429	.	+	.	ID=Tha_a00232-T1.utr3p1;Parent=Tha_a00232-T1;
[truncated: 109,240 more rows]
