# Supplementary material for: Genomic Characterization and Establishment of a Genetic Manipulation System for Trichoderma sp. (Harzianum Clade) LZ117
Source: J Fungi (Basel). 2024 Oct 7;10(10):697. doi: 10.3390/jof10100697 (PMC11508783; doi:10.3390/jof10100697)
Supplement: Supplementary file 1 [file jof-10-00697-s001.zip › Supplementary Materials S5/Trichoderma_harzianum_LZ117_Rename.transcripts.fa]

>Tha_a00001-T1 CDS=1-1605
ATGGAGGTCACAGAGGAAACCAAAACCACCATAACGTATGAGCATGAGGACCACAAGGCGTCGGATGTGC
CTGGCGCGGACGCTGGATTTGCCATTGCAACGACTCTGCAAGAGGCGCACGCGGTTCCGAATCCATGGGC
CTGGGGTCACGTCCAGCTGTACCTCGTGTGTTCCATTGTCTACTTGTGCTCTACTATGAACGGTTACGAT
GGCTCCCTCATGGGCTCGATCAACATTATGCCCGAATACCAGGACTACTACCATCTTGGACCGAATGGCT
CAGCAGGCACGGGCCTTGTGTTTTCAATCTTCAACATTGGTCAGATGATCGGTGCCCTGTTCACCTGGTG
CAACGATTGGCGCGGCCGGAAGTTCATGGTCATCTTCGGGTGCGTTGGCGTTGTGGCCTGCGCCATCTTT
ACGGCAACCGCTCCCACTCTAGGCAGCTTCATCGGCGCCCGATTCCTCCTCAGCTTCTTCTCAACCTTGG
CTAGCTCTGCTGCACCACTGTTGCTCGTAGAGGTAGCTCCGCCGCTGCAACGTGGTTCTGTTGCAGGAGG
ATACAACACCTTGTATTATATGGGCAGCATCATCGCCACCTTTACCATATACGGTTGCAACCTCCATCTT
GGCGGCAACATCAAGTGGCGCCTGTCCCTGTGGCTGCAGGCCGTCTGCCCTGGCCTCGTCGTCCTCGGCG
CCTGGTTTATCCCGGAAAGCCCACGATGGCTTATCGCAAAGGGCCGTCACGAAGAAGCACGGGCATTCCT
AGTAAAGCATCATGCCAACGGTGACCCAAACCACCCTATCGTGGCTGTAGAGATGCGTGAAATCGAGGAG
TCCCTGAGCAGGGGTGGCATCCGTGCGACCCGCGACTATTTCAACATCAAGGCGCTATTCAAGTCACACT
CGAGGCGATACCGGATGCTGCTCGTCATTTCGTGGTCCTGGTTCATGCAGTTCTCTGGAAACAACGTCGC
CAGTTACTACCTCCCCACAATGATCAAGGCTGTGGGCATCACTTCTGTCCCAATGGCCCAGCTCCTTAAT
GGTATCTACGCCGTGACCGGATGGATTGCGGCGAGCATCGGAGCGCGCTGCCACGATGTGGTTGGAAGAC
GCAAGATGTTCCTATTCTCGACAGGAGGCATGGTTATCTGCCTCGCCATCATCACAGGCGCAACTGCCAG
GTACCAAATCGCGCACGATGTCCACGCTAGCTCTGCAATGATCGCCTTCATCTTCATTTTCGGCGTCGTG
TTTGCCGTAGGGTATACTCCCATGCAGCCTGTATATTCCCCTGAGATTTTAGCAAATGACATGAGAGCCA
ACGGCGTTATGGTGTCCTCCATTACCTCCGGCTGTGCTGGATTTGTAAACACCTTTGCCGCCCCTCTTGC
GATGCAAAACATCACATACTGGTTCTACGCGTTCTTTGTCTTCTGGGACATCTTTGAGTTCATCTTTATC
TACTTCTTCTTTGTTGAGACCAAGGGTCGCACGCTTGAGGAGCTGGATGCCGTGTTCGACTCCTCCAACC
CCCGCAAGGCGAGCACGAAGCAAATCACTCCCCACGATGCATCTGGCGACTCCAACTCAGTGTAA
>Tha_a00002-T1 CDS=39-2723
GTCAAACATCTCCGGCCAATGCATGACAGCTCGTCACAATGGCGGGCTCTCCATCAAGGCCTGGTGCATT
TCACACGTTCCAGATCTTCGAGCCGAGTAACGATGCCTTTGCTATCGCCAGCGATGTCCAGCCGGAAAAC
AGATACGCGCCCAAGAGGAGCCACATCCCCACCGCCTGCACAGAGTGCAAGAGGCGCAAGGTCCGATGCG
ATGGTAATTATCCCTGCGGACCATGCCTCTCATCCTCGGCGTCTTCGAGGGCACGTCGAAGACGATGCTA
CTACATCACGCCTCGGCCACGCGTAATGCCCTCCAAGAGAGCCCTTGAAGACGCCTCTAGCTCTTTGGAT
GACTGCCATTCCATACTTCGGCGACTATTTCCAATACACGACGTGCAGGAACTGCGCCCGTTGTCGAGAG
AGGATCTCATCGCTCTGCTTCGCCTGGACCAACGCAGTGCGGCAGAGGCGCACAACGGCGCACGGCCGGA
AGCATTTCGAAATCCATCACCTCTTAATGATATCTACACGTCTCCAATGAGGGGCGAGTCTCCAAAGCCA
AAGGCCAGGGCAGCTCGCTCACCACTGTCTGCTACTCCCTCGCAACCAGGCTCCTTGGCCGCAGCAAGCA
CAGTAGCTTCGTTGCGATCTAACGATGGCGATTTGACAATCCTGGAGCCGGTTCCGACGCCTGACGCAGA
ATGGGACGAGGAGCGGCGCGaacgggagcaggAGCATGTGCCGGCAGAGGCTGATGATGTCAACGCGCTC
TCCTTTGCTCTAGACCGCCAGGTATCTTACTTGGGTATATCGTCTATACGAGCTGCTCTACTTGTCATGT
TGAAACTACGCCCTTCACTAAGACAGGAGATGGCCCCCGATTCTGCGCCAAGTCTTCCCCGAAGACCTCT
GGTACACCTACCAATGCGGGATGAAAACGATGCCAGCAACAGTGATAGGCGCTATAGCTCGACATCGGAC
TCTGTGCGGCCACGTCGCCCATCCCAGGCGCGGACactttcacagcaacaactttccaagccagcgctCT
CCACGCGAGTGGCCTGGTCGCGTCGGGGTCAGGCGCTGGTCGACGCCTACTTTCGGACGTTCCACATGTA
CATGCCCATGCTGGACGAGCCGATCTTCCGAGCCGAGTTCGCCGGTGCGAAGAGTCGGGAAGACGAGCCC
TGGCAAGCGTTGGCGAACATGGTTCTCGCTCTCGGCAGCGTCGCCGCAGCAAGGTCGGACGACCAGGAGG
CCGAACACGCCACCTACTACGAGAGGGCTGTCTCATTGCTGCCCCTAACTGCCCTTGGCAGCTCCCACAT
TGAAACAGTGCAGACCTTAGCGCTGATGGGCGGAGAGTATCTGCACTACGTGAACCGTCCTAACATGGCG
TATGGTGTCCTTGGAGCTGCGACCCGCATGGCTGGCGCCCTGGGACTACACAAGGAAGCTTTGACGGCCC
CTCCGACGTCTTCTATCCCGCCAGCCTTGCAAAAGGCTCTGGAGACGCGACGTCGTACATGGTGGACTCT
TTTCTGCGTAGATACATGGGCTACCATGCTGACCGGGCGGCCGTCTTTTGGACGCTGGGAATTGGCGACG
AATATAGTAATCCCTGACGGGGGAGTGGCCGAGAATGACTCTTACGTTCATAAGGAGGTCGGCGACGATG
GACGGAGAGTAGTTGAGGCCGAATCAACAGAGGATGAAACAGACCAGACCAGCGATGCCGAGCTTCTGCG
ACAGCTTGCCGAAGGCGTCAAGTTTGCTAAGATTGCTACGCGAGTTCAGGACGCATTCGCCGTATCGCCT
ATCATAACCACGGCCCTGCGGCAAGACATCGACAGCCAGCTTGCTGCTTGGCACCTGTCGCAATCGTGGC
CATCATCACGGACCAGAAGCACCCAGAAACTTAGCAGAGACAATGCGAGCTACCAGGACGCTGTGGGCGA
TGAGGCACCGTGGCGCTTCACGCAGAGCCTCATGAAGTGGCGTTATCAGGACCTACGCATGCTACTGCAC
CGGCCGGTGCTTCTCTTCCTGGCTAATAGCGGATGCAGCGACTGGGAAGATTGCAGCCCTGACGATGCGG
CCGCGGTAAAGATGTGTCTGgcgcttgcgATTGCGACGGTGGAAGATGTCGAACGGGAGTGGACGCCCAG
TCGAATAGCTGGATGGAAGGCTGCCTGGTATTTGCATCAGGCCTCAATGGTTCCTCTACTTATCCTTCTG
TGGAACCCGAGAAACATGCCAAACGAGGCAGTCCTAGAGCCCTGTCGTCGCGCAATTCCTATGGTCTTAA
GCCTCCTTGAAGCCATGAAGCCCTGGTCTTTAACTGCCAACCGCAGCTCCGCCTTGATAGGCCGCGTCTT
CGAAGCAGCTACACAAGGTGCCAAGGTGAACGTTACAGACGAGAATGATCCTGCTCGCAGCACTTCTTTC
ATGTACGGTGGTCCTGACGCCATACCTGCCGCCAGTAACAATGGCAATTCCGAACAACTACTTGACGATG
GTAACATGACGAGAGCAGTGGACGGAGACATGGCACAGAGGACTGCCGCGTTTGGCAGCATCCCGATACA
GGAGGCGCTGGATTTTAactttggGCTCAACTTTGGGTTTCTGGGCTATGAACAAGACGCTGCGATGGGC
GGCTCGATGAACATTGACTCTTTCGACATGCTCGACCCGTTCTGGGGGCAGAACactatgtaa
>Tha_a00003-T1 CDS=1-2610
ATGCAACTCACGAAGACGGCAATCAACGGGGGTTGGGAGTTCAAGCAGCGCAGCTCGCTGAACGACTCCA
CGGCTTCCTCCTTTTTACCCGTGGCCCAATTCCCTACAGTGGCGCACATCGACCTCTTACATCATAAACT
GATTTCTGATCCGTACATTGATGATCATGAGCTGGACTGTCTGTGGGTTAACGATGCGGACTGGACCTAC
CGTACCTCCCAGGTGCCGCACCCGGAATTTCAGGGGCCCCAGACGCGAGCTGTGTTGGTCTTTGAAGGCT
TAGACACCGTCGTTGATGTGTTCTTGAACGATACATGCATTCTCAAAAGCCATAACATGCATGTGCAGCA
TAGAGTGGACGTAACGAAGCTACTGAAGGAAGCGCAGGGGCCAATCTCGCTGGAGTTGCGATTCTCCAAC
GCTCCTGAGTTTGCACGCCGAGAGAAGACTCGCATTGGCTATAAAGGCAACGATGCGGACATTCACTTTG
GTGGGCCAGAGAGGCTATTCCTGCGAAAAGCACAGTATCACTGGGGCTGGGACTGGGGTCCAGCGATTAA
TACGTGTGGACCATGGAAGCCAATCTATCTCGAGACATTTGAGCAGAGAATCGATGATTTCTTGGTTCGC
CAAGAAACGGACTCAGATTTGAAGAGAGCAACACTCACCATCAAAGGAAGTGTTGAGAACTGCGCTCTAA
ATCAGAAAGCTACTGTCGAGATTCAGGATCCTTCTGGGTCTGTGGTACAAACAAGCTCTCTTGATATATC
GGAAGGGAAATTCAACACCAGTCTCGTCGTGGAGAACCCGCAACTCTGGTATCCGCATCAATACGGAGCG
CAGCCGCTATATCAAGTCACTGTCAAGATACCAGACTACGACAGCAGGTCTCAAAGCATTGGTATCCGCC
GACTGCGACTGCTTCAGCATAGCCTTAAACATGCGGAGGGCACTTCGTTTGTCTTCGAGATCAACAACAT
CCGCTTGTTCGCTGGTGGTTCCTGCTGGATTCCCAATGACTTTATGCTTCCTAGGACTACTCGCCAGCGG
TATGAAGATTGGTTGCAGCTTGCAAAGGACGGCAACCAGAGCATGATCCGGGTCTGGGGCGGCGGCATCA
TGGAGTCGGACGATTTCTACGACATCTGCGACAGACTAGGGCTGCTCGTGTGGCAGGACTTCTTATTTGC
CTGCGGCAACTATCCAGCATCTCAGGAATTTATGGACAATGTGAGGATGGAAGCTGAACAGCAGCTTAGA
CGTGTTGGCCATCATGCCTCTCTCGCTCTGTGGGCGGGCAATAATGAGGACTACATGCTGGCGGAGAGAT
TTGGTTGGGAGCTCGACATGAAGGACGAAGTAGGTCCATGGCACGAGACCAACTTTCCTGCTCGTGAGAT
CTATGAAAGGCTGCTCCCTAGTCTCGTGGAGAGGCTGGGTGGCGATGTGCCCTACTGGAGAAGCAGCCCC
TACGGGGGATCCTTTTCCAACGATACGACAGTGGGCGACACGCATATTTGGGACGTCTGGCATGGTAAGC
TCTCTCCTTACCAAGACTACAAGGACTACACATCTCGCTTTATCAGCGAGTTCGGATTCGAGTCTTGCCC
TTCGCTGCGGACGCTTCATCGCGCCATCACTTCCCCCTCCGAGAGACACTCCCTATCTCGCACATTCGAT
ATTCACGACAAGGGACCTGGTCACGGGAGGCGGTATCCCATGTACATGGGCGAGAACTTCAGGTTCCGGA
TGAACCCCCTGCGCGACTTCGTGTACTGCACACAGTACATGCAGGCCGAGGCGATGAAATACGCGTACAA
CTGCTGGCGACGGGAGTTTAGGGGCCCGGAGGAGGAGAACTGCGCAGGCGTACTAGTGTGGCAGCTCAAC
GACATCTGGCCGGGCTCGAGTTGGGCGCTGGTGGACGTAGATATGAACCGCAAGCCGGCATACTACATCA
CCAAAAGGGCGCTGGCCAAGACCGTTGTGGGAATGGAGCGGACGGTGACGAAGAAGCCCCCATATATCAC
AACGGGATACCTGCCGGAGAAGGCTTCGGTGGATGTTTGGGCGGTCAATGGCTCCTTGGAGGCGCTCAAC
GCCACGCTGAAGCTACGCATGTTTGACATTGCCACCGGATCAACTATTGAGCTCCCCAATAGCTGCGGCA
ATCTCAAAGATGGTCACAAATTGGAGCTGCCGCCGAACCAGACAACAGAGATAGGCAACATCGACATCCC
TAACCCAGATCAGACCGTCTTCGCAGCCTATCTGGAAGATCGGCAAGGAACTGTTCTAGCACGCTGGGTC
TCCTGGCCTGAGCCGCTTCGACTAGTCCACCTCGCACGAGACCTGGCCGTCAAAATATCTTATGAGTCTG
GTGAAGATGGAACTAGCGACAAATTGCTTATCAGTGCGTCTGCGCCAGTAAAGGGAGTCATGCTGTCGGT
GCCCATGGCTGAAGAAGGTGACGATGCCGTGTTCGAGGACAACTTTTTGGATCTGGTGCCCGGGGAGACG
GTGCAAGTCCAGGTTCAGGGTCTCAAGGGAAGATCCGTCCAGTCTCGTTTTCTGTATGACTGGGAGTTGG
AGGAGAACTTTGAGCTATGA
>Tha_a00004-T1 CDS=185-1171
CGAGCACTGAGCACGCATTCTTGAGTCTATAAATTAGCCTCTGGTCAAATTGACTTTCACCCATTCATTG
CTAACGTTCTTGTGTCTAGCGGATGGGCTCCCGACCAACTGCGTCTATGTCAACAACATTGCCTTTGGCG
CACTTCCCAGTGATGGAGAGCCCGGCCAATCCCCGCAATACTCCATGGCTCAGCTGAACAGTGCCCTGGG
TGCCAAGATCTGCGGCTACGGCTGGTACTCGCAGGTCTCCTCCAGCAACTACGACGGATCCCAATTGACG
GCAGTCATGAGTGACGTTGTGAGCTCCGGTGCTGTGTTTCAGCCAGCCGTAATGCCTACCCTACCTCTGG
GTGATTTCACGGCCTCCACGGCATCGCAGGTCGCTTCCGTCCTGGAGAAGTTCACTAGCCAAGGTGTAGA
GGTCTGGCTGCGTTTCGGGCACGAGATGAACTACTACCTGTCTGTTGGCACTTACTCGGGCACGGCGGCT
CAGTTTGTCAACGCTTGGAAACTCATGGCAGCGGCTGTGGCGGGCAACGACAAGATCAAGATGTGGTGGT
CGCCTAACAACGTTGGAAACAACGTGGGCTCCGTTGCTCAGTACTGGCCTGGTGCGGAGTATGTAGACTT
GGTTGGCGTAGACTGTTACCCTAGCGGTTCCATCTCATCGAGCACCTTTGGAAGCTGCTACCAATCCTTT
TACAGCACCTATTCTGCCGCCTACAACATTCCATTCGCCATCGGGGAGACAGGCTActgcggcagcagcg
gtgctgATGACTGGCTGTCCGCCATCATGAACCCCCCAAGTGGTTATCCCAACTATATTGCTGCGTCCTG
GTTTGAGTACTCCAAGGAATGCGACTTTCGTATCATCGAGAGCGGCAACCTGGCAGAGACACAGCAGATC
CTTCTCCATGGCGCCACCAGCTCCGgtggcggtggcagCGGTACTGGCAGCGGCTATCCTGCCGACACTT
GCACTTGGGGATGcgagggatggagctgcagctcctccagcccctgtcagtcagcctacacttgcagcgg
aggcgtctgcGGAAGCTGCAGCTGGGGTTGTGGCGGATGGGACTGCAGCGCCTCTCAGCCCTGCAACGCT
GACTACACCTGCGTGAGCGGCGTCTGCCACCACTCCGGCCCAGCCACCTAAGTAAGTTGGCCTGGAGTTG
AATAAACATTGACATGAAACGTCCATGAGGAAGGTTGCGAGCTTTTGCTGGTCGGTGAGTTAATGCTTCG
ACAATTGGTAAACTTTGTCAGGCCTCAAAATATTTTTGGTTTGGCCAAGATCTTTAGCGGTCTGTATGAG
GTTGTACATATATAGTAATTTGATCTTCGTTCCTATTGGAAGATAGCAACGAATCAAGAAAGATG
>Tha_a00005-T1 CDS=1-951
ATGAAGTTCGCTCTCCACCAGCTTGCCAAAGCCCTCGTGCTGGGAACGGCGTATGCCACCAGCCCCTCAA
ACCATGTTCGTAACTTTGGATGGCCATCTACTTTTCTTGAGACCAATGGCGTGGCCATCGGCTGGCTTCC
TTCTAATGGGAACGCCTCAGAGGGCGTCACTTCGTTGCGATACACCATGACGGAGATCAATGCCAGGTTG
GGAGCAAAGGGTGCCACATATGGCATGTATTCTCACCTGGACTCGCAGCAGTACAACGGCTACGAGCTCA
TGGAAGAGTTTGACGATGTTGTGAACTCTGGTGCCATCTTTGTACCATCGGTCATGCCTGTGCTGGCTCA
AGGTTTTGTGGGCATCACTAAAGATGTCGCTTATCAAGTTGCCGACGTAATGAGGAAGTTTACAGAGCGA
GGAGTTCGTGTCTGGCTCCGCTTCGGCCATGAGATGAATTGGTACGTTGATCCTGCTGCTGAGCCACGAT
ACTATGGAACTCCTGCCGAATTTGTTGTTGCGTGGCAGAATGTGGCCGAAGCGGTTGCCGATAACCCTCT
TGTGCAGATGTTCTGGTCGCCAAACAATATTGGAAATGGGTCGGCAGACGTTCTAGACCCCTGGTATCCG
GGCGATGAAACCGTTGATCTAGTGGGCATTGACTGCTATCCCAATGCGGAATATCAGGACTTTGAGTACA
TGTACAAGAACTTCTACGATCGGTACTCGGCTGGTAAGAACAAGCCATTCGCTATTGGCGAGACTGGGGC
CAATGCCACATACAAGGAGTGGTGGCTCTCGCAGCTTGTTGGCCAGAGCAGGCACGAGTACCCTAACTAT
GTCTCCATGAGCTGGTTCGAGTATCTCAAGGGAGATGACTTCCGCCTGGCGATGGCTGGCAAGAAGGTTT
TGGAGGAGACCAAGCGAACCCTCGGCCTGGACCGCTACTAG
>Tha_a00006-T1 CDS=77-1591
CACAAAGTAGCAAAGACTTGTCCCCAAGGTTCGCGCGCACACTGACATCTTCATTATCCATATTTTTTTT
ATCGTTATGGAAGAGTCAGTCCACAAGCAACTTCGCATGGCCAAACGCAACACACCAGTTGAAAGCTTCG
ACGTGACGAGTCTTCCCAACGACAACTGCGAGGACAGCCTAATCCCCAGCGCGACTATGAGCGGAGCCTA
TTCCAATGACTCTGACTTGAAGCACATATCCGATGAGCCAATTGAAGAGAGCCAGGAATGCTTCAAGGCT
GATGCCACTCCAAATCTAGAGAATCTACCAGCCGAGCTGAGAACTCAACTCCTCCTGAGCATGCCAGATC
TGCCAACCCTGCGCGCGCTCATCCATGCTTCTCCCACAATGCACACCCAGTATAGATACGACCGCGATCA
TGTGCTCTGGACTTGTCTAGAGCGTGAACTGAGTGGCTTCCTCATCGACGCCTACGCCAATATGATGTCT
CGGGTGTGCGAGCTAGGATCCCCGCGCACTGACGAGAAGATCACTATTTTTCTTGACACCTACCGGGGCT
GGCTCTCAGGCGCAAGTCCGCTCCCGGATTTCCAGTCAATCGACTCTGGTTGCATACATTGGATGGCGGC
GTACCACATATCCGTTGCTTGTCCTTTAGCTCGAATGTATAGCAGTTGGGCTCTCGACAACATCAAAAAA
ACAATTTCATCGTCAGTCGCCCGAAATGGAACAGAAACGCTACCAATCGCACAAGATAGTATGGGCGTCA
ACTTGAGCAGAAGCGAGGAAATCCGCATTTTCCGGGCTCTCTATCGGTATGAGACCTACCATCACCTCTT
TGGCAGGAACAAGGGCAGGCGCCACGGCGGATTCCGCCATCATGAAATCAATGAGATTTTCTTTTCTCAG
TTCGCACCATGGGAGGCTGAGGCAGTCGGTTGCGTCGATATATTTATCAGACAGAAGTATAAAGACATTT
TCAGTGACGTGAAGGAAGACCTGCATCCTCAGAATGCGAGATTCCGTCTCGAGAATGGAACCTTCAACCC
TGAAGGATCTTTTAATCTTGACGGGGAGTATGATGATTACATGGACGGCACCGTATCACGCGGCCTAAAG
ATGGCAGTGCGACTTTTAAACATCGAGGATCACGAAAAGCTTGTCTCCAAGATGCAGCGGTGCCTTACAC
ATGACCAAAATTTGGATGCACCAGTGAGAACAGCTATCGGTTTAGCAGCGCAAAGTGACAGGCGCGAGAT
GTCAACCAGCTTCCCTGACAAAAGAGACGAAGCTGAGCAAAGGCAGGACCCGATCCGATTTACAGGCGAC
ACGGTACCCCCTAACGGCCCGCCCTTAGCTTGGGTTCTCCTATGGGGTGGAAAGTATGTAAATATCTACG
GAGAATATGTGCCAGAGTCGCTCAGGCGATGGGGCTACGTTATATGGGACAAAATTCGCTGGGATAGCAT
GGAGGCAAAAGAGCTTATTGCGAGACAATGGGAAATGGAACCAGAGCTGGTTGAGGATATTAAGATAGAC
ATCGGTTGGAGTCCTCTGGAAAGCGGAAGTGTAACTATAGAGCATAAATAG
>Tha_a00007-T1 CDS=192-797
ATGCCAAGTGCCATTACCTTGATTGCTCAACCGCCTTGACGCATCAAAGTCATCCCGACTATCAACATTC
TCTCGTTACCTCTCATCTTTGTTCCCTAGCCTCACAAGTGTCGCAGGGAATTGTCCGCTGCCCAACACAG
CAACCGCGTCTTCCACTTCACCCGCAATATTTTGTCCAAGTATCTTTACTCATGATGTCTCGTCGCGGGT
CAGCCGATTCGTACTCCTCTGTACTATCTGATGACTCCTACCTTGAGACGCTTAAGGAGGTCGACGGCCC
ATTCAAGGAGATACTAAATGAAATAAGAATCACTGAGAATAATCGAAGAATACTAAAGGAACGCAAGATT
CAGTCGCATGAATTGAAGAAGCGTGACCCCAACGATACACAAAGACGGTCAAACTGGACTCTAGAAATGG
AGACGGACTACGCTTCTTACAAGTTCAAAGTCAATACCCTGGCCGCGGCTAAGGCAGTCCAAGAGGAATC
AGAAAAAATTGCGAGAAAGAGTAGGAATACAGATGTTGCAACTCAAGAGTTTGCTCGCAATAAGGCTCTG
CAAGATGACGAGAAATGGCTAGATGCGGCTATTACAGTTGCAGTGGCTCGACTAAGTTTCATGACGAAGT
ACCCGGATGCCCTGTCTACCCCTTCAACTAAGACACACATTAAAGCGGCTGAGGATAACCTTAACTCAGC
CAAGTTGGCCAGAAGAGAAATCGAAGTTCAGAAACAAAAAATCGCAAATATCAGAGCTATTGAGGCTAGA
AAGGCCTTAGCTGCTTCTAGGAAATAG
>Tha_a00008-T1 CDS=1-519
ATGGCCCTCGATAACCATCGCTCAAATGCCTCGTGGGGAGTTGCCGGAAAAGATGCGAACCTTAGGGGAT
CTGTCGGGCTGCCCTTGAGCACGTCAAGGGCCCGAAGTTACACGGGCGGAGACACTGATACCAGCGGAGA
GCCTCTCTACGACGactacgacaccgaggaagacgatggcgacggcgacggctatggctGCCTCGACGGG
GACAATCCCGGAACGCTTGAGGGTATCGCCGACGTCatcgacaacttcgacgaccactGCCTCAGTTACT
TCACTCTAGATACGCTCTACAATATGCTCTTCGAGAGCCTGTCCCTCTTCGACGAGAACTCGCACGGCTA
CGATGACAAGTTCAAGTActacgaggaATGGGTCAAGGAGCTCGTTGACCCCAAGCTGGACGACTACATG
CGCTTTGGCGACGGGCCCGGCAACCAGTTTTTCACCTGCCACTGGGAGGCCGGTAGCAGGAGTGGCACCA
GCCCCTGCACAGGCGTGCCGCACTTCTGA
>Tha_a00009-T1 CDS=1-714
ATGCCTCGGCGGCCCTACGGGAACGGGAATATGCCCGTCTGCCGCCGCATCTACCGGCGCCGGCTCAACG
TGCCGGTCAAGGCCTCGGACGATGACATCGTGGTGGCGAACCCGAAGGAGATGATTGAAAACGCTTGGAC
TAACATCACGACGCTGCAGGAGACGCTCTTGTCGACCTTTGCCGAGGTGGCCATCGATATCTTCAAAGAC
GCCACCGTCCAGATCCCGGAGCTCGAGGCGGTCGTTGCCTTCGCCATGCCGGTGCTGCAGCTGGCCGAGT
CCATTGACAGCATGAAGGACATCAAGGATATTGGCGAGCGGGTCATGGAAGAGAAGAAGCGCGAGCTAAT
ATTCAAGATCCTCACCTTCGTTTTCATGGCCCTCCCCTTTGTCGGCGAAGCACTGGGCCCCCTGGTGGGC
AGCGCGACGGCACTGGCCCGCATAGCGTTGCTCGTCAGCGAGGCCGGGAACGCGGCCGTCACTATTGCCG
ACATCATCAAAGACCCGACGTCTACGCCATTTGCCATGTTGGGGCTCATTGTCGGCgcggcgggcggcgg
cggGAAGTTGTCAAAGACGGAGAGTTTGGGGCAGGCGTCCAAGGCACGGGGGCTGATGAAGGCGGCCGAC
TTAGCCAAGTTTCCGCAGAGGTTCCGCGATATGGATGCTTTGGTGCAGAAGATTTCGAAGAAGTCGGTGT
GCAGTGTTATTTAA
>Tha_a00010-T1 CDS=1-1257
ATGAATGACATTTACGGTCATGGTGCTGGCCTCTTGAAGGATCCCTGGTATGATGGTGGTGCCGGAGAGT
TTCGACACATGGCCGATGCTCGAATCAAAACAGAGCACCAGGCGAAGCGAAAGAAGCTGGCCCATGTCTT
TGCGCAAAAGAATATTGAGAGTCTGGAGCCCGTTATTCTCGATGTAACGGCCACACTTGTCTCACAAATC
GATAAGCACATTGCTCAGGGCAAGGCCATTAATATTCGGAGATATCTCAACTATTATACCATTGATCTAT
TTGCCGAGCTGCTCTATGGACGTTCGTTGGGATGTCTCGAACGTGGCGATGATATAGTCGAAGCACAGAC
AAAAGATGCCAAAGTTTATAAAGCGCACATGATTAGATCCCTTCACGATGCAACACACATGAATACCATT
TTGGGATATGAAGCACATCTGCTGCCCCTGACAAAGACGATCTTCGCTCGCCACCCGTATACGAAAGCTG
GTGCAAATTGGGACAACATCATTTATCacaacacaacGAAACGACTTCAAGATGCAGAGTCTGGAGAGGA
AAAGAAGGACCTGTTCTCCAATCTGCTTCGCAACAACAAAGGAGAAAGCCTTGACCTCCCAATGGGCGAA
ATCTTGGCTGAATGCTCTGTTATGATGAACGCTGGAACAGATACTACTACCGCGGCCCTAACAAATACCA
TTTTCCTCCTATATACACATCCCCGCGTTCTCGCGAAGCTACGCCAAGAGTTAGACAGCGCTATTGGTTC
ATCGGCCGACGTTCCCAACTATGCATCCGTGTCTTCTCTCCCGTACTTGCGTGCCTGCATTGAAGAGTCG
CTGCGCATTCGCCCTGCTTCATCATATGGTCTTCCACGAGTTGTTCCTGCTGGCGGACGTGTCATTGCCG
GGCAATATATCCGCGAGGGTGTGACCGTCTCTGTCCCGACGTACACTCTACTTCGCAATACAGACTGCTT
CAAGGACGCAGAGTCGTTTAATCCCGATAGGTGGATTGAATCAGACAAAGCCACAAGGGACAGGATGAAC
ACTGCCCATTTTCCATTCAGTGTCGGCCCTAGGGCATGTATCGGGAGGAATATTGCCTATTTTGAGCAGC
TGTTAGTTATTTCATCTATTGTCAGGTTTTTCGATTTCACATTTGTGGACGGAGAGTCGCAAGAGCTCGC
CACTTTGGAGAGATTCAATTCGAATCCGGGAGAGCTGCGTTTATGGCCATCTAGGCGGACAGTGTAA
>Tha_a00011-T1 CDS=1-399
ATGTTCCGACTTCGTGCCTACGAGAAGGTACGAATAAACTGCGATATCCTAGAGCGACTAGGCGAGATAT
TTTATTTTGCTGGACTGATGTCCGATATGGGGAAATCGGCACTGGATCAGAACGAACGGCTCTACCAAAA
CACGGTAGAAAATGGGCAGCAAAACTACACAGCGTCAAATGATCGTTCGGCCGCTCTTATGGAAAGGACT
GACACGTCGGATCATCCAAAGTCGATGTCTTCCATAGCTCGACATTTTGGAGGAGACAACTACGTGAATG
GATCGCTCCCTTCTCCGCTACAGTTTGGATCAATCGATTTTATGGACATCCCATATCTAGATGCATTTGG
ATTGTTTGATCCCAGCTCTGGCCTTGAGGGAATCGATACCTATTTATAA
>Tha_a00012-T1 CDS=1-1665
ATGGCAACCAGAATCAGCTCTAGCAATGCCATAGGCCGCGGAAAGGGGAAGAGGTGCAGGTCTGGATGCT
GGACTTGCAGAGAAGCGGGGTACAAGTGTGACGAAGCAAAGCCTTTCTGTGGACGATGCGTGAGACTGAA
GCGGTCTTGCCAGGGTTACGGACTGAGATTGAAGTGGCGCCATCATAAGGAGTCGAGGAGCAAGATCGAC
CCTCGACCGCCTCCCAACCACGCCTTTCACGATGCACAACTATCAGCGGAGAACAATACGACGCAGTCTA
TCATCGCTTCATCATATACAGACTTTGCAACCTCGTCGCTGTCACTGCCTCTCGCCGCATCACCAGGGCT
TTCTACATCCGGCAACTCCGTAATAGACAGCATTGCAACACCAACTGGATTCCAGTCTTGCGAATTGCCA
TCAACAATCAGTATTGTACCTCTGGGCGAGGATAGCCCACCGGGAAGCGGCTCAGAGATATCCTTTCAAC
CAGATAACTGTCCAGAGAAAGAGCAGCCATGTGCCGTGCAGCTCGAGCCTGCATTTTGGGCGTCTTATCT
ATGTCTGGACGATTACCGCCTCCTTCACCATTTCAACACCGTTGTGTCTACTTTACTTTCCGTAACATCC
AACGGCAATCCTTTTCAGAAACATTTTGTTAGCATGGCCCTACAAAAAGGGCCATTGCAGTCGGTCATTC
TCTCGGTGGCTGCAAGTCATCTATCCGCAGTCTTGCCTCACAAGGATACTAGAGTCGTTACCGATAAGCA
TCACCGCTTCGCCATCCAGTCACTCTCTTCAGCGCTGGTAGACCCCGTTGAACGGCTCTCCGATACAACG
CTTGCGGCTATCCTCATGCTGCAAATCAGGCGTCAATTCGTGGATCATGTGGTTGAAGCAGATGATTGCC
ACCTCTCAGCAGCAAGAGAACTTATTCAGCTTCGTGGAGGTCCATCGGCCATGTCCGCATCATGTTCGAA
ATTTCTTCTTGGGCTTTTCAATTACCATGATATACTTGGCTCCATTGCTCACTCAAGGGCTCCCTTCATT
TTTAAACAACACGGTTATGATACCATATCATCGCTTCTGGGAGAGGCATCCAGCATCCTTCACATTGCGT
CAGGCATCAGCGTTCTGCAGCCAATGAAGAATGGCACGATGAAAGCCTCAGAAACGGACATTCAATCATT
AGTGCAGACGCTGGAGCTTCAGCTCGAAACATGGCGCGTGCCCActgaagctgctgaagatgcAGATGTT
GCCAACACGGCTGCTGCATATCAAGCTGCCGCATCGATTTATCTATTCCGAGTGGCCTATAACATTGGCG
CACCTCATCCACGGACGCTGCACCGTGTTCATATCTGCTTGGATGCACTCTCCAAGGTACCCGTGACATC
GCCATTAGTTTCAATGCACGTTTGGCCTCTGTTTACAGGAGGATGTGAAGCTGTTGATCCACAGGACAGG
CAGTTTGCTATTCAACGATTTGACGAGATGTACAACCACCGAGGCATGTACTCACTCATTCGTGTTCGAG
AAGCTATGGAGACGGTGTGGAAATGCAAGGATTTGGAAGGAGGCGATGATAGACCGGATCTTATGATTAA
ATTGGGATGTCTTGAAGCCTTGGGCTACTTAGGTCTTAGTGTTGATCTGGTCTAG
>Tha_a00013-T1 CDS=1-1479
ATGTCTGAGAAAGATGAAAAGAGTTCTGAATTGGCTCCTGTTCCGACGGAGACCGAAGGAACCATGGATG
ACCTTCCTCTTGGGTGGCGATACTACAAACTCAAGATTGGAAATTGGAGAGCACCTCATTACGCAAGCCC
TTTTGCTCAGCTGCTCCTTGTGGCAGCAACTTTCTTCTTGTGTCCCGGAATGTACAATGCTCTGAATGGT
CTTGGAGGCGCCGGTCAGTTAGATCCGACTGTTCAGAACAACGCAACGGTGGCTCTGTTTGCAACTTTTG
CGGTAGTAGCCTTTTTTTCAGGAGCCATTTGTAATAAATTGGGAGTCAGACTTTCCTTGATTATAGGAAG
TTCTGGGTATACTCTTTACATGGCCTCCTTTCTCTGTTTCAACCATACCGGAAATGCACCGTTTGTCATT
GCATCTGGAGCTATTCTCGGCTTTTGTGCCGGACTGTTCTGGTCAGCACAGAGTATCATTATGATTTCTT
ACCCCGATGAAGAGAACAAGGGCACTTTCATTGGAATATTCTGGATGATATTCAACCTGGGCGCAACTAT
TGGAAGTCTCGTTCCTCTTATCCAAAACTTGCATTCCACCGGCGAATCTGTTAGCGACGGAACCTACATT
GGGTTCATAGTTCTTAGTGGCGCTGGAATTTTGCTCAattttgctCTTTGCAATGCCGATCAAATTGTTC
GAAACGATGGGTCCAAGGTGATCATGATGAAGCATCCGACATGGAAATCAGAGTTCATCGGTCTATGGGA
AGTGATGCGTACTACGCCTTGGATCCTGGCTCTGGTTCCCATGTTTGTTGCTTCTAATTGGTTTTATACG
TATCAATTCAATGATTACAACCTCGCCCGGTTTAACATTCGAACGCGATCACTGAATTCTTTGTGCTACT
GGTCTGCACAAATCCTGGCGGCTTTGGGTTGCGGCCGTGCCCTTGATTCGCAGCGATTCCAGCGCCATAC
CCGAGCTCGAGCTGGCCTTATTGTCTTGTTTACTGTATCATGGGCCGTCTGGGGTGGTGGATACGTATGG
CAGCGTACATATGACCGTGCCTCTGCCAGTCGGGACAAGAAGATTGATTTCACGGATTCGAACTATGGTG
CCTTGCTTGTCTTGTACATTTGCTATGGCGCTTTTGACGCAATGTGGCAGCTTTACATTTATTGGGTTTT
GGGAGCGCTGAGTAATAACAGCCGCAAGCTCGCTATACTTGTGGGGTTTTACAAATGTGCTCAATCGGCG
GGTCAAACAGTTATGTGGCGTATTGACGCTTTGAAGGCTCCTTATATGAATATCTTTGCTGGAACATGGG
GACTAGTTATTGGTGCACTTATCattggtgCCCCAGTTGTCTGGTTGAAAGTGAAGCGCCATACTGAGGA
AGAAGAGGATGTGAAGTTTAGCGATGGGACAGTCAACGAGCTCCACGTCAAGAGAGAGGACGCACCACCC
GGTGTTTAA
>Tha_a00014-T1 CDS=1-1176
ATGGCAAAAACAGTTCGATGGGGAATTCTTGCAACTGGAGCCATTGCCGAAACCTTTTCTCGCGATCTTC
TTGTTGATCCGAGGACAAGAAATGTAACCTCGATCATTCACAAGATCATGGCAGCCGCCAGCTCTTCTGG
CGCCAGCCGGGCTACTGACTTCTTGAGGAACGTCGGGGCTCCTCTAGAGGCAAAAGGATATGGATCTTAT
GAGGAGTTGGTTGCCGATCCAGAAGTTGATATAGTCTATGTTGCGACTCCTCACTCTCACCACTACCAAA
ACGCAATGTTGTGTTTGGAAGCCGGCAAGAACGTCCTGTGCGAGAAAGCTTTTACAGTGAATGCTGCGCA
AGCAAGAGCACTAACTGAAAAGGCGAgagagagaAATTTGTTCCTGATGGAAGCAATATGGATCAGATAT
CTTCCTCTATCCATTTACGTTCGAGATTTGATAACATCAGGGAGACTTGGAAATGTTACACGTGTAACTG
CAGATAACTCTGCCAATCTAAATCCCGAAGTTAGCTGGGCTGACGGTCAACATCGCATGGTGAATCCGGA
CCTTGCTGGCGGAGCGTTACTTGATTTAGGCATATACTCCCTCACGTGGATATTTCAGACCCTTTATCAT
ACCCAGGCTTGCCCAACACCTCCAACAGTCGTTTCGTCACTGCGAAAATATTCCACGGGTACTGATGAGA
TGACATCGATCTTATTGACATTTCCCCGTCCAGAAGGTGATGCTCACGGTATCGCAACTACTGCTATGCG
GATCGATAGTGACATCACTCAATCTGGGACATCTGGAGCGGCTGTAAGAGTTCAAGGCGATAATGGCGAA
CTTCAAGTCTGGCCTCCAATTTGGCGACCGACTAAGACAAAACTTATCCTCCGTGATGGCACTGTTGAGG
ACAAAGTGTGGCCACAGCCTGGGCCAGGAAAGGGGAGCGGATGGTTCAATGGTTTCATGGCTAAACATGC
TGAAGGTGAAGGGTACGGCATGTTTTGGGAAGCCGATGAGGCGGCATTGGCAATTATTGAAGgaaggaaa
gaaGGGCGATATGCGGATCTATCAGAATCAATTGCTGTGATGGACGTCATGGATCAAGTCAGAAGGCAAA
ACGGCCTGGATTATCCAGAGAAGATAGAGACTACACAATACCCGGTAGAGCTATAA
>Tha_a00015-T1 CDS=113-2263
AAGGCCTTAGACTCGCCCAACATAACACGCAGCTGGCTGTCTTTTCCAGTATTTTTCTGCTTTTCAAGAT
CTTCAAGATAGATTTCGGATATTCCAAGTGTCCTGAGTTTCAATGGCTACAATTCATACCCCGCCAACAG
GCTATCCGGCAGAAATCACCGGTTATGTCGACCCGTGGATTGCCAGCCCCGGAAGCACAATTGATGTCAA
AATATCATCTACAGAGCCGGAGTTAAAATATCATGTTGGTCGGCTTGTTAGTGGTCCCCAAGGCACAGAT
ACATCAGGGATGAAGCCGGAAATTATCAGTGCAATTCCTCCTGGTACATGTTCGGGACACTACCAAGTTG
CTCAGTCAGGCTCTTATGCTCTCGTTCCTGAAAGGGATTACCAGGTTAGAAACGCCGGTATAGAATTTTC
TGTTTATTTCCAATCGCATCTTCCTGCAGCAAAGCACACACAAACGCTTATCTCAACTCTCAATGTGTCA
AGCAAGACCGGATATGCGGCAGTTCTAACTGATGAGGGTGTTGAGTTCTGGGTAGGAACTGGTACTACAG
TTGATGTGATATGTACAGCATTCAAGCCAGAGCTGAAAAGATGGACTGAACTTCGCTTTACCATTCGAGG
GACGGCCTTTGAGTACGATATCATCCCAAAGCCTATTTTCACGGATATTCCCCAACCACCGGCGAGAGGC
AGCAGCACTCTTAGTGGGACGGCAGATATTGCCAAGCCTTGCGTCCTCACGCTTTCTGCTATGTTCGCAG
AGTCACACACGAAAGCATCTCAAATTGCCACGAATTTCTTTAACGGCCGTCTCGATAGCCCTACAATGAA
ATCAGCTGGCCCTAGCAACCAGGTTTTGGCTCAATGGGACTTTTCACTCCAAATATCCACCGACAAAGTC
ATTGATGTGTCTGGAAATGGTACTGGAGCGGAAGGACGACTTATAAATGGTCCCACGAGAGCAGTGACTG
GCCAAGATTGGGACGGGATGGAATCGGACTGGACGAAAGCCAAATATGGCTATGGAGCAATCCATTTCCA
TGAAGATGACCTTGATGATGCAAATTGGAGTACAGATTTCTCTATTTCTTTACCTCCAAATCTCAGGTCC
GGCATCTACGCTGTAGAAATCGAGGCTGCCTCAGGGAAGTATCTAGCATATGCAAACGAGCATGTGTTTG
ACCGCGCACACCTCAAGGACACGGTCAACACTGTTTGGAAAGCGATACCAGATAAGCATGCCGAAAAGAC
GGCGAGGAGAAATGATCTAGGACTGTCGTGTTATGACATACACAACGACAAATCTGGAGTGATGTACTCT
ACGGCGAAGCGTCCAATTCTGAACATGCGCCCCGACTACATTAGCTGGAACTTCCACAGACCACGAGGCT
TAAGTGCTGATTTATTGATGTTGGAATTCTTAGAGAAAAGCCAGATACCATATGACGTTGTATTTGACCA
CGACTTGCATACTTCGGGTGCAGCTGCCATAAGTCGGTATGGCACAATCATTACTGGTTCGCACCCAGAG
TACCACACGAATGAAAGTCTAGGCGCATACGCAAACTACATCAGAGCCGGCGGCAATGTCATGTATCTTG
GAGGCAATGGTTTCTACTGGAGCTGTGCCACCACAGCTGAAAATTTTCATAGAATCGAGATTCGACGAGG
CGGAGAGGGAATTCGGTCGTTTACTTGTCCTGGAGGCGACCGTATCTTCAGTAGCAACGGGCAGTCGGGT
CTCTTATGGCGATCCCGAGGCCTGCCTGCAAACTGCCTATTCGGAGTGGGATGCTGTGCAGAAGGACCAG
GCCCTGGAGTTGGATACAAGCGAACAGAAGCAGGCAAAGATACGTCCTTTGCATGGATGTTTGCTGGTAT
CAGCGAAGATGAGGTTCTTGGAGAATACGGCTTTGGAGGAGGCGCGAGCGGCGACGAGATGGACAAATGC
GACTACAAGATTGGAAGCCCATCCAACACAGTGGTTGTCGCAACAAGCATAGGCCATCCAGACAGATTTG
GCATGTTTCCTGAGGATATTTCGTTCCCATTTCAAAACGTCCTCGGCACGCAGACTAAAGAAGTCAGGTC
GGATGTCACGTACTATGAAACAAGCGGTGGCGGAGCTGTTTTCAGTGTTGGGAGCATCAATTGGCTCTGC
TCGCTTGGATGGAATCACTTTGAGAACAATATTGCGCGTCTTACGGGCAATGTGCTACAGGAATTTGTTC
GAAGACATCAGTTGCTGGATTAG
>Tha_a00016-T1 CDS=273-1223
GCGAGCGGAGTTGTCATATTCGGAAAAGCCACAACTGCTTCGGAAGTACTAATACCATAATAGGAAAATT
TCCGACCATGGAGTGGCAGTTGATTATGAAGGTGTGTTCCTCGGCACTGAACAATCCGATAGGCGCAGAA
GTGAAGTTAAAATAGCACCACCATCTTCAACGGCAtgttcaattgCATACTCTTATCGAAAACGCCAATA
CCTACGAACACAGCTTCACACCATTGGAGAAACTCAGTATTATTGAACTAAAATCAGCAACAATGACAGT
CACACCAGAGCAACCAACAATCATCAGATTGAGCGATGAAGAGTTGGCCACAAAGTCAATTACATCTTAC
CATCTCCAGACTGCTCTTGAGGCACTGCAGCAGGATGGTTTGGTCGTTCTCGAAAACGCCGTCAACCCAG
ATCATCTTGACCACCTCAATGAACGCATGGTCGCAGATGCAGAGAAACTCAAGGCTCGCCAGAAGGCTCA
CGTGAACTTCAGCGCTGAGACGCGCAATTTTCAACAAGAGCCCGTGCCAGAAGAGGGATACATTTTCGAC
GACATTGTTGCAAACCCATGGGCCGCCGAGATTCTCCAGCATATGTTGGGACCCAAGCCCAAAGTCCGCC
TTTACAGCGCCAATACCGCATTTAAGGCTGAGGCCCGCCAGCCCGTCCACATTGATATGTCTCGTGGTTA
TCCCCGTACGCCGTTTGGCTTCTGTGTCAATATTAATCTGGTTTCAACTTCTCCGGAAAATGGAGCTACC
GAGTTCTGGCTTGGCACCCACAACGATCCCACGTTGGAGACACTCACTATTAACGGACATGGAGACGATG
GCCCGGATCCAGCTATCGCCTATGAGAAAAAGGCAGCTCGCGCAAAAGAGCTTGGGCTCCCCATTGACTT
TGCCGATAAGCTCATAGAGGAGCGTCGCAAAGTGAGACCCCCTATCCAAGCCAGTCTTCCCAAGGGATCG
CTCATTATCCGTGACATCCGCATTTGGCACGCTGGCATGCCAAACCGAACGGATGACACACGCATCATGC
TTGTTACTGTCGCTGTGGCTCCATGGTACCGGAATAACCAGAAGATTCTGTTGCCGAAGCGCTGGCAGGG
CAGAATTAACTGGGGAAAGCTTGATCCTTGCATTGATTGGGTAGAGAATGATCGCGATTATCTACTCGGC
TCTCATGATATCAATTTATCACAGCTGCCTTAATAAGATGTAAATAAGATAAAGTGTTATTTGCGTGTGG
GGGATGGTTTCTGAATAATATTATATTGAGAATTGCGAAGAAAGCAGCGGAATTTGCAGGCGA
>Tha_a00017-T1 CDS=1-1611
ATGTCCTTTTCACCAAACGAAGATTTGGTGAGCTATGCGCGGACCGCCTGCGAGCCATGCAAGAGGAGCA
AGAGACGTTGTGATCGGGTTCTTCCAAGCTGCGAGCTGTGTAACAAGAAAGACGTACAATGCATCTATGT
GCGTCGGCGCCGTGCGCAGGACGTTATCCAGAAATCACATCATTCTGGACGGCACCAATCCCCTTCTACG
GCGACTAGTAGGAGATCAATGATCATCAGCCGTGAGTCTTCCGAGAGCAATGGAAACAGCGAAACTCCCT
CGTGTACCTTGTCGAGCGCCTACGTCTCTCGCGCGCACGGAGGCTCAGATGCTGCAGCCGCCATCTACTT
CATTGCCCCTGACATCTTCCATCAAGCAAGGCTTGACCTTCCACGACCTCAGCTCTCCCTCATTCACAGG
CCACATGATGCCTCGGACATTCACAAAATATCCTCTACGTACTTTGAAACGGTGCATTGGTGGATGCCCA
TAGTTTCAAGGAAGGGCTTCTTTGCCAAGCTCCTCAACCCTCTCCAACACAGccgAGCCGAGCTCTGCTT
ACTTGTAACGGCGATGAAGctcatatgctcccaggcccacATGCCCACCCCCGGAGACGATGCAAATAAT
ATCGTGGCATATAAGAGAGCGAAGCAGATGTATTTTGAAATGGAGACGTCGGGAAACTTGTCGCTTCGAG
TTTTACAGGCAGGCATATTGATTGCTCTCTACGAGACTGGCCATGCGATATACCCAGCTGCTTATCTgtc
cgttggtgcgtgcgTGCGGTATGGCATCGCGCTCGGAATTGATAAACTATTGCTGGAATCGGATGGTGCT
CATGACGGACTGCAGATGTATACTCAAACGGAAGTCGAAGAACAGAGACGAGTTTGGTGGGCATTATTGT
TGTTGGACCGGTTCATGTGCCTTGCAAGTCCTGAAAGGACGCCATCCACGAAGAATCCGACCTTCAATGA
TCTGTTACCGATTGATGACCAGAATTTTGATAGTGGAAATATCAAGCCCGGGGATCCATTTAGCATTTCC
GCAGGCTTCAATctcgagatgggcctGTTCTCCAGATTGGCCCAGGCTACATATCTCCTCAGCCAAGCTA
TTGAGTTATTGGCCCCATCACATCCAGCGGGGTGTGCCGATCTCGAGCGGCAGATTACACAGCTGCGCCG
CACAATTCACTCTCTCGTGAACATTTCCGATACCGAAGCTAGATTGCGCGATATTGAAACACACCCAGGT
ATCTGTCCACAATTATCAATATGTTATAGTACCATATTACTCCTTCAAGAACGTCATTGGAAGATGATGG
AAAACGTAATAAAGGCCAAGACGCAGCCATTTGAGGAGACTCTGGCCTCTCTAGACCGACTGTTTGGTTC
TGCAGTGTATCTTCACGCCAACCCAACTGTCTTTAATCTTGAACGCATGGCTACACCTTTGTTTGCCCAT
GTTGTGTATCACGCTACGCGCTTTCTCATCAAATTGTGCAATGGCAAGCCTGATAAACAAATGCAGCAAA
AGATTCATCTGTTTAAGGAATTATTACACAAGGCCTCCCAGAGGTGGCGAGTTGCAGTTTTCAGCTGGTA
G
>Tha_a00018-T1 CDS=1-1626
ATGTCCAACCCTGACATAGAGTCTACAGAGTCTTCCAAGCCCGCCGACACCAACTCCTCTGCCAGCCAAC
AACCTGTCGCAGAACACGAAGCTGATAGCGCTAATGAGAATGTGTTGCGCCATGTCTCGACCACAATATC
GGCACGGTCCGTAATGAAGCCTCCAGACTCGCTGCTACATGAAATATGTTTTGTTTCTGTAGTATCCATG
GGCCAGTTCCTTACGCTGACCGGACTGGCTCTCTCCGTCGTCACTGGAGAGCTCATCGGCCGCAGCTTCG
AGAATATTAGTGCGGGCGAGCGCAGCTGGTTTGCCGCCTCCTATTCCTTGACCGTCGGCACTTTCATCCT
TGTAGCCGGCCGCCTGGGTGACCTCTATGGCCACAAACGGATGTATGTGGTTGGATTTGCATGGTACGGC
TTGTGGAGCTTGCTTGCCGGCTTTGGTGTCTACCCAAAGACGCCGGCCTTCTTCATCACCTGTCGTGCTT
TTCAGGGCGTCGGTGCCGGTCTTATACTTCCCAACTGTCTTGCTATCCTCGGCCAGACCTACCCACCCGG
ACGACGCAAAGAGCTTGTCTTTAGCATCTTTGGAGCCATGGCGCCGGCCGGGTTCATCGTGGCCGGCATT
TTCGCTGCGCTTGTCTCGGAGCGAGTGTGGTGGCCCTGGAGCTATTGGATCATGGCAATTCTCTGCTTCT
TTCTCGCCACTGTAGGTCTCTTCGTTATTCCAAAGGAGAAATTCGTCGTCAGGATGCACGACTCGGTGCT
CGATCAGAACCGATTCAAATTCATCACCCTCATTGACATTCCGGGCGCTGTCACGAGCATCAGTGGACTA
GTCTTGATTAACTTCTCCTGGAACCAAGCGCCGATCGTAGGCTGGACAGACCCATACACCTACATCCTAC
TCATAGCTGGCTTCCTCTGCCTAGGCGCTTTTGTTCTTGTCGAGCGAAAGGCTAAATATCCACTTGTTCC
GACGTCTATCTTCACCAGCGATGTAGCCTGGACACTGAGTTGTGTTGCGTGCGGCTGGGCCAGTTTCGGT
ATCGCCTTGTACTACGTTTATCAATTTAACATCTTATTAAAGGGAGATTCGCCGCTTTTATCTGTTGCAA
AATGGTCCGGTGCTCCTGTCACGGGCATCATTGCCGGTCTCACGACGGCTTACCTGCTCAGTCGCGTGCC
TCCCAGCACCATCATGGTCATGGCGCTGAGTGGATTCCTAATTGGAAGTACACTGCTGTCTACACTCCCA
GTGAATCAGACGTATTGGTCTCAGATGTTTGTCCTGACCCTCCTATATCCGTTTGGGATGGACATGTCCT
TTCCGGCCGCCACCATTCTGCTTAGCAACAGCATGCCGCACGAGCACCAAGGGCTCGCCGCCTCTCTGGT
AGCCACGGCTGTTAATTACTCCATCTCCATCAGCCTAGGTTTTGCTGGAACAATCGAGACCCAGCTCAAC
GATGGTGGTAAAGACATTCTTAAGGGTTACCGTGCGGCTCTATACTTTAGTAACGGGTTGGCTAGCTTGG
GCATGCTGCTGTCTCTGGTATACTTTGCCGCTACCTGGATCCGTAGTCGCCGGAACAGGGGTGCTGAGAA
AGAGGAGAGTGTATAG
>Tha_a00019-T1 CDS=1-1245
ATGGACTCGTGGGGCAATGTCAAGATCCCTGACTATGCAAGTGCGGCCACAGCGAATGGGACTAATAGCA
GTGGCTGGATTAACTTCCAACCTACCGATGACATTCCATATTCTTCGCTGATCGGCCTTCCCGTGATCCT
CCCTTCTTCGGCTGGTGCCGGCAATACCACTTTTGCCTTGGAGTCGTCATATTTCTCGCTCTCTTGCGAG
AATCTCTCAGTGGTCGCAGACACGAATGAGTTCATCAACTGTACCGCCATTGAAAGTCAAAACGTATTCT
CTAATGACACTTTCTACGGGTTGTCTGACAGGTCGACATGGTCACTGTGCCTCGACGGCTTCTACGACCC
GAGAATTTGGGACGTGCGAGGTCATGTCTCGGCTTTTGGGAACGACAGCAATTTCGTGTACCCTGCGAGG
ACGCTTCTCTTCCAATCTTCGCAGCCAAGCATTGATTATGCCATAGGACTATGTTCCATCACAACAGAAT
ATGTTGAGTCTGCCGTTTTCTGCGTCGGCTCTCCTTCCAACACTTGTAGCGTAACCGCAGTTCGGCTATC
GACGCAGCCACACCCCGCCCCCAATCTCACCGATCTTTCGTTCTCGCAGGCGTTCAGTGAATTTAGCCTC
AGCATCACTGAATCAGACATTACGTCGCCCTCTCCTCCGGAAAATGGTGTCAGTTTGAGTGAGCTTTTCA
TCACAAACCCCATTACTGTCGGCCTGCCAGGACCCGCTGGAGCTGCCTGGGATGGGCTGACTGCGTCCTT
GTTTGGCTTGCGTTTGCAACAGTTACTTAATACATATTGGATCGGCAGCTTCGGCGTGGAAGGTATTATT
GACAAGCTTGCATTTTATCCGCCGGCAAACCGCCTCAATACGACCGCGACAAACGTGGTCTGGCAAGACA
CATATGTGGTTCACTGGCAGTGGTTAACATTGCTAGTTATCGGGAGCCTGTTGATGTTCGCAGCTGCGCT
GATCAGTCTTTATCTGTCGTGGGAGACTCATGCACCCGAGGTATTAGGTTATGTGTCGACGCTAATAATC
AATTCGCCGTATGTCCGAGATGGTAGAGAGGTTGGCAGCACGATGAGTGGCGAAGACCGAGCTCGAAAAT
TTGCCAAGCTGCCACTCAAGATCTGCGATGTCCAGCCCCACGCAGATATTGGCTACATAGCCATTGCCCA
AGATGATGGCTCAACCGAGCGTCGAGGGTTAGACCCTGATCGAGTTTATCGATAA
>Tha_a00020-T1 CDS=1-1230
ATGAAGTCGTCCTTTGTTATTCCCTGGACTCTCTGGAGCATCTCTGCTGTGATAGGCCAAGAGATACTCT
CAGATCCCGGGACTCTTGGCCCGGCTCTCGAAACCATCCACCTCTTTTATGATCAGTGGCCAACAGGTTT
CACCGTCTCCTCCAGCGGCCGCATATTCGTCAATTACCCTCCAGTGTTTCCAAACAGTATCAACTTTACA
GTCGGGGAAATTGTCAATGGAAGAGAAGTTCCATATCCGAATCTCGAGATAAATACTCCTCCTGGTGGCC
GTCTCAATTACTCCACAAATCCACCTACAAGCTCAAACAGTGAAGATCATCTCATAGGTGTAATATCTGT
CATCACAGATACCGAGGATAGGCTGTGGATTTTGGATTCCGGTAGAGTCGCATCAACCGGAGGCTTAGCT
GAGACTGCTTACGGTGGACCAAAGTTGATTGGAATGCACTTGACAAATAACACCATCTTCAAGAAAATTC
TTTTTGACCAGACTGCTGTACCTGCTGATGGATATCTCAATGATGTCCGTATTGATCTCAATCCAGCTCT
GACGCCATCAGGTCAAGGCGTAGCCTACCTTTCCGACAACAGTCCAGAGGGCCGCACTGCGATCGTGGTA
GTTGATCTTGGTTCTGGTGCTGCTTCGCGCAAATTGGTGGGCGACCCTTCCATCTCGTCACATCCAGGGT
TTGTGCCGTTTATATGGGGAGAAGCCGTCTATTCCAATTCCAGCGGCATCTCACACTTTAGTGTCGGCGT
TGACGGTATCGCATTGTCAGCTGACGGATCTACACTATACTACTGTCCAGCAGGGGGAAGATCTCTTTAC
GGCATTGAGACCAAATATCTCCTAGACGACTCTCATAACTCAGATGTCCTCTCGAGATCTCAAATCCAGG
TTTTGGGTGACAAGGGGCTCTCTGATGGACTAGAAACAGACTCTAACAATAACATCTACGGCGGCAACAT
GGAAGACAATTCCATCATCAAGTTCAATCCGAAAACTGGACTGGTGCAGCCATTTGTGAGGGACCCAAGA
CTCAGCTGGACAGATACTTTATCAGTTGCTACAGATGGATACTTGTACTTTACCGAGAATCAACTCTGGA
GAGCGCCTATTTATTGGGGTGGAATCGACCGTAGGGTGAAGCCATACGCAATGTTCAGAGTGAAATTGCC
CGATGGTGGAGTGAAGGTGTCTCGACCTCGGCAGGAATGA
>Tha_a00021-T1 CDS=1-2037
ATGGGTTCATTATCGTCCACGCAGCAACGGGATTACTCTACTCCAGAGGTCTTTGATCCAAAGCATGGCA
AGAAAGCAAATAAAACAATAGATATTGGTCAAAATGGAACGACTCTATCAGCCAATATCTATGGACGTGC
TCTTCAGCTTAGTACGTACCATCCCCATCACGGCATCATAGTCGCTGCCTCTTATGAGCAATTCGACGGT
GGAAGATACTACGATCCATTATACGTACGCGACTATCGAATGCGTATGCTCCATATGGTCAATGAAGAAA
ACGAAGGGTTTGGCTTATGTATTGGCAACATTGGCTCGAGAACTACAGTGGACTTGACTCAAATGAACAC
AGCCCACCTTGGTTTCGACACAAGAGTTGGTGCCGCGGTGCGTTATGTCGCGAGTGTTGATGAGAAAGGA
CGACTTAATCAGAGAGCCCGCATTTTCAACAATACCAGTCAAGAGATTCAGGTTGGATATCAGGTCAATC
TTCGAGTCAGTGTCCATCGAGCCTCGTACGGACAACTCACTGAAGGGGGCCCGATACCGTTACCGGAATG
TGAGAATGCTCTCGAAGTCAATAGCCAGGAATGTTCTTTTATCATAAGGAATAAATTTATTGGAGCGCAT
CTGAGCGGCCAATTATACCTGGATGGCGTTCCTGCACCACTGGTGGGCCTGACAAATAAAACCCAGCCGG
GTTTGTTAACAGGTGCGTCTACAGCAGATCAGTCTGTCTCTATCAAGCCGTATTCAGAAGTCACAATCGG
TCTGATTCTGCGTTTGGCACCCGGATTGGACGAGAACAACAGCTTCCCAGAACACCTTTGTGTCAATTCA
AAGACTCCGGGAAATGGATTGGCGTGGAAGAGGCCAGAAACTGTTGAAACGTATATTGTGCGGCGCAATG
TTGACTACGTTCTCGGCAACTGCGCGATTCCTGTCTCTGAATCAGAAGTCGCCCTCATTACCGACCATGT
AGCGCTGCCTCTAGGCTGGAACCGAGACAACTACTGGCAGTGGCGCCTGTTGCTATTGACCCGACGGAAC
TTGACGTCTTTAGTAACACCAGCCGCGTACAATCATTACAAGCGACTTCTCGATCAAACAATCAAGGGAC
ACTTAGATTGGGTGTTTTTCAAGGCTGAGAGACCCCATAAGTTCTGGCACAGGTCATACATTATAACAGG
CAAACCGAAAGATGGACCCGTGTACCAGCTCGATCAGCAATGTTACCCTATGCTAGAGCTTTGCAACTAC
TTCTCAGAGTATCCCAATGAACAGAGATTCGTGGAGGAGATTCTTTCCTCTCAAGTCATCACGGAAATTC
TCGACCACATTACCTCAAGGCAAGACTTGGCTACAGGATTGTTCCCTACAGATGAGACACCAGGCGACGA
TGAAGTTATATACCCGTTCCACTTTTCTAGTCACGTTTTACTCTGGTACACTCTTTGCCAACTGGCTAAA
TTAATTCGCTCGTTGCCGGCGACTTTAAGAGATACTGGGGAAAGATTGCAATCGCTTGCAGATGAAGTTC
ATACGCAAACGATGCAACACTTCCTAATCGCCGACCCTGATTCTGGACATGTGAAAATAGCTTACTTGGT
AGATGGTCATGGCAAGCACACCTTCTATCATGACGGAAATGATATCCCAACCGCCTTTGCTGCCAATTGG
GGATTCTTCCCCAACAGGAAGGATTTGGAGGCGTGGTACAATACAATGAACTACGCCCTATCGGAGGAGA
ACAGTCTAGGGTATAGCTCAGGAGGATCTTTTGCAGGACTTGGAAGTGTCCATTCACAAGGCCCTTGGCC
GCTTGGATACTTTCAAGAGATGTTGTACGCCGAGGTCAAAGGTAATGAAAGGGCAAAAGCAGGTGCTCTA
CAGCGAATTATCGGTGCCATGCAGTGGGACGGAACTTTTGGAGAAGCGGTAGACGTGAAGACAGGTAACA
CCACAAGCAAAGCCTGGTTTAGCTGGCCAGGCTCCATGATAGCAGCAGCTATTATAGCCGACTTAGAGAC
AAATTAG
>Tha_a00022-T1 CDS=35-1144
GACGAGCGTCTACTCTTCAATCATCGACTTCGTCATGGCCAGCATGGCTCATCTTGTCCCCAAGTTCGGC
TCAGAGAAGCTAGGGTGCGAGTCACCTTCAGTCACCTTGGAAGAAGCCTCCGGGAAAGGCCATTCCATGA
TGTTCAGCAAGAGTCCTCAGTTTGACGACAGTCGAGTTGCAGCATCAGAGTCTGGCCCGATTGGCTTTGT
GCCTTCATCGCCCGAAGAGGCGGAGCTTAGTCGTCGAGTTAATCGCAAAATGGACTTTGCCATGTTGCCT
TTGTTGTCCCTGGTATACCTATTCAACGGCCTTGATAAGGGCAATATCGGTAATGCTGAAACCCAAGGGT
TTACTAAGGCTATTGGAGCTGAACCAGCAGATCTCAATTTAGCTGTGTCGCTCTTCTTTATCACATTTGT
TCTCTTTCAGCCCCCCTCTGCTGCCATGGGTAGATGGGTAGGACCTCAGAACTGGATCCCGTTTTTGGCG
TTCTCTTGGGGGGCCTTAACCATCGGGCAAGCATTTGTTAAAGGACGAGGCTCGTTGATTGCGATTCGTC
TTGTGATTGGGCTTTTTGAAGCAGGATTTTACCCGACGTGTGTCTCTTACCTGTCTTTCTTCTACGGACG
ATTTGACTTGGCAGTAAGAGTGGCCATTTTCTATGGCCAATATGCGATTGCTGGAGCATTCTCTGGCGCC
ATCTCGTTTGGTGTGTTTCATCTAAAAAGTGGTAAACTGCTCAATTGGCAGTATCTATTTGTCATTGAAG
GCAGTCTTACATGTTCTGTTGCAATCTTAGCATGGTTTTTACTTCCTAGAGGTCCAGGTTCCGCATGGTT
TCTCAAGCAAGAAGAACGCGAATTTGCTGCAGAACGCATGCGACGCGATACTGCACTATTTGTTCAGCAT
GAATATGGCAAAGATGGCATGGAGAAAGACAGACTCTCAAGACGCGATGCTATCGAGGCCGTGAAGGACT
GGAAATTTTACGGCGTAATCTTCTTCAACATTTGTGCCAGTGTCCCCACGCAAGCGTTTAGCATATTCCT
ACCTCTTGTCCTACAGGGTTTGGGGTTCGAAAGTATCCACGCAAACCTTGTAAGCAGGCCAAAGGCTCAC
ATTGTTTTCCAGCATTGTAGTTAACAGCGTTTACACAGATGACAGTGCCGCCCTACGTCTGCGGCGCCGT
TGGCTTATACATCTTCGCTTTGAGTTCAGATCATCGACACGAACGTGGGTGGCATATCGTAGCAAGCATC
GCTATTGGAATCATCG
>Tha_a00023-T1 CDS=1-327
ATGCAGCAACTAACAGGTCCAAATCCAGAACCGGGAAAACGTACGCTGATCCTCGGTGCGAACGGATTTG
GCAATCTCGCCGGTATCATCGGTGCGCAGATTTTTGGTGCCAAGTTTGGCCCTTCTTACACAACATCGTT
CTATATTACTCTCGGCATTGCCATCGTTGCTCTATTAGGCTATACAGGTTACCGATTTGCTCTTGCAGCT
GCGAATCGATACAAGAAAGACAAGATGGCCCAAATGACCTCGGAGGAATTGGAGCGTGAAAGAACAGATC
ACATTCGATATGGCGACCGCAAGTACACCTTCATTTATGGATTGTGA
>Tha_a00024-T1 CDS=94-1290
CGGCACGCTCAATAGAGCAAATGCACCTCGCCAGCTATTCTGCACTACCAACTGCTCTTCCATGAGGGTA
ACTGAGCGGCGTCTTCCCAAGACATGTGGCCCGTGGAGCCAGGGAGGGACCCGAACAGTGCGCGTCGAGC
TGTCCACCGTCGTCGTGAGCGGACTTCACCAAGCAGTCGCAAACGAGTCCGCACTGCCTGCAATAGCTGC
AGCCTTCGACGGATAAAATGCTCAGGTGAGCAACCATGTTCCCAATGTCATCGAGCAACCAGGCATTGCG
AATACCCTTTGGAATTCGACAAGGTATCCGTTTCTCGCTCAGAGTTGGAGGCCCTCAAGGCTAGATGCGA
AGAACTGGAGAGGCGTAATGCGCCGGCAGCTCCAGCGTCCGCATTGGCTACATCACCATCCTCCAAGATT
GCCTCTACCTTAGAGATGAGCAATACCGGTACGGTATTCGGCAGTAGCGCCACCACTGAGGACTTTGCTC
CCCCTGAGGGGCGGCTGCTTCATGACCCAGATGGGACCGCGCGTTACCTTGGGCCGTCGTCTGGTGCGCA
CTTTCTCAATCGAGTCAAGGAGTTCATGGCAACGATACAGCCTCTTGTCGGCGCCCAACAAGGCTATCCT
CCTCATTCGGGACAAGCATTTCTCACGAGCGTTGGGCGTTACCAAACGTTTGACTCGAGGACACTGCAAC
TTCTGCCTGTTGACCCGCTGCAACTACCGAGCCAGACGGAGATGACCCTTATGGTCACCGAATTTCGGTT
TTTCACTCAGGATGGCAATGGGGATTTCCCTAGCGGTGGCATTTTCTACTGGGGCAATCTATCATTTGCA
AACCAGTTTCCTTATGATGCGGCAGCTCTGCGGACATCAGGTCAACTCGCGCTTTTGCACATGATTCTGG
CTGTTGCAGCTCGCCTGGGGTCTGCGGCGAACTGGAAAGATGAAGATTGTAGCGAGCGCTTTTTCTCCAG
AGCACAACAGATGCTCGGTAACCCCCTTGATATCACTTCTCACACCTCGCGCGACACTTCGGTCATGCTT
CTTATGGCATTCTATTTGATCGAAGCCAATCGTCGTGATGCGGCTTATATCATGGTTAGCGTTGCCCTTC
ATCTCGCCATAATGGATGGCGCCCATTGCAGCTACGGTCAGGGTGAAGACTTCAAACGCACGTTTTGGAC
CTTATATGTGCTTGATTGTTGGCTATCATCTGTGCTCGGACGCCCGCCTAGTATCTCAGACACTGCAATT
CATTTAACGTTGCCGGAGGAATCGCCGTGAGTCCATACAAATGATC
>Tha_a00025-T1 CDS=57-842
ACTACCTACAGCTGATATCTCTTGACATCGTGTGCCTTCGTATCGCACCAGCGAATATGTTACCAGAGAA
TTATTCTGACCGGCCAGTTGCTGTCCTAGGAGGAGGAGTATTGGGGAGACGCATTGCTTGTACTTGGGCA
TCTGCTGGATACGATGTCCAAATTCGGGAGCCAGATCAAAGCCAACATGAGTCTTGTCTCAACTACATCA
AGGAGAATGTGGCAAATTACCCAGCCGCTGGAAATACAGCCTCTGGAACCGTCAGAATATCCCGAGATCT
TGAAATGGCCGTTCAAACCGCATGGCTTGTCATTGAGGCAGTCCCTGAGAAACTTCAGATCAAAATAGAC
ACTTTCTCGGAGCTCGAAACTCATGCTCCTAAGGATGCTATTTTAGCCAGCAATTCATCATCATACAAGT
CTTCTGAGATGCTTGGAAAGGTCAAAGACACAACTAAATCGCGAGTCCTGAACACGCATTACTACATGCC
TCCCGAGAACATGGTCGTGGAGCTGATGACGGATGGATTCATTTTCAACAGGCTCTGGGCGGCAATAAAA
AGGGAGACGCTCTCCATTCTCGCCGAAGGAGTGTCAACCCCTGAGGAAATAGACGCTCTCTTTATAGAAT
TGACGAGAAGCTGGGGAGGACCCTGTAGATTTATGGACGCTGTTGGTTTGGACACTGTCGCCCTTATCGA
AGACCACTACATTAAGGAGCGTCAGCTGTCTCCAACTTATACTGTAGACTTCTTGCGTCGCGAATATCTT
GACAAGGGTAGACTCGGCGCAAAATCTTCTCACGGTGGCCTGTATCCACCCCAACCGAAGAGTGTCTCTT
AG
>Tha_a00026-T1 CDS=133-2070
TAATCCCAGATGGCACACTCAGATGTTTGTTGGATCTCATTACTATCTATCGGATCCGATCCTTGAGTGA
CGCGTTGTGACTCTGCAAGCATCGGGTGCTTCCAGGCGCCCGCTTCAACCCATTGTCAGACCATGAGAGA
CCGCATCGTTACACGCCGTACCCAATTTTCCAGTTGTGACGAGTGCCGCAGATCACGCGTTGCATGCGAT
GCACAGAACCGTCGCAGCGTTGCTGGCATACCGTCCGCTCCCTGTACACGCTGCTTGAATCGGAATCGAG
CCTGCACATTCAAATGGATCCAAGATGCCAAAGAGGGATCATCTCCTAGACATACAGCTACTACGGCCTC
AAAATCGCAAGGTCGATATAGACGAACGTCCCATATTCTCATCGATCAAGTATCAGCAGAGGAACCAATT
AATGCTTCTTCCCCGGAGGCTGCTCCTATCAACAACCATGAGTTCTGGCAGAATCGATTCAGGCCTACGC
CATACTCACGACTTGAGTCATCAGAGCAGGCTTTGTCGGACCTTGTATCACCCCCCTCAGACGCTGAGCC
GCATCCACTAAGCAACTCCCACTCTGAATGGCTTCACACTCTATATAGACAAAATTTCGAGGTCGTTTTT
GGGTCTTGGATGGGCCGGTATTGCTGCCCTTTCTTATTTGGACAAGATGACCTCGCCGAAAGGTATATCA
GCATATCAGATTTGTGTCGTCATCTCGACAGATATATGGCCGATACTTCCGAAGGCAGCCAGAGCTCGGG
CCAGGAACAGTGGATTCAAAACGACGAGAAACGAGACGTTTTGATAGAACAATCGTTGCGCAATACGATT
GCCGCATTCGCCGCAAGGTGGCTACCAATCACCTCTTCAGATGACTTGGGAGGCATTGATACCCTGCACC
AAATCCAGACCATGTGGCGGCAAACTCGAAGAGACATGCTGAGAATTATCAATCGCCCCTCGTATAGATC
GATGCTGTCCCTTTTTCTCTTTGCTTTGACTCCAATTCCGATGGGTATTTCGGAAGATGAGGAGATGGAT
GGTGTCTCTGGACAGGTTTGCATCCACGCGGCTTTGCAACAGGTCCAGTCTCTTCGAGCACGGCAAAGAA
ATCTACAGTTCAGTGGCTCAAAAGTGTTTCCTTCATCGGGTTCGACAGCAATATGTGCCACTCCAGAAGC
TGCCGACACTTCTGGCTTTATCAATGCAGAAAACATTGCGTACTGGGCGGCAATCACATTCGACACCTCA
GCATCCCTCACCCTCAATTGCAGACCACTTCTCTCATCAGGACTCTTTGGGTTTGAGTCCGAATTTACAT
GGAAACTGGTTCGAACTTGCTTGAATGTGTTTAATGAATCTTCAAAGAGTTGGCGCCTGGGCAGTGCTGA
GATGACAGATGAAAGGGCCAACGAGATTATCGCAGCCGCCGCTTGCTGGAAGCTGTTGACTTGGAAATTG
GCTGCTAATTTCAAAGAAGCTCTTCGGGATGGTCACGACGAGCATGAGGTTCGAAAGGCTCTTTCCTACG
TTAGTAATTCCGTCAAGGAGTTTGATAATACATTCCGTCCGTTTCTGGACGAATGCTATAAGCGCATGCA
GTTCCTTGGTCAACAAACAAAGCTTCGTTGGTTCTCACTGATGCTTCATTATTCACTAAGCATATTGATG
GTGCTGGATACAATAGAAGTCGTAGATCGGTACGACTTGCTTGTTGACCTTAAAGATGCTAGCATTGAAG
CAGAAAACACTGTTATGAATGCATTGGCGTTTGGACTTCATAATACCATGACCTTGAGACGAATCATTGA
TTCTCCTTTACCAGGTATGCCTGGGAGGAGCGGAATGACTCGTAGTATGACATTTACTGTTCCCCTCATC
GCCATCGATCCTTATCCGCATCATGTGGTGGCTTGTGTGCAACTCATGCGCAAAGCCATTGACCGGGACT
ACATGGATAAGAAAATCACACAGGAGTCATATGGCAGCTTAAGTTCAACTTTGGAATCCGCGTTGAAACA
TCTCCCTCAGAGTTCAAAATCAGTCCAAGCAGCTCGATAG
>Tha_a00027-T1 CDS=713-2266
TGAAAGCTTAGGAAAAGAGACTCATGCTATGCTGTAGTAGCTGGATGTTATCTCCCGTTTATAAAGTATA
TCACCGCTCATGAATGAAAGTGGCAACACGATGCAGCCGGACCGGATCAGACCCTCCCCCGGCCAATCAC
TCCAAGACTCAATGGATGCTAACAAGGATTGTCGGAACCGATGATAACTGTGGCGTCGAACGAGAATTGA
TGCCGATGTCACAGCCGTCTATGCATGACTCGAGTATCCGTAGGTCGTCAACAACCAGTAACTCAGCTCA
CCTTACAATATGTCGGATCCGATGATCATTTTCATTATCAGCCTTTTAAGCTCGAATCGATATCCCACTC
ACACCCAAAAAGCTTCCCCTTGCAGGCAATAGTTCGTCTAACAAAGTGCGGGGGAGACGCCAAGGGCAAT
TTCCCCCAGATGTTATGCCCTGTTTCCCCAGTTGATCACCCCTTCAGCATCCTTATGGGTCGCCCGTTCG
GCAAGCCACTGACAGTCTTGACCGAAGAAGTCTAGCAGCCCAGAACGGTTCGTTAGCCACAAGTGTAGGA
GCATATATGACGAGGAAACAAGCATATTTCAACCTCTTGATGGTCCCTACATCTCGTTATCAGAGAGCAT
CAATTCAGATTTCTTCTAAGTCACACCAGCATTATTCTTCAACCATCACCCCTGAGGAGTGTTGTCATCA
TCTCTCAACATCATGGCTCACTACAGTCCTTCCACTGAGAAAGCTAAGGTGATGGAGGCAGAGATGGCCA
ATACTTCTGATAGAAGCGGGAAAGTAGAGATTGACGATTTCAATGGCATCAGAGCGGTTTCAAGCACTAC
TCTAGAGTCATTCTCTCACCTGGATGAGAAGAAGATCCTTCGCAAAATGGATCGGCGGTTGATCCCCATG
CTTGCGATCCTCTATCTTCTCTCTTTCTTAGACCGAGGAAATATCGGCAATGCAAAGATCGAGGGCCTTC
AAGAGGACCTCAACATGTCGCCCGATCAATACAACTGGTGCCTGACTGTTTTCTTCTTCACATATGCAGC
TTTCGAGGTACCCTCAAATTTACTTCTCAAGAAGCTACGTCCTAGTGTCTGGCTTCCCACAATCATGGTT
GCTTGGGGCACGGTGATGACCCTAATGGGCATCGTACGAAACTATCACGGCCTTCTCATCGCACGCATTT
TCTTAGGTGTCACCGAGGCGGGTCTGTTTCCCGGCGTTGCTTACTATCTCACCATGTGGTATTGTCGCCA
CGAGATCCAGTTCCGCCAAGCGTTGTTCTTCTCCGCGGCCTCAATCGCCGGTGCTTTCAGCGGCCTCTTA
GCCTTTGCTATTGCCAAGATGGATGGGACTGCCGGGCTAGAGGGCTGGCGCTGGATCTTCATTCTCGAAG
GAATTGCGACAGTTGTGGCGGCGGTGCTGGCTTTTTTCGTTCTACAAGACTTCCCAGAGACGGCTACGTT
CCTCACTGAAGAAGAACGAGCCTTTGTGGTACTCCGTCTGAAGTACCAGGCCCAAGCGGGTAAACTTGAC
ACAGACCAGGTGCAAGTCGCCCAGGCCGAAGAGTTTCAGTGGAAGTATGTCTGGAGTGCCTTTAAAGACT
GGCAAATTTGGGTCAGCATCGTTGTTTATTGGGGCATCGTTTGTCCCCTGTACGGAATCAGCTTGTTTCT
TCCTACCATCATCAAAAATTTGGGTTACACATCGAACAAGGCCCAGCTCATGACAGTCCCTATCTACATC
ACAGCTGCTATTCTAGCCGTTGTTGTGGCATACGTTTCGGATCGTGTTGGAAAGCGAAGCCCCTTCATTA
TCGCCCTCCTATGTGTCATGATTGTTGGCTTCTCCATGTGTATCTCATCTAGCAATCCAAAGGTAGTCTA
CGGCGGCGTCTTTATTACAGCCTGTTCTATCTATCCAGCTTTCCCTGGTATCATTTCCTGGCTTGCAAAC
AATTTGGCCGGCAGCTACAAGAGGAGCGCCGGTATGGCAATTCAGATCGGTATTGGAAATCTTGGCGGAG
CCATGGCATCCAATTTCTACCGACAAAAGGACGGCCCTCGATACATTCTCGGTCACGCATTGGAGCTTGG
ATTCATTAGCGCTGGAATCATCGCTGCTCTCACTTTAGTCTTTGCATACATGCAAATCAACAGAAAGCGC
GAAGCCAGGGTGGCTCGGGGGGATATGAATCAATACACGGCTGAGCAGCTTTCTGGTAAAGGTGATAAGG
CATTGACTTGGAGATATATGCTGTGA
>Tha_a00028-T1 CDS=1-537
ATGTTGGAAATTCGAACCTTGTCAGCTGACGATTGGGAGGCATGGAAAGCTGTGCGCCTGAGAGCTCTGG
CAAATGCTCCTGATGCTTTTGGATCGGGATTCCACGACTGGGTTAATGCGCCAGAATCTCAATGGCGTAG
CAGACTATCAATACGAGATGCAATTGATCTTGTAGCATACAAAATTGATGAGGCTGCCAGCGAGCGCGCA
GTTGGAATGGCAACCGGGATCCCGACAGAGAATGGGGGAGCTGAGATTATCTCAATGTGGGTGGACCCTA
GCTTTCGAGGCAAAGGACTTGCTTCTTCTCTTATTGGAAAAATTGCGAGCTGGGCCGTGCAGTCTGGATT
CATCGAGCTTCGACTTGCAGTACGACCAGATAATGCCATCGCACAATCAGTGTACCAACGCAACAGCTTC
ATTGTATCCGACGAGCCTGGTGATGAGATTCCTGACGGCAGGCGAGAAATTATTATGGTTCGCAACCTCA
AAAATAAGCAGGCCTCCAGTTCCCCAACAACGCTCGAGAATCGTTAG
>Tha_a00029-T1 CDS=1-1035
ATGGAAGCAACACGAAAGTACAAGCTTCAAGCTCACATGAGCTCTGAAACCAGCGAATTGAGACCAATCG
CAACATTTCTGAATGGAGACAACTCCTGGCTATTTTCATTTCCTCGTCCCCTCAACGATCGCGCAGCTTC
TGGCAAGGTTTATTACCACATTGTCTATGAACCATGGCTGAACGGTTCAGCAAATGACATGAGCAAGTGG
CTTACCGATATCCTGCAACCCGTACATGCAGCCATAGATAGCCCTGCCGCTGTCGACGATGCTATTACCG
AAATCGAGAACTCGGCGGTGGCGCATCTGGCTAGGGCTGACAAGATTTCTACACCAAATACCTTGAGTGA
AGATGCGCTCAAGGTTGATGCTATTTTACTCATGTTTTACCTTCCTGACCATGTACATCAGTCGACTTTA
TACCAGTTTGACAAGCGGATTCCGGTGTTTGCAACGCCCGACGCGATGGCCATTGTCAAGAAGATGAAGC
ACTTCGAGACCCTGGAACTTATTCCATCTCTGTCGCCTACCGCAAAGACTTGGCGGGAGCCAAGCCTACA
ACCCGCAGCTGGATGGCCCTCATGGCTGATGCCTTGGTTCCTACCTGGTCATCGCGCAGTCAACCCAGCA
TGGGCGCTAGTGTGGACGCATACTGGTAATGATGGAAAGGAAGTGAACGAGAGCATTGTAACCTCCATCC
ACGGAAGCCAGGTGGACGAAAAACATCTCAATGCTTTCCTCGAATCTGAGCCCCCTACAGAGAAACTGGC
TCTGATGCACGGCTTGAAAGAAAGCGGACTAATCGGAGTCCAAATTGCCTTCGGGGCCAAGAGCGGGTTG
GCGCTGTATCGGAGGATACAGCCAAAGTACTGGTTGGCGAACCATGATGCCCTATTTACATACAACGGTC
TCTTATATAAGAGCGTACTGCTTAACGATGTTGGACGAACGGTAGATTGGGCCTTGGAGCAGGAGCAGAA
AGTTGGTGGACTAATAAGCAGCGCAGAAATGACCCCGGGAAGAAAGTCGAATTGA
>Tha_a00030-T1 CDS=1-447
ATGGGAACTGTCGCGGTTTTGGGTTCCGGATTGAGTGCGGTGCCAGTGATCCGGCAGGCCATGGTTCAGG
TTGTCTCAAAGTCTAAAGACTATAGGCTTCTAGTTGTGGCGCCGAACACTCATTATCACTTCCCTGTGGC
CATGCCACGCGCCATCGTCCCTTGTCAACTCAGTGACGATAAAATCCCAATGGATCTGGAGCCCCAATTT
AATGCGAACAGGAACAGCTTTACCGTCATGTTACACAAAAGTGGTCAAAAGGCCGTCAAGTACGACCACC
TCATCATCGCCATAGGTTCGTTTGCCAAGGATGGGACGTTGGGCGTCAGTGCTGGTACCACTCTGGATAG
CTTGAACGAGCCGCAGGACAAGGTTAGAAAGGCACAAACGGTGGTCGCAGCCGCGCGACAGGCCAGATGG
ATAACTTTAAACTGTTCAGCTTACTAG
>Tha_a00031-T1 CDS=11-1120
CATAGTCATCATGTTGCAATCCTTGGCCGTGATAGCCCTTGGGCTTCTTCCCTCTATTCACGCCATTACG
CTGACATTACCGAACCAACTTATTAACAACCCCGTTAAGGCAGAATCAGAGGTCCGCGCAGGAGACTTTG
ATGGCTCGAAACTGTGGCCGGGTGCGAATGAGACATCATACGACTGGTGGTATTTTGATGCTGTGTCTGC
CACAACAAATGAGTCTGTAACTGTTGTATTCTACAATACTGGCCCCGATGGATTTCCTTTTGGCTACAGC
GGCGGTGGTCCCTTCTCAGTCGGCATCTCTGGCTCCTTCGCCAATGGTAGCCTCTTTTCGTTAACCGCTC
CGGTGACCGGGGACGTGGTCATCAAAACCGACGAAAGTGGTATTTCTGGAGAGTGGAGCGGCTCCGGCTT
CTCATTCTATGGTACCAGCCTCGATGGCCCCAACCCAACATACGTTTTGAAGGTCGACGCCCCAGCCATC
GGATGCTACGGTACCGTCACGCTTCGTTCGAGAGCGCCGCCACATGTGTCGTGTGGCCTTGGCCACTCTG
GTTCTGGAGAAGAGCTATTTCCAAACGTCTTCTGGGCAAACGCGCAACCTGATGCTGACGCAGTCGTCGA
CCTGAGAATTCAGGGAACTCCCGTGCAGTTTGCCGACGGAATTGGCTACCACGACAAGAATTGGGGTGAC
GCGCCATTTGTTTCAGTCACCTCATCATGGTATTGGGGCCATGCACGGTTGGGGCCTTACTCAGTGGTTT
GGTTCGACGCGATTGATAAAGCAGGGAGAGAATATTTCTCCGGCTATGTAAGCCAGAATGGAGAACTGTT
ACAGGGCAGCTGCACTAAAAATGCTGTAGTGGTGCGACCGTGGGGGAAAAACAGCGAATACCCTCCTAAA
GCGAAGACGGGCATTATGGAAGGCTTGGATATAAAGTTCGATTTGGGAAAGGGAAAAGAAATGTTGGTTA
ATGTGACTACAGGACTTGTTTTAATTGAGACGGACAACTATGTTCGAACAGAGGGAATAGCCAAAGCTAC
TATAAAGGGGTCTAAAGGAAATGGAGTGTATGAGGGCCGCACTCTTTTTGAAGAGTTCAAATTCAACTAA
TAACAGAGACAAAGTGAGAGGATAAGAGTGGGG
>Tha_a00032-T1 CDS=1-1299
ATGGCGCCTCGTATTGTGCTTATCGGGGCAGGGAGCGCTATGTTTGGGTTGGGTGCGGTTGGCGATGTAT
TGAAATCCAAGCCGCTCGAAGGCAGCACCATCGTTCTGAATGACATCAACGCTGAATCTCTTGAGTTTGT
GACTGGGATCGCCAACGAATATATCCAACAACAGAAGCTCAACTACAGCGTCGAAGCATACGCTGATTTA
GACGACGCGCTCAAGGGGTGTGATTTTTGCGTCATCTCAATTGAGGTTGGAGACCGCCACACCCTGTGGG
AACAAGATTGGAAAATCCCCATGCAGTACGGGTTTAAGCAAGTCTATGGAGAGAATGGCGGACCAGGCGG
TCTGTTTCACGCACTCCGAATTATACCGCCGATTCTCGAAATATGCGACAAGATTAATAGAATCTGCCCG
GATGCACATATCATCAACCTGAGCAATCCGATGGTGCGCATTATGCATGCCATTAACGCCAAGCACCCCA
GGCTTAAATGTACCGGAATCTGCCACGAGGTCTTCTCTCTTATTGAGCACCTTCCCATCATGCTAAACAC
ATCTGCGGAGAATCTGGAGCTCAAAGCTGGCGGCTTTAACCACTTCAGCGTCTTGATTGAAGCGAAATAC
AAGGATTCGGGCAAGGATGCCTATCCTGACATCCGGGCAAAGGCTCCCGAATATTTCACCAAGGCCCCAG
CCGTTTTCGGATATATTGGAGAGCGCAAGCTTTTTCAAGAGATCTTGAAGCGTTTTGATGTCTTGCCTAT
CACCACAGATAGCCACTTTGGAGAGTACATTCCGTGGGCCCAGAGTGCTGTTGATCACCGTGGCATCATG
GAGTTTTACAATAGCTACAAGTCTGAGATGGCCGCCAATCGCGACGACGCCATGGGCCGCGTGGCTGCGG
GAACGCCTGTCGACGAATACTGGCGAGTTGTGAACATTATCGAGGGAATCATCGCCGACGACGGTCATTA
TGAGATGTCTGTTAACATCCCCAACGACGGCTTCATCGACTGCCTGCCTCGCGATCAGTGTGTCGAGGTC
CCTGCTACTGTAGATAAAAACGGTGTCCACGGTGTGAGGCTCGAGCCATACCCTAAAGCATTTGGTAATC
TGCTTAAGCTTCAGGTTGCTGTGAATGAGATGACCACGGAGGCTATCCTCACTCAATCAAAGAATGTCGC
CCTGCAGGCCCTGCTTGTTGACCCTGTTGTCGATAACGCGCAAGCTGCTGCAGAAATGTTGGACACCATG
ATATCTCTGCAGCCGAAGTGGCTAGGTTACCTTCAATAG
>Tha_a00033-T1 CDS=1-1902
ATGGACTCAGGGAGTCAGCATCCGTCTTCGCAGCCTGTGAAGAGGAGACGCATTACGAGGGCTTGCGATA
GATGCCACCACGGGTCTCTTAAGTGTGCACCGGGTCCGACGGCGCAGTCTTGTCAACCTTGCGCTTCATA
TGGCGCAGAATGCAAATTCGATCGACCATTCAAGCGTCGAGGGCCACCTGCTCGCTCTCGGACTGACAAG
GTTACCGGCCAACTGCAGCGGCGGCAATCACCGACATGCAGCTTGGTAATGGGAACGGGCTCGCCATGGG
AATATTCTCACGTTGCCGATACCTTGGTAATAGAATACCTGGCAGATCAATATCACCGGATTGTCTATCC
CATCCTTCTATATTTCCACTGGCCGAGCTTCTACGCAGATATTGTAGCCAGGCGATACCTGTCCGATCGA
TCCTTCTATGCTTTAACTATGGCGGTTTGCGCGACTGCCTCCACCCGACTATCCGGAGAGTTGCCCTCAC
GCATTGCATCGCTTATACAGGTCAAGAATAATTCGTCGTTGTCGGGCATGTTTTACACCGCCTGCATTAA
TGCTCTTCCGGTCCTGCATACGGACGAGGTTGAGTTCAATTTTATGCGTACCGAAGCACTGCTGGGCATG
CTATGTCTTGAATATGACAATATCCGAGGCTGCCATGCTCACCTTCATAGATATTTGGCCATGTGTGCTG
AGATAGGCTTCAATGATGAGACTCAATGGCCGCCTGGCCTCACCGCCATTGAAATTGAAGAGCGGCGTCG
GCTGTTTTGGCAACAATACCACTTTGATGTCTACCTTGCCACGATATTCGGTTCCAGCATCCGCCAGCGC
GGCCAGACGCAATGCCAGGTCTTATATCCGGCTGAGGTGTATGATGATAGCGATATTGGGGATACCGACG
TCCATCTCCGAGGAGACGATCACGTGTCTTTCATTCGAGGATGGAACTTTGTAACGGATCTGTACCGCAT
CTTGGAACACTTCGTTCATAAAGCACATCCACAGTCCTCACAACAAGCCCGAAGTGGTAGTCTGATGGAC
AAATTGCTCTCCAGTAATACAGATCCGGATACTTCGAACGTTGCCAATATCTTGGCCGTCTCGCAGGAAA
TGTATGATTCATTACCTATCGAGCTTAGGGAAGCTCGCCCTTTGACGGGTCAAATACATCAAGACAGGTA
CGGCTTTCAAGCAATCAACGCCACGATTACATTGACCACCCTGAAAATGGTCCTTGCCCGGACTGAAGAC
CGCAGCGTTAATCAGCTGTGCACCATGGCTGGGGGTTTTCTTGATGAGCTTTTAACAATTCCAACGGCGT
ATATACGCTCGACGTCCACGGCTATGATTCATCACCTTGCGGGTGTAGGACATATTCTAGGCTATGTTAT
TACTGCACCTTTATCACAGTGGACGTTTATTCAAGTACGATCCGCTCTCTTAGCTATGGCCGATCTCATA
AGCAGCCTCGAAACAGCAATCAAATCGTCGTCGGATATCGCATTAAAATTAAGGAATCATGTCGCGCGCA
TTGACACGTACATGACCGAGGCCGTGAAGAACAGCAGGCGAAATCAAGTCATACATAGCGCCATTCCTTC
AAACGATCCACGTCTGCTCTTTGTGCAAAACGATTCCCTGTCAGAACAAGATACTTTGTTACAGGAACGG
GAATTCCCCCTAGGCTCTTCGGATGCCAGACAGGACAATGCTTTCACAAGCGAGTCTGACATTAGACTCA
ACAGAACACAAAATGCGGTATTTAATGACCCGATTTTTGAAGGGTTCAACTTTCAGCTCCCTGACGAACT
ATCACTTGAGTGGCCTTTTTATGCTAGCCAAGGCGACCCATTCACCTTCCTGGGAAATAATACGGGACAA
GGACCAAGCTAA
>Tha_a00034-T1 CDS=1-1392
ATGTCCAAAGTCTCGCACTACAACAGCACCAATCCTGCTACCGGGCTGCTGGTGAAGAGCTTTCAGAGCG
CCTCCGATGAAGACGTCTTCTCGGCGCTGGCAAAGGCTCACGACGCCTACATCAAAATATGGCGCGAGAC
TCCTGTTGCCAAGCGATGCGAAATAGTGGGCAGAGCTGCTGCCTTGATGCGCGAGCGTAAGCAAGAATTA
TCCGAGATTGCCGTCATGGAGATGGGCAAGACCATCGGTGCAATGGAGGTGGAAGTGGACATCTCGGCAG
ATATTTTGGAATACTACGCCAAGAACGGTGAAGAGTTCCTAAAGACTGTGCCTTGTCCTGGTGTACCCGG
TGCCGAAGTCATTTCTGAGCCGATCGGCGTCATCCTAGCCATTGAGCCTTGGAACTTCCCCTATTATCAG
ATTGCTCGGGTGGCCGGCCCTCAGATTGTGGCCGGAAACACCATGCTGGTCAAGCCTGCATCCACCGTGC
CCCAGTGTGCCCTAGCCTTTGAAAAGCTAATGGTTGATGCTGGGGCACCCATCGGGGTGTATACGAATCT
TCTGTGCTCCGTTTCTCAGATTAACGCACTGATTGATAACTTTCTCGTACGGGGAGTCACTCTCACCGGC
AGTGAGCGAGCCGGTGCTGCAGTAGCAGAACGTGCTGGCCGCAATATGAAAAAGGTCGTGCTGGAACTTG
GTGGCTCAGATCCTCTCATCGTTTTGGAAGATGCAAATCTTGAAGAAGCTATCCAAGTGGCCGCCGCTGG
CAGAATGATTTGTATGGGTCAAGCTTGCGCCTCCATTAAGCGCTACATCATCATTGGTAAGGAGCGCGGC
GCCGAGTTTCAGGAGGGAATTGTGAAAATTTTCTCAGCTATGCAGCCTGGCGACCCAATGGATCGATCAA
CTACACTGGGGCCATTGTTTGCAGAGAGTGGCGTCCGTGACATTTTGGCCCAGGTCGAGCAGGCTAGGGC
TGCAGGTGCTACAGTTGTCCATGGTGGAAAGCGTGTTGACCGTCCGGGTTGCTATATGGAGCCTACTCTT
ATTACGAACATTTCTCCAGAAAACCCCCTCTACCAACAAGAGACTTTTGGGCCCGTCGCCTCCCTATACG
TGGTGGACACGGAAGAGGAGGCTATTAAAATTGCTAATGCAACCACCTTTGGCCTCGGTTCATCAGTCTA
TTCCTCCAACATTGAGCACGCTAAAGAGGTTGCTGCCAAGATGGAGGCCGGCATGGTTTTTATCAACTCC
GCTCTTAATGCTGGTGCGGATGTGCCATTTGGGGGTGTAAAGAATTCTGGATTTGGTAGGGAGCTTggcg
agTTGGGAATTGGCGAGTTCCTGAACAAGAAGTTGGTCCGGGTTCACCAAAAGTATCTGTAA
>Tha_a00035-T1 CDS=1-591
ATGGATCAGCCCCATCGTCTACAGCCTATCCCTCCAAACCAACTCACTGCTGATCAAAGGGCTCTATTCG
ATGATATTGTTGCGTCTATTGGTGTAGACTTGGATGCTACACATTCTTTCGTTACCCAAAATGAAGAGGG
AGCCTTTGTTGGACCGTTCAATGGCTGGATTCATTCGCCCATTACGGGAGCTGCAATTTGGAATGTCATC
AAAGAaatgagacgagacgagaAGCTGCCACAGAATCTACGACAAATTGCTATTGTTACGACTGGATCAC
ATTTTAAAGCCAATTACGAAGTATACGCCCACGCATCGATGGCACGACAATACTTTTCCGAGGAGCAAGT
CAATGCTCTGGCCACTGGGGCACTTCCTCACGGGTTCAAGTCAGAAGAGGAGTTGGTATACAAGTTTACA
AAGGCACTGGTGCAAGGGGGCCCTTTGGCCGATAACATATACGCAGAGGGGGTTAAAGTTCTTGGTGAAG
ACAAAGTCATTGAGCTGATTTTTTTGGTTGGGCTGTATTCGCTGGTTTCTATGTGCCTAAATGGATTCAA
CGTTCCTGTGCCAGCCACACCACGGAACTAG
>Tha_a00036-T1 CDS=178-1332
gaatcatcaccaCCTAGACACACCAGCCCTTGTTTCAATTACAACTTTCAGTCACTGTTATTCTAATATC
ATCGAAGCTTTCAATCACCACAtcaactaccatctcaactaccaacccaatcaccaaTATTCTATTTCTC
CCTAATTTAAAGACATAAAATATCACCTTTTTACACGATGGCATCCAACAATAACAAATTCGAAGGCTGG
GTTGCGTTAGACAAGAATGCTGCCGAGGGCCAGATGGTCTGGCAAACCTACGAGCCTAAGGCTTGGGAGG
AGACCGACATTGATATCCAAATCACGCATTGCGGAATTTGCGGTACAGATATTCACCAACTTCGATCAGG
ATGGGGCGAGACAGCCTATCCCGTAGTTGTCGGCCATGAGTTAGTTGGCATAACTGTCCGAGTCGGCAAG
GAAGCAGCAAAGACAGGCATCAAAGTCGGCGATCGAGTTGgagttggaGCACAAAATGATTCTTGCCAGT
GCCGCAAGCCTCCCCAGATCCGCGAGGATCACTCAGACTGCGACGCCTGTGCAACCGGTAATGAGGTATA
TTGCCCGAATATGACGTTAACATATGGTGCCCAATATCTCACTCCTGCTGGTGGAAAGAGTATGGGGGGC
TACGCTCGCTACCACCGTTGCCCGGCTGCCTTTGCTTTCAAGATCCCTGATCAGCTAGCTAGTGAGCACG
CAGCACCAATGATGTGTGCTGGCCTTACCGTCTTCTCGCCACTTGCTCACTTTGGAGCTCGCGGCAATGA
CCAGGGTCCTCTTGAGCAGAGGCTTAAGGGGATGAACGTTGGTGTGATTGGAATTGGTGGTGTGGGCCAC
TTCGCTCTCCTATTTGCCAAGGCCATGGGCGCTGACCGTGTCGTGGCACTCTCTCGTCGTGCCGATAAGC
GCAAAGATGCTCTAGCCCTTGGAGCTGATGAGTATATTGCTACGGCAGAGGACGAGGGGTGGGAGAAGAA
GTATGCTAGCTCGCTGGACTTGATTCTCTGTGCCGTGTCAAGTTCTAACATGCCACTAACCGACTACATC
AACCTGCTGAAGCGTGATGGCACCTTCTGCCAGCTCGGCCTACCGGACGATGGCCTGTTTAGGGTTGGGG
CAGGACCGATAGCTTCACAACGTCGGAAGTTAACCGGAAGCTTCATGGGCTCGCCACACGAAATTCGGGC
GATGCTCCAGCTCGCTGCTGACAAGGGTATCAAGCCGTGGGTTGAGCAGTGGCCCATGAGCGAGGCAAAC
CGCGCCATTGTGGATATGGAGAAAGGAAAGGCAAAATACCGCTACGTATTGGCTAATGATCATCAGGTGT
AGTAGCCTGATGGCGTCTCCGTATTACTCCATCTTATTTAAAAGGCTTGAATGTAGAAAGTTTATGTATT
CTAGACATACGGCATTGTGTATCTTAGGCAGCAAAATGGGTCTATGTACTTTGAATATGTGTTATCGTAT
TACAAATCTTACAAAGAATCATTGTCAAATACCCTATCCGTCAATGGGTTCGTTCCCAAGAGTTGTCGCC
CTGTACCAAAATAAGTATGACAGACAAAACTACCTGTTTGTAGTTTTTTCCCTATAAATTGCTTCTTGTC
CCCACGCAAGTATCGCAAGTCTCGTGAAAGATTTACTTTGCTATTATCCACGCTTGGGGGATTGTCCTGC
GGCCAGCTAGAAGAATAGTGGATACATAACTTAACATAGCCCGTCGGGCAGATAATCACAataatccgtc
aagcagttaatcataCTTAGGGCAAAAGAGGAACGTACGGTATGTAAGCAGTGCCTAATGGAGAAGTAAA
GCAGGCACTGCACTCTCCCATACCACTCCTTTTGTAGTAATTGTAGAAGCATAAGTTAGCC
>Tha_a00037-T1 CDS=50-1348
GTGCCCAACAGCTATCTACCGGTCCATTCACTTTACATCCAGCTTACAAATGTCACCAGTAAAGGACTTT
GACATAGCAATCGTTGGCGGTGGAATTGCGGGGCTGACATTGGCGATTGCTCTCAATTCTCGGTCGATTC
CAGTCACTCTCTATGAACAGGCGGCCTCATTTGGAGAGATTGGAGCGGGTGTCTCCTTCAGCCCTAATGC
CGTCCAGGCTATGAAAGTTTGCCATCAGGGCATTTACGAAGCATTTGAAACAGTCTGTACTAGAAATTTA
TGGCCATCCAAGGAGAAAGTTTGGTTCGATTATGTGGATGCATACAGCGATGTAATGTCCGACGGTGTTC
TTGCAACAGCGTTCACAATTTCGAATAGTCTTGGCCAGAACGGCCTCCATCGCGCCCATTTTTTGGACGA
GGCGGTCAAACTCTTTCCCAAGCAACTTGTGAGGTTTGGTAAAAGACTACAAAACATCACCGAAGATGGC
AACGGCAGACTCGTGATGCATTTCGACGATGGGACGGTAGCGGAGACTGACGCTATCATTGGCTGTGATG
GGATCAAGTCCCGGGTGCGCCAGGCCATAGTTGGCCCTGATCATCCATCCGCTCGGCCCGTTTATACACA
CAAATATGCGTACCGGGGGCTCATTCCGATGGAGGATGCGTGTGCCGCTGTTGGTGAAGAGCGAGCTCAG
AATGCTTGCATGTATATGGGGCATGACAAACATATCCTAACTTTCCCGGTGAACCATGGAAAGACTCTTA
ATTTGGTTGCGTTTAGAACGAGCTCGGAAGACTGGCCTGACGCTCAGAGATTAACCAGATCAGGCGAACT
GGACGAGCTTCTGCACGAATTCGAGGATTATGGGCCCGCAGTCATCAAGCTATTAAAGTTGCTCGATCCG
AAACTTAACGTGTGGGCGATATTTGACCTCGGATATCCCGCTCCAACCTTTTATAAAGGCCGCATTTGCA
TCTCAGGCGATGCTGCGCATGCTACGTCTCCTCACCATGGTGCCGGGGCGGGGTTCTGCATTGAAGATAG
TGCTATGTTGGCGGAGCTGCTCGCAGACGAGCAAGTCAAGTCACGGCATGAATTGGAGGCCGTGTTTGCT
ACATATGATGCGGAGAGACGATCAAGAGCGCAGTGGCTGGTAGAGAGCAGTCGATGGATTGGAGACTGCT
ACGAATTACGTGCAGAAGGGATTGGAAACAGTTTCACAAAGATTGAGGCTGAAATCAAGGAAAGAAATGG
GATCATCGCTGATATCAACATAGAAGAGATGTGCGCAAGGGCCAAGGACGAGTTGCGGAAGAGGCTATCA
GGCTCTTGTGAGAGGTAA
>Tha_a00038-T1 CDS=192-758
GTTTCTTTGGTTCGTTCGTCCATGGCTTAGTACTATGGGCTTCTGCCTACTATATCATCATCTTTTTCCT
TGGCGCGAGAGGTGACCCTCTATTCAAGTCTTCAGCAGAAACGCTCCCGGGCAGTGCCCCCATTGCTCTC
TCAGCTGTATTTTGCGGCATATGGGTTTCTAGGTCACTTCGATTCCAGAAAATGACATGGTTAGCGTGGG
CGCTTCTTACCACCGGGACAGGGCTAGTCGCTCTCATGAAACCAAATTCATCAGCGGGTATTTTATACGC
TATTCGCATTATTCCTGCCATTGGAGGAGGTTTCTTGTTCCAATTGCCTCTATTTGCTGTACAATCCACC
GCTGCCGGTCAGGATATTGGCATTGCCACGTCAATGATCGCCTTCTTTCGCAGCGTGGGCCAGGCATTCG
GGGTTGCTATTGGAGGGACAGTGTTCCAAAACGAGTTTGATCGCTTTCTGGCAACAGCGATGGCGGCAGG
TCGCATCCCACCAGATTTCGTGATCACGGGTGCTCAAGCTGCTGGCGCATATGAAAGAATCAACGCACTT
CCTCCTACCATGCATGATGTACAAGAAACCTATCGATATATCTATGCGGATGCCTTGAGAACTGTCTGGT
ATGTTACTACAGGTATTGCCGGCATGGGCTTCCTGGTTGGACTTTTAGTGAGAAATGAAAACATGGACCG
AGGGAATTATTCAAAGCAAACCTTTCAAGTAGAGGAGAGCAGAAAAAGTTCTTCGTGAAGATACCTAAAG
GGATCGTCGACTACAGATTCATTACTATAAACCATCGATGGAAGGAAGATAATGGATAAAATTGGTATAA
GAGATGGACTTTTGGTGCAGACTCTCCTCAACGTTTAATAGTGGGTAATCGGGAAGCTATCAATGGTCAT
GTCTCATAGAATCATGCAATAGAAGGCTATTGTTACATATGGAGTAGCAATAGTCACCCTTTAACAGGCC
CAGT
>Tha_a00039-T1 CDS=1-666
ATGCCTAATCTGCAGCCCTTTGTTCTCTACGCCTCTGCACCGTTTGCGGCCTCTGCAAACCCATGGAAGG
TGGCATTTATCCTCGAAGAACTAGAACTCCCATATCAATTCGAGAAAATCCAGGAAGCAGATAAGAAGCA
GCAACCTTTTCTCTCATTGAATCCCAACGGCAAAGTGCCATCTGGCGCAATCATCGACTATCTCATTGAT
GTTTATGACATCCAGCATACGCTGCACTACGCTTCCGGCCCAGAAAAACACTTGACGCGCTGCTGGGAGC
ATTTTCAGATGAGTGGCCAAGGACCATACTTTGGGCAGATGGTTTGGTATACCACTTTCCACCACGAGAC
CCTCCCGTCTGTTATAGAGCGCTATGGTAATGAGATCAAGCGTTTTTTGGGAGTCATTGACGCGCATCTT
GGAAGCCAGGGCACGGAATATTTGATAGGAGACCGTGTCACCTACGCAGACATCATGTTCCTACCGTACT
GCAAGGGCTTGGCTACTATCATTTACCCAGAACTGGATACATCTCAGTGGAAGAATTACACCGCTTGGAT
TGATCGCATTTCATCAAGGCCAACCATTGCGCGTGCCCTTCAAATAATGGACGCCGCAGTGCTGCAGCAT
AAAGAGTATATTGCATCGGTCGTTGCACAGAAATAG
>Tha_a00040-T1 CDS=1-2148
ATGCCGACTCGCCAGCATAACTCGGCAACCGCATCTGTCCCTTCATCTCGGGCGCCTCGGCCGCGTAAGC
GGTCCGAAGTTCAGGTGCAAGAGCTTCTCAGTCGCCTGAGGCAGTTAGAGAGTGTGGTAGACGGTATGAA
GGCTCAGGCACGAGATGAAGATTCCACAACTCGCCATACCAATTCAGGCAATGTGCCCGCCAGGAACAGC
AAACTAGATTCGACAACCCAAATAGACCCGGCGTCTCACGACATACACGCAATGGACGCATATCATGATA
ATACACAAAAGCTGAGTCGTTCGTTTGGTAGTCTTCATGTTTGCGAAGAAGGCACGCTGTATACCAGTAA
CGGCTTTTGGACTGCTCTTCATGGCGAGCTAAGAAGTGTCCGCGAAGCATTCGAGACCAGCGACATCATC
GATTTAACTGCCTTTGAAGACAGTCTCGAGGCAGACGGGGCAGAATCTGGTCCAATACCCTTCACCTTTA
GTCAAAGCAATCCGCTTGAATCTGCATTCCATCCGGCGCCACATCTCCTGTCTTATATCTGGCAGGTATA
TGTTGAGAATGTGGATCCTTTTATCAAGGTGCTGCATGTACCAACCATGACTGAAGTAATTCGGCTCGCC
GAAGCCGGCTTTGATAAGCTATCCCCAGGGATGCGCTCCTTAATCTTCTCCATCTCTCTAGCAGCCGTTA
ATTCACTGAGCAACTCTGATGTGCAAGAGGCGTTCCATGATGCCAAAGAAACGGTTCTCTCTAGCCTTGT
CCTCGGAACAGAGAAGGCACTATCACAAGCCGGTATCCTCAAGACGACCGACCTATGCGTTGCTCAAGCA
TCTTTAATCTACCTCGAGAGTGCAGGCCACCGGTATGGCATGCGGACTGTGTGGATGATGTCTGGTATTT
TGGTAAGGGCCGCGATATCGGTAGGGCTGCATCGCGATGGCGCTACTTTTCCAAGCGTCTCTTTTTTCGA
GGCGGAGATGAGACGACGATTATGGTGGCATATTTGCTGTTTCGATGCTCGTGTCAGCCAATGCTATGCT
CCTGAAACTATGATATCCAACAGCATTTTGGATACCAAGGAGCCCACAAATTGCAACGATGCAGATCTTG
AAGTCAACATGACCAAAGAGCCGACTGCGCGGGAGGGCTTTACAGATGTGAGCTTTACTCTCATGGCATG
TGAGCTGCGGCGTCTGTGCAATCATGTGCTCTCTTCATTGTCCGCTCTGTTGGCTTCTGGGGAGACGCAG
CAGGCAGCGCAGTGCGTCgcattgcgtAAGATAGAGGAAGCACGAGAGTGGGCGGCCACCCAATTTTTTG
GAAACTCCGGCACAGGGCGTACTGTACAACACTTTACTGAATTTTTCTTCGGCATGCTCCTGGACCACCT
CAGCATTATTGTGCGAGATACGAATATATTTGGGAAAGCGGCATCGGCCGACCAGACAGATCTTAGAGAC
AGATCATTTCTGTCCGCGGTAACTCTCATCGAGAACATAAGGAAATGGCGATATCAGTCCTCAACACATC
AATGGGGATGGGTCCTGGTAAATTTCCAGCAATGGTATGCTATCGGTATCGTTCTTATCCATCTCCAGAC
GCAGACATGGGACTCTGGATGTGAACGAGCTTGGAGTCTCGTAGTGAAGACCCTAAATGAAACCCCCCCG
GCTATGATGACGCAGAATCCTCTACGAGAATCTATAGTTGGCATGGTTACCGCTACACGCCAGCACCGGG
AAGAACAGCTTACACAGCACAATACTCAACCAAGAAGCTATGACAACATATCTCTGATGCCGCAAATCAG
CGCTTCAATTTCTACCCCAGCAGACTTCTGGTCTAACACTTCTGGTACGGATTTACCAACAGAGCTTTCT
ATTGATACATATGCAGCACAGGGCGAGATCGCAGAGCCACTCAACATACCGCTGAACACAAAGCCTGTAG
ATGTATCGCAAAGCAACCTCTCCAATAATCGTCTTTACCAAGAGGAAATTGATTCAGAGTTAAGTTATCC
ATCATGGTATATGGAATCTGCGGACGAGTTAGACACTATGGAATCCAATTTTGGGAGCTTGCAGCAATTA
TTCTTCCATAGTATTCTAGATACTAATGGGGGCTATATGCCGGTGTGA
>Tha_a00041-T1 CDS=1-1053
ATGAAATCCGTCATCGTCAAAGCGCACCCTCTACGATGCGAGATAATCGACACCCCCATTCCACAGCCTG
GGCCAGATGAGGTCCTCATCAGAGTCATATTCTGCGCCAGCAACCCACGCGATTGGAAAGCTCCCGATCA
TCTCATTCCTGGCATTGAGATAAACCAGGGCAATGAGATGTCCGGGATCATTGAAGCGGTGGGAAAGAAT
GTGTACGAATTCCGGAAAGGCGACCGGGTTGCAGCAGCGCATCCTATGCAGACGGAGAATGGCACTTATG
CGGAGTATGCGACTGCTCCTGTGAATACGTGCTTTCTGCTGCCACCGAATATCTCATTTGAAGAAGCCAG
TACCATACCATTTGCCTTGTGCACAGCAGCAATAGGCCTATACCAACGGCTCAAGATTCCGTTTCCGACA
TCCCCAGAGATCGCCCAAGTCCAACCTCCACTAATCGTTTACGGAGGCGGATCTTCCATGGGAGCGTTTA
CTTTAAAATTGGCACGGTTTGGACGTTTCGAAAAAGTCATTGCTGTATGTGGATCTGGAAGATCATACAT
CGAGTCGCTTGGCGTAGTTACGGACTTTGTCGATTACCGAAACTGCAATGTCGTCAATGATCTGAAGGCT
GCACTTGGAGGGAAGAAATGCTTTCATGCTGTTGATGCCATCAATGATAGTAACAGTTTTCGGCATCTAT
CAGAAGTGTTAGCGCCAGAAGGAGCTCGCATGTCTGTTTACCTGCCCCGTCTAGACTACAGCGATATTCC
TCCCTGGATATCTATTGGCATTACTTTCTTTGGCACAGTGCATGGACAGGCGACTCCAATCAGCAATGAA
GTATACAGCGAAGATGTAGATTTTGCGTATGCTTTTTTCCGGCTCGTTGGTCGATGGATTGCGGAGGGTA
AAATGACCGGACAACCACATGAAGTCCTGCCACGCGGATTGGAGTCTGTTGAAGAGGGTTTACGGATGTT
GAAAGACGGGAAAGTAAGTGCCAAAAAGCTCATATACAGAGTTTCTGATACGCCTGGCGTTAGTTCTGCA
TAG
>Tha_a00042-T1 CDS=1-1080
ATGGTCGAGCCGGCAGGGGACGGCCTACAGCTTCTCCATGCTTCAATAGTGCTGATTATCCTAGCCTGGC
TCACATTCATTGCACGGACATCAGTTCGTGTTTGGCGAAAAGCATTGGGCTGGGATGACATTTTGATGTT
GATAGGCCTCCTTCTCTTCACAGTAACAGCTTCCTTATGCATTGTCTGCAGCTATCTCGGATCTGGTCAG
CTTGCTGCCAAGCTGCATCCCAGTGATATCATGAAAGGAACCAAGCTCTTCTTCATCGCCGAATACTTTT
ACGCCTCCAGCACTGTCTTCATTAAGAGCAGCATCGCCATAACTCTCCTTCGAATCGCCGAATCTCGCCG
CCGCTACAGGTGGATTATTTGGAGCGTCATCATCGCCACGAGCATTTCCTGCATCGTATTCATAGCCGGC
ATTTCCAACATTTGTCATCCCATCACTACTCTATGGGGCGAAACTACTACCGGCACGTGCAATCTTGAAC
TTAACAGCGATGTCAGCTTCTTCTTTTCTGCTATAGAGATCATCACCGACTGGACGTTGGCGATTCTGCC
TGGAGCCTTGCTGTGGAAGATCCAGATGAAGAGCAGGGTTAAGCTTTCGGTAGCTATGATTCTGGGGATG
GGCGCATTTGCAAGTTGCGCAACAATTGTTCGACTACGCTACCTAACTCTGTACAACAACCCGGCAGAGT
TCATGTTTGGCACCGGCAGGATTGGCCTCTGGTCCATCATCGAAGAAGGCATCGGCATCGTTGCTGGCTC
TCTACACGCTCTTCGCCCTCTCCTCTCACTGCCCATCTTTGGCGGTAGCTCCAGCGGCGGCAACACCAGT
GGCTCAGCTTCGAATAATAAATTTATGCGGTCAGGGAGTGGACATCATCCGGGGATGCGTAACGACATTC
AATTGGACACGTTTCACCAACTAGCagatacagatggggaTGGGGAGAGTGCCAAGCATATTTTAAAGGA
GACGAAGGTTACGATGGAGAGGAGCGATCGAGCTGCTTCGCCGGGAGAATACGGCAGGAGTCAGGTCCTA
GGGTGGAAGAAGAACAATTTTGAGGGCTGA
>Tha_a00043-T1 CDS=187-1053
CTTTTCTGTCGGATACATGCATAAGTAACGAGTAGTAGTACGTCTGCAGCTCTCCTTTTCCTCCCAAGAC
CTCTATCTTCTGACCCCTTTGTTTAGTATTTTACCTTTGTGATATCACATTTTCTTTCATCTTCTCCCGT
CTCGCTACCTCCATTATTTTAACAAGCCTTGCCTAATATTAACACCATGACCGAATTTCTTATTAAGGAC
GAGGATTTAAGCAGCCTCAAGGGCAAAGTTGTTGTCCTTACAGGCGGCTCATCAGGTATAGGCCTCGCAA
CAGTCAACCTACTGCTGTCACTAGGAGCATCAGTGGTCAGCGGCGATCTTAACCCACCACCGGCTTCCGA
GTCGACTGAAACGCCTGACTTGCTCTTTGTGCGGACCGATGTGGCTAAATGGGATGACCTGACCGCTCTG
TTCAAGAAAGCGAAGGAACACCATGGCCGCATCGACTGCGTTTTCGCGAACGCCGGCATCGGTCCGCGCG
CCAACTACTTGGCTCTTGAGACAGATGACCAGGGGGGACTAAAGGAACCCTCGCATGAACTGTTGGACAT
CGGCTTGAGGGGCCTTATCAACACAGCTTCTCTTGCGGTTCACTATATAAAGGATCAACCTGAAGGTGGT
AGCATTGTGCTCATGGGCTCTAGCACCGGGCTACAGCCACTTCGAGCAGTCGACTATTCCACGGCCAAAC
ATGGCGTCCTAGGGTTCGGCAGAGGTCTTGCACGGCTTGCGGAGATCGCGGGGCTTCCCATTCGCATCAA
TACTCTGATGCCATCATGGACAACGAGCAACGTCCTCCCAGACTTGGAGGGGCTCATGAGAGCGATCTCC
CATGTGCCGCAGCCTGCTCTGGTAGTTGCGCGCGCTGCCGTTTATCTGATGGCAGATACATCTAGACAAG
GAGACGCGATCTTTGTTGCTGATGGCCAGTACAAGGAAATCGACAAGGCTGTGCTTTTGCCCGCCTACGA
AACCATTAAAGGAGAAGGAAACCCTAGCGATGATGCAGTTCTAAAACGCCTTTTGGAATTACCTGCGCAA
TAACTTAGAAGGATACAGTATGTAGTAGGGCTTCTTTAGTAGAGAGATTATATCCAAGTTTAGAATAAAG
GCATTGGAATAGATGGACAACGCCCTGACCTGACATTCATCCTCGAAATCCACAAAGAGCAATACCACGA
AAAGATCGCCCCTATGAATTCAAGTGAATGAGAAAACATTCGGTGTTCCATATTTAATACCAGTGGCTTA
GCGGTTCACGACTCGTAGACGTAGCTAGTGCCCCGCCGTGGTGGCCTGATGCTCTTTTTGAGGATGAGTC
AAGTACCTGATGATTTGTGATACGGCGCGAATGAACAGGCATATTACCTATTCATTCTATTTATTTTGTT
AAAATCGATAGTAACGTCTCTCAGGTGAATAATGTAGAACGCTATAATCTAGATGACAGTTAGCCAATAC
TAATATTCTTGAGAATGATCGCTGCCTTGGCCTTGCGAATCTCCAAAATTCTCCACACCGGGAGATGTAA
ATCACGGCCGGTCCGCGGGCCGGCTCCCTTCCATTAGCCGTGCGGATTTGCATCCCACTAGCCAATCATG
GGAGCCTGCTTCGTGTGCTCTGTAGCAAGAGTCGATCGACATGCTCACATTTACAAACTTGGGCCAAGTA
GTACTTATGTACAATGGCCACAGTTGCGCTATAAAAaaagaaaaaggaaaGAAGAGGAATAAA
>Tha_a00044-T1 CDS=40-1116
TTCCAGAGCACTGTCTGAGGAGTTGCCTACAATTTCAGCATGGCCGCTAAACTGCCTCTAGACGTAGCCA
ACCGGGTGCGGACCGTCTTTGTGACCGGGGCAAACGGCTACATTGGCGCCGCTGTCTGCCGAGCTTTCGT
CGGAGCGGGCTGGAGAACGTTTGGCCTTATTCGCAAACCTGAAGCAGCGGAAGAACTAAAGGCCGCTGAA
GTTATACCCGTCGTGGGTGATTTTACAGACCTCAGCTTTCTCGATTCCGTCTATAAACAGGCAACGGTTT
TTGATTCCATTATAAGTTGTACCGAGAACCTCCCCAGATATGCGGATCATTTTCTCGACGTATTGGCGCT
AGTCAAGGTCTTGGCTGGGCAAAGCAAGCGGAATGGGGTTCGCTCTCTAGTCCTTTGGTCGTCTGGTTGC
AAAGATTATGGGAAAACGGACATCCACGGATCTCTCTCATTATTTCCACATACAGAGGCATCTCCCACCA
ATCCTCCAGAGTTCCTCCGTCAAAGAACCGAAAACTGTACTCGTATATTCGATTATAGCGATATTTTTGA
CGCTGTACTACTCCGACCCACGAGTGTATTTGGTCGCAGCGGCAGCTACTATGGAGCCATGTTTTCTTGG
GTTGCGACTGAAGCAGTTGCCGAGAATGACACTCTTAAAATCCCAGCGAACCCCGACAACATCATGCATG
CAACTCACGTCGACGATTGTGGCACAGCTTACCTAGCTATTGCCGAGCACGCAAATCGAAGTGCGGTGGA
CGGGAAGATATTTAACATATCCGGATATCGGTATGAGACAGTGAGGGAGGTGGGGGAAGCCCTAGCGAAG
GAGTACGGGTTCAGAGGAGGGGTGGAGTTCGTTCCTCCTGCTAAAGCACCACCAACATTCCCCGAAGGGC
TACACATCGTTTTTAATTTTAGCCAGTGGGTCAGCGGCGATAATATCCGCCAGCTTACAGGCTGGACAGA
TCATCGCCCACTGTTTTCAGAAAATTTGGGTGTCTATCGACGAGCTTTTGAAACAGCTCAGAGGCGAGGG
AATGCTAACATCATGACTATTGAGAACAGAATTGGCAGTAACTTTGGAAAGGATGGGTTAGATTGATGTC
AAATTTAAAACTCAAGATCAGTAGTTGAAGCTTAGCCCGAAATGCGTGAGATTACATGTAGAATTTGGAA
TCAAC
>Tha_a00045-T1 CDS=32-580
GTCAATCCTCTTACAAAAAAGCACTCTCAAAATGGCACGAGCCACGCACAGATACAATGCCGAATATCCA
ATTCCATCAACTGTCTCGGCCAATGACGTTATAGATGTCCTTCATCTTCATGAAAATCTTCTTACGGTTC
AGCCGCAACTAGCTTCTTACAGCGAGATTAGTTCAACTGAAGCTTCCGATTTTGATACATATTTTGACAA
TCTTGACTATCCAGTTAAGGTATACAAGGCAATAGAAAAGATCATGATAATCCCGGGAATTGGGGACTGG
GGCAAGTACCCCACGACGATTATTGTTACCTTCCAGAATACAATGGATGGTCTCAAATCCCGTGCAGTTG
CGTCTGCGGGAGTAGTTGTAACGGCAACATATACGGTAAACAAGGCGAACAAGCAAGATTCTATATGTGA
TACGAATGATGGAGATAGTTTAGATGACGGCAGCGGGATTTTATCCCAGAATGTGGTTTTGGAATGTTCC
AGTTGGCTTATGCCATTTGTGAAGCAGAATATGGAAGGTGCACAGAGGAACATGTGTCAAAACTTGGTAA
AACTAGCGCCATTGCGATAGACACGGTTATCAGTTGATCATCAAGAGTAGACCAGCATACACTCTGTTAA
CCTTAATTTTCCAAGCTTTACTTGGATCTGTGGGGAAGACTTTGAGCCAAAATACTTTACAATCG
>Tha_a00046-T1 CDS=90-1592
CCAACTCGAAGCTTCAACGTCAATTCACACCAGATTATCTCTCCTGAATACAAGACGAAGAAATACTTAG
ACCGAAACTCTTATTCAGAATGAATGCCTGCGCCTACTGCAAAAACGGAAAGCGGAAATGCGACAAAGCA
CGACCTTCGTGTTCCAACTGTATACGCCTCCATAGAACCTGTATCTACACAGAAGATGCGGTTCAGGTCA
ATTTTCCCACTAGTCTATCAGGGCAACAAGACCCTGCTAGCAGATCTGTTCCGATAGCCGAAGACATGCA
TGCATTTGAGCTCCCAGGATCACGTTTTCCTCGGTCTATCTCAGCACTTAGTGCAATAAACCAGATACCG
CTACGGCAGCCCATGATAGATCTCACAGTGAGAGCCGAAGCACTTCAGATATTGGGATCATTGGACAAGA
TGAACGAAATAGCGGCACAATACTTCGTTGGCACGCACCAAAGGATGTCAATACTATCCAAATCTAGGTT
CTACAGGAGCCTTCAAACCATATATGCCGAACCAAAAGCTGACTTCTTAACACTATGCCTATGCATGTAT
CTAATTGAGCAAATTCCTTTGCACCAACCAATGAGCATGCAGTCGACCCCCTATGTTATTATTAAGAGCT
TGCTTGGTATGCTCGAAGCGACAGAACAAATATCACTCGATATCGTCCAAGCCAGAACACTTGTAACCTG
CTATGAAATAGGTCATGGCCTTCATACAGCGGCCTGTATCTCAGTTGCTGCGTGTGCAAAAACAGCTCGA
GCTCTGGGTCTTCATAAACAAATGCGCCGCAACTCAATAAACGAGATCGACGGGCTCATTGCAGAGGAGG
AAAAGAGAACATGGTGGGCGATAATGAACATGGACAGATTTGTTGGGCTGTGTAGTGGCGACTTTTTATT
TTCGACGGAGGATCCTGAGGGATTAGATCCGCTTCCAGTTGAAGATTTGCTATGGTCGCAGGATGGTGAT
CCAGTAGACTTGACAGCCTCGATCCTCGGCGCACCCACGCTTGCCACACCCCCAACACAGTCCGTGGGGC
AGATGGCTCGAGAGTGTCAGGTCTCTCACCTGGCCGGCCGGGTGATCCGACACACCACCAATCCCACATC
TGATCCCAGCTTCAATGCGGAGGAAGCGATACAGCTTGAACGTACATTACAGACTATTCTGCTGTTGCTG
ATTGATGAGGATCTGACCTTTGGAAGATATTGTGGAGCCCTTGGGATCTGTGACAGCGCACTTTTCACAC
TTTACGAATTTCTACTTAACCACTGCGACGAGCATGGGCCAGAAAAGGTCAGAATACTCGAGTCTATGCA
AGAATTGTCAGAGAGAGCCGTCATGTTTGCAGAAGCTGGTTACGCGGATAAAGAAACGTTTTATCTCGAG
ACTCTTTCACCCTTCCTCCCATACTGTCTTTATCAAGCTGGAATCGTGCAGTACAGGTTGTGGAAACAAA
AGGGTGATTTAATTCATAAATCGCGGCTTGATGCCCTCTCAAATCTTCTGAGAGGAAATGGCAAGCGATG
GGCTGTTGCAGGTAAGCGTCTTAATCTTCTTCAGACAGAAAATCCCTATTGA
>Tha_a00047-T1 CDS=1-1026
ATGACTTCTCCAACGGCCCTTATAATTGGTGGTACTGGAGCTCAAGGAGTACCGATTGTCGAAGAGTTGG
CCAATCATGGCTTTCAAGTTCGAGTTCTCACAAGAGATGTTACCTCGAGTAACGCAAAAAAACTCTCAGA
GCTTCCAAACGTGACCTTCTCTCTGGGTGCCGTGGACTCTGTTCCTGACCTGAAAAGAGCATTCCGCGGA
ATTGACTATGCGTTTGTCAATCTCAATAGTTGGGCCCTGGGTATCAAGGATGAAATATTTTGGGGTATTC
GAATCTTCGAAATTGCAGTACAGAGTGGTGTAAAGCACTATATATGGTCATCACTTGACAATTTCTTTTT
GGAAACGAAGTACGACGACTCTTTTCGATCTGTTCATTATTATGGCAAAGGCCATGTTGAACAGTGGATA
TCTGCGCTGCCCCAATCGCCTATGAGATGGACAATTCTTGCCACAAGCCCGTATCTTGAGCAACTGTGGG
GTTTAATGAGGCCAACGAAGGGCGAGGATGGTGTTTACGATTTTCGCTTCCCtgttaacgatggtggctt
cccATTGACTTGTTTGGATGATATGGGATACTACGTTCGTTGGATCATCGAACATCCGAAAAGATCTGCG
GGGATGAACCTTAAACTTGGAGTGGAACACGTTACGCCAAATATTCTAGCCAAAGCCCTCACAGAGGCTA
CAGGTCTACCTGCAAAGGGAACCAATATTGAACTGGACCAATGGTTTGAGGAAGTCGGCTGGGGCCCCTC
TCGAGAACATAAAATGGGTTCTACCACTGCCGGACCAAATGACCCAACGCTACATACAGTATATGAAAGC
TTCTCTGGTTGGTGGAAAATGTATCAGCATTCTATTAACAATACAGGCTTAATCAGGCGCGATTATGCGC
TTTTAGATGAGATCCATCCTCACCGGACCAGGAATGTCAAAGAATGGATGCAGAAGGTCCACTATGATGC
GGACAAACTCGACATCGTCACGGTGACTGCACCAATGGCGTTGTAA
>Tha_a00048-T1 CDS=7-936
GTAACCATGGCGAAGCTTTATGCCATCTCCGATTTGCATCTTTCGTATCCCCTAAATGCCTCAACATGGA
ATCTTCTGCAGCCAAAACCACCCGGTAGTGGTCTCATTCTTGCAGGTGACATTGGCGAATCAGCTACGCA
TTTAACAGCTGCCTTTGAGCGCGCCAAAGCCTGCTTCACGCACGTATTCTGGGTCCCAGGAAACCATGAG
CTCTACAGCATCTCGTCTCATATGGCCAAGCACCCTGCCGATCAACTTAAAGGTGAAGCAAAATACAATG
CCTTGGTGGAACTGGCACGGGAGCACGGTGTCCTCACACCAGAGGATGATTGGATGCTATGGCCGGGGCC
GGATGGCGTTGATGTGGTGATCGCGCTAGTATTCACGTTATACGACTATTCGTTTCGCCCAGCAGAGGTC
TCCCGAGAGAAAGCGTTGGAATGGGCGATGGAAGAGAACATTTATGCAACAGACGAGGCCGTGCTGCATC
CAGACCCATATGACTCGCGGGACGAATGGTGTACGAAACTGTGCGAGAGATGGGAACTTAAATTTTCCGA
CTACGCCTCGAGATATCCGAATTCGAAATTTGTGATTGTCAATCACTGGCCTCTACGAGAAGATTTAGTC
TACATTCCAAAAGTCCCTCGGTTCTCTCTGTGGTGCGGAACGAAAAGAACTCAGGATTGGACAGAGGTCG
GGCGTTTTGGGGCAGACTATGGCGGGGCGCTGGTGGTGGTCTCAGGACATTTGCATGTTCGACGGACAGA
TGTCAAAGAAGGGGTGAGATATGAAGAGGTCAGCTTGGGATATCCCCGGCATTGGGAAAAGGCACGGGAT
GCAAGTAAAGGGGCCAACGAAATGTTGAGACAAATTCTTCCAGTGGCAGGAATAGCCGTGGAAGAAGGTC
AGCGGATATGGAGGTCACAAGGGTAGCAAGCAAGACCTATATGAGACGAGAAGAATGAACCGATACGATG
TACACCTACATTATGAATGATGTTGCCCTTTCCATGCATTCTTTGGATGTGGGGGCGACGGGATACGCGG
TGTTCAGCGTCACATGGAATGAGACATTCCTGCTTCTTGAGCCACTAAAGCTGTTACGCCAAAAGATTTG
TTGTATTAACAAGATGTCGGTGCATCTTGAGGATTAATAGGCTTTATGATACATTTTGCGCAATGGACAT
GGATGCCAGCTCTGGTTCCAGACGCGACAATGTAATTGCTGATTAACAATAAACATGTGTCGACGAGCAG
GC
>Tha_a00049-T1 CDS=76-1104
GATAACTTTACTCTTACAGCTCGGCTGAGTAACTATTTTGACCACTTATCGTCAACTGAATCAAGTATTT
TAACCATGACACGACTCCTGGACGCAAGCTTTCTGCTTTTGCCTGTCATCGCATCGACATTATTCGGCAC
TGCTTCCGCACAAAGCACATGTGCAACTAAGGGAAAGCCGGCTGGCAAGGTTCTTCAAGGATACTGGGAG
AATTGGGATGGATCAGCTAATGGTGTTCACCCCGGATTTGGATGGACGCCTATCGAAAACCCTGTGATCG
CACAAAATGGCTACAACGTGATTAATGCCGCTTTCCCAGTCATTCTCTCAGATGGTACGGCACTGTGGGA
AGATGGCATGGATGCTACTGTTAAAGTTGCGACACCAGCCGAAATGTGCCAGGCCAAAGCAGCTGGTGCC
ACTATCCTCATGTCTATTGGAGGTGCTACTGCTGGCATCGACCTCAGCTCTAGCACTGTCGCCGATAAGT
TCATCTCGACTATCGTACCAATCTTGAAGCAGTACAACTTCGACGGCATTGACATCGACATTGAGACGGG
ATTGGTTGGAAGCGGCAGCATCGGCACCCTGTCCACGTCACAGGCCAATTTGATTCGCATCATTGATGGT
GTCCTTGCACAGATGCCTTCCAACTTCGGCTTGACCATGGCACCAGAGACGGCGTATGTGACAGGTGGCA
GTGTTGTGTACGGATCCATCTGGGGTTCTTATCTCCCAATTATCAAGAAGTACGTCGACAACGGCCGATT
GTGGTGGCTAAACATGCAATACTACAACGGCGACATGTATGGTTGCTCCGGCGATTCATATGCGGCCGGC
ACTGTTCAAGGTTTCACCGCCCAAACCGACTGCTTGAACAACGGCATCACTATTCAAGGCACCACAATCA
AGGTTCCCTACAACATGCAAGTTCCTGGATTACCTGCGCAATCTGGCGCTGGTGGTGGCTACATGACCCC
AAGCTTGGTAGGCCAGGCATGGGATCACTATAACGGCGCTCTCAAGGGTTTGATGACGTGGTCAATCAAC
TGGGATGGATCCAAGAACTGGACATTTGCTGATAATCTGCTTACAAGGATTTAAGCTGAGGTTGTGAGAA
GAGAGCAGGAGTTTATA
>Tha_a00050-T1 CDS=216-977
TGCAACTGTTTCTATCGGAACTTCTGCTGTCAAATAGACATTTTGTGAGATTCTCTTTATGATTCAGGGG
AGAAAATTTACAAAAACGTTTTGTTACGTAACAGAGGAGCCCCATCGAGTATATATTCTTCATATCTTCT
CATCCGCTCTCCAATACCACTCACTATTTTGTCTTCCAATTCCCCGCCTGTCAAATTGGAAACTCATCTA
TCATCATGGCATCAAACCAACCAAAAAGCTGCTGTACAATTGGTACTCTCCACGAAGGTACCCCAACGGG
AAAGCTTATCAAACTCGAAGGGGGGTTCGATGCCTATCTCTCAACTGCGCCGGACGAGAATCTGAACAAA
GGTATTGGCATTTTATTTGCTCCAGAGGCAATGGGTATATATCCGAATAGCCAGCTCCTGGCGGACAGTT
TTGCCGCCAAAGGATACACTACGCTTATCCCAGACGTGTTCAATGGAGATGCAGTACCATTGAACAAGTT
CCCGACCATTGACCTAATGAGTTGGCTTACCAAGGGCTCCAATGGCAATAATCCTCATACTACCGAGCAC
GTTGACCCTATTCTCGTTGCTGGAATCAAAGCATTAAGGCAGTTGGGAATACATCGAATTGGAGGTGTCG
GATACTGCTTTGGTGCTAAGTATGTATTACGGCATTTCAAGAGCGGTATTGATGTCGCTTTTATTGCTCA
CCCAAGCTTCGTCGAGGAAAACGAGTTGGCTGCTTTATCGGGACCTTTGTCCATTGCAGCGGCTGAAACT
GACTCTATCTTTACTACCGCGATGAGACACAAATCGGAAGAAATTCTCATCAAAACGGGACAGCCCTTCC
AGATAAACTTCTTTTCTGGAGTTGAGCATGGCTTCGGAATTCGAGGTGATTCAGCTGTGAAGGTACAGAA
ATTTGCCAAAGAACAAGCATTTTCCCAAGCAATTGCCTGGTTCGATGAATATTTGTTGAAAGAATAA
>Tha_a00051-T1 CDS=1-759
ATGGGGAAAGACAGCGAAAACAAGATCTATGTAGTCACCGGTGGAAATAGGGGGCTTGGCCTCGGACTTA
TTAAGGCACTTCTTATCCGCGCCAACACGACTGTTATTGCAACCGTTCGCAACGAGCATGGCATTTCAAC
CCTTATCGAAGAGACTAAAATGGTGGATAAGGGGTTAGGTAGTACCCTCCTGATAACAATGTTGGACTTC
TCAACGACTCTCTCCCTTGCTCAAGTTAGAGATGCCTTCAAATTCGATATAGATCATATCGACGTTCTCA
TCAATAATGCTGGAGGTGCCCCACCTATGGTACCGGCGGCCGAGACAACGGCAGAAGATTTACGCACTGC
CTTTGAAGTTAATACGATCGCTCCTCTGATGGTTTTCCAGGCACTATGGCCACTACTACAGAATTCACCT
TCGCCGAAGCTTGTGATGATTACATCTTCAGTTGGTAGTATTGGGGAGATGGAACCTGTGCCCGGTGGCG
CCTATGGCCCGAGTAAGGCCGCTCAGAATTGGCTCACCAAAGCCTTGCATTTGGAAAATAAAGACAAGGG
CCTCATTACAATTGCGCTGCATCCAGGTTGGGTCCAAACGCGTGCGGGACAATTTGTTGCTGATCAATGG
GGGTTTGCATCTGGCCCTCCAGATACGATTGAGGGTAGTGTAGATGGGATGCTGAAGATTATTGATGAGG
CATCAGAGGAGACGTCGGGGAAGTTTATCACTCAGAAGGGCCAAATTTTGCAGTGGTAGATACCTCTTGA
ATGATTCTGATTGGTTTCAATAGCTTAGAATGGGTTATCATGACCAACAAATTAATATGAGTAATATCGC
A
>Tha_a00052-T1 CDS=1-867
ATGGCATCATCAATTGTTTCCACTttccacttTGATTCCTACCCAAGACTGTCACCTTCAAGGCTACATA
AAGAATTTAGGGGAAAGACAGTTCTCGTGACCGGCGGTGGTTACGGAATTGGCTCTTCAATTGCTCGTAG
CTTTGCTGAAGCTGGTGTTGCGTCGATTATCTTGGCGGGACGTACTGAGGCCAGTCTGAAGTCGACAGTT
AACGGCTTGGCACAATCCTTTCCATCACTAAAGGCCAGCTACCGCCTTGTCGATATCTCGTCCACAGCAT
CTGTCAAGGAATTGTTTGAATCTCTAACTGAGTCACCCGATACACTCGTCAACAATGCCGGGTTTATGTC
TGAGCCTCAGAATTTTCTCACTGCCGACATAGACGAGTGGTGGAAGGGCTTTGAGGTTAACGTCCTTGGT
ACAACTATTGTTACGCAAGCTTATCTACAGCACCGATTGACAAGCAAACCCAAGTCACCAGGTGTAGTTG
TCGCTCTCAATACGTTTGCTTCATTTGCTGTTCGAGCGCCGCATCTGTGGGCATATAGTGGGAGCAAGAT
TGCGTTGGCCCGCATCTTTGAGTTGGCTGTTGTTGATATCCCATCATCTGTTGCCCGCTTTATAAGCATT
AACCCAGGTGCTGTTAAAACGGCAATGTTTCACAAGTCCGGACTTGAGGGATCTTCGGATATGCCAACGA
CTGATGCCAAGCTTTCTGCTGAGTTTATTGTCTGGGCTACTTCAGAAGAGGCTGCATTTTTATCTGGACG
GCTGGCATGGGCTAATTGGGATGTTGACGAGTTGGTTGCCAAGAAAGAAGAGATTGTAAACAAGGATCTG
CTCATTTCAGGCCTTACAGGGGCCTAA
>Tha_a00053-T1 CDS=80-1423
TGAAAAAGCACCTGCTGAAGTACAAATATTTTTTTTAAGTGGTGTTACTCTACTCTGACCAGCTATCTCT
TCATTCACAATGGTTTGGCAACACGGTGATCACCATGACATCCCACAACAATGGCGCATCCACAAGCCTG
GCGCATGGCTCCCAGCTGACCACCGTGTCCATCGCGAATACCTTCGTCGTGTGACGGAGCACGTCGACAA
GCACCCCGATGAAAAACTGACACCAGCGCTGCAGGAGTTCAAAGAGTTAATCGAAGGAAACTCACGAATA
TACATGTACTTTGTCCAAATGTTTGATGAAATCCCAAAGAAACGGCCATACTGGCGCGATCCCACAGGAA
CTAAACAGATCCGCGACTACAAACACATGCTTCAGGTGCTCAATCACGTTGTCTCAAGAGCTCCAGAATG
GACAGATGCAGCCGAAAGCGCTGGTGTTGTGGGAGTGCCATTTTGCGCAATCCTTGATTACCCCATGGGA
ACACCAAGTGGATATGCCGCGTTCCTCGACCCAGACGTGAACAAAGCGATCAAGAAAGTTCTAAACGAGT
GGGGGAAGTTCTTAGAGACTCCAAAATCGGCCGAGGTGTTGGGAGAGCACAAGCTGGGTTGGTTCGGCGA
AACGGGGCGAAACGACGTCATGCAAGTCGCCAACGCTCCGTTGAAGTCGTCCATGAAATTTGAAGAAATG
TTTGTTTGTGAACCATCGGCGAAATATCACGGCTACAAGTCATGGGATGACTTCTTCACTCGCAAGGTTC
ACGATGAGGCAAGGCCCGTCGCATCTCCAGATGACGACAATGTCATTGCCAATGCATGCGAATCTAAGGT
GTTCAACATTCAGCATGGTGCTCAACTGCGAGATAAATTTTTCGCAAAAGGCCAGCCTTACTCAGTACTT
GATATGCTGGCTCACGATCCACTCGCTCAACAGTTCGCCGGCGCAACAGTCTACCAGGCGTTCCTCTCGG
CGTTGTCCTATCACCGTTGGCATTCCCCAGTTTCAGGAACCATCAAACGCGCTTTCGTCCAGGATGGCAC
GTACTTCAGCGAGCCTCTTTTTGAAGGCGTAGGTGATCCGACTGTTCATGAAATCGATACTGGCGGAATT
TCAGTAGGTCAAGGCTATCTGTCTGCTATGGCAACTCGAGGCATCATCTTCATTGAGGCAGATAATCCGG
CAATCGGTTTGATGGCTTTTATCGCTATTGGCATGGATGAAGTCAGCTCGGTGGACATCACCGTAAAAGA
GGGCCAACATGTGAAGAAAGGTGAACAAACAGGCATGTTTCATTTTGGTGGATCAACACATTGTCTCCTA
TTCCGAAAGGGAGTCAAGTTGTCAGAATTCCCCGAAATCGGGAGGCAAGAAAATGTCCCCGTTCGTGGTA
AACTTGCTGTTGTCAAGCCATAGAGATCGCATAATCGGTATGCGCATTGACACTGCCTTTATAACGGGCG
GGTCGCATTCCAGTTACAGGCAAAATGGGGTTTCACCAATGGCACAAATATTCAACGTCGCTAATTAGAC
ATAATTTTAAAATATATTAACTACAGAACTGAAATATTTTTGGCTAGGCTTGGACGC
>Tha_a00053-T2 CDS=355-1494
TGAAAAAGCACCTGCTGAAGTACAAATATTTTTTTTAAGTGGTGTTACTCTACTCTGACCAGCTATCTCT
TCATTCACAATGGTTTGGCAACACGGTGATCACCATGACATCCCACAACAATGGCGCATCCACAAGTATG
AACATTCTTCTTCCCGTATTTCCATCTGTCAAGTATCAAAATCTCACGCATTTTCACATGATCCAGGCCT
GGCGCATGGCTCCCAGCTGACCACCGTGTCCATCGCGAATACCTTCGTCGTGTGACGGAGCACGTCGACA
AGCACCCCGATGAAAAACTGACACCAGCGCTGCAGGAGTTCAAAGAGTTAATCGAAGGAAACTCACGAAT
ATACATGTACTTTGTCCAAATGTTTGATGAAATCCCAAAGAAACGGCCATACTGGCGCGATCCCACAGGA
ACTAAACAGATCCGCGACTACAAACACATGCTTCAGGTGCTCAATCACGTTGTCTCAAGAGCTCCAGAAT
GGACAGATGCAGCCGAAAGCGCTGGTGTTGTGGGAGTGCCATTTTGCGCAATCCTTGATTACCCCATGGG
AACACCAAGTGGATATGCCGCGTTCCTCGACCCAGACGTGAACAAAGCGATCAAGAAAGTTCTAAACGAG
TGGGGGAAGTTCTTAGAGACTCCAAAATCGGCCGAGGTGTTGGGAGAGCACAAGCTGGGTTGGTTCGGCG
AAACGGGGCGAAACGACGTCATGCAAGTCGCCAACGCTCCGTTGAAGTCGTCCATGAAATTTGAAGAAAT
GTTTGTTTGTGAACCATCGGCGAAATATCACGGCTACAAGTCATGGGATGACTTCTTCACTCGCAAGGTT
CACGATGAGGCAAGGCCCGTCGCATCTCCAGATGACGACAATGTCATTGCCAATGCATGCGAATCTAAGG
TGTTCAACATTCAGCATGGTGCTCAACTGCGAGATAAATTTTTCGCAAAAGGCCAGCCTTACTCAGTACT
TGATATGCTGGCTCACGATCCACTCGCTCAACAGTTCGCCGGCGCAACAGTCTACCAGGCGTTCCTCTCG
GCGTTGTCCTATCACCGTTGGCATTCCCCAGTTTCAGGAACCATCAAACGCGCTTTCGTCCAGGATGGCA
CGTACTTCAGCGAGCCTCTTTTTGAAGGCGTAGGTGATCCGACTGTTCATGAAATCGATACTGGCGGAAT
TTCAGTAGGTCAAGGCTATCTGTCTGCTATGGCAACTCGAGGCATCATCTTCATTGAGGCAGATAATCCG
GCAATCGGTTTGATGGCTTTTATCGCTATTGGCATGGATGAAGTCAGCTCGGTGGACATCACCGTAAAAG
AGGGCCAACATGTGAAGAAAGGTGAACAAACAGGCATGTTTCATTTTGGTGGATCAACACATTGTCTCCT
ATTCCGAAAGGGAGTCAAGTTGTCAGAATTCCCCGAAATCGGGAGGCAAGAAAATGTCCCCGTTCGTGGT
AAACTTGCTGTTGTCAAGCCATAGAGATCGCATAATCGGTATGCGCATTGACACTGCCTTTATAACGGGC
GGGTCGCATTCCAGTTACAGGCAAAATGGGGTTTCACCAATGGCACAAATATTCAACGTCGCTAATTAGA
CATAATTTTAAAATATATTAACTACAGAACTGAAATATTTTTGGCTAGGCTTGGACGC
>Tha_a00054-T1 CDS=1-648
ATGTTAGGCCTACCAACTGGTCAACACGTCGCTATTACGATGAACATTGATGGAGAAAAGGTGACAAGGT
CTTACACTCCAGTATCCAATAACTTGGATTATGGTGTTCTGGAATTACTCGTCAAGATCTATCCAGACGG
CAAGTTGACTGGTGGCTGTCTTGCCAACCTCCAAATTGGAGATGCGGTTCATTTCAGAGGTCCTAAAGGA
GCAATGCGCTACACCAACGGACTTTGTAAAAAGATCGGAATGATAGCTGGTGGTACAGGCATAACTCCGA
TGTTCCAGCTCATTCGAGCGATCTGTGAGAACGACCGTGATGCGACAGAAATAAGTCTGATATACGCAAA
TCACACAGAGAACGACATTTTACTCAAAGACGAGCTGGATAAGTTTTCCCGCCTGTATCCTAAGCTGTTC
AATGTCTTCTACGTCATTGAACATCCATCAACAACCTGGAACTCTGGAGTTGGCTACATAACGAAAGATA
TGGCAGCACAAAGACTACCGCTTCCGGGAAATGATGTCAAAATCATGGTTTGCGGTCCACCTGGTATGGT
CAGCGCAGCCAAGAAATTTCTTGGAGAGTTGGGCTACGAGACTCCGGGTGCAAACCCGAAGATGAGCGAC
CAGGTTTTCATTTTCTag
>Tha_a00055-T1 CDS=1-456
ATGGCTCTGGAAACGGAATATACGGTGGACGAGGTTGCTCAGCACACCAAGCCTGATGACATATGGATGA
CTATCCATGGGGAAGTATACGACGTAACTAAATATGTCATGGATCATCCAGGAGGAATCGAAGTTCTCTT
GGAAGCAGCCGGCACTGATGCAAGCGATCCATTCGACAATGCTGGCCACTCAGATGATGCCTTCGACCTC
ATGACCCCTTTCCGAATTGGAAAGTTGAAGGGTCACGTTAACAAAAAGTCAAAGAATCCAATTCTTTTGC
AACCTCCACTCGAGAAGCTGGATTCTACGAAACAATCTCATGGCCTAGCAGGAATAACCTTGGGATTTCT
TTCGCTGGGTATTGCGGCATCGACGTACAAGATTCTTAAGGGAGAACATGTTGACTCATGCCCTCTCGAT
TTTGTCGATACCGATTGCTTCTACACAACCAAGTAA
>Tha_a00056-T1 CDS=1-1323
ATGGGAAGCCGCATACACCATACCAATGATCCTCGTTTGGCCAATATCTTCTTCACCGAGAGCCCTTTCT
TTTCGAAAAAGATAATCCCTAACCATCCTATACACCCGTTGGGTATGCCAGAAGCTGGATTGTTTTTTGG
CGATACAGATTCGGAGGCATGGCGGATCACGCACAAGTTTTTACCGCCAGCTTTGGGCCCCAAGGCAGTA
CGACACTATGCACCAGCAATGCAAAAAACAGTGGAGGAGTCATTCAATGTGTTCGACAAGTTGGACCTGG
ACGGGGAAGCATGGAACGTATTTCCATACATGATGAAGATCGGCTCTCAAGCAGTCGGCAGACTTGTTCT
TGGGATGGATTTCAATCACTTCGCATCTGTTGATGCTCCTCTGCATGACTTTGTGCTTAAGCTCGCGCAT
AATGTCGAACTCAGTAAGCGAGTGTCGTCTTTTGGTAGCTGGTATGCAAACATGCCTTTCGGAGACCCCA
AAAAACTTCGAGACAATATGCACGAAATCAAGAGGATGATATTTGAAGCATCTAAGAAAGCATCCACGGG
AGTTGAAGATTTAAACCTGCAAGATGCCGCTCTACAGTCTCAAAATTTGGTCGACTACTGTCTCAGGGCA
AGAGACTTGAAAGGCAATCGGTTGACCTGGGATCAATTCGTACCAGCTCTGGTTGTGCTTACCGGCGCCG
GGTTTGTAACCTCCGCTGCGTTGCTCTCGTGGATGATATACGCCCTTGTGACCAACGAAGGGGTGCAAGA
GAAATTGCTCCAAGAATTGATTGACCACGACTGGCATGACAACATCCAAGTGACCGGAGATCTGGTAAAT
GAACTCAAGTATCTGAATAACTTTATCAAGGAAACTCAGCGGACAGACAATCCTTCGTTCCAGCCCGCCA
GAACAGCCTTAGTGGACATGATTTTACCGGGGGGGTACAGGTTGGCAAAGGACTCTATTGTTGTTGCCGA
TTTGCACCACATTCACAAGAACCCACACATCTGGGATAACGCTGAAAAGTTTGATCCTGACCGGTGGGAC
ACCGAGAAAGTTAAAAATCGACCTGCTGGATCCTACCAACCATTCGCCTCGGGCCCGCGGAGCTGCATTG
GATTCAACTTTGCTCTCCAAGAGGTAAAAATTGTCCTATCCAAGTTGTTGTACCGATACAGATTTAGTTT
GGCCGAAACGGGAACCGTGGAGTATAATCCTTATTATTTACTGATTAAGCCTAATAACTTATATGTACGA
GCCGAAAGGAGGTTCAAGTGGCCACAAAAGACTTGTGATAGGACTGATCCATTGACAGAATAA
>Tha_a00057-T1 CDS=1-1230
ATGGCCAGCATCCGCCGCCTTGCACTCTATCTTGGAGCTTTGCTCCCAGCTGTCCTCGCTGCCCCTGCAG
CTCACCATAAGGCTCCCGAGGCTGTCCCCAACAAGTTTATTGTTACTCTCAAGGAGGGTGCGTCAATTGA
TACTGATTCTCACTTGACTTGGGTGAATGACCTCCACCGTCGTTCTCTTACCAAGCGCAACACCGCTGGT
GTTGAGAAGACATACAACATCCACACTTGGAATGCCTACGCCGGCGAGTTCGATGAGGAAACCATTGAAC
AGATCAAGGCTAGCCCTGATGTTGCTTCCGTTGAGCCAGACTACATCATGTACCTGTCTGACATCGTTGA
GGACAAGCGCGCCTTGACCACCCAGACCGGTGCTCCTTGGGGTCTTGGTACTGTCTCCCACCGTACCTCC
GGCTCTACTAGCTACATCTATGATACCTCTGCTGGCAGCGGAACATATGCCTACGTTGTTGACTCCGGTA
TCAACACTTCTCACCAGCAGTTCGGTGGACGTGCTACCCTCGGCTACAACGCCGCTGGAGGACAGCATGT
TGACACTCTTGGCCACGGTACTCACGTTTCAGGAACTATTGGTGGCTCTACCTATGGTGTTGCTAAGCAG
GCCAACCTCGTCTCTGTTAAGGTTTTCCAGGGAAACAGTGCTAGCACTTCGGTCATTCTTGACGGCTACA
ACTGGGCTGTGAACGATATTGTCTCGAAGAGCCGGGCTAGCAAGTCCGCCATCAACATGTCGCTTGGAGG
CCCCTCTTCTTCCACTTGGACTACCGCTATCAATGCAGCCTATAACCAGGGTGTTCTTACTATCGTAGCT
GCCGGTAACGGTGACAGTCTCGGAAACCCCCAGCCTGTCTCTGGCACTTCTCCTGCCAATGTGCCTAATG
CTATTACTGTTGCTGCTATCGACATCAACTGGCGAACTGCTTCTTTCACCAACTACGGTGCTGGCGTTGA
CGTTTTCGCTCCTGGTGTTAACATTCTGTCTTCATGGATCGGCTCGAACACTGCCACCAACACAATCAGC
GGCACCTCCATGGCCACTCCTCACGTTGTCGGCCTTGCCCTTTACCTTCAGTCTCTCGAGGGTCTTTCCA
CCCCCGCTGCTGTCACCAACCGCATCAAGGCTTTGGCCACcagtggccgcgtcactggcagccttaacgg
caGCCCCAACGTCATCATCTTCAACGGAAACAGCGCTTAA
>Tha_a00058-T1 CDS=1-462
ATGTTGGGTGCATGGGATAAAGGATGGCCTGATATTCCTGAAACACCCGCCGATTATATGCACCACAAGG
AAAATTTCGGCGCAGAACTGTACGGAAAGCTGTTGGGTATTGGTCGTGATGACTATGAGAAGAGAAAGAC
GACCTTGGCAGAGAATTTTCGGTTCTATGGAGCCCCAGCAGCTGTCATTGTCTATATGGACAACAGGCTT
TCAAAATATGATTTGGTTAGCACTGGATTTTGGATGCAAAATTTGACCCTGGCCCTTCGAGCACAAGGCG
TTGAGGCTTGTTACCAGGCCAGTGTCGTAGGATATGCAAAGATACTGCAGCGTGAATTAGACCTCCCCGA
GGGCGTGAATTTCCTGAGTGCAATAGCAATAGGCTATGAGGACGTTAGCTATGTGGGGAACACTCTCAGG
ATGACTCGAGATCATTGGGCAAGGAATGTGCAGATCCGATAG
>Tha_a00059-T1 CDS=1-894
ATGTCTGACAACCGCCAGAACGTCTCATTCCAAGCTTTTGATGGAGTCACCCTTAAAGGCTGGTTTTTCC
CGGCTACTAAAGAAAAAGGTCCATGTATTATTATGACTCATGGGGTCACGGCCCTCAAAGAGCACTTTAT
TGATGGAATGGCTCTAGCTTTCCAAAAAGCGGGATTCAATGTCTTGCTCTATGACAATCGTGGGTTTGGA
GAAAGCGGCGGCCGCAGATATGACTCAGACCCCGTCAAAGCACAAGATGACTACATTGATGCCTTCGACT
ATGTTATATCCCTTACAGAGGTTGACCCTGAGAGAATTGTCTTCTGGGGACCAAGTCTCGCTGGAGGAGT
CGCCATATCCGCTGCGGCAATTGACCGCCGAGTCAAAGCTGTTATTGGCCTCGTGCCCTTTGTATCGGGA
GAGCTTTTACTAGGGACTGGCCAACCACTTCTTGATATGGCCGAACGAGATCGCGCCACAATTCGCAAAG
GAGAAGAATGGCCAGTCTCTCGTGTTGTTGCCTCCACTCTTGAAGAAGCTGAGGCTGAGAGTGCGCCTGT
ATTGCTCCGAGATGCGACTAGCTTCCGCTTCTTCGAAGACGCATCTGCCCAAGGTGGCAGCTGGGAAAAT
AAAATTACCACGATGTCCCTTTTTCGATTCCTTCGATTTGAGCCGATTAAGTATATCCATCGGATCGCGC
CTACACCTCTCCTGATGGTTGTTGGGGAAAAGGATGAGACTTTGTTTACACCTCAATTGCAGGCATTTGG
GCTTGCGCAGGGCCCAAAAGAGCTTCATATATTGAAAGGCGGTGATCATTTCAATCATTATCAAGGGGAA
CTACGCGAAGAGAGTCTTTCAGTGCAGATTGAGTTCTTGAGGAAATATGTATAG
>Tha_a00060-T1 CDS=1-1041
ATGGGTGACGTGCGGCAAACCATCAAGCAGTCACTCCCGGTAGATGTTAATAAACTGTACGACCCATCGA
CTCTCAAGCATAAAACAATTCTCATCACAGGAGGCGCTAATGGCTTGGGCGCGCACATGGTCCGCCATTG
GGCTTCTCATGGTGCCAATATTGTGATCGGTGATGTTGCGGACAAAGCTGGCGAGGAGCTCGTGGCTTCT
CTTCGAATGGCATATCCCAAAGGGGTTTTTGAGTTCCAGCACTGCGATGTTACGGATTGGGAATCTCAGG
TCAGCCTGTTCGATGCCGCGGTCAAAGCCAGCCCGCATGGTGCTATAGATATTGTGGTGCCCAATGCAGG
AATTATTCTCCCTGGGGAAGCAACCAAATTCGAAAATCCCGACTTGGTGAACGGCAAATTGCCCGAGCCC
AACACAGCTACTCTCGATGTAAACGTCAAAGGAGTCATTTTTACCGCTCACCTTGCGCTATACTATCTTC
CACAAAACAAAAGCCCAGATCGGTGTTTTCTGTTTGTCGGCTCTGTGGCATCACTCATCCCCCTTCCTGG
CCAGAGTCATTATTGCATGAGCAAACATGCTGTGCTGGGCCTCTTTCGTTCAATGCGCGGAACCGCTTTC
TTGAAGGGAATCCGCATAAACATGATAGCACCCTACTATATTGCGCAGACGAAGATGCTACAGCCGATCA
CCGAGGCACTTTTACTCTCTGGCTCTGCAGGGCCGGGACAAGTTCCCGATGTGATCGATGCAGCCACGCG
TTTGATTGCCGATGAATCCATAGTTGGTCGCGCGCTCGTTGTTGGTCCGCGGTTAAAGCCTCAAGATTTC
GAGGTAGTCGATAATGGAAGTGGCTCGTTGGGGATAGAGGATCAAAACCAGGCGCAGGGAATTTGGGAAT
GCTACGCCCATGATTACGACCAGGTGGAAACATTCGTGAAGAGGTACTTGTGGCTTCTGAATGCCGCTGC
TCGGGCACGAGGAATGCTTGCTTGGATTCGTGATATTATGGCCATATGGAAGCGAGGATGA
>Tha_a00061-T1 CDS=39-1739
TGGCTATCAGCATTCTAATTTGAAGAACCAATTGAGAAATGGATACAGATCAAAAGCGGTGGGTTGGTCT
TCAGCCTCCAAATGAATGGAAGCTCGAGCAAGGATTAGATCCCGCTCATCTTGGTTTACGGAACCAGAGC
AATCTCGTGATTCATACGGAATCAGAATCACCTACGGAGACAAATTCAGCGGAGCTTCGTGCAGATGCGG
CTGATGATGATCCGACATTTGTAGTTGGGGAAGAAAGAAAaggatggaaaggatACATAGAGTGGGAAGA
GTATCCAGAGAAAAAAGCTAAAGCTCGCAAGAGGTTTTCACGCCATAAATTTCCTCCACCTCCCGAGTTC
CAACTTGGGCCAGTCCCAGCTACCAACCCAGTCCTTGAAGGTGTTCGATGGAAGCTGTGGCATAAAGCTA
TTGGCGGTGCTCTCGTCAACGTACCTGAAGACAGCTGGAAGACTGTGCTAGAGGAAAAACACCCGGGCAT
GCTCCATCTTCTTCAGTTCCCATACAATGGCGAGCCTCCCAAAGGCCTTCTCACCAAAGAAGCCATCACG
CCAAACGACCTTCATTTTGTACGCAACCATGGTGGCATACCAGACATTGATCCGGTAGAATTCGACCTTC
GTCTTGACGGCTTGGTAAATGATCCTAAAGTTCTCACGCTGGATGATCTAAAGAATGAAGCTTTATTCCC
GCGCACATCTATGTTGGTTACCATTCAGTGCAGTGGTACGAGACGCGTTGAGCAGATTGGTGAATATGCT
GGTGAAGGCGACGAGATGATCAATGCTCCATGGGCAGAAGGGGCAATTGGGACAGCAAAATGGACTGGCG
TCAGTCTCAAAAAGATCATCAAGTACTGTGGTGGACTCAAGGGTGATGCGAAACATCTTGAGTTATATGG
AGCCGAAACATATTTCAAGGGTGGTGATTGCATGAATTATGTGGTATCTGTTCCGTGGTCAAAGGTCAAG
GCAAATGAAGTCCTCCTTGCATGGGAGATGAACGATAAGCCTTTGCCTAAGATCCATGGCTTCCCATTGA
GGGCTGTGGTCATGGGCTACATTGGCGCGAGGAGTGTCAAGTGGCTCTACCGCGTCAAAGCAATCGAGAA
TCCCAGCCGTGCTCCTGTCCAGAGCAGAGAATATCTATACTTCCAACAGCAATATGGAAAGCATAATCAG
CTACCTACGCTGGGAATTCAGATTCAAGAGATGCCGGTCAGCAGCGCCATCATGAGCCCTTGGCATAAAG
AAGTTGTGGTTCATAACGGTCATATTGAAGTTACTGGTTGGGCCTATTCCGGTGGTGGACGCTGGCCGGA
GCGCGTCGAGGTCTCTTCGGACGGTGGCTACGCTTGGTATGCTGTACCAATCGAAAATTTGTCACCAAAG
CACAAATACGCGTGGAGGACTTGGTCCGCTTCTATTCCATGCGACCATGAAGGATGGACAGAGCTCGTCG
TCCGCTGCTGGGACAACAGTCTTAACACACAGCCTATGAACGTGCGCCACAGCTGGAATTGGGGACTGCA
CGTTACGAGCAGCTGCCACAGAGTGAAGATATACAGCGTCAATGCAAGCCGGCCTGAAACAAAAAAGAGG
CTGGAACTGTTTGAACAAAACGGAGAAAATTTCCTGCCAATCACACGGCCAACGGAGTTTAAATACATGA
GTGCCGAGGAATATGAGAAGGCATGGTCTACTATGGAACCACGAGATGTGGACAATTGATAGCAATGTAC
TCCGTACAACACGG
>Tha_a00062-T1 CDS=1-957
ATGGCCACACAAGAGACCGCAAAGACTCTATATCTCGACGCAGACGGCATCAAATATGCGTACCGACTCA
TCGGAAATTCCACCTCAAAGAGTCACCCAGTTCCTTTGCTGATGCTCAACCATGTTCGGGCCACCATTGA
CACATGGGACCCTGAAGTTATCAACAATCTTACTGCGTCTGGTCGACAACTTATCACGTACGATTATGCT
GGAATAGGACACAGCCAGGGCAATATTGCACCATCTATCAGGGGCTTTGCTGTTAATCTGCTTGCCTTTC
TCGGCGTGCTACTCCCATCCCTACACACTCAGCAGGTGGATATCCTCGGATTTTCCATGGGTGGCTACAT
TGCTCAACAAGTTGCTTTGGATGCTCCAAGCCTGGTTAACAAATTGGTCCTCTCCGGTACTGGCCCAAGT
CTTGGGCCAGGCGTTGAGCGGCCAATGAATGAGGTGCAATCTACGGTCTTCAACCCAACTCCAGGGGTGC
CAACAATTGAAGCATTCTTCCCGTCCTTCACGACTGGTGATGAGGGACAAGCTTGGTTCAATCGAAGCTT
TGGTTCACGAGCAGGCGTTGCCGGAAAACATGGAGAACCCGAGATTGCTGGATTCACAACTGGAGAAGCT
CTAGTCAATCTCACACAAGCTTACTTGACTTGGGATGCTGACCCAGTCCCCTATTCCCTTTTGCAGACTA
TACAAAAGGATGCACTAGTTACCACTGGAGACAATGATCTTATTGTTCCGACGAAAAATTCCTATGTTCT
TGCTAGACAATTACCACGAGCCAACCTCATCATGTTTCCCAGCAGCGGCCATGGACATCTGTTTCAATAT
GCCAGTTATTTCACAAAGGTCGTTGGCGAATTTTTGGATGGTCATCTACCGACGGCTCCATTCTCAGCTG
GTCGAGCTCCTCCGTTGGGAACGTATGGAGAGATCAACGGCGCTTAA
>Tha_a00063-T1 CDS=217-1446
TACAATCTTCCTTTTCCACGTAGTATCATTTATGCATCTGGCTTGAGACTGAAGATATTCTGCGCTTGTT
AATTACTTGCCTGAGTGTGACCCTCATTTAACTCACTCGTTTACCGAAGCACTTCCAAGACACTCTTTCT
GCACTACAGCAGCCACCAGATTTATCTCGGCACATTCTTTTTGGTCTTCACCAGTGTCTTTTGTTCGGTT
CAAGCAATGAGCGCGGAGAATGAGGCTCGCGTGATTATTCCTCGCATGCGCCCGTCCTGTTCACAGTGTC
AAAGGTCAAAGAAGCGATGCGACCGAGAGAAGCCCCGATGCTCTGCATGCGTGAGATATGGGAGAGAATG
CATCTATACTAGcaccgtggGCACCGTGGAAACTGACCAAGCACCCGTAACACTTGCCCCTTCTCAATCG
CCGTCGAAAGCTGCTCCAGAGAATGAAGAAAGCTTTCCTGTAGTGTTCTTCCTTGACTCTGTTCTTTTTC
AGCGCTCCTTAAGTCGGTTACCAGAACTGGAATTAAGCCTCGGCGATCCGCTCTTGAGCTACATTGGTCA
TAATGCGTCTGATAGAGCATTTGTAGGCAAATACTTTACAACCATTCATCCAGCGATACCATTTTTATCG
AAAAGAGGGTTTAAGGAGAGAGTTTTAAATCCGTTGGCTCCTCAACGACCAGCAAACACCCTTCTTGTTG
CTTCAATGAAGCTATTAGCAACTCCATTAGAAGATGAGGGACCACGTTGCGGTGCATATTATGCGATCAA
AAACAGCCTACTAGAAGCCGAACACTCATGCGTTTTGGAATTGCGCATACTACAATCCATCATCCTCGTT
GCTGTATACGAGATTGGGCACTCTATTTACCCTGCGGCATACTTAACAGTGGGCTATTGTATACGGTATG
GGACTGCGTTGGGCATTCACAGAGCAGTGGAGCAGTATTCAGAAGAGACCTTCAGTATTACTGAGTCAGA
AGAGCGACGTAGAAGCTGGTGGACCATATTGGTCTTAGATCGTTTTATAAGCCTTGGTAGCGCCGATAGA
GCCTTTCTCACACCAGATCCCAGCAGTAACAGCTTGTTACCTATTGACGACACTATATGGGAGGAAAATG
GAGAGACCGATGCTCCGGTACGCAGGCTCTTTGAGCCACCGACCACGTCAATGGGCCGCTTCTCCTTGAC
TGCGCAAGCCGCAGTCCTTCTGGGTAGGGTGTTTCGTAGCATACATGAGTTCCCTGTTTCAGAAGAGTTT
TGGCAAAACGATGTCAAAGTATTAGATAACACTCTTGTTGCATTGACAAATGTTTCGTTGGAAGAGGGTC
GCTTTCGTGGCATTGCTAGGCGATTTATCGGGGAGCAGTACTATACGCTCAAGAATATTCGAGAACAGGC
GATCCCAGCATTGCAGCATCATGTAACGCGATCAAAGACGCTCTGA
>Tha_a00064-T1 CDS=1-537
ATGGATCAGACATACAGGTCACTTGCAGACTGCATCCTTAGCAAGTGGGAGGAAAAGAAAGCAAAAGCCG
CTACCGCCAACGGCACAAAAAATTCGACGCCTCGCCTCATAGTCGCAGTAGCAGGCCCTCCCGGCTCCGG
AAAGACAACAATAGCCAACAAGGTTGTCGACATTATCAATTCCTTGCCATCAAAGAGCCCCAAAACTATC
GTGGTATCTGCCGACGGATTCCATCTTCCACTTGCCACGCTGCGAAAACTACCCAATGCTTCGGAAGCTC
TTGCTCGCCGGGGAGCGCCCTGGACTTTTGACGGCCATGCCGCAGTGAGCCTGGTTCGAAAGCTCAAAAC
AAACACACGCGCTCAGCCGGTTCTCGCGCCCACTTTTGATCATGCAATCAAAGATCCAGTGTCAGATGGA
TTACTCATAGAGGAGGACGTGGATCCTGCAAACGAGTTGCATCACGGCATCTTGCAGCTGGGATTGAAAC
AACAATGGAAGGAGCAGTTCATCGAGCGAAAACAAATGATCTGGTGA
>Tha_a00065-T1 CDS=394-2190
AAACATTCGAGGACTCCACTTACGAGGAGGCACTTAACGGAAGTAGAAGAAAGATTAGAGCAAGCGGAAG
CTTTGATCAGACAACTAAGAGCTGCGCAGCCACCGCAAACGTTGTTAAGCGAGGGATCTACTAACGTACT
TGCTTCGCCCAACCAGCTATCTGAAGCTAGTGAACTGGCTCACAACAAACATGATCATTCAGGATTAGGT
TCAGATAAGATTGATGTTTTGTCAGATACCAGACAATTCACCAATAGCGACTTATCTAGGGACATATCAC
ATTTGCAACAGCCATCAGTTCTTGGTATCCATGATGGTTTGGCCTCAGATTCCACGCCCAACGCAAATAC
TCCAAAGAAAGTTTTTGGTGATGGCCCAATTACCCAGCAAATTATGGGGGCCTCAGAGCAAGTTGAGAGT
TCTGATAAGTCTCAAGATGACGAATTCGAAAGCCCACCCTCAACAGGCGACTTTGGTTGGAATGAGCATG
GGGCTGTCCAGCAAGATTCTCCCGGAATTTCGATTGCAAGCGACTTGAATGAGACCAGACAGATTCTAGA
TGGCATGGCATCTCTGACAGTCTCGGAGCAGCGAAGTGGTTATCTTGGAATCGCGTCAGGCGCCGCTTTT
CTACGCCTTTTAGAGCCTGTGGAATATAGAAATGCGCAAAGCCATTCACCTGTCGAGGCTGATCCCCGCG
TTTCCCTAATCACGCTCCCCAATCTGAACAAACACATAGCCGACACTATGATCGATGCCTATTTCAGAAT
ATATCACCTCAGTTATCCGATTGTCCACGAACCAACCTTCCGAGCTCAGTATTCCGAAGTCATTCGAAGG
CCTAACGGCGGatcttggtatatctTGGCATATGTTATGGCGGCCCTCGGAGTGTATACGACCGCAACGG
ATCTGAATAACCTGGATTTAGATATCTTTCAGCACACCAAATCTCTCCTCACATTTGACATACTTGAAGT
TGGGAGCTTAACAATGGTCCAAGCCCTGACTTTAATTTCCAACTATCAACAAAAGAGAGATAAGCCGAAT
TCTGCGTATAGTTACTCAGGATTGGCGGCTAGAATGGCTATGGCGCTTGGGCTGCACAAGGATTTTCAGG
GATGGAAAATCCCTCCGTTAAGCATGGAGATCCGACGCAGAGTTTGGTGGACGATGAGCATATTTGACAT
TGGTGCTACCATCACGTTTGGTCGACCGCAAGTGTGCCCGTTCGACGGTGTCGACATAGCGCTGCCCATG
AATGTTCATGACAAGGATCTCACTGCGATGTCTAGTTCGTATCCTCCTGATCCAGAGGAAATAACTGTTT
ACACAGCGGTACGAACGCAAGCAAGATTTTTTATCGCCACAAACCCCATATACCTCAGAATTATCTCAAA
GCCTTTGCCCAGTGCCCGCGAGCTACTTCAATTGGAGGCTCAGTGCATAGGATCGTGGGCAGAGAAGACG
CCGTCTTACTTCTCAGAAGCAGCGGCCATACCGCCTAATTATGTGTTTTCCCACTCCGTCATGCAATGGA
GATGGCGAAACTTTCGTATGATCATGTACCGCCCTTTTGTCATCCGGCGAGCTTTATTGGCGCGCAGCGG
TCGTCGAGACAATTCGAGTCCAGAATCGCTCCAGGCTTACGAGCGGTGCTTGGAGGATGCTAAACAGAGC
ATACTGTCAATCAGTGCATTCTGGGCTGCAAATGACCACAACCGTCTCTTCGCGTGGTATGCATTATATT
TCCTTTTCCAGGCTGCTCTGATCCCTTGTATCTGCCTGCAAAACGAATCTTCTTCCTCAAATGCACCGGA
TTGGCGTGATCAAATTGTTACCTCTTTAAAAGTTATTGCGGCCTTGATACCAGTAAATCCAAGCGCTAGA
CGGTGCTACCAAGTTCTTGTCAGCCTCTGTGGAGCCCATCTCGATACACCGATGCCTCTTCTTCCCGAGG
ATGTCAACTCAGAAGAATCCCTCGTTCTTCAATCAGAAGACGTTGATGAGTTTAATAGCGCAATATACCG
TCAGGCTTCGGATGCAGACGGGGATAGACAAATGATGTCTGGGGTTAACTCAAACGATCAGATGAACGCG
GTTTTTGGTATGATGTGGCCCAACACGCTTTTCGATACTGCTGACAAGGGACATGATGATTCTTGGATGG
ATTTTCTCAATGGGATATAG
>Tha_a00066-T1 CDS=17-694
GCCATACGACGCCACAATGTCTCAGATTACTCTCTTCACTGATTCTAGGGTGCCTTGCCCACAGCGCCTG
CTGCTTACCGTCCACGAACTTGGACTCCAGATTAAGGATATCAGAGAGGTTGATATTTCCAAGTTTGAAC
ACAAGCGGCCAGAAATTTTGGAGCTCAATCCTTTCGGCGCTGTGCCCTTTATCCGGGACGAAACATACGA
TCCTCCATTGATGTTGACTGAATCACGCGCTATTGCAAGATATTTAGCGCAAGCGTACGGTAGCAGTGAT
GTGTCTGCTTCACTGCTCCCTGATCCAGCAAACGTTGTTGCAGTTGCCAAGTTCGAAGAGGCAGCGTCAA
TTGAACTTACATCCTTTGATGCCTGCGCAAATCAGCTAGTATTTGAAGAGCTGTTTAAGCCGTCGTGGTT
TAACGGTGAGACTGATGTTGAAAAATGCAAGCTCCTTCGAGAGAGTCTTGTGCGGGTCGTTGACTTGCTG
GACAAGAGGCTTACGGATCAACAATTCATGGCAGGAGACAAATTGACGGTGGTCGATCTGTTCTTTGTCC
CTTACATGCACCATCTGGTCAGAACTGTCTATCCAACCTTATTAGACTCTCGGCCTCATCTGAGTGCATG
GTGGGAAAGAATAACCAGTCGCGAATCATACAAACATATATTCGACAACTCAAAGGGGAACTGATAACGG
TTTATTTATCGCTACGCGAAATACATTTACCATCCTGATTTGTGGAATCACATACTGTCATATTCTTTGA
GCGTTTAGTGGTAGCAGCGCCTTTCCttctctatTTACTACTCTTT
>Tha_a00067-T1 CDS=420-1919
GGGGCCGTGGGGTCAGTGTGACATGGTTCTATGGTACAAATTTCTAGCACGCGATACTTCCAATACGTAC
GATATTCGCAGAGAGTTGAGGTACTTATAGCCCTACCCATGTCGCAGAGAACCGAGGCACAATGAACATG
ATCACACAGGTCGCTACCGCATAGCTGTCGTCCGCTTCCACTTGACTGCGTTCAACACACTATATATAGC
AATTTCTTGATCATCCTATGGCCATTGAGGAATTAATAATGACAAAAGTACCATGGGATATAGCAACTAC
GAATCGAGCGTGCTTGTCTTGATCAAATATATATAGGTACCGAACCTTTGCTATCGAACCTGCATCTACT
TCTTATGATCAGTAGCTCATCTATATCGTCATCAATTATTGCTTTAGTTGAACGCTTATTAAAGTCAAAA
TGGTGTCGGCCTACAGTTCAGTAAAAGTTCTGCCAGTTCTGGTAGCCGGCGCTTTTGCTGCCGCAAGCTA
CCCTGCTATCCCAGCCGACTTGACAACACCAGTGCAACAACGGATTGCCGTCAACGGGCCCAATAGCGTA
TCAATTGCTTGGAACACATATAAGCAGCTCACCCAGCCTTGTGTCTCATATGGCAACTCCGCCACATCTT
TGACACAGCAAACCTGCTCGCAAAGCTCTATTACATATGAATCATCACGCACTTGGTCAAACGTGGTAAC
TCTGAATAACTTATCACCGGCCACAACATACTACTATAAGATCGTCTCAACCAACTCGAGCGTTGATCAC
TTCTTCAGTCCCCGTGTCGCTGGAGACAAAACTCCGTTCTCCATCAACGCTATTATTGACTTGGGCGTCG
TCGGTCCCGATGGATATACCATCCAAAATGACCAAACAAAGCGTGATACTATCCCAAGCATCGATCCTTC
GTTGAATCACACGACCATTCAACGCCTAGCTCAAACAGTCGACGACTACGAATTTGTCATTCATCCCGGA
GATCTGGCCTATGCTGATGATTGGATTGAGACGCCCAAGAACATTTTTGATGGAAAGAATGCGTACCAAG
CGATTCTGGAGCAGTTTTACGCCCAGCTAGCTCCTATTTCTGGCCGCAAGCCGTATATGGCCAGTCCGGG
CAACCACGAAGCTGCTTGCCAGGAGATCCCGCACACCACAGGACTCTGCAGTGCGGGACAGCGCAACTTC
AGCGACTTCATCAATCGATTTGGCAAGACTATGCCCACTGTCTTTACCTCAACTTCCGCAAACAACACCG
CAAAGATTAATGCAAACAAAGCACAGCAGCTTGCCAATCCTCCATTCTGGTTTTCTTTCGAATACGGCAT
GGCACATATTGTCATGATCGACACAGAAACGGACTTTGCTGATGCTCCGGACGGCCCAGATGGCTCTGCC
GGCCTCAACGGTGGACCGTTCGGTGCTCCCAACCAGCAGCTGCAATTTCTTGAGGCCGATCTTGCCTCTG
TCGATCGCAGCGTTACACCATGGCTTATTGTTGCGGGCCATCGACCATGGTACTCGACCGGAGGCTCGGG
CTGCGCACCATGCCAGACAGCTTTTGAAGGACTGTTCTACAAATACGGAGTTGATCTAGGAGTTTTTGGT
CATGTGCACAACTCTCAGAGGTTCTTCCCAGTTTTCAATGGTACTGCTGATGCCGCTGGTATGACTAACC
CGAAGGCGCCGATGTATATCGTCGCCGGTGGTGCCGGTAACATCGAGGGCCTCTCGGCCGTCGGCACTGA
ACCTTCGTACACTGCATTTGCCTACGCAGATGATTTCAGTTATGCAACTATTCGCTTCTTGGATGAGCAG
AACTTGCAAGTTGACTTCTATCAGTCATCAACGGGCACGCTGCTGGATAGCTCGAAGCTCTTCAAGTCTC
ACAACCAGCAATTTGTTGTCCAGCAATAGCATGCTTGAGAAATGATATAGAAAATAAATAAAGCGCGTCA
ATCTCA
>Tha_a00068-T1 CDS=180-869
GCTATATATGGAAGCGTCTTGTTCAATTGTTCAAGGACTCGTCCTTGCTATTCGAGGCGCAGAAGACTTT
ATCATTGCTTACTTCAACCGCAAAATATCTCACGGAAGACTTCAATGACGGCTTTGGCCATGAAACTAGC
ACACCACGCGGTGGCCTCAGTGCAAAGAATGCATTCACCATGAGAACCTACACATTGAAGAGCATAGTGG
GGACTCATCGCGGCACAAGTCCACTGGCTACCGACTTCAATGTTGATACATATCATTACATCTACCAACC
GTGCTTACCCCATATTTTTGAGGCGCTGGATCAATTGGACCATGAGACTTCTGGCGAACCTCTCAAGTCG
TTCAAGTGGAAGACATCCTTTATGCAGTCTGTAACAATGAGATATGACAAGGAGGATCGTCTTGTGCCAA
AGATTGGATTTACCGATCCACTCGGCTGGTGGGAGTTGAGAGACGAGCCGGCCAAACTTGGTCCAGTCAA
TCTAATTAATGTCAACTACTACGGTATGCCTGAAGTTGCCATAGAAGACTACCTACGAGATATTTTCGCA
TGGGCAGAGAAAAATAACAAGAGGGTCTTCTTGTCTCATCTGACGAGCTCAACCCGTCACGACTTTGGCA
TTCCGACAGACGAAGAACATGTTTCATGGGCAGGCGGTACAGATCACGACGACTTATCTCATTATTTAAA
CGCAGTGGGCTACGTCGATCGCTGGCTGAACAAAATACTTGAGATATTGGATGTAGCAGGCGAGACTCTG
GTGATAGCTATTGGCGACCATGGCCTTTCTATCGCAGAGCGCGGAACCATCACTGCCTATTCCAATCCAC
ATGTCGCAAATTGCCATGTCACATCCTAAACTACCATATATCAGCATTGATGATCCAGTCTCTTCCATCC
AAAGCCTTCCGACCATCTTAGATCTTCTCATAGAGACCAAATCTctctcgctctctGAGGCTCGCGCAGC
TCATGATATGGTCCGAAATTACGAGAGCCAATCTCTCTTGCGACCGTTGCAAAAATCTCAAAAACAACTG
GACAGGGAGGGTGGCAATTTACGGTTATGAACCCAGGCGGCTCAACAATTGCAGTTAGGCATGCTCGTCA
GCAAACTAGAGATTGATTGTCCCTGTATTTGGCAACTACGAATGGAGATTCACCGATCTGGAAACCGACC
CTCATGGGCAAGCTCCGCTGCTATCATATGACTATAAAGCCAATTTGCGAAGCGTAGAGGCAAAATTTGG
ATCAGATGCGGCGATGTGGGTGGAAGAAGCCGCTGCCGTTACCCGTGGGTGGACTGACGAGAACTACGAG
CGCTTGCGCTACACGGCATGATCCACCTGTATTCGGACGATAAATTGAGTATATGAACCTTGGTGGGCTC
TTGGGAAGTCGACGGTGTCATATGCATTCGTACTTGGGCAAATGTGAAATTAGATACTACTTACTATCGA
TTGAAGTTCAAATACTAATATAAATACATTCAAGGTATCTTTGGTGGTGCGATAATAGCCGTCTAGCATG
ATGGTATGTGCATCACATGTTGCAGATGCATAGCCTCAGTGCCTCGGGCCTGCTTGCACATGCCAAGCTT
GCCACAGCCAGCTGTTTCGATTTACATACTAGGTATGGGCTATATACAATTGTATCCCACGATAGTGACA
CTGTAAAGT
>Tha_a00069-T1 CDS=795-2378
TTGGCTTGCTTGTTTTGGCTGAACTTGCATGAACACAATCCGCCTGGACAGAGGTCTCCGAAACTGGCCT
CACGTCGTACTTAGCCATCGTATAATTTACCATACATCCTATTTATAAGTCTACCGATTTTTTCATTTGG
AAACATTCGTTATTATAACAGAAAGAAACAATAAAAACAAAACTTCAAGATGAGTGACGCGTCTAATCAA
GAGTTTCACGTCAGCGCTTCGCTTCGTCGCAAGTCGCAAGCGGAAAAACTGGTCGAGAAAGAAGGATGTT
TCGGCCTTAGCCTGACTGTCAGTCTCCGCCGTGAGCATGTTTTCTATCTCGAAGGGCGTCCCAAAGAATA
TTTGATACAAAAAAAGGATTTGTCAAGAAAAAGAAGGGAACCAGAACACTTCTTCAGTAGCTAACCTGAT
TTTCTTAGCCCGTATTCATTGGAATATCAGCCACATCATCCGGGTACAAAGAGTACTTGGTTTCCTTTGC
TGTTCGTGATGCTACTTACCTGATCGATTTTGCGATTAAAAAGATTTCACCACCAGAAGGCTCAAATGGG
CGCGATTTCATTGCCGACTACATTATCAAGTCAATCAGGTGGTACGAGCATACAACTTTCGTTAAAGTCG
TAGGCGCTGGCCTTCCCCGTGCGTTGCAGACGACGAGCCCAACACTTTGCTCTCGTCTTTGGTTGGAATT
GGACATTGTTCCTCTTGTTATTCAGCAGCCTCATGAACATACAGAGAGGATAAGTCTCTGGCTTACCAAA
CGAGTGGACGAACAAGCTGATTCAATGGCGCGAAAATGCATCATGAACTTTGGTCCTTCGTTGGCACCTC
TTTTACAAGTTGCATGGCGCGGTATTGTGGAAGTTGATGCATCATTTCAAGCGCCGCTCATCTCGGTCGA
GGATTACAAAACTACATGCAATTCCCCGACTTGGGAGGCAGTGATGCATTATGCAAAAAATTTACGAAAG
CATAAGACCAAGATTGCTTTCTTCAGCAGCACTCCTCAAGGTGGCGGCGTTGCATTGATGAGGCACGCTC
TCGTGAGGTTTTCTCGTGCGTTGGGAGTAGATCTCCGCTGGTACGTTCCAAAACCTCACCCGGGAGTATT
TCGAATCACCAAAAACATCCACAATACGCTTCAAGGGGTGAGCGAGGATGGTAAATACATCTCTGCGGAC
GAAAAGAACGCGATAGTGGACTGGATCACCGACAACGGCAAACGGTATTGGTTCTCAAACGACGGACCAT
TGTGCCGACCAGATAAAGGCGGCGCCGATGTCATTATTATTGACGATCCTCAAATGCCTTGTCTCATTCC
GCAAATCAAGAAACTTACACCATCGCGGCCAGTGTTTTACCGATCGCATATCCAGATTCGAACCGACTTG
ATCAAAGTCGCTGGCTCTCCTCAAGCAGATATCTGGGACTTCCTCTGGCAAAATATCAAGCAAGCCGACT
TATTCATTAGCCACCCGATTCCTTCTTTTGTGCCCCATAATGTGCCGAGGGAGAAGGTGCTGTATATGCC
TGCAACGACCGATTGGCTGGATGGCTTAAACAAACCAATGGAAATCTGGGATACTGGATACTACGGCCAT
CTGTATAACGTCAAATGCCGTGGAGAACGAATGACAGAGTTGCAATGGCCAAGAAGGAGATATATCATCC
AAGTATCCCGCTTTGATCCTGCCAAGGGACTGCCAACGGTTGTTGATGCTTACGCTTGTTTCCGAGAGCA
GCTCGAAAAGCATGGTGGCGTCGCCATCCCCCAGCTCGTCATCTGCGGCAATGCGTCTGTTGATGACCCT
GATGGTATTGCCATTTACGATCAAGTAATGACGCAGTTAGAAACAAAATATCCCCACATCATGGGCGACG
TGAGCGTCATGCGCTTAGATCCATGTGATCAGCTATTGAACTGTCTCATGGCAAATGCCCATGTCGTCCT
ACAGCTTTCCACATACGAAGGTTTCGAAGTCAAGGTCTCTGAGGCACTCCATGCTGGTCGCCCTGTCATT
GCTACATATGCTGGCGGGATACCCCTTCAGATCAAAGATAAAATTGACGGCTTCCTCGTTGAACCGGGCG
ATTGGAAAGCAGTCGCTGGTCATTTGATGGAGTTGTTTACAGACCTCAAATTGCACGATCGGATGTCTCA
AGCCGCAAGAACCGGCGTTTCAGACGAAGTTTCGACCGTTGGGAATGCATTATCTTGGTAttatctggCC
ATGAAATGGGCACAGAAAGGACCTAAGCTTGAATTGCTGGGGAATGAACAATGGGTTAATGATATGGCCC
GGAGCGAAGCTGGTCAGCCATACACGGAAGGCGAAAATCGCTTACCGCGCAGCTTCACTCCGTTGTAGTC
ACGCAGTATACGCAAAATTGGAATTGCTACACTTAGGTAACAGACATGATGTACGGTGACTGAGTATGCT
TAATGACACTATCGGCGTTATTTATAATGTCCATGCATTGTTTAACGGTATTGTAATTCCTTTTCATGTT
GCTTGTGTCAATCGCACATCCATTTCGACAAGATGGCGGCCAGAAACGGATTGAAGATGGCTACTCTGCC
TGAACTACAGAGGCGGAAAGGCAAGGGTGTTGTATGATGGCGAGTGAAtgctgtatgatagaaagtgaat
gttatatgatggaaagtgatTACGTGATCTGTACGCCTTGTGTTGCTCAGACCAGGGATTTGCTTCATGT
TAAATCGGCAAATTTCGCCGTGCATGAATGGGTACAATATCCTAAAGTGATGTAAGAGGTTGAGTGGGAG
TTGTTTACGGAGTGTCTATGTGAGAAAGTAGGATTGAGGCCAAATTGAAAACATTTGCTCTAGTGCTGAA
CGTTATGTACATCATCTAGTCACTTTTTATCTACTATATACCTAGGTATTCTATCCTATCAAATGCTAGA
TCTTAGGTCAAACACATGTATGCTGCATCTGATGAGATGAAGGAACTCGGGCAAGTTCTATACGAGAATT
GTGCCTGAGGTACATGTACTTAAAACGACTCCGGCATCCGAACGTATGCATAGGTATTTATACCCCCGAC
TTCTCATAGTCTCGACAGCACGGTAATCTCGATTTCGAATATtattattatttATTGAGCAGCTCTGCAG
TTATTCGGCTTCTTATTAGCATACGAGTACAATGACCGTAATCTTCGACTGgtattcttccagtgttact
attccCCCTTCCACTTTACCTCACAAGATTCCTAAGGTGCCAAGATGTCCGGTCATTTCGTCCGGTCAGC
ACGCACATGCATCTTTCTCACGTAATTCCTTCGAGATAGACACAGTATTACAATATTACATACGTATCTC
TCCATAGGCATGCATAAATCGATGCAACATTGCCCCCACCTACAGGCCGATACCCCTGTGGGAGGATTGA
ATGTCCGACCAACGCTGCTCAAGGCAGCCTTCGTAAGCACTGACAGTTGGAGGGACACAAAAAGTCCCCG
AGCGCGAATTTCATCAAACACTCTACCTCGAGCGCGTTAAGAGGTGCTCCCGAACTGGTGACCTCTGTCA
CTACGCTGGCATGACCATTAAGATATAATAATGGAAGTCTCAGCCAGCCAGCAGCGCAGGCGACTTCGGT
CTGCCTGCGATGTCTGCCATGCGTCCAAAGTTCGATGCTCAGGAGGCCAGCCGTGCAAAAAGTGCTGCAA
CTCGTACGTAAGAGACTTGAAAGCCTGCGATAACGGAATTCCAAGGTCGCAAACAAAGATTGGTCATGAA
TAACCTCATATCTAGC
>Tha_a00070-T1 CDS=1-228
ATGCTTAGATCGGGAGTGGGATCATTTATGACGGGTGTGCACGCGGTGCATGAAGGTGCTGTGATGGATA
AGATTTGGGGTAGAGAAGCATCGGCGTCAGACGATGGCGAAATTGTTGTTGCTGACGCATTGATGGTGGA
ATTTGCGCCGCCGGCGATTGCGAGGCCTAGCCTTTCGAGCGTTCTTTTATTCCGGCTGCCTTTCGGCTTC
CCCAACTTTGCCATGTAA
>Tha_a00071-T1 CDS=1-5844
ATGAAACCCGTTACCTCATCAATTGCCATACCAGTGCCAAAACGGTGTTCAGAGATGGCGATTACTGCTG
AAAAGGCTCGCAAAGAGCCTAGGACGATATGTGATCTCATTGAAGAATGGTCACAGAAGCAGCCCGACCA
TGTTGCCATTTCTTTTGGCGAAAGAAAGATTACATACGCTCAGCTTGACAATGCTACATCTCATATTGCA
TGGCTTTTATTGCAGAGAGGAATCAAGGCCAGCGATAAAATTCCTGTCATGGCTCAAAGGAGCCCCGAAA
TGGTCATTTGCTTCCTAGGCGTTCTTAAAACAGGCGCTTCGTACGTGCCCATCGGTGTGGAATCCTGGAG
CAAAGATCGCATCCAATCAACGCTGGAGCGAGTATCTGCCCGTGTCGTTCTGAATACCAGCACAGAGAAA
TATCCCGGATATGAGGAGATTTCGCTGAAAGAAATCGAGCGTGCCTTTGCACCGAACATCGAGCGACACT
GGGACAACGAACTGGATCGCCCCTGGAAACGAATCGATCCTAGTGACCTTGCCTTTATCATTTTTACGTC
AGGCACAACCTCTACGCCAAAGGGGGTCATGATTCCTCACAGTTCAGTCCTAAATTATGTCCAACAAGGG
GGGGAAATAACACCGTTCAACTTGAGCTCGTCTCCAGCTGATATCGTTATTTTAATCTTTTCTCCCGCTT
TTGATGCGTGCACGGCTGTTACCGTGTCGGCATTGTGTAATGGCGCAGAGCTAAAGATTGCTACTCCGGC
TGATTTCTTGTACACTGCGACACTCTGCACAATCATGGCATGTACACCTTCAGTGTTGGCTACAATTCAG
GATCCGGCGAGCTACTCCAACCTACGAGCCATCATGATTGGAGGAGAAGCAGCACCCGCTTCACTTGTTC
GCAAGTGGGCAGCATCTTTGCCGACTTCTCCCATATATAACTTCTATGGGCCTACGGAAACTACTTTTGC
GTGTCTGGTGTCTCGACTTTACCCTGATAAACCAATCACTTTGGGGCGTCCAATGTCAAACAGCCGTGTG
ATGTTACTCGATGGGCAAGTTGAGTCTCACTACGGTGAGATTTGTATTGCTGGGCCAGGCCTAGCTAGAG
GATACTATGAGAATGAATCACTCACAGCTGAAAAATTTGTTTACTGGCAAGGCGAAAGGATATATCGTAC
TGGGGATTTTGCGCGATTGACGGACCACGGGTTGGAATTTGCCGGACGCAAGGACAACATTGTCAAGAAC
CGTGGATTCCTTGTGAGTCTTGATGGACAAGTGATTCCCATGTTATGCAGCCACCCGAAGGTTATGGCAG
CTACGGCTTTTATGCATCAAGGCCGCCTTGTGGCCTTTATAACACCTGAAGACATTGATGGGGTCGCTTT
GCGGAAGACGTTGACTGAGAAATACGATTCTTTCATTATCCCGGATATTATTCGTCCAGTGGAAATCCTT
CCACTTACTGCAAATGATAAAATCGATAACCGTGCCTTACAAGCGCTGCTGGGTGGCGACAATCTACTAC
TTCCCACTGTTGCTTCTACTTTCTTGGCTCTGGTCCATCACAGTTTACTGGATGGTTGGTCATTCAGCAT
CATATTAGAAGAGCTCCGTCAAGCACTAGATGGCAAGCTGCTCTCAGAGCCTCCGCAATTCATCAATTTT
GCTCTGGCTCAAAAGCGACTGCAACAAGACCCTCAAGGCAACGAATTTTGGGGAAAATGCCTAAGGCATG
GTTTGGCGCAACCGAAGCTGAGGCTGCCGAAACAATCGGCCGATGTTCCAGTGGCTGACTGGTCCAAGAG
CCTGCAAGTCAACCTCGGATTTGGATCGAAAGCGCTGGAAGCCAAAAGTCGCTTTCGACGTATTACACCA
GCGACGGCAATATACACAGCATGGGGATTGGTATTATCAAATTATAGCTTTTCTGACCGAGTGGCCTTTG
GTGTGGTATTTTCTGGAAGGAATATCGATGCAGCGGGAGCCGATCGGGTTGTCGGGCCGCTGCTCAACAC
ATGCCCGTTTCCCCTCGAGTTCAAAGAAGGCCAATCTGTGGCCGACATACTTTCAGAAGCTCAGAGTCAG
CTCCTACAAATGCTCGAGTTCCAGTGGTGCGCTGACAATGCTCTGGCCAAAATGCCATCCGAAAGGATAG
CCAATGCTTTCCAGACAATTGTGGTCGTGGAGTACGATCTCCCGTCACCGTCGGGGTCTTGCGAGGCGAT
CCCAGAGCCATGGAAAATTGAACGAGACGACATGATGGAATTCGGCATAACTCTGCTGCTTGAGGATGAA
AGTGATGGCAGTCTTCGGGTCCGCATTCTGTACGATGGCTCGCTATATACCGAGCGGAGTATTGTCGGTC
TTTTGAACCATTTCAAGCGTGCGATCGAGGGGTTACTCGACTGCGGCAATAGTCAAATGCAGCAAGTTAG
AAACCGTATAATTCTGGAAGAAGAAAGAGAAATGCTTTTAAGCCCATTGGAACAAGAGCGAGGAAGCGAC
TATTACGGATACAATACAGTCAAAGACGCCTTTGAAGCTGCCGCAGCGAAGTGGCCAGATTTAACAGCTG
TGGAGTCGACCCGTGGTTCAATGACTTATCGAGAGTTGGATGAATCTGCTAATAAGCTGGCCAACCATCT
CCGATTCATAAAGAAACCTGGAGATGTTGTTGGTATTCTTACCGATGGATCCATCCACTGGGTTATAGCT
ATTCTGTCTGCTCTCAAAGCGGGCTGTATATGCTGTCCCATTGATGTTAGTCTTCCAGCAGCACGGATTG
AAGTCATCATCCAACAAAGTGGTGCCACCATTTTTATCGCCGCCAACAAAGATTGCGCACGAGTGCTTCA
AGATTTACAAGGAAGTCGTATCATAGTTTCCGACGAGTTTCTCGCGTCGTGCAAAACACCATCATCTTCA
CCTGGAACTGTTTCAAAGCCGAAAGACGTCATCTATCTTGTTTTCACTTCGGGAAGCACTGGTATTCCAA
AAGGTGTTGCTTTGCATAACCGTAGTATTCTTATGGTCATCGACGATGAGGTAAACCGAATGTTCTCTGG
GCCTGGTCGCCGACATGCTCAAGTCTACGCTCTCGGCTTCGACGTAGTGCTCGTTGAGTTATTCGGATCA
CTCTGCTATGGAGGGACACTGGTTTTGAAAGACCCCAGTGATCCTCTGGGACACCTCAAGCGTGTAGATG
CAACCTATTCCACGCCATCACTGCTAGCAGCTCTGTCGCCAAAAGAATTCCCCAACCTCGAAATGATTGG
TCTTGCCGGAGAACCTGTTCCCCAGAGCCTCGCAGATAGGTGGTCGCATAAGCGCTTGTTCAATTTTTAC
GGACCGAGCGAGTGTGGGCCTATCTCGACTCGGACTGAGCTTCGCCCTGGAGAGCAAGTTACCATCGGAA
AAGCCGTCCCCCATCTTGATATCTACCTATTAGACCATCACCGATGTTTAGTTCCACTTGGAGTCACAGG
AGAGATTTACATATCTGGGGAACAAATTACTGGCGGATACTGGAATTTACAAACCGAAACTTTAAATGCA
TTTGTTCCAAACCCTTTCTCTCCTGGCAAAGTCATGTATAAGACAGGAGATCTCGGTTATTGGACACAAG
ACATGAAAGTGGCCTACGTGGGACGAATTGATAACCAGGCAAAATTGCGGGGATACCGAATTGAAATGGA
AGAAGTCGAACGCGCTCTTATGCGTGTAGATTCCTCTATACAAAGCGCTGTTGCAGTTGTCGTCGACGGT
ATCCGTCTTGTCGCCTTTGTCACGCCAAATACCGTTGATGTTTTATCAGTTGGACGAATGGTCAAGAAAT
TCTTACCGGCCTACGCTTGTCCTGCCCAAGTAATAGCGATAGAATCCTTACCACAGTCGTCTAATCTCAA
AATTGACCGCAAAGCTCTTCGGGAGTTGGCTACTGAGAACCTGGACCAAGGAGATGCACCGTCAACGTCG
ACAGAAAAGATGATAGCAGAGATCTGGAGAAAAGTTCTCGACTTTCAAGGTCATAACAATGACCGAAAAA
TTTCCCGAGATGATGATTTCTTGGCCATTGGTGGAAACTCTCTATTAGCTATCAAGGCAGCTCGTTTAAT
CGCTGAGCGCACGGGTCATCACACTCCGGTGCCACTTCTCATCAGAGAAACAGTCCTATCAAGTCTTGCA
AAAGAGATTGATCGATTTGCAGCTCTTGATGAGCTAGAAGATGGAATTGCTACATTCAAGTCGTTCCTAT
CCACTCTGTCCGCCCCGCCAAGTAACATGGCGGCCCAAATACCGTCGCAACTCGAAGAAGAGTTCTATTT
ATGGCACACCTTGTCGAACACGAAATCGCTCTTCAACACCGCATTCCAATTCATCATTAAAGGTGATGTC
AACATTGAGCTGTTGAATGAATGTTTGATCTCTGTAATCCAAGAAAACCCAATTCTTCGAGCCCGCTATG
TCCTTAAAGAAGGGTCCATATACCGACTCATCAGCGATAAAGTTACTCCACCCTTGGTTTTCGCAGGGCG
ATCTACAGACTCCAAGGGCCTACAGACCCTGATCGATAAACCTTTTGACCTAGCCCATGACCAACTCATT
AGGGCGGTTATTTGTACGGAGACGGATAAACATGTTACGACAAAGACGTCGCTCTCACTTATAACGCATC
ATATCATTACAGATAAGGCATCACTTGCCCTTTTGCTACAATCAATTAGCCAAAAATATTTTGCGGCAGC
CGATGCCGCTGTTTGCAATGGGCAAGCTGTTGATGAAAATACGCACAAGGGCACCTATATCGAATGGACG
CAGTGGCTTCAAAAGAACAGTTCTCTACCTGCGACACCAACGAAATTGACGAAGAGAGAGTTTTGGGTCG
ATCGTGTTAGAAGAATAGAGACAGTTCCGTTATTAAGCAAACGTGAACTTGGAAGGCCTGGTTATGAGAT
ACCTGGTTACGAATCCATCCTCATCCCAACTATGGATGGTAGGGGATTTTCGCAGCGTATGGCCCTAGCT
GCGTCCGCAATTACACTTTTCTCAGTGTTCGGGAATAGCGACCTTGTATTTGGAATTCCATATATGAATC
GAGACGAGCCTGGGGCGGCGAACATCATGGGCCTCCTTCTCGACAGGTTACCAGTGCGCATAAAACTCGA
TGATAATAACATGGCAGACTCTGTTCTGCTCATTGACGATATTGTGTCAGAAGTCAACCTTTCGGTTGAA
AACCAAATACCTTATTCTGAAATTTTACAATTGGCAAAGGATCGAAGATCTCTCTTTGATGTTGTGGTGA
TTTATCACTGGCAGTCCGACGCACTGGAACACTCCCTCAAGATACCTGGTGCTCAAGTTTCCAGCAAACG
CATTCGAGCGCGAGGAGCCAAGTTTACATTGCAGCTAGAGTTTAGCGAACAGGACGATGGACTACACTGC
GGCATCGAGTATAATGCTAACGTTCTGTCTCCGCCGCAAATGGCAGAAATTGTGTCCTTCATCCCGACTG
TCTTCAAGGGCCTTATATCTTGCTCGGCACCAGCTGAAATTCTCTCCTCATTTGGACCATTGAAGGACTA
TAATCCATTGGAAGCTATGCGATCTTACCACAACAGGGTGAACGAGGTTCGCCAGGCTTTTTCTGAGGCA
CTAGGTTGTCATACAGAGGGCATTACGCCCGAGACGACACTGTATGACCTGGGAGGAACATCTATAACAG
CGCTCCGGCTTCACTATTTATTAGGTGAGAAAGGGTTACGTGGAGATTTGTGCGATATACTTAGAGCGCC
TTCTCTAGGAGAGATTGCCTGGATGTTCCAGTAA
>Tha_a00072-T1 CDS=1-1674
ATGTCTGGTGGAAAAGCAGAGGCGTCTCTTGTGCCAGAACCTCTCGCTATTCGCGACGAGGAGGAATCCG
AAACAACCAATCGCGTATCAAAGCCCGAGTGGAAAATGTCGAATCGCACATTCTTAGTCTTCATTACCAT
CTGCGTTTTGACACTCATGGTTGCTTTGGATAGCACATCGATCGGTGTAGCATTGCCAACAATTTCAAGA
GTGCTTCATAGCTCTGGCATAGAGACCTTCTGGGCTGGTACTGGATTTTTGTTGTGCGCAACAGTCTTCC
AGCCGAATTTTGTTTCCTTTTCCACCATCTTTGGCCGTCGATCTCTTTTCATTGTTGGCATAGTTTTCTT
TTTCATCGGTGCCGTGGTAGCAGGTGTATCGAAGAATGTGACTCAGCTACTAGTTGGCCGATGCATACAA
GGTGTCGGAGGGGGAGGCATCTCGGCCATTACTGAGGTTCTCATTGCTGACTTGGTGCCGATGCGGTATC
GAGGACAGTATTACGGCCTCATGAATGCCATGTGGAGCGTGGGATCTGTCTGTGGTCCCATCATTGGAGG
CGCTTTCGCAGGCAGCGCGTCATGGCGGTGGATATTCTACATCAATTTCCCCTTCATCGGCATTGGAATT
GTTTGTGTTGTCGTCTTTATGAACCTCCACTTCGTCCCAAGATCACTTTCTGACAAGCTTCGTCGAATTG
ATTATATCGGTTCCATCATCTTCATCGGTAGCACGACAGCATTTCTCATTCCCTTGACATGGGGTGGCGT
CGTATACAGCTGGCACTCGTGGAAAACACTGGTCCCTCTCATTATTGGCAGCGCCGGGTGTGGCGTATTT
GTCGTTTATGAAGCGTACTTTGCCCCTTCTCCCATCATTCCGATCGATCTCTTCAAGAATCGTACTGCCA
GCATCTCGTTTGTCAGTGCCGGGCTCTCGGGGCTGCTAGTTTGGTGCATCGTCTACTACATGCCGTTGTA
TTTCCAGGCCGTGAAAGAATACAGTCCCGTCTTAACCGGAGTGTGTATCTTCCCTCAAACGTTCACTGTG
GCACCCGCAGGTGCGATAGCTGGCATAGCCATCACAAAGACTGGCAAATACCGATGGGCAATTTGGTCGG
GATGGGCTCTGGCGACTCTAGGTCTGGGTTTGCTTTGCATTCTAGAGGTCGGAACAAGCGTGCCTGGTTG
GATCTTTCTGAACCTGGTCTCAGGGATCGGTCTTGGATTCCTCTTCCCATCAGTGGCTTCCGCAATACAG
GCGGCCACTGCTCCAGAGCATGTTCCAATGGCTTTGGCCATGTTTAGTTTCTTCAGATCGCTCGGCCAGG
CTGTAGGAGTCGCCATCGGAGGGGTGATATTCCAAAACCGGATGACCGCAAACCTCCTCGACTACCCAAA
TCTTGCGCCAAACGCCACGGCTTATGGCGCCGACGCCGCCGGCTTAGTCGATATCATCAAATCGATGCCC
GATGGCCAGAACAAGCATGATCTTCAACAGGCATTTGTCGATAGCCTGCGCATTGTTTGGGCAGTCTGCT
GTGCTCTGGCTGGTTTCGGGCTTCTCCTCAGTCTGCTCAACCAAAGCTACAGCATTGATCGAGAACTGGA
TAGCAGTCAAGGAATCGTTGAGAAGCATCAACTTCGTCCTCACGCGGAGAGCACCGGAGCTTGA
>Tha_a00073-T1
TCTTCCGTAGTATAGTGGTCAGTATGCAAGCTTGTCACGCTTGAGACCCGGGTTCAATTCCCGGCGGGAG
AG
>Tha_a00074-T1 CDS=89-1327
CTTCTTTGTAGGCCCTGACCACGAGGCATTTCAAGATATCCTGTAATTAGATTTGTTCAAGTATTCTAAA
AAGCAAATTCTATTCAATATGGCCgccgccgccgTTCAAATCCCTAGACAGCCGGACATTTCATATGCCC
CCGACTATGACAACTACCTcaaccgcatcaagcGGCGCCAGGAGAGCGAGAAGCTGGAAAAGTCTCTCCC
ACAAGGATTTCCCGCCAAGCTTGAGTCCGATCTTGTCTGGGATGGAAGGAACTTGGCCGAGACATACGAC
TGGAACTACGTTTTGACCGAGAGCGATATTGCTGAGGTCGACCAAGCTCTTCGCCACTTTAAGTCACTCA
ACTTGGGTCTGGGCTACGTTACTCAAGAGACTTTTCCCCTGCCAAAACTTCATGATACTCTGCGGGACAT
CTCAAAAGAAGTTCACTTAGGTCACGGCTTCAAGGTCGTCAAGGGTGTTCCGGTTGATAACTACAGCCGT
GAGGAGAATGTCATCATCTATGCCGGAATTGCATCTCACATTGCCCCCATCCGTGGCCGCCAAGATCATC
AACTCGACGGAAAGCCAGCTGATGTTGTTCTCGCACACATCAAGGATCTCAGTCAGGAGATTGATCCTCA
CAAGATTGGAGCACCGGCCTACACGGCTGACAAGCAAGTTTTCCACACTGATGCTGGAGATGTGATTGCT
CTCTTCGCTCTGGGAGAGCCTGAAGAGGGCGGTCAGAGCTTCCTGTCGAGCAGCTGGCATGTGTACAATG
AGCTCGCAGCAACGCGGCCTGATCTTATCCGGACTTTGTCTGAGCCTTGGGTTGTCGACGAGTTTGGGAA
GCGTGGCAAGAGTCATACCGTGCGACCTCTTCTATACTTCCAGCCCGCTACTGCAGACACCCCTCAGCGC
ATGATCATCCAGTATGCGCGACGTACTTTCACGGGATACTGGGGCCTTCCTCGATCGACTGATATTCCTC
CGATTACTGAAGCCCAAGCTGAGGCACTGGATGCTCTGCACTTCACAGCTGAGAAGTACCGCGCGTCGCT
CGACTTCCACAAGGGCGACATTCAGTTTGCCAATAACTTGAGCATTTTCCATGCTCGTGATAAATTCCGG
GATTCTCCAGAGAAAAGGCGTCATCTTGTCCGTCTTTGGCTGCGTGACCCAGAACTGGCCTGGGAGACGC
CCGAGCCGCTGACTGATACATGGAACAGGATTTACAAGGACGTTAAGCCTGAAAACTCCGTCTTCCCGCT
GGAGCCAAGAGTTCGTAGCGCAAGTGACGGAAAGCCTGatgagaggcctgatgagaaGTACCAGTAGACT
ACATGAATCAATTGACGCGGGGAGGACTACAGTAGTATATCCAATATCCAGAAGAGCAGTTACACCACGT
GCGTACTTGGGAATTCTTTGCCAAATTGAATGATTGTATCTCTGGTAGCGCATAGGCTTCACATAATTAC
ATACAAGACAGCTGCATTCATCCTTGCTGGATCGCCACTGGTTCACAGATAAGCTCATCTCATG
>Tha_a00075-T1 CDS=1-1809
ATGCCTTCTTTCTGGCGGCGTCCCTTCCGCAGCGGCGAAGAGGCCCAACCTGCCGAAGCAGAAGAGCGCG
GATCAACATCTGATAGCGATCCCTCTGAGCTCGTCGCTGGAGATACCTACTATATCGCTGGTAAGGGAGC
CAACAACAAAGAGACGTCTTACCAAGATGCTTCTGGTGCACCTGTCGAAGAATCATCGCCTTTGGGGTAC
CATGTCGGACCCTTGACAATCTTGTTTCTCAATGTGAGCAAGATGATTGGCACAGGCATCTTTTCAACTC
GATCTACAGCTTCAACAATTCTCGCGGGCACCGGCAGCATAGGGTTGAGTCTAATATGGTGGGCTCTTGG
CTTTTTGACATCGATCACAGCGTTTGCTGTGTATCTCGAATTTACCGCCTACTTTCCCTCGCGATCCGGA
GCTGAGGTGGTGTATCTCGAACAAGCGTTTCCACGACCACGCTGGCTGTTCTCAACCGCATTTGCTTTCC
AGTCCGTCATCTTGTCATTTAGCAGTGCAAACTCATATGTGTTGGCTCAATATCTTTACAAAATGACGGA
TCATAATCCAACGGATTGGCAACTAAAGGGAGTGGCCATTGCTGGTTATACCGTCGCTCTTCTAGTCGTC
GTCTTGCACAACAGATTTGCATATCATCTGGCCAATGGCATTGGATTTGTTAAAATCGCTACATTGGTGT
TCATCTCAATAACCGGATTCGTAGTCCTCGGAGGACATACTCGCATTGAGAACCCAACAGCCAACTTTCA
TAATTCTTTTGAAGGAAAAGCTACTGCATACGGAATTACGAATGGTTTGTACAAGATCATTTTCTCTTAC
TCGGGATTCGAAAATGCTTTCAATGTCGCCAATGAAGTCAAGAACCCTGTGAAACAGATCCGACGGAACG
GTTACATTGCCATCTGGTCTGTCAGCATTCTTTACATTCTCACCGTCATCGCTTTCTATGCTGCGATCCC
AAAGGAAGACATCATCAAGAGCAAACTAACCGTTGCCAATCAATTCTTTATAAACGTGTTTGGAAATACC
AAGCAAGTCAAGGCCCTCAACTTTCTGATTGCAATTAGTGCCTTTGGCAATCTAGTAGCAGTGTTCATCG
GAACTTCGAGAATCATTCGCGAGTGTGGTCGCCAAGGCGTACTCCCGTGGACCAAGTTTTGGGTCTCAAC
ATTTCCTCTTGGTACTGCCCTCGGGCCGTATCTGTTCAAATACGGCATCACGCTCATTATGATCCTTGCC
CCTCCTGCTGGTGATGCCTTCAATTTTGTCAGCGACCTTCGCATTTACCCTGGCTCTTTCTTCGACTTCT
TGATGAGCGTCGGTCTCCTCATCGTGAGACACAAGCGAAAGGCTCTCAATCTCCCAAGGCCAGAGTTCAA
AGCCTGGGATATCGTCATTTGGTTCAGCATCCTGAAAAACCTCTATCTCCTCGTGATGCCCTGGTATCCT
CCTGCAGGGGGGGCAACAGGTGGCGACGTTAGCTTTTGGTATGGTACATATGTAGTCACTTCTATTGGCA
TTCTATTGGCCTGCGTCGCTTATTATTGGCTTTGGATTCACGGCATTCCTTATTTCCGAGGCTATAAGAT
CCGAGAGGAGGTTGTTACCCTCGATGATGGGTCAAAGAGCCATCAGTTggtcaaagtgccaAATGCTGAA
GTGGAAGAATGGGATAGGACACATGACCACGCTGGGCGGATAATTACAGAGGCTACGGAAGTGAGTGATA
AGACAGCCAGCAACGTTGTGGTGGTCGGAAAGGATAGCGCAGTATCCAGCACACAATGA
>Tha_a00076-T1 CDS=1-837
ATGGCCAAAGCATTTATGAGAGATGAGGATCTCTGCCAACGATACGCGCAGTTTGCATCCGAGTTGGACC
GATGGCACTTCAAGATCCTCTACTGGTTCATAACCCAAGAAACGAACGAAGAATTCAGTCACCAGCCAAA
GAGGCGTTCGAGGAGCTTGATCAAATACATGCTCGTGTGTCTTGTCTGTGTTCTAGTTTCAGCTGCCGTG
GTAATTATGGAAGCCTTTGCACTATTGGCTCTGCAATTCTGCGACGGAGAAAATCTCATTTCCCTTTACT
GGTCAACTTGGACCATGATCCAGGTCGGGTCACTGATCGCCATGATGGGCATCATCCTTGCCATGGCACA
TTCATTGAGGAACAGAAGACATCCGCCGTGGGCTCTTGCTTTGGGAACACCCGTTCTTGTCATTGCTGGC
TTGTTGCATCTCATCCACGACTGTACAAAGAAGCGAGTCAAGAAGATTAGAAACGGTTCCATCATGAAGA
GTAGCGTCCCTTCTATGAGCGAAGTAAACACAATCCAGGGGACCTTTGAAGATGATCTCGAGAACTCAGT
GTTGGGCGAGTTCATCGGATTCACAGTAGAAGGTGGCCCAATAGTCCGCTTCAACGATTCCATTCCACTG
AATCTTAGCCAAAATTTCGCATTTGAAGTTTTGGGATACTGCGATGGCACTCGACCTGTGGTGGCATATC
AAAAGGGCTCCATTCAGATCCTACCCACTGCAGACAAGGACAACCAAGGCACGCAGAAAGACGTTCGATC
ACCGCAAGAGGAGAAATCTTCTGATGGGATACAGGAGGCTCGACCGGGGGCAGCTGGCGGTACATGA
>Tha_a00077-T1 CDS=334-1251
GTGCGAGCGAGTATCATGACGGGAACGATTTGAAGCTGCACTCGCCGCCTAATCGATACGGAGTCTTGGA
GGGGCAATTTTTCcaatttTGGTGAACCCAGAAAAAAATGTCAATGGCGGGGCAAAATCGGGCGCCCGAA
CCGCCGTCCGTTCATCGGCGCTTGCTAATCAAGCTCTGGCCGAGCGATTGCTTCATTCTTACAAATCAGC
TCCAGAGACGGCTTAAAACTTGACATTTAATCGTCCTGGCCTTGTCCGGTCAAGCAGATTTACGCTGatg
ctgatgctgatgctgaagcGCCATCGACGCCCGGGCTAAGCAGCAGAATCGCCATGGGTTTGGAAAAGGT
CAAGCATGTTGTGCTGGTGCtctctggCAAAGGAGGCGTGGGCAAATCTTCGGTGACGACACAGCTGGCC
CTGTCTCTGACGCTCGCCGGCCACTCGGTGGGAATCCTCGATGTCGACCTGACTGGCCCGTCCATCCCGC
GTATGCTGTCGATCGAGGCCTCCAAGGTCAAACAGGTACCGGGAGGATGGGCTCCGGTTCCTGTTTACGA
GGCAGATCCTGAAACTGGCTTGGGGAGTCTACATGCCATGAGTCTAGGGTTCCTGTTGCCCCAAAGAGGC
GACGCGGTGGTGTGGAGAGGCCCCAAGAAGACGGCCATGATTCGACAGTTCCTCAAGGACGTGCTGTGGG
ACGATACCGACTACCTCCTCATCGACACTCCTCCGGGAACCAGCGACGAGCACATATCACTAGCCGAAAC
GCTGCAGAAGGACGCCCGCCCAGGCCAGGTGGCTGGCGCGGTGGTTGTGACGACGCCCCAGGCAGTCGCC
ACGGCGGACGTGCGCAAGGAGCTCAATTTTTGCGTCAAGACGGGCATCCGCGTGCTGGGAGTGGTGGAAA
ACATGAGCGGCTTCGTCTGTCCGCACTGCTCCGAGTGCACCGACATCTTTGGGTCCGGTGGCGGGCGGTC
CATGGCGGAGGAGTTCAAGGTGCCGTTCTTAGGATCTGTGCCCATTGACGCGCAGTTTATTGCCCTCGTC
GAGGAAGGCCAGCGGCCGCATTATCCAGCGGGGACGGTGGTGAATGGCCGGGATATATCGAGCGATGAGA
AGCCCGACAAGCCCCAGGACAAGGGCGAGGGAACTCTGGTGGACAAGTACAAGGACTGTTCGTTGTTCCA
TATATTCGTAGGCATAACCTCGCAGCTCGAGGAAAAGGTTGCTGGGGCAGAAGTTACATGAC
>Tha_a00078-T1 CDS=943-2478
TAAAATCTCAACCCGCACAAACAATTCCAAACTCTGTTTCCGCACCCGCTGTCTGAAAGCTCTGCGTCCC
TTGACCTGATCCATCCTATCCATACTTTGTACATCCCCATAGCAGCCCATCTGCTCCGCCAGCCACCGTC
TCCCGACCACTTAGCAGCGGCCTTTGTCCCTACAGATCCATCCCCGCGGGGACAGGAAAAAAACTggaaa
aaACATCGCCCTGCTGGTTTGCGCCCTCCAATTCGCGACAATAGGACGCCCACGTCACACGACCGCCTGT
CGATTCGGGAAAGCTTCTTGTGGCTCTCTTGCACTGACTTTTCATCTCCTGGATATGAGAGACTAGACGT
TTCCTTGTCCTCGAAAGACATCCTCAACCGGCCGCTATCTCTAGTGGCCTGACTGACACCTCTCTGGTTC
TCGCTTTGGCCTTCTATGCGATCAACTGATCTCCTGCGATTCCTCTTTTCGCGACCTTCAAAGCCCCGAT
AGCACCCCTTCAAGCAACCCAGACATTCATATATCGAACAAGTTTCAACTCAAACCCGCTTCTCCCAAGT
CAACAGCCCCTGGCAAAAGTCACCAGATCCGATACCGTCCCCTGAGTATCGGACAATATATCTCCGCGCA
AAATTTCGTCGCAGAAGCGGTTTTTCTACCCCCTCTGTCCCCGGCCTCCATAACGTCCTCTTGAGACGTT
AGCCGTTCTTACACCATCCCCATTGCTGCTGGCTTCCGCCAGCGTCATTGGACTCACCACATTCCTGTGG
GCCTACTCTCTCAAGCAGACGCCGCAAAGTCTGTTTGAGTGGCAGCTAGTGCTCCGCGGACTCATCGTCG
GACGGGCATAGCAACAGCGTGCTCGAATTCATCTCGACGGTATTTCTTTTATTTGGTCTTCTACTTTGGA
CTGCGAGTAGCAgcagcAAATCATCAACGAGAATGGCCAACCTTTCGGTCCCCAACAATTACACCTTTTC
CCCGTCATCGGCAACTCCCCACTTGACCATCAATCATGACAATGCCGCGGAATTGGACTCGACCTATGCC
TTTGAAGGCCCTGAAAAGCTCCTAGAGGTATGGTTCGCGCCGAGCGCTACGGCACTCCCCAGGGGCGCTC
AACCTGCTGGCCTCAAGGCCGTGTCCTCTGAGACTTGGGAGACCATGCTTGACATGGTCAACTGCAAGAT
TCTCTCGGTGCTCGAATCTGACGCTGTTGACGCCTATCTTCTCTCCGAGTCGAGCATGTTTGTCTTCCCT
CACAAACTCATCTTGAAGACCTGCGGCACCACCACTCTGTTGCTTGGACTTCAGCGCATGCTTCACATCG
CCGCTGAGCATGCTGGTTTCCCCTTTAGCAATGCTACGTCTGCAAAGGAAATCAAGGCCATTGCCACTCC
TTACCGAGTCTTTTACAGCCGCAAGAACTTTCTCTTCCCTGACAAGCAACACGGCCCCCACCGCAGCTGG
AAGCAAGAGGTCAAGTACTTGGACGACATGGTTGATGGCGGCAGTGCCTACATGGTGGGAAAGATGAACG
GAGACCACTGGTACCTCTACATCACGTCTCCCAACCGAGAGTTCACCCCGCCCCTGACCCCCGACTCGGA
GGAGAATGAGGTGGCTCCGGCCAGCTTTTCGATTCCCGCCAGCTTCGGACATGGAgggcatggaggacct
ggGAGTGACGAGACGCTCGAGATTTTGATGACGGATCTCGACCCAGAGAATGCCAAGCAGTTTTACTTGG
CACACGCGAGTGCGGTCGCGTGCGACAAGCTCTCTGCCGAGACCAAGGCTCGTCAAAATGCCGTTAGCGG
GACCTCGACTCCGCTCGGTGAGGTTGATGTCTTTGCCGACGGCCTCGAATCCGATTTACATGAGCCCTGC
GAGAAGCTCGGGGACATCGAGGGCCTGACTACCGAAGGCCACGCCCTCGGCACTGTTGTGTCGGAGCAGT
GCGGTCTCGCCGACGTCTATCCCACCTCTGTCTACCCAGATGCCCGCATTGATTCCTACCTCTTCAGCCC
ATGTGGATTCTCTGCCAACGGCATCATCCCCCCGCCCCCGGCCACGCAGGAGGATGGCCAGGAGAGCGGC
AAGAACGCCGGACACTACTTCAGTGTTCACGTTACGCCCGAGACTGGCTTTTCGTTTGCTTCATTCGAAA
CCAACGTTCCAGGCGGCCAGAGCGGCCGAACCACCGCGGAGATCATCGAGCACGTTGTTGAAATCTTCAA
GCCTGGCCGCTTCAGCGTCACCTTGTTCGAGGCCAAGGGCCGTGGCGACGATGCTTATGGCgtgaacaag
tctgaagccaagggccttgCTGCCCAGCGATTCATCGACTCTGTGCGCGGATACCGCCGGATTGATCGCA
TTGTGCATGACTTTGAGGACTACGACCTCGTGTTCCGCTTCTATGAGCGTGAGGGCTGGGTTGGCGACAA
GAAGGCCCGTGTGGGAGAGGAGATGTGATGGAGGTCGATTGGTAATCGTTTCTGAACGGCCAACACTGGG
ATACTGAAAGGGTTGTGGATATTGGATCGGGTCTGGAAAAGATCCCCCCTCAGTTTCATTCTAGACACTC
CTTTTGAGCGATCTATTCGCCTCTGCCTTTACACTTGGTTGACTATTTGATGACGGTCCAACTGCCTTTT
TGCATTCATAGTTTTGCATACTGTTTTCTGCTTTTACCTTTATTGATGAATAATATTTGC
>Tha_a00079-T1 CDS=129-320
CAAAAACTTCATCCCATCAAATCCCACAAGTCGAAACGAACCCAATTGGCACACACCAGAGGCCATATAC
AAATCCAAATCTCCCATTAAACCGACTCTCTTCCGCTTTCGAACCAAAACCGCCCATCATGCATCTCATG
TACACCCTCGACGCCAGCGGCAACCGCCTCTACACCCTCAAGAAGGTCGCCCACGGCCGGGTCACCAAGT
CTGCGCACCCGGCTCGCTTCTCTCCCGACGACAAGTGGTCTCGCCAGCGTGTTACGCTGAAGCGCCGCTT
TACCCTGCTTTTGACGCAGCAGAAGGAGGAGGCTATGTAAACTCGCATCATGGAGATACCCTCGAACCAA
AGAAATCCCAAGCGGCGTTAATTGGGAGCGGACTTCGGGCATGCTTTTTGAGGGGATAATTGATTCGTCA
TTGTCCTCTGTTGGCGATACGGGATAAAGAGAACGGCAAGCTCTTCTTTTGGAAAGTCACATAATCGGCC
ATCCGTCCCAATTCGGGTAACTGGCTGGCTTttttttctctctcGTGGTATCGACGGCAGAGCACACATG
AGAGGATAATATTGCTTGTTTGGAGACAGCAATGAGAGACTGCTGAAGGGGGGAGTGTGCGTCTGGCGAG
AGCTTGACGAGGTGGAtggatggatgACAAGTTCACTATGTTCTGGAATTGGAATCTTTCTCAATGATTC
GGGAATGGATCTGGCGTTTCTTAGGCGATTACATGTACCTGGGTTCATTTGCATACATGCAAATT
>Tha_a00080-T1 CDS=1-1353
ATGGCCGCCCCGCTGGCTCAACCCGCTGAGCCATCTGCGACTCCGACTCTCGCAACGGCGAAACCGATTC
ACAGCCTCGTTCTTGATACTGGTCCGCTGATCAAGAACGATCCTCCTGCTAGTGTTCTCATTGCCAAGGC
TGAAAAGCTCTACACACTCCCCAACATCATCAGCGAAATCCGCGACGTTGCGACTAGATCAAGAGTCGAA
ACGACGCTGCTGCCATTCGTCGAACTTCGGTCGCCCAGGCCTGAGAGCTTAAAGTTCATTGCCGACTTTG
CGAAAAAGACCGGTGATTATGGAGTGCTCAGCAGACCGGATATTGAGGTGCTTGCGCTGGGATACGAGTT
GGAATGCGAGAGAAACGGAGGTGACTGGAGGCTGAGGAACACACCGAACCAGAAGGGACTGAACGGCAGG
CCGCAGCAGGATAAGCCAACGGACGAAGCGCAGGAGGGGAAAGCGCAAgaagAAGAAGTTAAACAGGCCA
CAGATGCCGAACAGGCTTCAGGAAGCGCAGAAGAGCAAACAGATGCACAGTCTGAGCAGCATGTCGAGAC
CAGCCTCAACGACGACTTGCAAAACCTTAGTCTGGAGACCCCTGACAACAATGAAGAGCAATCTACAACG
CCTGAGTCATCAGAGTCTGCTGAAGAAACTCAAGACTCTGCCCCAGCTGTACAGCAGCCCGAAGAGGCTT
CAGAAGAGTCTGACGATGAGGGCTGGATCACCCCGTCCAACCTCAAGAAGCAGCAAGCCATAGACTCTGG
CGCAAACGGCACCAACGACAAAGCTCCTCCCAAGATTCTACAGGCTGCCATCCTGACCTCCGATTATGCC
ATGCAAAACGTCGCCCTGCGCGTCAACCTCAACCTCGTCACGCCCTCCTTCTCCCGCATCACATACCTCA
AGACGTGGGTTCTGCGGTGCCACGGCTGCTTCAACATCACAAAGGACATGAACAAGCAGTTTTGCCCCAA
GTGCGGCCAACCCACCCTCACGAGGACAAGCTGCTCGACGGACCAGCACGGCAACTTCAAGATTCACCTC
AAGCAGAACTTTCAGTGGAATACCCGCGGAAACGTGTTTAGCGTGCCTAAGCCAGTCCACGGCAGTGCCA
ACGGAAGACTGCCCAAGAATGTTGGTGGCAAGAATGGCTGGGGCAGGGACTTGATCCTGGCTGAGGATCA
GAAAGAACACGTCAAGGCGCTGGATGACCAGCGGAGGCAGAGGAAGAAGGATTTGATGGATGAGGATTTC
TTGCCTGGTCTTTTGACGGGTAACAGGTCGGGAGCAGGCGGCAAGATCAAGGTTGGCGCAGGACGAGCCG
TGAACTCTAGGCGGAAGCGGTAG
>Tha_a00081-T1 CDS=1273-2691
ACGAGAATCCATGCCTGGACGGTTTACGGAAAAGACGGCAGCCCGAAGATACATGCAGACAAAGACGCAA
TGCTGATTCAACCGCCATGATGTGCCTCGACAAACCGGCCACGATATTGTTTTTACGTACAAGATTGCGG
AGAAGTTGCTGACGCCAGATGCTGGCGATGGTCTTTTGCGGGGGAAGGGTCTGGGGTACGGAGTAGAACC
CTCAGCTAAAGAGATCAGTTGGAGAGAGGGCGTGACGTGAGagagaGGGAACAAGTGGAGGAGATGCTGC
AGACAGACAATGGGAACATGAagctgaactggaactggaGGAGCAAACTCGAAATGCTGCTCCCCTGCGT
CCATCGTGCTGGCCAAAGTGGAGGATCAGACCAGCCCCGAGTCTAGATGCACGAGGCTGCTTCGACCAAa
ccaaaccacgccGCACCAGTCATTATCATTGGATTACCGCGCTGTTTTTCTTCCTTATCTATGTACAATG
GAGCACCGAACCCGGAGCTTTCGTTCAGTTCGCCGTGGAAAGATCCGGTGGCCGGAGGCGTTCGCACACT
TCGAACCTTGGGGACAGCCAGAACCCAGCCATTACGCCCACTCCATCCGTGGCGCTTCTGGCCCCGACGA
CGCGGCCACCCCGGCCACTCTCCTCTGGTctcctctgGCTCATGCAGATGCAGCCTCTGCAACCTTATTA
GCTTTGTTGCTTCGACGAGTAGGAGGAGAGTCCTCGTACTCGTACGGTAGTACTGGGCTATACTCGTACA
GTACCTACCTACTCGTGCTTGCTTCTATCTGCCCATGCTCCATCTTCGGCCCTTTACCTGACCTGGTAAC
AGATGGCAAACCCAAAATCCGACGCTTACTTTCAAGACTTACTTTACCTTATCTATCTGCTCCGTAATTT
GTCGAGGCGAGGCGCTTGGGGATCGTCCTGGATCTGCACGAACCACTTGCTTGGGGTATTAAACTGCCTC
TTCCTCCACCTCCGCACTTTTCATCTCGTTTCCTCTTTCCTCTCATCCATCCACTCTGGCGGTTTAAATA
AGACTTGGTTATCGGCCTTGGCTACTGGGTACCAATCAACTCGATTCCATTTCCCGTCTCTCCTTCCACT
TACGGGCTATACCTAGGTATACCCTCGTCTCTTTGGGTCTTTACCCACGAGCTTCTCTTATACACACAGG
ACCTCGTCCCGTCCAGCCCTCCTCTCATTACTTGACCCTCCTTACCTTTTATCGATATATTATCTACACA
CAAGTATCCGACATGTCTGATACGTCCATCACTTCGCCGTCAGGCTCTGAAAAGGGCCGCTACGACAGCA
AGAAGATCGTCAACCCCAACCTCTCCGACGAAGCGACCGGTGAGACGGGCGAGGAATTCCGCGAAGATGC
CGAACGAGCCATCGCAGCGGCGGGCGAGCACAAGTTCAACCGTCTAGGATGGAAGCGTCTTACCGTCGTC
CTCATCGTTGAGGCTATTGCTCTCGGTAGTTTGTCTCTGCCCAGCGCCTTTGCCACTCTCGGCATGGTTG
CTGGCACCATCTGCTCTGTCGGTCTTGGTCTTCTTGCCATCTACACAAGTGATCTTGTCGGCATGGTCAA
GATCAAGTTCCCCGAGGTTGCCCACTATGCCGATGCCGCCAGGTTGGTCGCTGGTCGTTTTGGATACGAG
CTCGTTGGAGCCATGTTTGCCCTTCAGTTGATTCTGCTCATCGGATCTCACTGCTTGACCGGTGCCATTG
CCTTGCTCGACATCTCCGACAACGCCATCTGCTCTCTGGGCTTTGCTGCAATCTCCGCCGTCATCCTCTG
GCTTCTGGCGCTTCCTCCTAGTTTCACCGAGATGGCCATCCTGGGTTACATTGATTTCGCTTCAATCATC
attgccatcggtatcaccatgattgctaccggtatcaAGGCTAGCCACGATGGTGGACTGTCGGCAGTGC
CCTGGTCTGCATGGCCCAAGGAGGATTTGACCTTTGTCGATGCCTTCATTGCCATTACCAAcattgtctt
tgcctaCAGCTTTTCCATCTGCCAGTTCTCCTTCATGGACGAGATGCACACCCCCAAGGACTACAAAAAG
TCCATCTGGGCTCTTGGACTCATCGAGATTGCTATTTACACCATCACCGGTGCAGTCATCTATGCCTTTG
TCGGACCAGATGTCAAGTCCCCCGCTCTGCTCTCTGCCGGCCCTCTGATCTCCAAGGTTGCTTTCGGTAT
TGGCTTGCCCGTCATCTTCATCTCGGGATCCATCAACGGTACCGTCGTCGGACGCTTCATCTTCTCACGC
GCCTTCAAGAACTCTATCATCCGATATATCAACACTCCTAGGGCCTACATCATCTGGGCTAGCATGCTCG
CCGTCCTTACGATTATTGCTTGGGTCATTGCCGAGGCCATTCCCTTCTTCTCCGACCTTCTCGCCATCTC
GTCCTCtCTCTTCATCTCAGGCTTCACCTACTACTTCCCCGCCATCTTCTGGTTCATGCTCCTCAAAGAG
GGCAGCATGTTTGAGCGGAAAAACCTTGTCCACTTGATCTTGAGCAGTCTTTCCATGATTGTTGGTCTTG
TCGTGCTGGTGGCGGGTACATATGCCAGTGTTGTTGACATTAAAAACCAATACCGCGATGGAACTGTTAG
ATCCCCCTTCACTTGCGCGCCTTTGGCATAGACTGCCCCAGCACGGGTTACGAAGCTGTATAACAATTTT
ATGAAGATATGAATTTTGTTACTGTATCGCGTTTTTttATATTTATACCATTAGGGTTAGGCTAGTAGCG
ATA
>Tha_a00082-T1 CDS=1-1302
ATGTTTTGGCAAATATTCACCCGGAGCAAAACACTTCATGAACTCTCAAGAATCCCATACACCTACTCTC
AAACAATACCAAAAATTGCCAGCGTCATATCCCCCCGGATCCCCTCTAAATGGAGAAGCGTAACCACCGC
GCGGAGTAAAGCTCTGCCGCTGGACGGCATCACCGTCGTCTCCCTAGAGCAAGCCATCGCAGCCCCCTTT
TGCACTCGGCAGTTGGCCGACTTGGGCGCCAGAGTCATCAAAGTTGAGCGTCCCGATGTGGGCGACTTCG
CTAGGGGATACGACTCGCGCGTGAACGGCGTATCGTCGCACTTTGTATGGACCAACCGTTCCAAGGAAAG
TCTTGCGCTGGACTTGAAGACCCCCCGTGACTTGAGCATCTTGAAAAGGATTCTCCTTCGTGCGGACGTC
ATGGTGCAGAATCTGGCGCCGGGTGCTGCGGAAAGGCTTGGGCTCTCGCATGAGGAGCTCTGTAAAACGA
ACCCCGGCATTATTGTATGCGACATCTCGGGCTATGGATCGCACGGGCCTTACCGTGATAAGAAGGCGTA
TGACTTGCTCGTGCAGAGCGAATCGGGCATGCTTGATGTAACAGGCGGCGAGGCGGAGCCGGCCAAGACG
GGTATATCTATAGCAGATATCGCGGCTGGGATGTACGCCTATTCAAACATACTGGCGGCACTTCTGGAGC
GTGAAAAGTCTGCAAGAGGCCGCCGTATTGACATCTCGATGCTAGAAAGTATGGTGGAATGGATGGGGTT
TCCCATGTATTACGCTTTTGATGGGCAGCCGGGGCCAGCTCGAGCGGGTGCATCTCACGCGACGATATAT
CCATATGGACCTTTTGAAACGGGAGCCGACGGAGCATCTGTTATGATGGGCGTGCAGAACGAGAGAGAAT
GGGCCATCTTGTGTCGCGATGTGCTGGGCAACGCATCATTGGCGACGGATGAGCGTTTTGCAAATAATTC
TCTGAGAAGTACTAATCGGGCAGAGCTGAAGAAGATTATTTGCGCCTGCTTCTCCAGTCTCACTGCGGGT
GAAGTTATTGAGAAGCTGGATAAAGCGGGCATTGCCAATGCCAGCGTAAACGACATGCAGGGAGTGTGGA
ATCATCCCCAGCTGCGAGCGAGAAAGCGTTGGGTCGAGGTGAAGACGCCGGGCGGAATCGTTCCTGGGCT
GCTGCCGCCTGGAGCTGACGATGCTTCGCGGGCTAATATGGGACAAGTTCCAAGTGTAGGACAGCATAAC
AAGTCTATACTGGCGGAATTTGGTGTACAGGAAGAAGATTAA
>Tha_a00083-T1 CDS=169-2136
GCATCAAGCATGTGGCGAATGCCGGACGAACAGTAATCACTCGAAATAGCGACACCCGATCAAATCCCTA
AACTGTTACCATAACGATTAGGGGCGCCAGATTCACTGCCTTGTTCGTCGGCCTCAAACGCATTGTATTC
AGCCTTGGATCTTGATCGTGACGATCAAATGCCCAACATCAGGCAAATCAAGGCGTGCAGTCGGTGTCGC
CTGCTGAAGCTCCGTTGCGACAAGACCAAACCGTCGTGCGAGAGGTGTATCAGGGCCGGAACCAACTGTT
CACTTCGCTTTGACAGCTTCGCACAAACAGAATCAGCACCTAATCCCCCTACCGCAGAGGGCACCGCCAC
CAGCAACGCCTCTGTGCGTTCGAGTTCCGATCAGTCGCCATCCCCAAGTGACAGATCCGCGCCCTCATCT
GACACCGTCGTCAACGAGAGAGATCAGGGCTCAAAAACAGTGAGGAGGCGGCAGCGCGCGCATCTCTCCT
GCACACGGTGTCATCGCCTCAAAGTCGGATGTGACAAACAGCTGCCTTGTTCACGATGCCGTCGTTCCGG
CTGGGGTCGGCAATGCACATACACTCATCGAGTCGAGAATGACTCGTCAGCATCAGCAAGCGATGCGGCA
CCGGACATTGGCTTCGTAGAGTCGAACGAAGATCCCAGAGACATCTACTCTTCATGGCATGCGCGACGTC
GAGGCACAACGCATTGGAAAGCACTTGTACTACGCATCGAGAGTTCTGCCCTCAAGATCGGTCATCTATT
CAATCATGCAGAAAACATCCACCTGGTTCATGTTGACTGCGCGACGGACATTCTCCTTCCAAGCAACTTT
CCCTTCAACAGCCCAGGCGCTATTAAATATTCGTCCCTCGACAAGGTCCGCAGCCTCATCTGCACCTATC
GTAACAACTACATGTCCTTTGTCGACGCCTACTTCGCTCTATACCAACCTGTGCATCCCATCATCGACCC
TGCTCGCTTCATCGATGAAATCAACTGCTTCTGGAACGATCCTTCAGATACCGATGTCTCCTGGCTATCC
AGCTTTCTCATGGTTCTGGCACTGGGCTGCTTCGCCGAGACACGGGATGCGACATCGACAATCGAACTTT
GTCTAGCAGCCGAGGCTTGCATGGCCAAGACGCCGTTCATGGTTCGGCCAAGCATGTCAGTAATGCGTAC
CATGTGCCTCATGGTCCTTGCAAAGCAGCTAGCCAATGGATCATGTTGGTCCTTTGATGCCAGTTGGACG
CTGCTCGGCATCATTGTGCGACTCGCCGTCTGTataggcctccATAGGCCGCCACTTGCTACTCCCGTTG
AAGAGAATGCGATGACTCAATCTGATTGGCAATCCAGTCAAATCCTATGGATAACAATAGTCTATTTCTG
TATACAAACAGCGGCGATTACCGGCATGCCGTGTCTCCTTTCTTCAGACGATATCCTCCAAAGAAATGAG
ATGCAAGACGCCCACTTGTCTCATATAGAGGAGCTCGGCCCATGGCTATCTCTGAGCGATTCATTTCCTA
CCATATGCAAAATTATAGCCAGAGTCAATTCCAGCACTGAAAAGCCTGCATACGATGAGATTATCAGACA
CAACGCCGAGATAAGAAGGCTCATGGCCACCACTTTGGAACATCCCGGCTGCAGAGGCCCCTTGCGTGCC
GTCCTCGACATTTTCTTCCGCCGCATCCTGATGGTCCTTCATCGCTGCCACGCGTTGCGCCCGAATGCTC
CTACATTGCACCCAGTTTCGTACTGGGCTTCTCTCGAGTGCAGTCTGGCGATCTTAGTACATCACCGAGA
TTTCTGCGAGCACATGGGAAATCCCGATAACCGCGACCTGTTGGGCCGTATGTATAAGCTCGACTTCTTT
GCGGCTGCTCTGACCGCTGGTATTCATCTGCTGCTagtagatgcagcagatgcACCACTTGCAGATGGAT
TTTCTATACCGCCTAGGCAGACAATCCTCGAAACGCTGGAGACTTGTACAGAGATATGGGGCAGGGACGA
GGAGAGATCGATTTGCTTTCGCGCCGGACACAGATCATTGACGCAAATTCTCACCATGCTTTCTGATATG
GACAATACGAGCAATCATAAATTGCCTCATTCATAAGCAACCTTTTAATCTTCTTCCTGTACACCAAATT
CCGCCAGTATAGACTTGTTATGCTGTCCTACACTTGGAACTTGTCCCATATTAGCCCGCGAAGCATCGTC
AGCTCCAGGCGGCAGCAGCCCAGGAACGATTCCGCCCGGCGTCTTCACCTCGACCCAACGCTTTCTCGCT
CGCAGCTGGGGATGATTCCACACTC
>Tha_a00084-T1 CDS=17-1093
CTATTATCCATGCACCATGGCCGATAGCATGCAAAACTATGGTTTAGTTAGGAAAAGTGCTGGTCACGCA
GTACTAAAGCCTATTCCGCTTCCACGGCTATTGGATGACTATGTGTTGATCAGAGTAGTCACTGTCGCTA
TTAATCCAACTGACTGGACGACTCTCGAGGCTACTGGCGATGACGGCACGCTTGTTGGTTGTGATTGGGC
AGGCATCGTGGAGAGAATCGGCCCAGCTGTCACCAAAGACCTTCGGGTAGGCGATCGTGTTGCGGGATGC
GCTCATGGAGGCAACGACGCCAACTCAGAGACTGGAGCATTCGCCCGGTACATCATCAGCAAGGGTGATC
TTGTTGTACGCATACCTGATGCCGTGACTTGGGAAGAGGCAGCAACTGTAGGAGTTGCACTTATTACTGT
GGGATTGGCGTTATACCACTTCTTGCCTttgcctttgcctGGCACAGACGAGAAGCCAACACAGGAAAGC
GAGAGTGCAGCTCCAATCTTGATCTATGGAGGAAGTACAGCCACCGGCACTATTGCTATTCAATTCGCAA
AGCTGTCTGGAAGAAAAGTACTCACGACCTGCTCAACTAAAAACCTGAAACTCGTCAAAGACCGTGGCGC
CGATATTGTCTATGACTATCACAACCCGAAGGTCGGGGAACAAATCCGGGCTGATACTCAAAACCAACTA
ACACAAGTCCTTGACACGGTCGCTATAGAATCAACAGCGGCTATCTGTTCCGACGCAATCAGCACAGAGG
GAGGCACTTATGTCAACCTACTTGGTATCGAAATCCCTCGACTAAACGTAGGGTCCATCTTCTTCCTGGG
CTATAGTGTCTCTGGCGAGAGCTATATATTTGAAGGCGAGAGATACCCGGCAGAACCGACGTACTATGCT
TTTGGCAAGGAGTTTCTTGGCATTGCAGAGAAGCTCTGGTCGGAAGGTAAATGGAAGTCACACCCAGAGC
GTGTAGGGCCGGATGGTTTGCTTGGCGCCATTGCTGGGATGGAGGAGATGAAGGAGGGAAAAGTCAGTGG
AGAGAAATTAGTATACCGCATTGACGATACCGTATGGCCATGAGTTAAAATAGCAATGGATAGTACTACC
AATACTAGGCCTAGAAGAAAG
>Tha_a00085-T1 CDS=1-828
ATGTCTTCACCCAAGTTTGCCCGTGCTCCCCCGGAGATAAACATTGCCAAAATATCCTTCCCAGCTCCTC
GTGTGCTCCTCGTTACGATTTCGCGACCCAAGGCTCTCAATGCTATCGATATCAAGGGCAGCTGGGAGCT
TCACTCGCTCTTTGACTGGTTTGATCAAGAACCCTCGCTATGGGTGGCCATCGTGACTGGAGAAGGGCGC
ACTTTCTCGGCGGGGGCTGACCTGAAAGCGTGGAATGGCGAAATTGGATCAGGTAGTTTCGGAGAGATGC
CGCCTTCTGGGTTTGCCGGCCTCTCCCGTCGCACGGGTAAAAAGCCGGTGATAGCTGCAGTCAACGGCAT
CGCATACGGGGGAGGCTTCGAGGCGACGGTCAACTGTGACCTCGTCATTGCAAGTGCTACCGCAAAGTTT
TGCTTTCCTGAGGTGAAGCGTGGTGTAGCTCCGTTTGCAGGAGCCATGCCACGTTTGGTCCGTACGATAG
GAAAGCAGCGCGCCATGGAACTGATGCTGACAGGACGAGTGCTTCCAGCCCAAGAGGCCAAGGAGTGGGC
TCTTGTCAACGTAGTTTGTCCAGAGGGTCGGAATGTTGTGGATGAAGCTCTGGAGTGGGCGAAAGTGATT
GCTGAGAATAGTCCCGATTCTGTTATTGTGACTCGGCAAGGAATCAACTGGGGATGGGAAGGCGTGGGCG
CTGATGAAGGGACTCGTATCAGTAACAGCCTCTGGCATCCCAAGTTATTGGCTGGAGACAACATCAAAGA
GGGTTTGAAGTCTTTTGTTGAGAAGAGAAATCCTAAATGGACTGATAGTAAACTCTGA
>Tha_a00086-T1 CDS=74-613
GCGCCAATCTCAGCCTCATTAATCTGTCTTCATTTATCCACGTTCCTCAACCTCAACTTCCAATCAATTG
GCAATGGCAAACCCTCTAAAGTACACATATCCTTCTCCACTGGCCGGGTTTGAGAATGCCCCGCCGTTGT
CAGATGAGAGAAACGAAGATGGAAAGAGCTTTGTCAATCCTCAGCGCGAGAGCCTGAGCGAGGCCTACAC
CAAATTCACTGAACCACTGGATAACGGACGAAGAGGTGGCTTCGACATACACATCTACTATTTCCAACAG
AGCAAGGAGCAAACTAAATATGCGCGCGAGCTGTGGGAACGTATCCGACGCGAGTTCCCGGAGCTCAGAG
TCTACACCTTTTGGGACCGGCCAATCGGACCACACCCGGTCGCCATGTTCGAAGTAAACGTCTTCACTCC
AGCACAATTCGGAGCTTTTGTATCTTGGCTAGCTATCTGGCGGGGCCCCCTTTCTGCTCTGATCCACCCC
AACACAATTCCTGAGGAGGGAGTGTCGGAAGCTGAGTCTGGATATCGTGACCATTCTCAACGAGCCATTT
GGATGGGAGAGAAGGTGCCTCTGGATTATAGTATATTTGCTCGCTCATCTTAGGCATGCAGTTGGATTTC
ACTTAGGTCTTCTTCTTTAAGACGCTGCTTGTGCGAGGCATTGTTATTATATCCCATTTACTTGTTCATT
ATGGATATCATGTTTGGAATAGTATATTAGTTTTTGATAATCCATA
>Tha_a00087-T1 CDS=1-561
ATGCGTATTTTTCTGGAGTCGGTCACTCACCTTGTGCCTGGCAGAGATCGTGACGAAAAACTCAGCTTCA
TTAAAAATATCGTCTGCCAACTTCACTGGAAACGGGACTTCGACTGGAGCCAAGAGCGCATGTACCCATA
CGGCGATGACTTCGGCCTCAAGAACAGAAATTGCTTTTTTCTGATTGATCACCACGGCGATGATCACACA
GCTCAAGAGGAAAGCGTACCAGTCATATGGTATAAGTGGACGGGAGAGTCCCTTGTTCATATGAACGAGA
ATCTTCCTCTCAGGATACAAGAAGAGCTCAAGAAATGGCCATTCAGATGGGAAGCAAGGAAGCTCCCTCG
GCTTCCCAGAGGTCCAGATGGGAAATTTGAACCAAAGGTCCAACGCGAAATTATCAGGTCCTTCCTCCGC
CAAGGTATACCCCTCGTCCCAAGGCACATCGAATTCCTAAGAGAGCAACCAGAACATGCACTGTGGCTCA
AGGCCCATTTAGATCGTGAATTGTGGGCTCAAATCGAGCCGTTGTGTGAGCTCCCGAAGGAAGAAGAGTA
AAGGATTGATGTGGGTTTTATTATCTAGAACAGGGCTGGATAACATATGATAGCTATCGGAATCGAGAAG
AAACTGGCCTCGTTTCTGGAACAAGACGGAAATTAATAACCCTCATAATCGGTGAGATAATTTGTCATCG
AATACGTGAACTTCGGTAGAGGTATCGCCTTGGTTGCAGTCGCCAACCTAGAAATAGCTGCCAGGTCCGT
TCAAGTGACATGTGCTCGGCGTCTTGAAAGTCTTCTTGTTGATGCTAACCGAGAGCACATTAGAATGTGA
CAAAATGCGAACTAAAAAAAAGTGCATGTCAGGGGCATCTCCACATTGTTGGGGAAAGCAAATGCCAGAC
TACTCCGCAAGAAGCCCTTCTTTGCAAATGGAAGCATTCT
>Tha_a00088-T1 CDS=677-2221
TTTTTATGTACATGTAGGTTTAAGAACGGCGTTTGAACCCGCGAGTCGTTGGAATTGAGCTATACCTGTA
TAGATACGTAATAAGAAATTAAGGTCAAGAAGAAGAAAATTCTTTTCTCGCTAGCTAACCCCATCAGCTC
TCTCCAAATCTTCAAACGCCGCCAATTACCGGCGAGTTTGACTCAGGTTCGTCGAACTTACTCCACCATC
ATCATGCGGTCCGTCAATCACTTCTCCCAAGGCAAGCCGGGGGTGTTCCTCTTGTGGCTGGTCTACGctg
atctaggctGCCTGGAAACGGGGATCTCGTTCTCCATCATCTCCATACctccataccgcCGGGGAAAGTT
GGGGGAGCATTGACGGGTAAGCTGAACAAAGTATGGATGTACCTGGGTTAATGGCGGGGAGACTCCGGGG
ACTGGATTCAATACAACGCTGCTACCACTGTTCGGGTTATTATCCCCCTTGTTCGCCACGACCATGTGAC
GCTTATCCGTTGGGTGTCTCAGTGCTACCCAGTTTCTGAATTCGTGCATTATATAAAAGCTCTGCCCTCG
GTACTCCAGTAGCCGGACCTCCTCTGGTGgtcctcgtcttggaatcgtcgttttGAGGCGTTGTTGATAG
TCTTTGCTTCTTTTTCAGCCCGTCAATAACCTTCTTCCTTTTCACAATGACTGACGACATCTCAAGGGCC
AATGACCTGACTCTCGAGGCCGAGAAGCAGAGAGTTGAGAATCTCGAGCATGCCCTCACAAACGATGTGC
CGAAGCCTCATCCAGCTGCGGCCATGGATCCAGTGCGGCGAGCTGAAGTCGAGAAGAGCCTCAAGCGCAA
GCTTGACATGCGCTGTTCGCTCTTCATCCTCATCTACATCATGAACTACTTGGATCGCAACAACATTGGT
GCGGCGCGTCTCAAGGGTCTGCAAAAGGATCTCAACCTCACCGACACACAGTATGCGACATGTCTCAGCA
TTCTGTACGTTGGGTACATTCTCATGCAGGTCCCGTCCAACATGTTCATCAACCGCATCACCCGTCCGTC
CATCTACATCGGCTGTGCCATGACTCTCTGGGGTCTCATTTCCACCCTGTCTGGCCTTGCCAATGATTTC
AAAGACATGGTTGTCATTCGATTCTTCCTGGGCTTCGTCGAGGCCGCCTTCTTGCCAGGTGCTCTGCTCA
TCCTGTCCAAGTGGTACACGCGCCGCGAACTCACCACCCGAAATGCCCTCCTCTTCTGTGGTAACCTCAT
CTCCAACGCCTTCTCTTCGCTGGTGGCCGCTGGAGTGCTGTCAAACATGCAGGGCGTCCTGGGTCACGCT
GCATGGAGATGGCTGTTCTTCATTGAAGGCGCTGCCACCATGACTATCGCAATCTCGGCAGGTTTCATCC
TGCCTGATCTGCCTACCAATGCTCGCGGCTTCACTGAAGAGGAGAGGCAAGTCGCTCAGTTGCGTATGCT
TGAGGATGTTGGTGAGGCGGATATGGATTCCAAGGAGCAGGGAGTGTTTGATGGTCTCATCATGTGCGCC
AAGGACGTCAAGGTTTACATCATGATGCTCACACTGACGGCCTATGTCGTTGGTCTGTCATTCAATGCCT
TCTTCCCCTCCCTGACCGGAACCCTTGGCTTTGCCTATGTTCCCACTCTCCTCATGAGCTCTCCTCCTTG
GGTGTTTGCTTGTCTCGTCTCCCTCGCTGTTTCATGGAACGCCGATCGCACACAAGAAAAGTTTTGGCAC
ATCACTGGTCCCATTATCATGGGAATCATCGGTTTCGTCATCTCCATGTCCACCCTCAACGTCGCTGCCC
GCTACGTCGCCCTGTTCCTGCAAGCTGGTTCATACGCCGGCTTTATTGTCTTCTACAGTTGGATTAGCTC
CTCGTTCCCTCGTCCTCCCGCCAAGCGTGCTGTTGCCATCGCCATGGTCAACGCCTTCAGTCAGCTCGGT
AACGTGGCTGGCTCTTACGTCTGGGCTCTGACCGAGAACGGATACCGCAAGAGCTACGGCATCGTTTTGG
CCATGTTCGGCGTCACCATTGTCGGCAATGTCTTGTTCAAGATGATCCTTAACAACTTGAACAAGAAGCT
CGAGGCGGGCGAGATGGCTTGGGAGGCTAAAGCAGATGTTACTGAGAAGACGGCGCAAGCCGAGCTGGAG
GATTTGGACGAGGCCCTGAGGATGAGAAAGGGATTCCGATACCTTGTTTAAGTTTGTTTAATGATTATGA
TAAAATAGGCTGCTCAAGCCTGTAAGGAAATAGCGATGCTTGGGCAGAAACTTGTAATGTAAAATAGCAT
GAAACATTACCTTTTGATATGGAGAGATGTACGACTTTACGACTGATCAGAAAAGatgaggaaataagaa
gaaTTTACACATAATTTCATTATTGATTATTCGTTAACTATAAAGAGGTATTGCAGCATACGCTTTACTG
CAGCTACAGCTTAACAGTGGTAGCCTTGATATTCCTGCCACTGACCTGGATGCTGTCACCGCTTGCATCC
CATCCTCCTACCTCAAGCTGCAGCTTCTCATTCGGCCACAGAGTCACATAATTGTCAGACCACGAAACGG
GGTTCACATCATTGCCGCTCTTATCCACAAGAGTTAAGCGGATGAAGACAGCGGGCACAGAAGACTTGTT
TTCAAGCGTGACTGTGCGAGTTTGTGTTCCCGGAACGCCAGCCGCATGCCTGGTGCTGCCAGTCGTCACA
GAGACCTGAGCAGTAGAAAGCTTGGCGAGAGGAGTATAGTCGACAAAGCTGGTGACTTGAGTGTAGTACC
AAGTTGAGCCATCCCAGTCGAGCTTATCGATGGAGTTGGTGATCCAGTAAACGTTGCGGCTCAAGACGTT
GCCCTTGCTGTCAGAGAGAACCAGGCGCAGGAAAGCAACGCTTGACAGCTTGCTAACCTGGCTAGAGATG
TCGGCGACCTTGAAACCCGAGTTGGCCTtggtgttggtgttAACAGACTGCTTGGCGATCTGCTTGCCGT
TGGTGTCGATGAGCTCAATATCGACCTTGCGCGCACCCGTTTGATCCAGTGAGTGGTTGATGGCCCAGAT
TTCCTTCTTCTGGTAGTTGTACGCAATGTGCTCCAATCGGGAGCCAACCTTGGTGCCGAAATAAGAGCCG
GCAGGGTGCAGGTAGTAATCAAACTGGTTCCAGTGAAGACTTGGCCAAGCGTTGTTTAGCATCCAGTAGA
TGTTGCCGGTTGCCGGGCGGCTAGCAGTCCACAAGGCACCAAAGCCCTCGTACTGAGCTCGGGTTGCTTC
GTAGTCCATCATCTGGGCCTTGAGGAGGTAGTCGTCCAGGGAGGTGGGGGCACCGTAACGCTTGAAGAGA
CCTTGGTTGTAGATCTTTCGGTTATAGAAtgaagagacgttggtGGACATGTGGAAGAGGTTCTTGTTAG
GATTCTTCCACAGGTCGTCTAGATCGCTCTGATTGAGGAATCTCTTGAGGGAACCCAACTCGGGAGTACC
AACACCAGATCCCAGCTCAGAGCCGAAGCCAAAAGCAGCACCCAAGCGGTCCTCGGAAGGCTCAGTGTCG
TACCAGTA
>Tha_a00089-T1 CDS=634-3306
GCACGCAGTGAGGCTCCAAATACATCAATTGCCTCTTTGAGAAGATAACCGTTCCCCATACGAGACAAGG
TCAGCCCATACCGCCTGATATGCTTACTTGCATCGAGATTTACGGTTAGAGCAAGTAAATGTGGTAAACA
AGCTGTAAAAAGACCCCtgccttggtttgccttggtttGTCTTGCTTTCCCCGCTTCGTCAGGAACAAGC
TGCCAAAATGCCTTAAGTTCATATCAGGGTGCAACCTCGCCCACTCAATGGGCAGCCGAGGCCTTCTGTG
CTTTTCCAAGTTAGTAAGGTAACGTTGTATTACGCCCTGGCAATGCTCGACGCCCAAGAGCTTGTGGGAA
TCGCCATCCATGTAGGACAAGGAATATTGAACGGAAAATTGGTGGTACAGCAGCAGCTACGAGCACGGCG
TATTCAGCAGACAGCGCTTCTTTCCTGAAAAGGTTTGTACGAGTAGTACTAGTTGCTAAGTCAATTACAC
AGCAGCCCCCATGGGGAAAGAGGAATGGATATCATTGTTTATTATAAAGAGGCCCGAGGGCCCGGAACGC
GACCCGGGAAGCTCTGAACTCTGTGCAGACCCGGGAACACGGTCAAGGTTACTCCAAACCGCGGCCACGA
AACATGATCGCCAAAGCCGTCGCAGCTCTTCTGCTGGGCAGCGGCCTTGCCTCTGCAGCTGGCCATCCGT
TGACGTCCAAAGCTGGTGACAAAGTCGCTATTCCAGACTGGGATATCAATTCCTCCTCGACAGTGTCCAA
GGACCTCAAGGGGCTGTCCAAGCCTGGTGTCGACACTTCATCATGGTATCACGCTGGCACGTCGAGATGC
ACCCTCATGGGTTGTCTTATCAATGCCGGAATCTACAAGGATGAGGATCTGTGGTACTCGGACAACCTGA
ATCACTTCAACTGGGGCCAGTTTTCGGTACCCTGGATCTACCGCCACGAGTTTGCTCTCTCTCCCGCCAA
GGGCAAGCACTTTATTTTGCAGACGAACGGCATTACATCCAAAGCCGATCTTTTTTTCAATGGCAAGCAA
ATTGCCGATTCCGAGTACCAGGCTGGTGCCTATGCCGGCCGCACCTACGACATCACGAGCCTCGCCGCCA
AAGACAACGCCTTTGTCGTCCAAGTCTACCCAACAGACTATCTCTACGATTTCGCACTTGGATACGTTGA
CTGGAACCCGTATCCGGCCGACAACGGATCGGGAATCTGGCGTGATATTACAGTCAAAGAGACTGGCTCC
GTTTCCATGGGTCCTATTAGTGTCATTGTCGACATTGACGACCCCGTTGAGAGCAGCCCTGCCGAGATTA
CCATCCGTGCGGAAGCTCAGAACTTGGAGAACACTGCAGTTGTTCTCGATGCCGAGGCCGTTGTAACAGG
TAACTCGTGCTCTGGAGGGCCTCTAAAGCAGACGGTTAAGCTTGCGCCTGGTGAGAAGAAGCTTGTTCAG
TTCACGAAGACGATTAAGAACCCAAAGATTTGGTGGCCCAAGCAGTGGGGTGACCAGCCTCTGTATAACG
CAAAGGTCACTTTCTCCGTCAACAAGGCTGTTTCAGACACAGCCCAGACCAACTTCGGCGTTCGCAAAGT
TACTTCTTTTGTCAACTCGTACAATGACACTCAGTACAGCGTCAATGGCCATCCCTTCCAAGTCAACGGC
GGTGGTTACGGCGCTGACATGTTCCTGCGATGGGATAGCGACCGTTTCACACGCATTGTCGAGTATATGC
TGGACATGCACCAGAACACCATCCGTCTCGAGGGCAAGTTGGAACACCCAGAGCTGTACGAGATTTGCGA
CAAGTACGGATTAATGGTCATGCCTGGCTGGGAATGCTGTGACAAGTGGGAGGCTTGGGCTTACAACGAT
GAACTTGCCATCTTCCCGCCCCCTGTCTGGGACGACAACGACTACCAGACCGCCAACTACAGCATGATTC
ACGAGGCTTCCATGCTTCAGCCGCACCCCAGCGTGTTGACGTTCCTCGTAGGAAGTGACTTTTGGCCCAA
CGACGAGGCGACTGAGCTCTATGTCAACGCCTTGAAGGATGCTGGCTGGCAGACTCCCATCATTGCGTCT
GCCGCCAAGCGCGGTTACCCGGCTCTTATCGGTCCTGGTGGCATGAAGATGGACGGCCCCTATGATTGGG
TGCCGCCCAATTACTGGTACGACACTGAGCCTTCCGAGGACCGCTTGGGTGCTGCTTTTGGCTTCGGCTC
TGAGCTGGGATCTGGTGTTGGTACTCCCGAGTTGGGTTCCCTCAAGAGATTCCTCAATCAGAGCGATCTA
GACGACCTGTGGAAGAATCCTAACAAGAACCTCTTCCACATGTCCaccaacgtctcttcaTTCTATAACC
GAAAGATCTACAACCAAGGTCTCTTCAAGCGTTACGGTGCCCCCACCTCCCTGGACGACTACCTCCTCAA
GGCCCAGATGATGGACTACGAAGCAACCCGAGCTCAGTACGAGGGCTTTGGTGCCTTGTGGACTGCTAGC
CGCCCGGCAACCGGCAACATCTACTGGATGCTAAACAACGCTTGGCCAAGTCTTCACTGGAACCAGTTTG
ATTACTACCTGCACCCTGCCGGCTCTTATTTCGGCACCAAGGTTGGCTCCCGATTGGAGCACATTGCGTA
CAACTACCAGAAGAAGGAAATCTGGGCCATCAACCACTCACTGGATCAAACGGGTGCGCGCAAGGTCGAT
ATTGAGCTCATCGACACCAACGGCAAGCAGATCGCCAAGCAGTCTGTTaacaccaacaccaAGGCCAACT
CGGGTTTCAAGGTCGCCGACATCTCTAGCCAGGTTAGCAAGCTGTCAAGCGTTGCTTTCCTGCGCCTGGT
TCTCTCTGACAGCAAGGGCAACGTCTTGAGCCGCAACGTTTACTGGATCACCAACTCCATCGATAAGCTC
GACTGGGATGGCTCAACTTGGTACTACACTCAAGTCACCAGCTTTGTCGACTATACTCCTCTCGCCAAGC
TTTCTACTGCTCAGGTCTCTGTGACGACTGGCAGCACCAGGCATGCGGCTGGCGTTCCGGGAACACAAAC
TCGCACAGTCACGCTTGAAAACAAGTCTTCTGTGCCCGCTGTCTTCATCCGCTTAACTCTTGTGGATAAG
AGCGGCAATGATGTGAACCCCGTTTCGTGGTCTGACAATTATGTGACTCTGTGGCCGAATGAGAAGCTGC
AGCTTGAGGTAGGAGGATGGGATGCAAGCGGTGACAGCATCCAGGTCAGTGGCAGGAATATCAAGGCTAC
CACTGTTAAGCTGTAGCTGCAGTAAAGCGTATGCTGCAATACCTCTTTATAGTTAACGAATAATCAATAA
TGAAATTATGTGTAAAttcttcttatttcctcatCTTTTCTGATCAGTCGTAAAGTCGTACATCTCTCCA
TATCAAAAGGTAATGTTTCATGCTATTTTACATTACAAGTTTCTGCCCAAGCATCGCTATTTCCTTACAG
GCTTGAGCAGCC
>Tha_a00090-T1 CDS=1-1923
ATGGAGACCAAGCCCTCAGACACCCCACGTATCCGCAAGAAGAGGATTCCGACCTTGTTCACGATTAACG
GTTACATCAGATGCTGCGAGCTGAAAAAGATCTGCGCCTTTATCGATCCTCCAAAAGAGGTCCATCAGCT
TCGAATAGAGGAGCTTGAACAACAGGTTGCAGCACTAAAAGACCAACTTCGAAGAGCCTCCTCCACACAA
ACCGGCTCTCAAATTGAGACTAGCCACACAAACCTCACTCCGCTGGGCGTCGGTTCACAGGTCTCATCAA
ACTTGGAGCATGGGCCCTTTGTTCCAGCAGCTCAGTTCAACTCTGATGAATTAGCCCTCATTCGCCCATC
TCACACAGAATCACCGACAGATACCGTGCTATCCAACAAACAaaCCAAATCCAATTTCGAGATTGGGTCT
GTTACACTACCCGATTGTGTCGACGCTGGGCTGCTTAGCCTTGAGCAAGCCGAGCAGTACTTTTCCATCT
TCTTTCAGGGATGTGACCATTCTGTTCCGGTCTTTGATCCCAAATATGACTCGTTTCAGAGCATTCGTGC
GAGAAGCAGTCTGCTTTTCAGCGCCATTTGTACAATTGGCTGCCGTGTTGTGACCGGAACCGACACCCAA
CAATGGCACATGCTGGATTTCCATGTCAAGAGAATGCTAAACTGCGCATTGGCAAGACCAGCTATGGCTT
CGCTGGAGACTATCCAGGCATTGCTGATCCGCTCATGCTATGCATCTGAGAGATCGCTTCTCGTCGCAGC
CGCAACTCGCATGGCTCTTGATCTCAATTTCCCCGAGTCCTATGACGAGATGATCAATCGGTCTGCGGTG
CTAGCAACGCGAAGGTCCTCGGCAGAAACTGATGAAGACACAATCATTTCGATGCGAAGAGTCAGGACTT
GGCTCCATCTATTCGTTCTGGGCCACATCCTACACGTCGATGCTTCTGATCTACCAACCTTCAAGTTCAT
CGGCGATTCACGGCGAAGCCGAATCATTTTAAAAAGTTCGGCTGCAACTGAACTCGATTTGTTTTTATTC
TCCCAGGTTGAGCTTAATGTAATTCGTGGCAGAATCTACGATTCACTGGCTAGCCACGTAGGCTTTGGTG
ATGAAGACATGCTGGATGTCGTCCGCGAAGCTAGGATTGACATATCTATATGGTTCGACGACTGGGCACA
CATTTTCGAGAAGCACAGCATTCAAGCACCTTGGCTCAGTGTCAACCTTCGTGTTCAGAAGTGTTGGGCT
GAAAACATGGCTCTATGCCGTGCTGTAAGAGCGACCGGCGTGGAAAATGTCGACTTCATGTCGCCTGCTC
AGAAGTCAGTTGTTGCCATGGCCAAAGATGCTTTGGAGGAACACCTGGATATCATGATTGAAGAACCAAG
ATTGTATATCCGCAACCTGCGATTCGCAATGGATTTCGTCTGGGCAAAGTGTGCATTTTGCTATTTACTG
CTTCTCAAACTTTCTATTCTGCTACCTGAGAGCAAGGGACGTTCCAGCAGAGAGCTTGTTGCTCACGGCA
ACATCCTCGTAAGCGAACTGAGCGAGGCAAGCGGCGGTAATCACAATGGAAGCCGGAGTAATACTGGAAA
GCAATATTTACAGCTTCTTCAAACCGGGATTGAGAAATTCAGCAGCGTCACTCATGAAGCTCATAACACA
GCCCTGAGCATTGCAAATGATGAGAGCTTTTCATCTCGACGAACGCCTGGATATGGAACACAGAATCGGA
TGGAGCTAGACTCGTTTGTTCCTGAGCAGTTTATCTTTGAGTGGGACTTCCCTGGCCTCACGCTTTTCTC
TTCATCCGCGATCGGCGTTGCCTGGCTCGATGATATACTTGTCGAGGCACTTAATGGGGGTGAAGACTTA
TTCGGGTGGCTACCGACTGATACTGAGAGCTGA
>Tha_a00091-T1 CDS=1-2457
ATGCCTCAACAGGAGCGCGTCCCGTCATCCTGGGCGGAAAACACAGCTTCTTCAGACAAGCTGCTGCAAC
TCGACTGTACGGATTCTCAGCTTCCCTTTCAATTCACACTCGACGCTCTTCGCCCCAATATAGAGGCTGA
ATCTGTAAATGTTTCTTCTACCAACacaACAAAGAAGATCAAAATCGGCCCAATCACCGCTTCCATTGAC
TGGACTGAGTCTTCACCACTGCTCTCGGTCTCTCTTGAAGGCAGTAAGAATGGGCCTCTTCACGAAGATT
TGCCGAATCGCTCATATGTTGTTGACGGCGAGGGCATTGCCCATTATTCGCGCTACAATAGAGATACCCT
GTACGTTGGCCTGGGCGAAAAGGCGGCTCCCATGAACCTGGCTGGGAGGAAATTCGAGCTTTCGGCGACA
GACAGTTTTGGCTATGATATTTACCGCACTGATCCGCTGTACAAAAACATTCCACTTCTCATAAATGCGA
CGCCGAGTGGCTGTCTTGCTCTGTTTTCGACGACTCATTCGAGAGGCTCGTACTCAATTGGAGCTGAGAT
GGACGGCATGTGGGGTCGCTACAAGGTGTTGAGACAAGACTATGGAGGTTTGGAAGAGTACATTATTGTT
GGAAAAACTCTCAGGGATATTGTTACTACTTATGCGGAGATTGCTGGCTATCCTCTTCTTGTGCCAAGAT
GGGCGTTTGGGTACCTCTCCGGTGGTATGAAGTACTCCATGCTCGACGACCCCCCAGCTTCCGAGGCGCT
GCTTGATCTTGCACGCAAGATGAAAGAGCAGGATATTCCATGCTCGGCGTATCAAATGTCATCTGGTTAT
ACAGTGGCAGAGCAGCCGCCGAAAACGCGCAACGTCTTCACCTGGAATCGCCATCGGTTTTCAGATCCAG
AGGCCTTTATTAAGGAGTATCACAAGCTTGGCATGAGACTAATCGCCAACGTGAAGCCCTATGTTATTGC
CACTCACCCAGAGTACGAAAAGCTCAAAGCTGCAAATGCTTTGTTCATCGACCCGCACACTAAAAAGACG
GCTGTGACTCGACTATGGAGTGCTGGCGGAGGCGAAAGCGCTGAAGGTGGACACATTGACTTCACCTCTG
CTGCTGGGTTTAAATGGTGGTACGAGGGCGTCAAGAAGCTCAGACAGGAAGGCATTGACTGCATCTGGAA
CGACAACAATGAGTATATGGTTACTGATGACGGCTGGATCTGTGCCTTAGACGAGCCTTCTCTCGAAGTG
AGGGACGAAGTCAAAGATAGGCCGCAGATTGGTCTCTGGGGCCGAAGCCTGCACACTGAGCTTCATGGAA
AAGCGTCTCACGATGCCCTCGTCGACGTCGATCCAGATATACGTCCATTTGTTCTTACTCGAAGTGCAAC
CGCTGGCACTATGAGATACGCTTGTAGTTCATGGAGCGGAGATAACACCACCAGTTGGGCTAGTATGAAG
GGTGCCAATGCTCTTGCGCTCAACGCGGGTATGTCTTTGATGCAATGCTACGGTCACGATATCGGAGGAT
TCGAAGGCCCGCAGCCATCCCCTGAGCTACTCCTTCGATGGGTTCAGATTGGTACATACTCTCAGCGCTT
CGCAATCAACTGCTTCAAGACGCTCAACGAGAATAACATCGGAGACGTCATCGAGCCATGGATGTACCCG
GAAATTACTCACTTGGTTCGTAAAGCCATCAAGCGCAGATACGCCATGATCCCCTACATCTACTCCTTGA
TGCTGGAGAGCCATCAAACAGCCATTCCACCTCAACGTTGGACTGGCTGGGGATACGAAGAAGATCCAGA
GGTATGGACGGCACCAATTACAGAAGGCGAGACGCAATATTGGCTCGGCGACGCTCTACTGGTTGGCGGT
GTATACGAACCCGGCGCCACGCAGGCACGAGTCTATCTTCCCAAGGCTTCGGATGAGGATGAAGGCTACA
TCAATCTCAAAGCTCCCTATCAGTACTTGGAAGCAGGACAATGGGCTACGATTGACGCGGAGTGGCACGG
CGCAGGCATTCCAGTACTTGCCAAGGTCGGAACAGCGATCCCAGTCGGAAGAGACGTGCAGGTCTTGTCT
CCTGGAGAAAAAGAAAATGTCGCCAATCTTCCTCTGGACGACTATCGCGCGATTGAAATCTTTCCTCCCC
GTCAAGGATCTAACTCCAAGCGCTATGAGACGGTGTGGTACGAGGACGATGGTGTATCTGCTGTTGCAAA
GAACAAAATCTCCAAATACAGCATTGCATATTCGGTTGAAGGGTCTGAAATTAAGGTTCAATTTTCTAGA
GATGAAATATCTGGATATATCGCGCCTTGGAAAACGCTGGTTGTTGTGCTGCCTCCTGGAGACGCAAGAG
TGGTTCGTTCGACTGATGGCGTACAAGTTCGCGACTTGGGCGTAGATGATGAGGGAAAGAAGAGGTTTGA
GCTTTGA
>Tha_a00092-T1 CDS=63-1715
GTCTGGGCCACATCATCGTTCTCATCTCGTGTCGATCAGTTCGTCGTGTAAGAGCCATCATCATGGCAAC
TCAAAAGGACAACCCAGATATTATTCACCTTGAAACTCCCACGAATCAAGGTGACTCCAACTCCAAGAAC
ATCACCAGCGAAATTACCCCTGTCCCGAAACCTGCTTCTCTCACGGGCAGAGACAAAGCTGCTCAGTTCC
TGAAGCAAGCCAACCAAGCGAACATCATTGTCACTCCTGCCGAGAATGCTCGTGTCCTTCGCAAGATCGA
CCTccacctcctccccatcatccTTTTCGTTTACTGTCTCCAGTCGCTCGACAAGACAACTCTCTCCTAT
GCGTCAGTCTTTGGCCTCATCGATGACACGCACCTGGAGGGCCAGGAGTTTTCATGGCTAGGCTCCGTGG
TGTATGTGGCCCAGCTGGTGTTTCAGCCACTGGTCGCCTATGCCCTGGTGAAATTGCCCGTGGGCAAATT
CTGTGCCACCATGGTGTTTTGCTGGGGAGCGGTGCTGTGTGGCATGACGGCTGCGAAGAACTTTGGAGGT
CTGATGGCCGCGAGATTATTGCTGGGAGCGTTTGAAGCCTCGGTTGCCCCGACTTTTATTGCAGTCGTAC
AAATGTGGTATCGCAGAAAAGAGCAGACAACTCGAAACGCCTCTTGGTATGCGATGCTGGGAGTTGTCAA
CATGCTCGGAAGTCTCCTTACATATGGCCTGGGCCACATCAAATCAACCCTTCACCCCTATCAAATCATC
TTCCTTTTCTGTGGCTGCATTACTGTTGCTTTTTCAATAGTCATGTACCTTTTCATGCCCGATTCTCCCA
TGACAGCAAAATTCCTTAAAGAAGACGAGAAACTCATTGCCATTGAGCGGCTGCGAATGAACCAGATGGG
CATCGGCTCCGGCGTCTGGAAATGGGAACATGTTCGAGAAGCCATGCTGGACCCAAAGACGTGGCTCTGG
ACCTGTCTCATGCTTACCATCTCGATTCCCAGTGGCGGCATCTCTACCTTTGGTCCGCTCATCATCCAAT
CCTTTGGCTTCAGCTCCTTCACCACGATCCTCTTTAATATCCCATTTGGCGCAGTCCAGATGATTGCCAC
ACTTGGTGGCGCTTGGGTATCCGACAAGATACACATGAAGTCCGCTGTTCTCTTGTTTCTCTGCCTTCCT
CCCATTGCGGGCTGTGTCATCCTTCTCGTTACCGGCAGAGCTCCATCAGACCGAGCTGTTCTCCTGGTTG
GCTACTACATCATCTCCGTTTATCCTGGCATTTCTCCTCTGATCTACTCCTGGTCAGGCCAGAACACTGC
GGGCGATACCAAGCGTAAAGTGACCACCGGCATGCTCTTTGTTGGAGCGAGTGTCGGCAACATTATCGGC
CCGCAGCTCTTCAAGCCCAGCGAGAAGCCGCGCTACGACCGCGGGTTGCGATCGAATCTTGCGCTTTTCG
TGGTGCTAGCAGTCCTGATTGTTGCGGGTATGCTTTGGATCAAGGTCCTTAACACGCGGCAAGCGGCGAG
ACGGCGAGCGCTCGGCAAGTCAGAGGTGATCCGGGATCTGAGCATGATGGACAGGAAGCGAGGCGACAAT
GAATACGACGAGGAGATTTTGAACATGGGAGATGATAATGTTGGAGACAAGGCGTTTGAGGACGTGACGG
ATTTGCAGAATGAGGATTTCATCTATGTTTATTGA
>Tha_a00093-T1 CDS=1-2175
ATGGAAGACGGCCTGTTCCTGGAGGACGAGCATCGGGGCAACGTCGGCAATCTCGCCATGGCTGGCGTTG
GCGGCTTGGagaggaggatggagatagGCCAgatggggatggagatggggATGGGGGCGATAGCATTGGA
GAATCAGCAGCACCGCCTCATGcaccaacagcaccagccccagctccAGCCTCACGTTATCtctcgccct
caatctcacccTCACTCTCAACCAGAACCGCCGGCTCAGCAGCAATTCCCATTCGACCAGCACCAGCAGG
CCTCAGACCAGCTTCCCCGCCAGCTGCAGACTCCCGTCCCCATGGACCAGTTTGGGCCGCCCTTCTTCTC
CCCCTCCGATCCCTATGCCGGCAGCCCGTATGCGAGCCCGGCCGGTGGAGGCTCCAGCTTCCCCGACTTC
CAGTATGAGCTGGGGTCCGACCACACCGACTCCGGCGTCTTCCCTGGCCCCGGCTCTCCCTTTGACGGAG
CTGCTCCGGTTCCGCTTGGTCCGGGCCCTCTAAGTGATATCGGACATTTCTGGGGCACGGAGGctcaacc
tcaaccgcagcagCACCAGTCACTACAAGACAACACCAGGACCCTCAACGCCATCGACGAGTTCTTCATC
AAAAACGGCGCTCATCGACCACCTGTGCCCTGCAACTACTGTAAACGCCAACGGCTCCAGTGCCTTATCC
TCCAGACCACGGAGGCAAACCCAAACCCCGTCAGCTCTTGTTCCAGTTGCGTGGCCCTCTACCGTGATTG
CAGTCTTGCTGAGCGGAGCAAGAGAGATGCCAATGCCTATGAGACCGTTCTCCCCGTCATTGGTCATCTG
CACGGTGTGTGCGAGGAGGTCGACGATGCCACCACTCGTGAAGGTACAACGCAATGGCGCATGGAGCGAG
AAACTGCTCCAACTGCAACTCGATCATCGTCCGTCTCGCACAAGAGGAACAGCACTCGGTCCGTTAAGAA
GACGAGGGTTCTGAGAAACTGGTTTGCCACTCATCAAGAACATCCGTACCCATCCGAAGACGAAAAGTCT
ATGCTTTCCGAGCAGAGCGGCCTCAGCAAGACGCAGGTGATCAATTGGTTCGCCAATGCTAGGCGCCGCC
ATCGTCTGACCGCACAGTCACACTTCaacaacagCAGCAAAGTGTTTCTGCAAGGATCTCCCATGCCACA
GACATTCCTGTCTGGCATGTCACCAATGGAGCGCTGGAGGCATTCACCCCCGAATGAGGAGCCAGTCTCG
GTGTCAGCCATCGAAAACGCCATTTCCAACCATGTAGATGAGGGAGATGCTTACCTCTACAGCTTTGACG
GTAACTATGCTACCGATGGTGCCCCTTCCTCGGCCAGCAGCGAGTCGGCCATCTTCAACCAGCACCCTAC
GGGTCGCTACGAGGGTTCATCCAACTCTGGATCGTCTGCCTTCTCCTTCTATCAATCTGATGATGCGGGC
ATCTTCTCCCTATCGGCGCATAGCTCCATCCATGGTGGCGACAGTGATTTAATAGCCGGCTCATCCAATG
CAAGGGCCGCTGTGGGAGCGACGGCAGAGCGTGGAAAGGCCCACATGTTTCAGTGCACCTTTTGCCGCCA
GAGCTTCAAGAAGAAGTATGACTGGGTGCGCCATGAGAGATCCATCCACCTCCCTGGCCTCGACTCTTGG
ATATGCAAAGTTCCTCTGCCAGAAGAACAATCACATCTTGTTTGGCGTGTCAACCACAGTGAGCCCGAAT
GCATATTTTGTGGTCAGGCATCGCCAACGGAGGAGCATCTGCAAGCTCACGAGTTCCAATCCTGCGCCGA
GCGTCCCGTATCAGAGCGAACGTTTACCCGCAAGGATCATTTATGGCAACATCTGCACAAATTCCACCGC
TGCCGAAAGTGGGACGGGTGGAAGCCGAATCTTCACCTCTTACAGCATCGCCAAGACAAATATGAGAGCG
TGTGCGGCTTCTGCCAGCTCAAGATGCATAGCTGGGACGAGAGGGTCCAGCATCTGGCATCGCACTTTCG
CCGCGGCACCACCATGGTTGAATGGACGGGTGCCGCAACTAGCATAACCGGAGATGGCACTCGGAAGATG
CCGTCGAATAGAGCCCGCACTACCCCCCTGAGTGGCGATGAAGCCGATGCATCATCACTGGGACTATTTC
CCTAG
>Tha_a00094-T1 CDS=1-2238
ATGACTCGCCGCCCTGTCTACTTCAATCCAGCAGCCAAATCATGGACCACGCCATTAACAGATAGCCCAG
AACTGGCATATCGCTTCCACTCACAACTACCGGCCTATTCGCAAACAAACTTGGTCCCTCTCAAGCATCT
CGCCGAGGAGTTGGGCGTTGGTGCCGTCCATCTCAAAGATGAGACATGTCGACTTGGACTCCCCTCTTTC
AAGATTTTAGGGGCCTCATGGGGCACATTTCGAGCCATCGCCCAGCGACTTGGCCTTCCTCTCGATTCTT
CCCTCGACTCCGTTAAACAAGCTTTGAAAAGCACCAAAATCAATCTATACGCAGCCACAGATGGTAACCA
TGGCCGTGCTGTTGCACGCATGGCATCTATCCTGGGTGTCACATCGCATATACACGTACCTGTTTCCATG
CATAGCGGCACCATCGATCTAATAAAGTCAGAGGGCGCTCATGTTGTTGTTTCGGATGGCTTCTATGACG
CTGCTGTCGTCGACGCCCGAGTGGCAGCTGCCCAAGATGAGACCGCCATTGTGGTTCAAGACTATGCCTC
CGGTGACTATTGGATTGTAGATGGTTACCTCACCATGATGTTGGAAATCGACAGCCAACTGGGAGCTGCT
ACCCCTGACCTCGTCGTAGTACCCGTAGGCGTCGGCTCTTTTGCTCAGGCTGTAGTGACACACTTTAAAA
AAGCGGGAAAGCAAACCACCGTCCTCACGGTCGAGCCTGATACATCCGCCAGCCTCTGGAAGAGCCTCAA
GAGGGGTGAATCCTCTACAACCTCGGAAAAGACACCTAGCATCATGGCGGGGTTGGATTGCGGGACCCCT
TCATCTATCTCGTGGGACATTCTCCGCCACGGAGTGGATGCAAGCCTAACTGTTTCGGACTTTGAGGCTC
ATCAATCTTGCAATTATTTAATCTCTCAAGGTGTATCCGCAGGACCCTGTGGTGCAGCACCTATTGCTGC
TCTCAAGAGGCTGAGTCCTTCGGATAGAGAAAAACTTGGTCTGACCAAGGATTCAGTTGTGGTTGTGTTT
TGTACAGAGGGCCCAAGGGACTATAGCATTCCTTATGATGTGGCGAGCGACGACCCTGTCGAGTTGACAC
AAACTTTGGTCAGGATCAACTCTGCCAATCCCTCCATGGGATCTATTCCTGGCCCTGGAGAGACTGCAGT
CGCCCGGTACATCACTGCTTGGATGGAGCATCGTGATATTGAGACTCACTGGATCGAGCCAACTCCGGGT
CGACCTTCTGTGGTAGGCGTCGCACGCGGATTGGGCGGTGGCAAGAGTCTTATGCTCAACGGCCACATCG
ACACTGTGACACTCGTGGGATATGAGGGAGATCCCCTGAATGGCGACATCATAGACGGCAAGCTCTACGG
TCGTGGAGCGGCTGATATGAAATGCGGCATCGCAGCCGCCATGGTCACACTAGCCAACGCAAAACAACAA
GGCCTAAATGGAGACGTGATTTTCACAGGGGTAGCAGACGAAGAGTTTGAGAGTATCGGTACGCAGCAGG
TGTTGGAAGCAGGTTGGAGGGCCGATGGCGCCATTGTCAGCGAGCCGACAAACATGGATATCCTATACGC
GCACAAAGGCTTCGTATGGTTCGAGGTGGATATCCATGGGCTAGCATCTCATGGCTCAAGGTACGATCTT
GGTATCGATGCAATCTGCAAGGCAGGCTATTTCCTCGTTGAATTGGATAAGCATGCAAGCAATCTGACGG
CACAAACCGGCGATTCTGTTCTTGGACCGGGAAGCATACATGCCTCCATCATCAACGGTGGCGAAGAAGT
CTCATCCTATCCTGCACTCACCAAGATCCAGCTCGAGCGTCGGACTGTAAATGGCGAGACACCAGAAACA
GTGACAAAGGAGCTAGAAACTATCCTCGACGGCCTGGTGGAGAAAATTCCAGACTTTAAATACACCCTCC
GGACCACCTTTAACCGTTCCTCTTTCAAGGCTGCCCTTGACCATCCGTTCTCGCAGCTCGTTCGAAAGCA
CGTAAGTGTCACATTGGGCGAGGAGCCGGTCATATCAGGGGCACCCTACTGGACAGATTCTGCACTTCTG
GCCGATGCTGGTATTCCGACGTTACTTTGGGGGCCAAAGGGAGAAGGACTGCATGGGAAAGTGGAATATG
CAGATGTTGAATCAATAAAGCAGGTCACAGAGACACTGACTGCAATTGCCGTCGAGTTTTGCAGCTAA
>Tha_a00095-T1 CDS=379-2094
CTTAAAGCCCGCCATTGGACTCGACGACGATCTCTTCCCCACATGGAACGTGAAAAGTTGGTTTAGGGCT
TGTTCGGCGCAACAACTTGGCTTCACTCTAGTTTCGGTAGCTTGCACGAGGAGAGGGGGGAAATGCGGAG
AGTCAGTACCGGGTCTCAGGGCGACAGTCACCCTGGGTGCGGTCAGCATAGAGCTAGGGACCCATATTGT
GTCTTGAGAAGGGAGCAAGGTTGGATTAAGGAAGAGGATTAGATATAAAGGCCCGCTGATCCACTGCCCT
TTGGCGGGATCTGAGCCGGATATCTTGAAGTGTCTTGTGGATTCTCAGTTTCATTCAGTGGTTATTGTGG
TACAGCTGCTGTAAAGCGCAATTTCAAGATGGCGCCCAATCCAACAGACGTCAGTGTGGtgcagcagcAG
CCCACCAAGGGTGTTTTTCGCCAATTCCGTGAAAATCCTTACATCTTTGGTCTCTCGGCTTTTGCTTCTC
TCGGTGGATTCCTCTTTGGCTATGACCAAGGTGTTGTCTCAGGTGTCCTGGGAATGGAGAATTTCGGTGC
GCTCTTCCCAAGGATCTATCTGGACAGTGGGTTCAAGGGCTGGTTTGTCTCTACGCTGCTTCTGACAGCA
TGGTTCGGCTCCTTGATGAATGGTCCTATCGCGGATCGCTTTGGCAGAAAGGGCTCAATGATGGCTGCTG
TTGTGGTTTTCCTTCTTGGATCTGCTCTGCAGTCTGGCGCAACCTCAATCGGCATGTTGTTTGGTGGACG
AGCTATTGCTGGTCTGGCAGTTGGTATGCTTACCATGATTGTGCCCATGTATATGTCGGAAGTTTCTACA
GCTGGCATTCGAGGAACGCTGGTTGTGCTACAGCAGTTGAGCATTACTCTGGGTATTCTCGTCAGCTACT
GGCTCGAATACGGCACCCAGTACATTGGTGGTACCCGTTGTGCCCCCGATATTCCCTACTCAGGCGGCAC
TCCTGATAAGCCTACTTTCGACCCCCGAAACGATGTTGGCCCCAACGGTTGCACTGGACAGAGCCAAGCT
GCATGGAGAGTCCCATTCGCCCTGCAAATCGTACCCGCACTTATCCTAGGCATTGGAATGATCTTCTATC
CCGAGTCCCCACGCTTCTACCTCATGCGAAAGAACGAAGAAGCAGCCCTTCGCTCATTGGCCCGCCTCCG
TCGCGTCCATCCCGATTCCGAGTCCCTCAGAGAAGAGTATCTTTCTATTAAAGCCGAGGTTATGTTTGAC
GAGGCTCATTCGCGAGAGAATTACCCCGGCAAGAGTGGTGTCAGTCTCTTCTTCTCCGAATACTACGGTC
TGCTGTCAACATGGCCCAGCTTCAAGCGTGTGTTTATTGGAAGTGCCATCATGTTTTTGCAACAATTCCA
GGGATGCAACGCCTTGATCTACTATGCCCCGACTATCTTTGCACAGCTGGGATTATCTGGAAACACTACG
TCGCTTTTGGCAACTGGTGTCTATGGCATTGTTAACACCTTGAGCACCCTACCCGCCCTCTTTCTCATTG
ATCGAGTTGGAAGACGACCTTTGCTCATGTGCGGTGCTACTGGAACGTTTATTTCTCTCATCATTGTTGG
AGCTATTGTTGGCAAATACGGCGCCGCCCTTGGCGACCATAAAGTGCCAGGAGGGGTTGCAATTGCTTTC
ATCTACATCTACGATGTCAACTTCTCCTACTCTTTCGCTCCTATCGGATGGGTGTATCCTTCAGAAATCT
TCAACCTGGGCAGCAGATCCAAGGCCATGGCTATCACCACCAGCTCAACTTGGATGTGCAACTTCATCAT
TGGACTTGTCACTCCCGACATGCTTGAAACTCTCAAGTGGGGCACGTATATCTTCTTTGCGGCTTTCTGC
TTGATCGGCTTGGTATTTACATACTTCTGTGTTCCTGAAACTAAGGGCCGCACGCTGGAGGATATGGATC
GCGTCTTTGGTGATGAGACCGCGTTGCAGGAGAAGGAAAGGCTGTTTGCCATTGCTGCTTCTCTGGGCTT
GACGGCATCGATTCCGCCGGAAAAGACGGAGGCAATGACCGCTGAGGCTGAAGAGTACGCCTAA
>Tha_a00096-T1 CDS=1-354
ATGCTGCTCTCCAAACAGGCGGCCGACGAGCCCGGAATACTTTACGGTGCTAGTAAAGCAGCATTAAACA
GTATTACTCGATCTATGGCGAGCGCGCTAGCTGCAGAGAAAGGCATCACGATCAATTCAATCAGCGTCGG
GCCCACCAAGACTCCTGCCATGGAGAACGCCTTGGCCAATCTACCCAAAGAATATATGGAAGGGCTTAAG
AACTATGCCACTGTTGAGAAGCGATTGGCAGAGCCAGAGGAAATTGCGGCAATTGTAGCTTTCGTGGCGA
GCGATGATGCTCGTTGGATGAATGGTGCCAGTGTCCCTGCGAATGGAGGCGCGATTCTACTAGCAGAGGG
TTAA
>Tha_a00097-T1 CDS=1-915
ATGAAATTCTCAAGTGTACTTCTCGCAGCGGCTGCTTCGGTGGTAAATGCCCAGCGCCCAGCCAGCGTCT
CCATATGCGACTACTACACCACGGCGCTCCTCAAAGAAAACACGGCAGAGAACCAGCTGACGCTGCTCAC
ACTCCTCGTCAACACCGTCGTGATCGGCAACTATACAGCCCCCAACGTCGGCGTCAAGGTGCCCGGCATC
CTTGCCCCAGGTCAGGTCAACGGCAAGGCGGTCAATCTTTTGCCGTACTTTAATGGCCAGCTAGCTTCGA
CCAATACCGGTGGCTCTCATGGACAATCGGTCAACTTTCTCGATGGTGGCGGCGCAGCACCGCTCATGAA
GAACAAGCCCGCCAACGACGACACCTCGAGACAATACTTCCTCCTCACGCATCTGTATCAATTCTTCGGC
TCCCTCCTCTCCTGCTCGCACCAAGGAATGCCCGGCTTTCCCGCCTATGGGGGTCGAGCGTCGCTTTACC
AAGTCCACAAGTTCATGGCCCTCGACAGCGCAGAACTGACATACTTCATCCAGCAGATTGCCCTAGCTGC
GCAGTCGTTTGGTGTAGCCGCCTCAGACATTGAGACCGTGGGCAACGCCCTCTCCAACGGCTTCGGCATG
CGTTGTGCTATGCCCGCCACGGTGATCAAGGCCCAAGGGCCGCAACTGCAGGCGATCTGTGTCGAGAGCG
ATTGCCCCTTGGCGAAGAACGCGTCTTGTAGCCTGTATGAAGTAGTGGTGGAGCCGTCCAAGGTTAATTC
AGCCGCAGCCATGAGTTCACACAGCACAGTGATGGCGACCGCAACCCAGTCGATGACAATACCTTCGGCT
GGGGCCGGGACTGCCCGTTGTTTGAATGGCGCAGCCGTTGCGGCTATTGCTGGTGTCGCTGCGTTTGCTG
TCTAG
>Tha_a00098-T1 CDS=1-912
ATGAGGCTTCCTACTCTCATCCCATTGGCCATCGCCTACATTATCCACACCGCAACGGGTGCTCCGGCAA
CCACTGCCCCTTCATCCGTGATAACGACAACCAAGATCACCCCTTCATACTGGCGTGCAACATTTTCAGA
TCCTCCATTCAATATCCAAGGCAATGCTTTCTTCCGTGATTTCTATACCCTTGTTGATGAAATTACCAGC
GACCCTAATGTCAAGGTTGTTGTTTTCGACTCGAATTCGAAATACTTCTTCTCCACACACGTGGACCTTA
TAAATACTCTAGACCCCGACTTGTACCCCGGTAACCCCAGATACTGGGATAGCATTACTCGCCTAGCAAA
AGCTCCAGTGCTCACAGTAGCTGCCATCAGAGGCCTCACTTACAATGCTGGTGCAGAGATTGCAGCGGTT
CTGGATGTTAGATTTGGGAGCAAAGAGAAAGCCGTACTTGCACAGTATGAAGTCGGGTTCGGTGTAAATC
CAGGCGGTGGTGGAATCGAGTTGTTGTCCCGCTTGGCTGGACGAAGTCGAGCCCTCGAAGTTGTAATCGG
TGCCGACAGCATTGACGCTGAGACTGCTGCTCTCTACGGGTGGATCAATCGTGCAATCCCAGATGCTCAG
TTTGAACAGTTTGTTGACAAATTTGCGCGCCGGGTAGCTGGCTGGGACCACTCTGCCATTGCCGCAACGA
AGAACCTCATCAATGAACGCACCGGATTTCCTACGGCAGACGAGCAGATAGAGAGCTTCAACTCATTCTT
GAAAGCTGATGCCCCAGGTGGCTTGGTAGACAGACGCCTGAAAGCCATGGCTGCCGCCGGAATGCAGACC
AACCTGGACTTTGAGGAGAGCTTTGGTCAAGAGGAGTTGAAATTCATCGGCAGTGGACCGTGGAATGCTT
AG
>Tha_a00099-T1 CDS=1-6564
ATGGATCAATCATTTGAAATTATTACACCCGGAGATTCCGTGGCTGCGGACAATGGTGACATTGTTATGC
TGAGCCGTGATGACGTGAGCGATTTCAACGAAGAGAATATCCTGCCTCAGACGCCCGAGACTCTCAGCAA
AATCAAGCAATGGCTTTGTCCAACTGACTATGCTGCGGTCAATGGAGAATTCTACAAGCACCTGAGTTCC
CATGTTGCTGGAACGGGCGACTGGCTCTACTTAACGGATGCCTACAAGCAATGGCATGATTCGGACGCCG
AGGGGATACTTTGGCTCAAAGGCATCCCCGGCTCAGGAAAGTCTGTCTTCGCCGCTAGATCAATTCAGCG
ACTGCAAGAAGAAGGCGTTCCAGTTCTCTATTTCTTCTTCCGACAGATCATCCGCGCCAATTATGAGCCA
ACAGCTCTGCTACGAGACTGGCTTGTCCAGATTCTACCCTACAGTCCGCCGCTCCAAGCCAGAATCAAGG
AGTACCTTGACGAGCGTCGAAAAATTGAGACGCTGTCCATTACGGATATGTTCAGAGACCTTCGGCTAGC
GTGCACATATGTACCTAAGGTTTACTGCGTTATAGACGCTCTGGATGAGATGGACCTTGGCAATGATCAG
TTTCTTCACGAGTTGGCCAAATTCGCATCTTGGCAACCGCCCAAGATGAGAATGATTATAACTAGCAGAC
CGGTACCTGCGGTTGAAACACCACTCAGACCTTACCCGACGATACAAATTCGCCTCCAGGAACAGTTAGT
GGATCAAGACATTGCGGTTTATGTACAACGACTGCTCGCTAGCTCTCGCATTCCTAAAGATGATCAAAAC
AAGATCCAGCAAGCAGTCCTTGAAAAAGCCGGCGGCATCTTCCTCTATGCTAAGCTGGtcatggaacaaA
TCATGGAACAAGATGCCAACATAGAGCACATTCTTGAGACTCTACCCGCCAATCTCAATGTCATGTACAC
TACTCTTCTGAAAGAACATTCTCAGAGGTCTGGCATACCACACCATGTACAGCTCCTAGTTCTGCAGTGG
GTGACTCACGCGAATCGCCCTCTCCGACTCCTTGAGATGTCAGAAATGCTCACTGTGACACGTCAACTGG
ATGGTATACGTgagctcaaagaggtcaAAGACATCATACGTGCCATTTGTGGATCGCTTTTGGAGATTCT
CCCTGATGAGACTGTTTCCGTTGTACATCACTCTCTTACCGAGTTTCTAAAGGGTCAAACACGCTCTCTT
GCTCAGGGTCATCTAGCCGATGAGTATAGCTTGCTTGAATCAGAATCAACTCACCTCAGACTAGCACTCG
CATGTCTATCTTACCTTGATGTAGGGTGCCTGGACAGCTATGAGATCATGGAGAGGAGCAAAATGAGAAA
TCAGAGGTGGAAAACTAGGAGACTTAACCAAGATTCAAGGCTAGAACACCCTTTTGCCGAGTATGCCGTC
TTCAATTGGCATATACACATAACCAAGGCCGGTTTATCGGCCAGAGGTCAACCAGAGCTGTATAAACTTC
TGGACAATTTCCTCCAAGGAAACCGCCTTCTCGTCTGGCTGAGTCTAGAGTGGCCGAATTGCGACTTTGA
TGACATGTCTCCTCTACATGTTGCTGCTTATCTCAATCTAACGGATTACATGCGGGAGCTTCTGGAGAGG
CCAAACGCCAACGCCAATGTTGTCAATGAGAGGGAAGAAACTCCTATTTACTGGGCGGCGTATAGTGGAC
ACGAAGAAGCAATCAGGCTTCTCCTACAGCACGGCGCCGAGTCAAACAAATATAACGCTACTGGCTTGAC
GCCATTACACGAAGCTGCAATGCGAAACCACGcagcagcAGCACAGATCTTATTGGCTGCTGGGTTTGAT
CCCCTCATTCCTAGGACAGATCCTCAGGCCAAACTTGGCCATTATGCCGAGCGCAGGTCTACTGGCCGGA
CGCCGCTCCAGTATGCCTGCAAGAATGGGCATGATGAAGTTGTGGCCATATATCTGCCCTTTCTCAATGA
TACTAATGTTGTGTATAACGCATTGCACTTGGCAGCTGAGTCTGGCCAGGATAAAGTTGTGGAGTGCATC
CTGAGACACCCAGGCATTGAGGTGGACGCCTTCGTTTCCCATCACACGGCATTATACTATGCTTGCGAGG
CAGTCAACCCTCAGACTATAGAAGTCCTTTTGAAGGCTGGAGCCAATCCGAATGTCTTACTTGAGCCGAA
ATTCTATCAAGATCTTAGCATAAGGCATGGTGCAAAGGGTCTGGATCCCAATGGTTCAGAGCGCATGCTT
ACAGCCCTTCACGTGTTGTCCACCAGTGCTGCAGGGGACAATCGGCCAAGCGTGGACAGGATTCAAAAAT
GTTTCGAGCTAGTTCAGGAGGTTGGGGTCGATCTAGAGGTTCCAAACCTCGAAGGCAAGACGGCTCTACA
CAGCTTATTCTCGGGTTCAGCCTTTGTGTCATCTGAATCAGTTTTTGCCATGCTACGGCTACTTGTCAAG
GCGGGCGCCGACGTGAATACAACGTGCGACAAGGGAGATACACCACTGCACGGAAATCTCACCAGCAAAG
ATGCTGTCCGTCTACTCATCGAGGAGGGCGGCGCAGATATCAATAAGCGACGAACTTCGGATGGTAGAAC
GCCGCTTTTATGTCTTCTCTCTTCTCAGTCGCCGGAAACCTCGTTGGAATTCTTATCCTTCGGTCCAGAC
TGCAATGCCGTGGATAATGATGGCAATGGCGCTCTTCACGTTGCCGTAGGCTGTCGACATGCCAATCGCG
ATCTCATTCTTGCTCTCTTGGCACGGGGAGCCGACCCAAATATGAAGAATTACAGCGGTCAAACGGCATT
GCACATTGAGGGCGAGCATGGGCAAAAGCAAGAAGATTTGATTAAGGTATTGGTGGAATCCGGCGCAGAT
CTTGAGGCTCGTGATAACAAGGGCTTTACGCCTTTATTTCAAAGAGTAAGCGCAAAATGTTACCAGGGAG
ATTGGACTATGAAGAATATTCTCAAGACTTTTGTGGAGCTGGGAGCGAAAACCGATTGCCGCGACGACAA
GGGCCGAACTTTGCTCCATGAAGCGGCACACCGCGATGCTTACGATCGAGTTAAATACTTCCTGGACCTG
GGGGTGAGTCCGCTTGCCCAGGATGAAGCAGGGAATACCATGTGGCATGAAGCAATTTACACTCGGTCTT
ACCCGGCCCAGAGGCCTTCTTGGCATGGTTCACCAGCTCCAGATATATATAATCTACTGACTGAGAGTGG
AGTTGATCCCGATCAAGCAAACAATCAGGGAAGAACCCCCCTGCATATCGCCTGCAGTATAGAGACTGAG
GCGTTTGACAGCCACTATGAAAAGACCCCCATCAATTACTTGTTGAGTGTTTGCAAGAACCTGAGCCCAG
CCGACAGCGATGGCATAACGCCCCTCCATTTGGCGGCGACTATCTCCGAGTATCACGTCGCCGCACTCCT
CAGAGCTGGGGCGAATGTAGCGGCTGTGACTCTTGAGGGTCTGACTCCTTTGCACCTCGCAGCTCGCGCT
TGTCAGTCAAACATTGTTGGCATGCTTCTCGATGAAGTCGAGAAAGATGGTTCTTCAAATGGCTCAACTC
TCGTTCATCTTCAGGACAATAGTGGACGAACAGCTCTTCATTACGCATGCAGATCCGGACGCCCAGAGGC
GGTAGCGTTCTTACTCGCATCAGGAGCCGATGTTAACATCCGGGCGAAGGATGGTATGACACCACTACAA
GAATGTACCAAATTTGAAAGCGAATTGGAGCTTTGGAGAGGCTGTGGCTCGGCCGGCGACAGACAGAATC
GTCTCCAAGCCGCAGGGCTTAAGCTTAATGATGAAACACGACCATTTCTGCGTAAGATTAGTCAACCCAT
GCGGGAAGATAAAGCGATACCACCAGAGCATACTTCAAGCCGCCTTGACGAGATACTAGAAATGTTATTC
GCCCACGGACTAGACGTTCATACAACAGATACCTCCGGACGGAATCAGATTCAAGAAGCGATTAGTCTCA
TCAATAGCCCAACAATGAGCTATACCATAAGATGCTTCCTAGCTCTGGTCAATAGACTGGATCTAAAGCT
ATATGAAGGCGAAATTGAATCCCTTTCAAGCCTTCAGGAGCAGGCGGAGGCAATGGTGGGACCTCCAGAA
CCTGAGCATCAATGCAATCATATACATTGCCATGACTCTGAACCTGACAAGTTCTTAATATCACGAGAGT
ACAGTCACGTCCAAGAGGTCCATCGAGAGGGTGCGGATTTCACGGAAGCAAGCCGCGCAAATGGTACCCC
GTGGCATAGTTTGGTCCTCGGAGGATATGGACAACTCCTCGAGAAGCTATGCACTGGTGCGGTTGTGAAA
AACTTTGAAAGCAAAAAATGGTGCACAAAGTGGCTGAATGGTATTTCAAAGGGAAGAGGTCCTTTTGGCC
CGCGAAGCATCAGCTCGCTCTTGATTGCCGCATGCAGCAGCAGAATGCCTAATATGGAGGTGGTCAAAGT
GCTCGTTGAGACCTTCAAAGCCAATGTCAATGCGCAAACCTCTACACAGATCTTTAACTTGGTAGACGGA
CAGATAGTAGAGGGGGAGAGTGCGCTTCACATCTTGGCCAGAGGCCATCACTGGTGGCAGGTTCACCAGG
CACTTCCTTATCTCGTCAGTCATGGAGCCAATGTCAACGTGAAAGATCAGATCAAGCGGACGCCTCTGCA
CATCGCATTGGAGAGTATTCCAGGAAACGCTCCTAGAGTGCCTTCTTTCCAAGAGGAAGCAGCTCGAATA
CTTGTCAATGCCGGCGCAGATATTCACGCAAGCGACAGGGGGGGCAAAAGCTGTCAGACTCTTGCAGTTA
GACATAGCAATCCCAGAATGCTACAGATTATCTTACCACCGGGAACCGCATTAGATATCTCAATTTTATT
CGTTGCAATCGAAGAATGCAACGATCAGCTATTTGAGCGACTGATATCGGTCGGCTTGGATTTAAACAAG
AGGTGCAACGCCAATGCTTCAGGAGACAAGCTTGGTCCAATAAAGAGGGATGGCGGCGCCACGATTGAAC
TAGATGAGTTATACGCGTTGCTACTCGTTGACCATAAAGCAACTCACGCTTCTACCCCAAACAGCGGTCC
CCTTTTCGGTGGTGGTTTCGGTAATAACATGGCAAATCCAGCGAAACTTGATGATAAGTCCAAGTACATT
CGCATGATGGAGCTGCTTATTTCTCACGGTGTGGACATATACTCCAGGTTTAACAAGACGATTCAGGATA
TCAATGCTTCTCCTGTGGCTATGGCATCCACGAATGAGACCGTCAACAGTTCTGAGAATGGCAGGCCAGG
TAAACAGCCCCCTCAAGGCCATCACTATGAGGACTGCACCGTCATTCACGAGCTGTTAGAGAGCAGCAGA
TTTATCCAAGACATAATTGACTGGAAATCCCTCGACTTGGAACATCGCGATGGTAAAGGCAGGACATTGC
TTTTGGCAGCATGCCGGAACAAATCCGTCGCCGATGTGACCACTAGGAAGCTCGTTGAACTGGGAGCCGA
TGTGTCAGCTCGGGATAGTGAGGGCAAAAACGCTCTACATCACATCTTCGAGTCTCATGCACCGAACGAA
ATGTGCAAACACAACGAGGTGGTGAAACTGATGCTATCCAAGCGTCCGGAGCTCATACATGAAGAAGATA
CCAAAGGTAATTTGCCAATCAACTACGTTCAGCCAGGTTTCTGCAGTCCGCCTATGGGTTTCTTCCGACA
AGGACCTTGCCAAGACATTGTCGATATCCTTTTAGATGCGGGTTCAGACCCATTGCATCCGGACGCTGAC
GGCAATTTTTCCATACATTTCCTCGGTCACCGACCGAAGCATGCGTTATTTCAGCGCTTCCTTGACATGG
GCGTTCCCATCAACATACGCAATACCAAGAATGGTAACACGCCATTGTTCAATTGGTTTTCTTCAGAACC
TTCAAACCTCGACTGGCCACGAGTTGGCTTACAGAGCTCGCATTTCGGTGTCTTCAACGCTGGCTTCCCA
AGCACAGCCCTCTCGAGACCTCACCCAAGCAACGTCTACCCATTCCCAACCGCAGTCCTCCCAGGTACAG
TTACAGCCACcccaagcatgaacttcccaaacacaaacttccaaagaccattcctggcaCAACCAGTCCT
CGCAAGCACGGGTCTTCCACCTGTGCCTCAACAGCCAGTAGATAGAACCAAGCTCGAGGATTTTGAACAA
GAGCAGCTGGCATTCTACGAGAAGGCAGGCGCAGATTTCATGGTCCGAAATAATGCTGGAGAGACTCTGT
TACATACCTTGGCGAGCTCATCGTTCCAAGGCAGGCATGGTGGAAGGAGCAAAGACGACATCACCGTTGC
AAGGTTCAAATTTTTAGTTGCCAAGGGACTTGATCCTCTCGCTGAAGATGGACGACAGAGAACAGCTATC
GATGTTGCTGTAGCATGCGATAACAAAGGATTTCTAGACTTCTTTAAGAAGTGA
>Tha_a00100-T1 CDS=1-564
ATGGACTCCCCATACACGTTGAATCGAGGTCCCAGTGCTGGTGAGGAGCAGCGCCTCCATAATCAGCATT
ATAATATGTGGATGCCAGTTGCCAAACATCTTTTGCCGCCTCACATTTTTGGTGACCTGGTGAAGCTTGA
CCATCCTCCTGCTATAGCTGATCTTGCCACTGGCACTGGTATTTGGCTTCGAGATCTTGCGGCGAAATTA
CCCAGCAATGCACGTCTAGACGGCTACGATTACGACCCATCGAAGTTCATTGAAGCTTCTGAGCTACCTA
ATAATGTTCGACTTTTGTCCGGGGACATACTGAAACCGTTTTCTGAACGATTGAGGGCACAATATGATGT
GATTCATGTACGAATGCTCATTCTTGGCCTCAAAGCCGACCAATGGGCAAAAGCAGCTCGAAATATCAAG
ATGCTGCTGCGACCAGGAGGTTGGCTAGTGTGGGAGGATTATGGGCACTCAGGAATTACATGTGTGCCCG
TGACAAAGGAATTTGCGCTGTGGAGCAACGCTGAAGTGCAGTACGCCCGCTCTGTTGGCAGAGATATTAT
GTGA
>Tha_a00101-T1 CDS=1-438
ATGAGTGACCTACGATCTCGTATGATGGAACTTGCCATCTCTTTCTTAAATGCTTTCAACGAGTTCACCA
CGGAATCCGTTGTGAGATATCGCAGCGAGAGTTGCATGCACCGCCTCCTACCAAAATCACTAGACGCGCC
GCCACGCACCAACAGCGAATACTCTGCCTGGGTCGGCAACCTGAAGAATGTCATGAGCGGATTCAAACTT
TCTTTCATGGATGGCTATGAGCCTATAATTGACGAAAACTCCCGTCATATCACCTTGCACCTCAAATCCA
CCTGTGAAACGGTCCTGGGAGAATATCAGAATGAATATGTATGGATCATGAAGGTCGATGAGACCGGCCA
AGAAATTGTGGACATTATGGAATTTGCGGATAGCGCGTATACAATTGAATGGATTCAGAAGCTTCAAAAT
GCTATTGAAAAGAAGTAG
>Tha_a00102-T1 CDS=1-1707
ATGGCAAAGGCCTCTCCAGAGTTAGCTTCACTGGGTGAGAAGATGCTGTCACGAGAATTTCTCGACATGC
ATTCCAACACTGAGAGCAATCCGCCATATATCCGACCTCTGGATACCTGGGGCCGTAGAGTCGATCACGT
TATTACAAGTAATGGATGGAGACATTTCCGAGCATTCGCCCAATCTGAGGGACTGACTGCAGTGCCGGAG
TCGAGATTCCCTGGTTACGGCAGAGTTGTGCAGTTTGCCAAGTTTATTCTGTTTTCTTCACTCTCTGGAG
GCTGGGGGTCACAGCTTGCGTTGACTCAGGGTGCTAGCACAATGCTTAAAGAACATCTTGAGAAGCCGGG
CTTGAACCAAGAGACCCGAGATGCAATACAATGTGCGTATGACGGTCTAGTATCTTCAGATCCAAGCAAA
GCTTGGACCTCTGGGATATGGGTGACCGAGTTACCTTCAGGCAGCGATTTCACTGGTCTGACTACGGCTG
AACTCCAAACGGATGATAGTGAAAATAGGTGGGGAGAGTTGAAATTAGGTCGCTGGGCTCTCCATGGATC
TAAATTCTACGCCTCCGGACCAGATGCCACGGTCACGCTTATTCTGGCAAACACCGCGAAAGGGCCTTCA
GCATTTCTAGCTCCGCTTCGACTGCCAGTGCAAGACGCACACGGAAACGTCATCCATGCCCCCAATGGCA
TCAATATACGAGGCTTGAAGAAAAAATGCGGAAGTACTCCCGTTGCGGTGGCAGAAGTTGAACTCAGAGG
GATGCGAGCCTGGCTGATTGGACAAGAAGGACGAGGCGCGCGTGAAGTACTCACGTTTTTGACAGTTGCC
CGTATGTTTGCATGCGCTGGCACCCTGAGCGCTTGGGGACATAGCCTCAGAGTTGCTCGTGCGTTTGCCA
AGGTCCGCCGGGTAGGGGGAAAGCCACTGAATGAGTTGCCGCTGCACATGCACAGTCTGTCCAAGTCTCA
CCTGGCGTACAAGGCCAGACTTATGCTGCTGCTGTATCTCTCTAGTCTTTTGCAGCTAAATGAGCAGAAG
CATAGTGGTGATGAGATATTGCCTTTTTGCGTCGGCTTAGACGCGACTGCCGAGGACGTGAAATTGTTAT
TCCGATGGCTAGTCCCGGCTGCAAAGGCTGTGATATGCCGCGAAGCTGTGAACAATATCGGCTTGTGCAT
GGAATTCCTTGGAGGGGTGGGATATATGGAGAATGAAGAAGGCGAGTTCAATATTGCTCGGCTGTATCGA
GACATGTCAGCTGGTCCTATTGTAGAAGGAACATCGAATGTTTTGGCAGCTTATGCCATGAATCTGATAG
AGGGTAATAATGGCTCAACGACTTTGGCGGCTATCGATACAGCTATCTTTGCTCACCTCAATAGTCATCA
AAATCTGGCCCTCGAAAGGAAGCTGGTCTTGGAATCCTGGAGTCGACTGAAGCTTGTACTCTCTGACAGC
TCGATTGAACACATAGGAGCGGCAGAGAGCTTTGTGCGACACATTGTCGATCTTATATGCGCCGCTCTGT
TGATTACGGATGCGGGGAGAGATGATGAAGAAGTGGCATGCGAGTTTGCAAAGCGATGGGTTTTGCAAGT
GTGCGGCGCAACTGAGCATTACTACAAGAAAGTAGAGGCTCCGGGAAAGTTATTGTTGGACCAGAGGTTG
TGCTATGGAAGCTCATACCAGCGTTAA
>Tha_a00103-T1 CDS=26-2059
GTATAATGAACCTGCGATAGAAGCCATGGCAATGTCAACTTTTCGTCACCGCCGGTCGGCAGTTGCGTGT
CAAAACTGTCGTCGCCGTAAAGTACGTTGCAGCGTCCAGGTGACGGGAATTCCTTGCATAAACTGCTCTC
AAGATGGTGTTGGCTGTGTCCTCTTGGAGAGCAACCGAAACAGTCGGCACAAGCAATCCTCTGGTCTCCG
TCACAACCATTCGCCAATTCAATTTGAACTCAACCGTCCAGTAACTACCGCATCTAGGACAGTTCCACAG
CCACTACCTCAGGCCTCGGCAGAGCAGGGACCTAGCTCTATAGCATCTTACTCCCCTCAGGGCAACGACT
CAAGCAACATTGCAGACGATAGCGGCCTCGCTGCTGGCACTGATAGCCGTGGCAGCCCAGATGACCAGCG
TATTGGGGCTGAGATCTCCTCAGCAGCCTTGGGGCAGAGTAACCAGGCTGGTCGACCTTTCTATACTGGA
GAGGCGCCGGGATTCACATCAGTCCTTGATGCCTGTTCGCCATCACAGCAACCTGTCGCAAGACATATTC
TCATCCCGGAAGCACCCATTTCATTATCTGCACAAGATCGTGAATATTTACAGTATAAGGGCGTCTTCAC
TCTACCTCAGAAAAGCACTTGCAATGAACTCCTCCGTGCATATTTTCACCATGTGCATCCCATGATGCCA
ATAGTTGATGCGACAGTGCTGCTCAAGTTCCACGAAACTGGAAAAGCTAGTGAATGGAATTTGCTATTAT
TATGGAGCATGTTCTTTGTCGCAGCAAATTTTGTCGATTCTCGAGTATGGACTCTTGAAGGCTACTCGTC
TCGCAAAGAGATGAAAGCTGCCATGTACTCTCGTGCAAAGTGCTTGTACGACAATGGCGGTGAGACGGAC
AAAGTCGTCCTCCTGCAATCAGCTCTCCTCATGGGATTCTGGCACTCCAAATGGGACGGACACTCACAGC
CGTGGTATTGGATAGGCGTTGCAATCAGCCTCTGTCAAATGCTGGGCTTGCATCGAGATCCGGATTCGGT
CAAGTTCAATACTTCGTTTCCTAATCACCAGCGACATCTTTGGCGTCGTCTCTGGTGGACTTGTTTCTTC
AGGGATCGCTCGTTGAGCTTGACGCTTGGAAGACCATTAAGGATCAATCTCAACGACTGCAATACACCGA
TGGTCTCGTCCGCCGATGTGCTAAGCGACCTGACGCAGATACCGGCTTCAATTGCCAGCGCATATATCCC
AGAAGATTTCTCTCAGCTAGCTCACTATTGGATTACTCTAATCGAATTGAGCAAACTTCTGGGCGACGTT
CTCACTTTGTGCTACCAGCCTTTCGGCCCCAGTCCAACGCTCCGTCAGATTGAACTCCTTGAAGCGAAAC
TCTTGCAGATGCAGCTTCCGGATCGGTATGCGATTGAACAAAGTCGCCTTGCATCCTTCTATCTATATCA
TTTACAGTTGCATTATCACGCGATTTTGATCACATTTTATTGCCCGTACATTGCCAAGGCCCCAGAAGAC
CTATCTCCAGCCATTAAGAATGAATGGCAGAATGAGATGCGAAACAAGATGGACTCAGCAGCTGTACGCT
CCAATGCCATTGTTGATAACATCGTGCGGGATAAGCTTCTTCGGTTTGCTTGTCCTATGACTCCTTCTCT
TCTAGTATCGGCTATGCATGTACATCTCCTCAACTGTAAATCGACAGACGCTCTTTCTCGACGTCTCAGC
CTGAATAAGCTGGAGCTTTGCATGATGGTCATGGAAGATCTAGAGGAGACGTATACATCAGCCTCCGTGT
ATCGGGGCGTTTTCTTGGAAGCGATACGCCAGTTATACCCGAATTATTCTGGCAGCCCGACTGGAGTTGC
TTCGACTGCTGGAGGAGCCTCTCTGTCTCGTGCAACTCCTGCGGATGACTCGGCCACCCTACCGAACATC
AATGACGATATTCTTACGACTCTTTTGGATGAAGCGTCATGCTTCAATTTTTGGGAATCTTTTAGTGATA
TTCAGCTGGAGTTAGAACCGAGCTTATGAACGCTCATGGCGCAATCGGAGTAAGGCTTTTGCAATTAGCA
TGCTGGGAGTTTAATTTGGAATGGCTTTG
>Tha_a00104-T1 CDS=1-1032
ATGGACGCCCTCAAGAACGAGCTTCGCACAACATACGTTGCCTTAAATGCCACGTTCAGAGAATACCTTG
AATCTCAAGGCTTTGAAAAGGCGATAATTGATCATTATGCGCAGTGCTTCTCTGCAAACGTTGGAACCGG
TAAACTCCATCGCGGGCTGGCAGCGTTATACATTGGAAAGCAACTTGCGAAAGATGAAGTAAACGAGGAA
CAGTCAAACCAACTATGCGTCTTAGCATGGCTTGTTGAGATGTTAGGAGCGCATTATCTGATTCTGGACG
ACATAATGGACGAATCGACAACCCGTCGTGGTGAACCGTGCTGGTACCGCCAGCCGCATATTGGTCTCAT
GGCCATCAATGACGCATGCATTCTGAAATCTGCCATCTTCTTTTTCCTCAAGAAATTTCTACGCCAACAT
CCCGCCTATATCGATATAGTCGAGCTCTTCATTGACAATGGACTCCACACTGAACTTGGTCAGCTGTGCG
ATCTTGCCGCTGCGAAAGAGGAGGATATTGGAGCCTTTACCAAAGAAAAATACTGGTCAATAGTCAAAGA
GAAGTCTTCATACAGTATATCAGGGCCAATCACGCTCGCTTTGGAATATTGGCAGCTCGCGACACCGAAG
AACTTGGAACAGACTCATACCTTTGCGGTGGCACTAGGAGAGTATTTCCAAGTACACGACGACTATATCG
ATGTGTATGGGGACTATGAAGTTACCGGGAAGCATGGGACGGATATTCAAGACAAAAAGTGCTCGTGGCT
CATTATTGAGGCGCTGTCTCGAGCAAACGAAGAACAGCGAAGTCGCCTTTTGCAGAACTATGGAAAGAAG
GAGCCTTCTCAAGTTGATGCAGTGACAACAGTCTTTGGGGAGCTAAATTTGCCGAAGGCTTTCAGGGAAT
ATGAGGAGGAACAAAGAGCCAAGATTGAAGGGATAATTGCGGCCATGGATGAAAGCGAAGGTTTGAAGCG
TGAGATATTTCTTATGCTATTTCACGGTTTCAGAAAAGGGCGACAGTTTTGA
>Tha_a00105-T1 CDS=1-705
ATGGCATCCAAGTTCCGTGTTTTGATGGTCCTCTCATCGGCCGCCAAGTTCACTACAACTGGCGCCCCTA
CAGGATGGTACCTCCCCGAGTTCGCTCACCCATACAAGGTCTTGAGTGAAATTGCCGACATTACAGTTGT
CTCGCCAAAGGGCGGCTTCTCTCAAGTTGACCCCGGCTCCGTCAAGAACACAGCAACTACTGATTCACTC
TCTCACTCCTTCCTAAAGGACAACGAATCAGTATGGTCCAACACCGGAAAAATCAGCGACTATATTGGAA
GGGGAAAGGAATTTGACGTCATCTGCCACCCAGGCGGCCACGCACCTCTGTTTGATTTGGCCGAGGATAA
CGACCTGAAGACCCTGATTAGTGAGGTTTATGAAGCTGGGAAGATCGTTGCAGCAATTTGCCACGGTGTT
ATTGTTTTCAAGGATGTTAAGCTCTCCAACGGCCAATACCTGGTTGCCGATGCGCCCGTTACTGGCTTCA
GCAATGAGGAGGAGGACAAGGTTGGCTTGACTGATGCATGCCCAGTGCTTGTGGAGACAGAGTTGGTCAA
GATGGGAGGACGTTTCGAAAAGTCAGACGCTCCATTCAAGGCACATGTTACTGTTGCACACAACGGACGT
CTTATTACCGGACAGAACCCAGCTAGCGCACCAGGATTTGCTGAAGCAATCAAGCAGTCGCTGCTGAAGG
CTTGA
>Tha_a00106-T1 CDS=38-1720
GAAAGCTAGTGTTACTAAGTCTGACGACTACAACACCATGGCAGTACAACAGTTTTATCTCCTTGGAGAG
CCGATAACGTCTGCGAGAGAAATCGACATCTCGTCGAACTTGGATCTCGATGGACTCAAACACTTAGTTG
CTTCTTACTTTGCCATTGTCGAGCCAAATGGAATTGAGTTCCAAGTCCAGGAAAGCGCATTGCAAGAAGT
CTCAGACATCACTTCCGTCACTGGACCAGTGGCTATCTCTATCGACGGACATGCTGTCCGTGACCCTCCC
GGTCCCAAAGGGTTGCCCTATCTTGGCAACTTCTTTGAGATTTACCCAGACCACTTGGGCAACCATCAGC
GTCTCTTTCAGCATTACGGACCTGTGATTAAGACAACTAATATGGGCCGTGTTGTGTACCAAACAAATGA
CCCGAACATTGCTCTAATTGCTTTCAACGAGTCCGACTTCTTCACGAAGAAAATTAATGAGTCTCATCCT
CTTTACGCCTTAAAAACGCCAGCGGCCGGTGTGTTCTTGGGAGACACCGATACGGAAGAGTGGAAGGTCG
CTCATAAATTCCTACCTCCTGCTCTTGGCCCGAAAGCTGTTCGTCACTATGCACCGACTATGCAGAAGAC
TGTCGAAGACGCGTCCAAAGTGTTTGATGCGCTGGATGAACAGGGTGAAGCGTGGAATGTCTATCAGTAC
ATGCTAAAGCTTGGCTCCCAAGCTGTTGGCAAGCTCACCTTGGGCATCGACTTTGACCACTTTTCTTCAC
CCGATGCACCTGTCCATGAGATGGTTCATCTGATTGCGGAGGTGCTATCGCTAAATAAGAAAGTTACATC
CAAGGGCGATTGGTATAGCAGCCTACCCTTTGGTGATCCCAAGCGCTTGAAGGATGTGAAGCATCGGGTC
GAAGAAATGGTCGAGGAGTCTATCCAGAGAGCTGCCAGAGGCGGCGTGGAGGATCTTCCTCTGCAAGATG
CTGCCATACAGGCATCGAACATGGTTGACTATGCGATCCGAGCTATCGACAACAAAGGCGAGAAACTACC
CAAATCTAGTCTCGTCTGGGCTCTAGTTGTCGCCACTGGTGCTGGCTTCACAACTACCAGCTCCCTGCTT
TCATGGCTCATCTATGGATTAGTCACCTATCCAGGAATGCAGGAGAGACTTCTTCAAGAACTAATCGACA
ACGATTTTACCGAAGAAACGCAGATTACTTCAGATTACACGGATCTTTTAGTGTTCCAAGATAAATACAT
CAAGGAGATGCAGCGAAAACACAACCCGTCATTCCAACCTGGACGAACAGCAAAAACCGACCTTATTCTT
CCAGGTGGCTATAAGATTCCTAAGGATGCTGTTATGATCCCCGCTTTGCACCACATCCACCACAACCCTG
ATCTATGGAGCAACCCAGAGAAGTTCGACCCGGATAGGTGGGACACAGACGAGGTAAAGAACAGACCGAA
GGGGTCGTATATGCCGTTTGCCGCGGGAGGACGAATGTGCATTGGCTTCAACTTCGCACTTCAAGAGATC
AAAGTCTTTTTACCAAAGTTGATCTACCGATACAAGTTCACCCGCGAAGGAGACGCGACAGTCGAGTACG
ATCCCATGTTCCAGCTTATCAGGCCGAACAACTTGTACGTGCGAGCCGAAAGGCGTGTCAAGTGGCCGCC
TAAGTCTGGTGCCGCTTCTCCTAAGAGTACTACCGCATAAGTTGGGAGACACATGGGAGAAAATTTTCCT
GGAAAGCTCAGTGCTACCATGGCCATGAGCTGACTCATGTTTGCATTAAAAGATTATAGAAAATTGATGT
TCAATGTTCACACCATTTACTTAGTTTCTCAATCatagaatttagatAGAATTTAGATCAAGTATGATGA
TTT
>Tha_a00107-T1 CDS=1-1392
ATGCAAGAGTATTCTACGGAAGAAGTTGCGGTGCACAAGACCAGAGATGACTTGTGGGTTATGATTCATG
GGAAGGTCTATGACGTCTCCAAATATGTGCGAGACCACCCCGGTGGCGCGGATGTCCTAATTGATGTTGC
CGGCACTGATGCAACGGCGGCCTATGAAGAGGTTGGACATTCTGAAGATGCCGATGGGATCCTGAAAACC
TATTTAATCGGCACCGCCAAGGATGCTCATGAGATTGTCCGTCCCAAGACTGTTCGACTAGTCCAGAGCA
CAACCGAGAGTGTAAAGTCCGTCAAGCCCTCATCGTCTATCGCCACAGTTTCATTGGCAGCTATCCCAAT
CGCTGGTGGTTTGTCACTATTACTTGCCTCGAATGGCCAACTGAATCTGCCGGAGGTGTTAGGAAAGGCT
TCTCTCTCTCAGTTGTCACCTCGCTGGCTTCCAACCGTCCATTTGCCCCAAGGAGGATTCTCAAATGGAT
TCATTGCAGCCAGTCTTCTGTGTACTGCTGCTGGAGTTGTTCTTGGAACCCAGCTGTCGAAATTCACTCA
AATCGAGTCCGGCTTCACAAAATATCCCCCGCATATGAAGAGCAACAGTGTCGCCAAAAGCAATCCACAG
CTTGCTCGAGGCTGGCTGGAACCCAAAGAATACAAAAGCCTGCCGCTGATCAGGAAAGACACGTTGTCAC
CAAACGTTTTTCTCTTTGTGTTTCAGCTACCAAAGCCAACTGATGTAATTGGCATTCCTATCGGCCAACA
CGTCGCTATCAAAGCTGCCATTGATGGAGCAGACGTTTCCAGATCATACACACCAGTCTCAAACAACACG
GATCTCGGCAGACTGGAACTCGTAATTAAGTGCTATCCAGATGGTTTATTGACTGGGAAATACCTGGCAA
ACTTAAAGGTGGGCGACAAAGTGCTTTTCCGTGGTCCAAAAGGCGCCATGCGATACAAGAGAGGCCTGTG
CAAGAAGATTGGAATGATTGCAGGAGGAACGGGAATTACACCCATGTATCAGCTAATTCGCGCCATCTGC
GAGGACGATAAAGATACCACCGAGGTCAGCCTGATCCTTGCCAACCGAACCGAAGAGGATATTCTCCTGC
GCAAAGAACTTGACGCATTCGCCACAAACTACCCCAAGAACTTCAAAGTCTGGTACATGTTGGATCAGCC
TCCTCAAAAATGGGCCTATGGAAAAGGATTCGTCACGCAGGCCGTCATGGCTTCGAAACTACCAGGGCCA
TCGTCAGACACCAAAGTTATGCTCTGCGGCCCTCCTGGAATGGTGAACGCCTCTAAGAAGGCATTGGTAG
CAATGGGATTCGAAGCTCCAGGAGCCGTTGGAAAAATGACGGATCAAATCTTTTGCTTCTAG
>Tha_a00108-T1 CDS=1-513
ATGACTCGCCTTCGAACCCTTCCAAAGAGTATCAGTTCCCCGGAACTCGTGTATGCTGCCTCTATTTCTC
AGTTAAAGCAACTTATCGTCAACTATAGACTTCATTTCGCATCGTCGACATATACCATTTTATGGCATAC
AGCCCTGATATACCTCGCCAACGAAATTCTCAACACACCAAAAGATGATGACTGGTTCTTTTACTTTTTG
CTTTGTGTCTATGGTTACGAACGACTGCGCCGATCTTGGCGAGTTACGGCGTCCATTTCACGAGCGCTTT
TGTCAATGGCATTACGCAAAGGGGACATCACAAGTAGTACGGCTCGTCAAATCTTGGAAGATCTCCAGAG
TGATCGCTTTCGCAAGAAGTTTGGTGAAATCAGAGCAACATTCATGGCAGATTTGGACCTCGCCGCGTCG
GATCCAAGTTCGGCAACTGTGGAGAAGCAGGCAGGGGATTTTGAGCACAATGCTATGCTGAGAGATTACA
CGAATATCCTGGACGAAGATTAA
>Tha_a00109-T1 CDS=1-1833
ATGGGCAGTGCGTGGCAGCCTCCTCTGAACTACCTCACCAGACCCGTTACCGTTTTAGGTGCCGGTGTTC
TTGGTCGTAGAATAGCATGTATTTGGGCGTCGGCAGGATACAATGTCAAGATTCGGGATCCCAGCGCACA
GCAACGTGCCGACGGTGTTGCATACGTTGAGGAAAACGTAGCTTCATACGCTCAgaagactggaaagACG
CCTGGAAAGGCCGAGGCGTTTGAAGATATGCAAGCTGCTGTTTCAGATGCATGGCTTGTCATCGAAGCTG
TACCCGAAAAGATCCAGCTGAAGATCGACACCTTTGCTGAGCTCGACATTCTCACACCTACCGACTGCAT
CCTCGCCTCAAATTCGTCCTCTTACAAATCATCCGAAATGCTGGAGAAGGTGTGTGATGCTAGGAAGACT
CAGATCTTGAATATGCATTACTATATGCCTCCGGAATGCATGATCGTGGAACTTATGACAGACGGTTATA
CAACCCCCGAAATTTTCCCATTCATGGTCGAAAGGTCACGAGAGGCAGCGACATTACCGTATGTTGCAAG
GAAAGAATCCACCGGTTTCATCTTTAATCGTCTCTGGGCCGCTATCAAACGCGAGGCTTTGACCATCATG
GCTCAAGGGGTATCTGTTCCAGAGGAGATTGACTCCATGTGGACGGAGATGTTCATCAAAGGTGGCATGG
CGCCTTGCCGAGCTATGGATAATGTTGGCCTTGATACGGTGGCTTTCATCGAGAACCACTATATCGCGGA
GCGCGGCTTGTCCCCTGAGTATACTGTCAACTATTTACAGAGCAACTTCTTGGACAATGGGAAGCTAGGG
ACCAAATCCGCCAAAGGTGGCCTCTATGCTCCTTCAGAAGCTAAGCCCAACGCCACTAACGGTACCTCGA
ATGCGCCCAAAATGCTCGTTCTGGATGTTGGTCTTTCTGCTGCTGCACCTAGCATGAGCTCGGGTGAAGT
TCTTCAGTTTAGCCCAGGTGAAAAGAAGCCACACGTTTTGGTCAAGGGTCAAGCATTGCCTGACGGCATC
GATATTGACCGTCCAAGTGGCCGTATCTTCTGGTCTAATATGGGCGTTCCGGGCAAGACTGATGGAGCCA
TTTACTCTGCCAACGCTGATGGAACTGACATTCGCACTCTTGTGGCTCCCGGCCTTATCAACACCCCCAA
GCAGCTGATTGTTGAAAGTTTGGACAAGAAAATCTACTTTAGCGATCGTGAGGGCCTTTCCGTTTACCGC
TGCAACTTTGATGGCTCTAATCTGGAGTTGTTGATCCAGAATGGCGACCTTGAGAACCAGGAGCATAGAC
AGGATGTGTCGAGATGGTGTGTCGGTGTCACTGTGGCTCCTAAGCTGGGCAAGTTTTATTGGAGTCAGAA
GGGTCCCTCAAAGGGTAGCCAAGGCCGGATTTTCTGCGCCAATATTGAAACCCCAGCAGGACAGACGGCC
CAGACAAGAGATGATATCAGGTGTCTTTTGAAGGATCTTCCCGAGGCAATTGACCTTGAGGTGGATGAAG
AGACCAACACTCTCTACTGGACTGATCGCGGTGAAATCCCCTTTGGCAACTCTTTGAACAAGGTTCAGCT
GGATGAGTTTGGCCTCACAGAAAAGTCGCTCTCTTTTGGAGATTATGAAGTGCTCACCAGGCATCTCAAG
GAGGCTATTGGCCTTAAGCTAGATACCAAGAATGGTCGCATCTACATGACTGatctcggaggcAACATTT
ACCAGTGCGATCTCGACGGCAAAAACAAGACTGTTATCTACTCAGATGATTACCGAGCTTTCACTGGAAT
CACTCTGTTGTGA
>Tha_a00110-T1 CDS=597-2660
CGAAGACAAAGCCCTACCTCAGCTAGTGTCTTTGTAATTGTATGTTAACAATGCATTTGATGGCACGACG
TCGCTCGCCATGTGATGAATCTGTCATGTCCTCAGCAGATCATCATCAATAGCCCAGAGGCCAGCAGATC
TACACACAATTAACCGCCTTTCGGGCACTCACAGACACACGCTATTGGCCCCAGCCAGCGCCTAGCCTCC
CTGCTTTAGGTTCCTCGGCGGCGTCTCAGGACCCCAAGAAACCCCGCGGCTCAGTCGCACAGGAGACACG
ATGTCACCACCATCCCTTTGCCTGTACGTCTCGAGACTCCAGTCGCCAATCACAACGTCTGGCGGCCTGG
ATTGTCACGGGGACGCAGCCTGCTGACGGCAAGGAACATTTTGCCTTTTGATTGCTGTCTCAAGGCGCCG
AGGGAAGGAGAGGACAAGAGGGCGGCAAAAGAGGGAACAGAGACCCAAAAGGAAGCCGGGTTGCTGCGAG
AGTGGAGGAGGTGGAATACATCTGCAACAACAGACTGACAAGAGGGCAGCGGAAAGCGTATTACGTGAGG
GAGGAAATACGACTTAAGATAAAAGAGTAAGGAACGATGGAGATGCGTATGGACTCTGGATGGGACTCAG
CAGCGCAGATACCGCTTGCCGGTGCTGCCACACCAACTCTTCGGCCATGGACATTCGCCCCGTTGCCGCT
TGGATCAGTTAAACCTGGGGGATGGCTGCTCGGCGAGATGATCGCCATGGCGAATGGCATGGCAGGCCAT
GAGCACGacttctacgtcTACGTCAGCGAGTCCAGCTGGCTCAACACGCCGGGCACGGGCGGGACCGAGT
ACAGCTCCTTGAACGAGGGGCTGCCCTACTGGTTCAACGGACTGGTGCCGCTGGCATATCAGCTCGACGA
CGACAGGCTCAAGGCGCAAGTCCAGGAAGTTGCGGACACCGTCTTGGGGTTCCAGGCGACTGACGGATGG
ATCGGGCCAGAGGTGGGTGATGCCAGAAACTTTTGGGCTCGCACTCCCTTCTTTCTTGGCTTGACGCAGC
TTGTCGAAGCGGATAGTTCGTGGGAGACCCGAGTCATAACGGCGCTCCGGCGCTTCATGACGCTGGCCAA
CAAGATGCTCCGCAACAACAGTCAAGGATTTGCAAGCTGCCCTGGAAACGTCGACTGCACTTGGGGACAG
GCGCGTGTGCACGATCTCATCATCACTATCCAGTGGATGCTGGAAAAGTATCCATCCGACCAGGATTCAC
TATTGTGGGACAATATGAATCTGTTTTACTCTCAGACGAACTACAAGTGGGCGGATTGGTATACTGAGGG
CGTATTCCAGGAGGTGGTCAACCCTAATAACGCCTCTAACTTTCCATATATTCACGGAGTCAATGTTGGC
CAAGGCTTAAAGGCATCTACCGTCATCTACAGAGTGACAGGGGACGATGATATGATTACCAAAAGCCAGA
ATGCCGTTGACTGGACATTTCAGTACCACGGCTCAGCTTCTGGATCCATCCTTGCCGACGAGAGGGAGCG
CGACTTGGCCCCTTACATCGGAAGCGAACTTTGCACAGCCGTTGAGACATCTTACTCCTTGGCCTACATG
TATCAGGTCCTTGGGTATAACTCGTATGCCGATCGTGCTGAGAGGACCATTTTCAACGCGTTTCCCGTGA
TGATGACTGGCGATAAATGGTCTCACCAATACATGGACCAGCCGAATCAACCGTCTGCCCTCAACATCAT
CAGGAGCGACGGCAGTGTGCCCCAGGTCTTTACCACGGCAAATAGCGGCGTGGCTACAACGTTTGGCATG
GAGCCTCTTTACCCCTGCTGTACAGTGAATCATCCTCAAGGATATCCCAAGTTTGTGTCCAATAGCTGGG
TGTCGCACGCGGGTGGTCTGGCGCATGCTCTTCTTGGTCCATCAACAGTGAAAACGGTTGTCAACGGAGG
TTCGGTCACAATTACATGCGACACAAACTATCCCTTCAGCAACGTTCTCAAGTACTCTATCAATGCAGAC
AAGCCTTTCACTCTATATCTGcgCGCGCCCGAATGGTCCAATAACCGGATGTCTACCGTGTCTCAGTCTG
GCGCGTCTTCGTCTCGCCTCACCCTTGATGCCGACCCGACGACGGGCATGACCAAGATCTTTGTCAACCC
CGGAAAGACTACCATCACATACATCATCGTTGCCGGAGTAAGGACGGAACAAAGGCCAAACAACAGCGTT
GCCGTCTTTTATGGCAACTTGCTCTATGCGTTAGATGTTGGCTTCTCCCAGACTTCCTCTCTGCCACACG
CATATTATGATCCTAGTGGTGCTGGGATTTCTGGCTTGCCCTTCTCTCAGCTGCGAGATTACTACGTCAA
CAGTACTAAGCCGTGGAACGTCGCAATCGACCCCTCCACAATTCAGTATCATGGCGTGAGCAGCAACGCT
ACACTCCCGGATCCTATTTTTGAGCAGGGCGCGCCGCCGAACTACATGACTGTCGATGGTTGCCAAATCA
ACTGGCCGCTGTATCTTGGAGTGACGCCTGACGTGCCGCCTCTGAACAGGAAATGTATCGGGGCGAGGAA
GTCGTATAAGCTGGTGCCGTATGGAGGGGCAAAGGTGCACATGTCAGATTTACCAACAGTCAAGTTTTAA
GCGATAGAATGCGAGGGTCGTGAGATGATATatgatgatgaTGAAATAGAGAGTGTTGTCGAATTCTTCC
ATTGCTTGTATATATGGAATGAGTCGATGGTCTGGCTGATAAACAGGGAACAGGGTGCGTCTGTggcgaa
catgacggCGAACATGAGGGAGTTTGTTAGTATTTCTGTTGGTTAA
>Tha_a00110-T2 CDS=721-2784
CGAAGACAAAGCCCTACCTCAGCTAGTGTCTTTGTAATTGTATGTTAACAATGCATTTGATGGCACGACG
TCGCTCGCCATGTGATGAATCTGTCATGTCCTCAGCAGATCATCATCAATAGCCCAGAGGCCAGCAGATC
TACACACAATTAACCGCCTTTCGGGCACTCACAGACACACGCTATTGGCCCCAGCCAGCGCCTAGCCTCC
CTGCTTTAGGTTCCTCGGCGGCGTCTCAGGACCCCAAGAAACCCCGCGGCTCAGTCGCACAGGAGACACG
ATGTCACCACCATCCCTTTGCCTGTACGTCTCGAGACTCCAGTCGCCAATCACAACGTCTGGCGGCCTGG
ATTGTCACGGGGACGCAGCCTGCTGACGGCAAGGAACATTTTGCCTTTTGATTGCTGTCTCAAGGCGCCG
AGGGAAGGAGAGGACAAGAGGGCGGCAAAAGAGGGAACAGAGACCCAAAAGGAAGCCGGGTTGCTGCGAG
AGTGGAGGAGGTGGAATACATCTGCAACAACAGACTGACAAGAGGGCAGCGGAAAGCGTATTACGTGAGG
GAGGAAATACGACTTAAGATAAAAGAGTAAGGAACGATGGAGATGCGTATGGACTCTGGATGGGACTGTA
AGGAGCAACTCCCGATCCCCTCTTCTCTTTCAGTTCTCAGTTGTTTGTCTATCTTGCTTCTCGTTCAAGA
AGCCAGGCTGAGATTTTGACATGTTGAACAAAAAGTTGACTTTTGTCTTAGCAGCAGCGCAGATACCGCT
TGCCGGTGCTGCCACACCAACTCTTCGGCCATGGACATTCGCCCCGTTGCCGCTTGGATCAGTTAAACCT
GGGGGATGGCTGCTCGGCGAGATGATCGCCATGGCGAATGGCATGGCAGGCCATGAGCACGacttctacg
tcTACGTCAGCGAGTCCAGCTGGCTCAACACGCCGGGCACGGGCGGGACCGAGTACAGCTCCTTGAACGA
GGGGCTGCCCTACTGGTTCAACGGACTGGTGCCGCTGGCATATCAGCTCGACGACGACAGGCTCAAGGCG
CAAGTCCAGGAAGTTGCGGACACCGTCTTGGGGTTCCAGGCGACTGACGGATGGATCGGGCCAGAGGTGG
GTGATGCCAGAAACTTTTGGGCTCGCACTCCCTTCTTTCTTGGCTTGACGCAGCTTGTCGAAGCGGATAG
TTCGTGGGAGACCCGAGTCATAACGGCGCTCCGGCGCTTCATGACGCTGGCCAACAAGATGCTCCGCAAC
AACAGTCAAGGATTTGCAAGCTGCCCTGGAAACGTCGACTGCACTTGGGGACAGGCGCGTGTGCACGATC
TCATCATCACTATCCAGTGGATGCTGGAAAAGTATCCATCCGACCAGGATTCACTATTGTGGGACAATAT
GAATCTGTTTTACTCTCAGACGAACTACAAGTGGGCGGATTGGTATACTGAGGGCGTATTCCAGGAGGTG
GTCAACCCTAATAACGCCTCTAACTTTCCATATATTCACGGAGTCAATGTTGGCCAAGGCTTAAAGGCAT
CTACCGTCATCTACAGAGTGACAGGGGACGATGATATGATTACCAAAAGCCAGAATGCCGTTGACTGGAC
ATTTCAGTACCACGGCTCAGCTTCTGGATCCATCCTTGCCGACGAGAGGGAGCGCGACTTGGCCCCTTAC
ATCGGAAGCGAACTTTGCACAGCCGTTGAGACATCTTACTCCTTGGCCTACATGTATCAGGTCCTTGGGT
ATAACTCGTATGCCGATCGTGCTGAGAGGACCATTTTCAACGCGTTTCCCGTGATGATGACTGGCGATAA
ATGGTCTCACCAATACATGGACCAGCCGAATCAACCGTCTGCCCTCAACATCATCAGGAGCGACGGCAGT
GTGCCCCAGGTCTTTACCACGGCAAATAGCGGCGTGGCTACAACGTTTGGCATGGAGCCTCTTTACCCCT
GCTGTACAGTGAATCATCCTCAAGGATATCCCAAGTTTGTGTCCAATAGCTGGGTGTCGCACGCGGGTGG
TCTGGCGCATGCTCTTCTTGGTCCATCAACAGTGAAAACGGTTGTCAACGGAGGTTCGGTCACAATTACA
TGCGACACAAACTATCCCTTCAGCAACGTTCTCAAGTACTCTATCAATGCAGACAAGCCTTTCACTCTAT
ATCTGcgCGCGCCCGAATGGTCCAATAACCGGATGTCTACCGTGTCTCAGTCTGGCGCGTCTTCGTCTCG
CCTCACCCTTGATGCCGACCCGACGACGGGCATGACCAAGATCTTTGTCAACCCCGGAAAGACTACCATC
ACATACATCATCGTTGCCGGAGTAAGGACGGAACAAAGGCCAAACAACAGCGTTGCCGTCTTTTATGGCA
ACTTGCTCTATGCGTTAGATGTTGGCTTCTCCCAGACTTCCTCTCTGCCACACGCATATTATGATCCTAG
TGGTGCTGGGATTTCTGGCTTGCCCTTCTCTCAGCTGCGAGATTACTACGTCAACAGTACTAAGCCGTGG
AACGTCGCAATCGACCCCTCCACAATTCAGTATCATGGCGTGAGCAGCAACGCTACACTCCCGGATCCTA
TTTTTGAGCAGGGCGCGCCGCCGAACTACATGACTGTCGATGGTTGCCAAATCAACTGGCCGCTGTATCT
TGGAGTGACGCCTGACGTGCCGCCTCTGAACAGGAAATGTATCGGGGCGAGGAAGTCGTATAAGCTGGTG
CCGTATGGAGGGGCAAAGGTGCACATGTCAGATTTACCAACAGTCAAGTTTTAAGCGATAGAATGCGAGG
GTCGTGAGATGATATatgatgatgaTGAAATAGAGAGTGTTGTCGAATTCTTCCATTGCTTGTATATATG
GAATGAGTCGATGGTCTGGCTGATAAACAGGGAACAGGGTGCGTCTGTggcgaacatgacggCGAACATG
AGGGAGTTTGTTAGTATTTCTGTTGGTTAA
>Tha_a00111-T1 CDS=424-2688
CTCTCCTCTCAACCTTCGCTATTCCCCTCCTCTCCCGCTGTCATCTGCGGCGAAAATAGCTTCGCTGCTC
ACATTCGTTTAGTACATATAATTTTTTAGGGGAAAACCTACTCTGTCCCCTTCAGCAGCGGCCCCCGTTA
CACCCCCAGGATAGCTTGCGGCTTGCCCAGTGCCAGGCCTGTCTGTGCTGCTACTTTCGTTTATCTGGTG
CAATCTTCAGCCTCTTTTCGATCAGGCCAAGGATACACTTTTTCCCAGTTACTGCATCCATCACCGCCAT
TCATCATTGAGGAGCAAAGAACAAGAAAAAAGACCCTTTTGCTCCGGGCTGACCGGCTTCTCCCCTCGCT
CACCCCTTTGGTAATCCGATAAGGCCCTTCTCTCTCGCTTGTGGCCCGAGCCACATAAAACCGTTCGCCC
ACCATGATGAGAGGTCACCAGGAAGAGTATGAGGAGATGGTTGATATTGGCAACTTCCGGCGTCACCACC
AAACCGGCTCCGACGACTCTCATCCACGATTGCTCTCTGACAACATGAGGTCCAACCGCTCCAGTGCAGC
CCATCCCGACGACTTCACACCACCGCAATGGCCGCCTTCCATTGCAGGAACGGGAAGCTCTCCTTCTCTG
ACGTTGAGGAGCGGCGCTACAACGCCATACGACCAGTTGTCTTCGACAAAACACCTGATATATGCCGATT
CAAGATCGTCTACTCCAATGAACCCAAGTCACATAAGCCTGACCACTCTTCTGCCACAGAATGGCCGTTC
TCCGAGCAAAGAGGTTAGCAGCGACAATGACGACCACAACGGCGTGGCCATTTTGCACGACCGAGACGAT
TCCGACATCTGGAAAGGCTGGAGGCGGTATCTCTACACTCTGACGCCCTTTCTCACCCTCCTCAACACCG
GAGTGTACCTGACCTACCTTGGACTTCGCATTGCCTGCGTCATCCTGGCGCAAAAGTCATCCGGCACCAC
CTTTGCCGCCGCCTGGGTTTTCATTGCCGTCGAACTTGTAGTCGCCGTTCCCTCGCTCATGCACAACATC
TGGACCATGTGGTCTTTGAAGAAGAGGCACAGGCCCAAGATGAGGCTGACTGGAAACGACGTGCCCACTG
TCGACTGCTTTGTTACCTGCTGCGGTGAGGATGACGAGCTTGTCATGGATACGGTTCGCGGTGCCTGTGA
TCAGGATTACCCCATTGATCGGTTTAGAGTCATTGTTCTGGACGACGGCAAGTCTGCCGGCCTGGAGCGA
TCTTGCGCAATTCTCTCGCACACCTATCCCAACCTGTACTACATGGCCCGTGCCAAGATTCCTGGACAAC
CCCATCATTTCAAGGCCGGAAACCTCAACTATGGCCTGGATCAAGTTCATCTGTTGCCTGGCGGTGCTTC
CCAGTTTATGGCGGCCTTGGATGCTGACATGATTCCTGAGAGGGATTGGCTTCGTGCTTTGCTTCCCCAC
GCTGTAATGGATCCCAAAATGGCCTTGGTTTGCCCCCCTCAGCTCTTCTACAACACGCCCCCCTCCGACC
CTCTGGCTCAGTCTCTGGATTTCTTCGTTCACGTCATTGAGCCCATCAAGGATGCCATGGGCGTAGCATG
GTGCACTGGATCCGGTTACATCGCTAGGCGAGAGGCTTTGGAGCAAATTGGAAACTTCCCGCTGGGCTCG
CTGGCCGAAGACGTGGCGACATCGACTCTCATGCTCGGTAGAGGATGGAAGACGGCCTACGTTCACGAAC
CTCTTCAATTTGGAACCGTTCCCGAAGATTACGGCAGCCACCTGAAGCAGCGTACTCGATGGGCTATTGG
TACCGTGGACACGTCGTTCAAGCTCAACTTTTGTCTCTGGGGTGAAAAGGTCCGCCAGATGACGTTTGCC
CAGCGCTTCTCCGGCTTCCTCTACGCCTCTCTTAGTCTGTACACAATTTTGCTGTCCATCTCGCTCTTTG
CCATTCCCATCATTCTGATCATGGGCAAACCCCTGGTCGCGTACGCCAACGATACACAGCTTCGATGGCT
CATCCGTGCCTGCTTTGCCAACACCGTCGTCAACCGTCTCTGCGAGTTTGTTCTCTTTATCCCCGCCGGC
TATCACACTGGCCAGCGAGGCTCTCGGTACCAACTTTGGATGTCGCCTTACATTGCTCTCTGCATCATTC
GAGCATTTGCCCTGCCAAAATGGCTTGGCGGAGAAGCACAGGCCTTCAAGCCTACCGGTTCGCTCTCCTC
GGCCCTGAATGAGCGTGATCCCAAGCTCAAGAAGAACATGTTCCGTCGTCTGTGGACCATCCTCATCAAC
TACATGGCGCTCTTCCACCTCGCATTCGTTTATCTGACCCTGGTTGCCGTATGCCTTGTTTCGTACCGCT
GCTTCTTCCAGGAGAGCAACCGCGTCAGGGACATCCTCCTCTGCCTGGTGACGCACGCCTTCTGGCCGCC
TCTGACGttcatcttcatcTGCAGCTCCCTTTGGACCCCAGTCGCTTACGCCATTGACCCTCCCCAGATG
CCCGACCGAGAGGATCTTCTTGTTCGCGACCCCGAGACCAAGGTTGCGCACCCGACAACCCAGAGCAAAA
AGATTGCCTTTGGTGGCCAGGCCGCTTGGTTCGAGTTCGAATACACCTTTTCGACACTGTATACATGTCT
TATATTTGTCGCATCTTTCCTTTTCTAAATGCATTACGGTGGAAAGGTTTCAGAGACACACGTACATTCA
ACCGTGTCTCGGGCTCCACGACATTGGAGTAGGGTTCTAATGTGAATGCGAGGGATGTTTGATGGCAGCA
GAGCATTACGATGAGTACCGGCTGGGTTCCACGGGATATTTTGTTATTTTTTTCTAGATGTTGAAAGGCG
CAAGGGATATGTATGAACATAGAGACACGTGAATATTTTGACTTGACAGTAAGGTAATTAAGCAGGCATG
CTCGACGCAGTCGAGTCTATTGCAAATATAGATTAATACGGCGCAATCCGCCATGTATCTAGCGAACAAA
TGAACAAC
>Tha_a00111-T2 CDS=1210-2859
CTCTCCTCTCAACCTTCGCTATTCCCCTCCTCTCCCGCTGTCATCTGCGGCGAAAATAGCTTCGCTGCTC
ACATTCGTTTAGTACATATAATTTTTTAGGGGAAAACCTACTCTGTCCCCTTCAGCAGCGGCCCCCGTTA
CACCCCCAGGATAGCTTGCGGCTTGCCCAGTGCCAGGCCTGTCTGTGCTGCTACTTTCGTTTATCTGGTG
CAATCTTCAGCCTCTTTTCGATCAGGCCAAGGATACACTTTTTCCCAGTTACTGCATCCATCACCGCCAT
TCATCATTGAGGAGCAAAGAACAAGAAAAAAGACCCTTTTGCTCCGGGCTGACCGGCTTCTCCCCTCGCT
CACCCCTTTGGTAATCCGATAAGGCCCTTCTCTCTCGCTTGTGGCCCGAGCCACATAAAACCGTTCGCCC
ACCATGATGAGAGGTCACCAGGAAGAGTATGAGGAGATGGTTGATATTGGCAACTTCCGGCGTCACCACC
AAACCGGCTCCGACGACTCTCATCCACGATTGCTCTCTGACAACATGAGGTCCAACCGCTCCAGTGCAGC
CCATCCCGACGACTTCACACCACCGCAATGGCCGCCTTCCATTGCAGGAACGGGAAGCTCTCCTTCTCTG
ACGTTGAGGAGCGGCGCTACAACGCCATACGACCAGTTGTCTTCGACAAAACACCTGATATATGCCGATT
CAAGATCGTCTACTCCAATGGTATTTATAACAcccctctcctcttctccCCTCTCCCTGATCCTCTGCTT
TTGACCCAATTGTCAGAGATTGGTAGTATATAGATACCCTGTATACTTGtgaccatgacCATGACTCTTG
CCGCGAAGTCGCCGCTGACGTCCTTTACTTCCTGTTTTCCTTAAACTGCAGAACCCAAGTCACATAAGCC
TGACCACTCTTCTGCCACAGAATGGCCGTTCTCCGAGCAAAGAGGTTAGCAGCGACAATGACGACCACAA
CGGCGTGGCCATTTTGCACGACCGAGACGATTCCGACATCTGGAAAGGCTGGAGGCGGTATCTCTACACT
CTGACGCCCTTTCTCACCCTCCTCAACACCGGAGTGTACCTGACCTACCTTGGACTTCGCATTGCCTGCG
TCATCCTGGCGCAAAAGTCATCCGGCACCACCTTTGCCGCCGCCTGGGTTTTCATTGCCGTCGAACTTGT
AGTCGCCGTTCCCTCGCTCATGCACAACATCTGGACCATGTGGTCTTTGAAGAAGAGGCACAGGCCCAAG
ATGAGGCTGACTGGAAACGACGTGCCCACTGTCGACTGCTTTGTTACCTGCTGCGGTGAGGATGACGAGC
TTGTCATGGATACGGTTCGCGGTGCCTGTGATCAGGATTACCCCATTGATCGGTTTAGAGTCATTGTTCT
GGACGACGGCAAGTCTGCCGGCCTGGAGCGATCTTGCGCAATTCTCTCGCACACCTATCCCAACCTGTAC
TACATGGCCCGTGCCAAGATTCCTGGACAACCCCATCATTTCAAGGCCGGAAACCTCAACTATGGCCTGG
ATCAAGTTCATCTGTTGCCTGGCGGTGCTTCCCAGTTTATGGCGGCCTTGGATGCTGACATGATTCCTGA
GAGGGATTGGCTTCGTGCTTTGCTTCCCCACGCTGTAATGGATCCCAAAATGGCCTTGGTTTGCCCCCCT
CAGCTCTTCTACAACACGCCCCCCTCCGACCCTCTGGCTCAGTCTCTGGATTTCTTCGTTCACGTCATTG
AGCCCATCAAGGATGCCATGGGCGTAGCATGGTGCACTGGATCCGGTTACATCGCTAGGCGAGAGGCTTT
GGAGCAAATTGGAAACTTCCCGCTGGGCTCGCTGGCCGAAGACGTGGCGACATCGACTCTCATGCTCGGT
AGAGGATGGAAGACGGCCTACGTTCACGAACCTCTTCAATTTGGAACCGTTCCCGAAGATTACGGCAGCC
ACCTGAAGCAGCGTACTCGATGGGCTATTGGTACCGTGGACACGTCGTTCAAGCTCAACTTTTGTCTCTG
GGGTGAAAAGGTCCGCCAGATGACGTTTGCCCAGCGCTTCTCCGGCTTCCTCTACGCCTCTCTTAGTCTG
TACACAATTTTGCTGTCCATCTCGCTCTTTGCCATTCCCATCATTCTGATCATGGGCAAACCCCTGGTCG
CGTACGCCAACGATACACAGCTTCGATGGCTCATCCGTGCCTGCTTTGCCAACACCGTCGTCAACCGTCT
CTGCGAGTTTGTTCTCTTTATCCCCGCCGGCTATCACACTGGCCAGCGAGGCTCTCGGTACCAACTTTGG
ATGTCGCCTTACATTGCTCTCTGCATCATTCGAGCATTTGCCCTGCCAAAATGGCTTGGCGGAGAAGCAC
AGGCCTTCAAGCCTACCGGTTCGCTCTCCTCGGCCCTGAATGAGCGTGATCCCAAGCTCAAGAAGAACAT
GTTCCGTCGTCTGTGGACCATCCTCATCAACTACATGGCGCTCTTCCACCTCGCATTCGTTTATCTGACC
CTGGTTGCCGTATGCCTTGTTTCGTACCGCTGCTTCTTCCAGGAGAGCAACCGCGTCAGGGACATCCTCC
TCTGCCTGGTGACGCACGCCTTCTGGCCGCCTCTGACGttcatcttcatcTGCAGCTCCCTTTGGACCCC
AGTCGCTTACGCCATTGACCCTCCCCAGATGCCCGACCGAGAGGATCTTCTTGTTCGCGACCCCGAGACC
AAGGTTGCGCACCCGACAACCCAGAGCAAAAAGATTGCCTTTGGTGGCCAGGCCGCTTGGTTCGAGTTCG
AATACACCTTTTCGACACTGTATACATGTCTTATATTTGTCGCATCTTTCCTTTTCTAAATGCATTACGG
TGGAAAGGTTTCAGAGACACACGTACATTCAACCGTGTCTCGGGCTCCACGACATTGGAGTAGGGTTCTA
ATGTGAATGCGAGGGATGTTTGATGGCAGCAGAGCATTACGATGAGTACCGGCTGGGTTCCACGGGATAT
TTTGTTATTTTTTTCTAGATGTTGAAAGGCGCAAGGGATATGTATGAACATAGAGACACGTGAATATTTT
GACTTGACAGTAAGGTAATTAAGCAGGCATGCTCGACGCAGTCGAGTCTATTGCAAATATAGATTAATAC
GGCGCAATCCGCCATGTATCTAGCGAACAAATGAACAAC
>Tha_a00112-T1 CDS=149-1141
CTTCCCCCTCCATCCATTCGACAAAAGCATCTCAAAATCTctcgacggccctcagcgaccctcgacgacg
ctcgCTCGTTGATTTCCGCAGCTTTGCGGCAACAGACGCTCGTTTTTTCTTTCTTCTCTCGCTTTTCCCG
CCGCCGCCATGACAATCCGCATCCTCGTCAACGCGGCACTGCTGGCCATCCCCATCGCCGTCACTTTGGG
CATCTTGTTCGGCCTCCAATCGCACCGAGCAGCAACTGGCCAGCCGCCTCTGTTTGCGCCTGAGCCTCCC
CCGATTCCATCTCCCAAGCCGCCGGCACCACCAAAGAATGGTGTCACCAAAACGAGATACTGCCAGAAGT
CGTTTGGAATTACGCCCGATACAGAGGGCCAGCAATATACCTTGAATCCCAATCAATGGAACTGGAACCC
GGGTGACCCGGGAGCGCTTTGTGTTAATGTCACCACGTTTAACAACGGCACATATGCCACAAAGACTACG
GCTCCCCAGTTCATGATTTCTTGGCAGTACCCCCCTGGACCGGAGGACAACCCAGTTCACGCTTTCCCCA
ACATCCAGGTCGACAGCGATGTATTCCCTGCGGCCATTAGCAGCATCTCCAAGGTTGATGTAGATCTCGC
ATGGTCCTACGGTATTGGTAACGAGACTACTGTTGCCGCGAGTCTCGCCGACCTCACAGCTGATAACCTC
AACACCAACGTTGCCATCGACATGTTTATCGACAGCGACAAGACGGCTGCCCAAAACCCTTCAAAGGCCA
AGTACGAACTCATGGTTTGGTTTGCTGCCATCGGCCCTGCTACTCAGCCCATCGGCTTCGCCACAGGTCC
TGTTTCCACTCAGACGCTTGACGGCAACGATTTCAATCTTTATGCTGGTACCAACCAACAGAAGCAAAAC
GTCCTGACATGGTACACGAACACGCCGGTGGAAAAGTTCAACGGAGACATTTCTCCTCTCATCAACAGCC
TATTTAAGCTCACCTCTACCACTACCGAGCTTCCAAAGTCTGGCGACTACCTAGGATACCTGGCCCTGGG
CTCTGAGGCCTTTTCCGTGGACAAAACAGTCACCCTTTACGTGCCAAAACTATCGATAGATATAGAAACA
GCTGCCTCAAGTAGCACCTAATAATATAGCGACCTGATTttttttttttcttTCACTGTATCTCGCCAAG
GACCCTGCTCGATCATTACCTCATTTGACCTGCCGACACGATCTAATTGGGATATATATTGGTGAAAATT
TAACCGTCCAAGATCAGATCCGGCTGAAATGACGCCGCCAAGGCCCCTCTCTCGATGCAACCTCCTGTGG
CAGCCGCGATGAAAAATCTCCTAGATGACGGCACGGCAAAATAAAGCATCAATATATCGATCGAACAAGG
CATGGCATTTCTCCGATTCGATCTCGACAGGCAACGATGAGATTAGCGGTCCCAGAAACTCGGGCGAATT
TGCATTGCATGGCGATTGAGCCGATTGCGTCTAGGGTATTGGAGTTAGGGTGGGTTAGGCGATAATATGA
ATTTGGTTTtTTTAAACGTGCGCGCGTCAAGATGGCCCGGAAAGCCACGAATCATGGAATTCGAGTGACA
TTTTTCttttcgattttttcttctcttcttttctttttttacgctacgctCATGCCTAGTTTCAGCTTTT
CCCGACAGCTCGGTGGTCAGTGGGGAGTGCGATCTTCAGGAGCGAGGCTCTCAGCTCTCATGGCAAAACT
CTTCGGGTAAAAGCTGCGGATGACTTAATTAACCTGTCGCCACCGCGCCCCTGGGAGCCTTGCAATTGAC
CAATGAGAAATCAATGTCGGGCAATTGTATTTTTTAGAAAAAGATGTTTTAGTGCAAGTTATCGCGATGC
CGGTGGCCGGGCTAGTATCGTTGGGCCCTGGCTAGAGGGGAGTTGGCTATTGTTCCTGGATGACGCATCT
CTAATGTTTTTTAAATAAGTGAAGCAGAGAAGCGATTGATACTGAGAGTTACTTTTAAGAtaagacaag
>Tha_a00113-T1 CDS=1-1650
ATGAGTGACAAATCTTCGCAATCCAGCCAAAAAGCTGTGCGTGCCTGCGCAGCCTGCCAAAAATACAAGC
GGCGGTGCGACAAGACCTTGCCCAGCTGCTCTCTGTGCACCAGGTTACGCAGGCCATGTGATTATTCCAA
TCGGCAGTCGGAGAATGAGCTGAAAACCCGAATCCAAGAGCTCGAGTCTCTCGTCGCCAACCATGTGAGC
AGGCTGTCTCCCCAGCCACAATCCACTTCGACGGCTTCCAGTAGGGACACAACCAGCTTCTCAATATCGC
AGTCCCCCTGTGCGTTTTATCCAGCAGCCCTCCGCTTCCAAAAGCTGTTCTTGGATACAGACATCCAGAC
CCGCCCGGATGCTCCGTCGCCGCCTTCGAGTGACATGATCCCCGCTGCTGTTTGGGCCTACTTGGGGGAG
CAGGCTCAATGCGCGACCATCATGTCACAGTATTTCCAGACAATACACAAATGGATTCCCATCATTAGTC
AAGTGCGTTTAACCGCGCTGGCTGATTTGGAACTAGGTAACCGCCCCAGAGCGGATTTCGCTTTGTTGCT
CCTTGCCATGAAGCTCATCCAGAATGTACCTGGAAGCTCGTCCAACGCAGTGAAAGATGCGCTGTACATC
TGCGCAAAGGAGTTTGCAGCTTCTCTGGAAATAGCAGGTGTATATACGCTGCTAAAGCTTCAGGCTAATC
TACTCATCTCGGTGTATGAGATGGGACACGGAATATTTCCTGCAGCCTATGTTTCGGTGGGTTGTTGCGT
AACACAAGCCATGGTCCTTGGCATTCATAATCGGGAAGCTCCTCAAATTTTGGAGCAGCCGCGCACTTGG
ATAGATTGGGAAGAGAGACAGAGGGTCTGGTGGTACATCACTTCCGTTGGAGACAACAGGCCTCTCCTAT
CCGCTGATCCTAAGACAACATCTCATCTGCCTGTCAATGATGACTCTTGGGACTCCGGGCAAGCCATGTA
TCCAGAGCGTCTCATTCTATCCTCATCTAAACATTTATCAGCAAGCCCATTTGCTCGTCTTGCTCAGGCC
TCTCATCTCCAGGGAGAGGTTATCAAGCACTGCAATGATAATACGCGAAGCCTAGCACTTGTCCAAAACG
ACGTCGAGGTGCTCAGCCAGGTATTATGGTCTTTCCTAGAAGTCATCGGTAAGGACAGGTCCAGCATGAT
GCACTTTTATAGTTCCGTAGGAGTTTGTCTAAGCGCACTGATGAAGCTATGCGATCATCACTCTTGCGAC
TCATTCGCCATTTACAACGATAGGGCCCTCGATGTGACCGAAATGGCCCTTGCTCGGGAAATAGCTCTCC
GATGCCAAAGCATAATGAAGGATTGCATTTTCAAGGCCATGTCATTCATTGAAGTTCTCGGCGAAATGGT
GCAAGATCAAGAGACTATCGAGAATCTCGCTAGCTTGTCGCCCTGGTTCTTGGATAGCATCTACCAGTGC
CTGGCCAATATCGTTTATCTCATGGCTACGACTCCAGCCGTAGAGGCCTCAGGATACCCGTCGCAGGTGT
CTTTATGTATGGACTTGTTACGAAAGGCAAACCAGAGATGGAACGTCGCAGGGGCTTACCTTGAGGCTAT
TGACTTGATAGAGCATGAACTGAAAGTCAGTCATTATTAGGACCATCCTCTTCACCAAAAT
>Tha_a00114-T1 CDS=309-1130
TTTTGAGCGGCGTGGAAAGCCGCACATTGAGGGGGAGGCAAGTTTGCAACTCGAATGTAGATTGCCTCCT
CACGGAGTTAAGGTAGAGCAGATGGGGTGAAGATGAGGAGTTTTAAGCTCAAGATTCCCAATGTGGGTGG
AAAGACAGATCTATAAAGATGAAGACGATGCCGCGTATGTTGAGAGCAGAGACAACAAGTCAACAGCATC
ATTCTTCACAGGTCAAAGCATTACAATAAACAATCATCACCTACTAAGATCTACACAACTTGACGATAGA
TACTACAAATCACTTCAACTTCACAACAATGGCCCGCATTTGGTTCGTCACTGGCTCTTCCAAGGGCCTT
GGTCTCGCTATTGTCGAGGCTGCCCTCGCTGACGGCGACAACGTTGTTGCTACTGCTCGCAACCCAGCCA
CCGTCAACCATCTCGTTGAAAAATACGGACCAGACCGCATTCTGCCATTGGCCCTCGATGTTGCCAACAA
CGAACAAGTCGAGAGCACTGTCAAGGCCGCCGTTGACAAATTCGGCCGCATCGATGTTGTGGTGAACAAC
GCTGGCTACGCCATCCCTCGATCACTTGAAGATAGTTCCATTGACATTTACCGCGACCAAATCGACGTTA
ACCTGCTTGGAACCGTCTATGTCTCCAAGGCTGTGACCCCAATTCTGCGCAAACAAAAGTCCGGCCGCAT
CTTGCAGGTTTCGTCCGTGGGCGGCCGCATGGCGACACCCGGATTGTCGGCGTACCAGGCTGCCAAATGG
GCTGTTGGCGGCTTCAGCGGCGTCCTGGCCAAGGAACTCTCACCATTCGGTATCAAGATCACCGTGTTGG
AGCCTGGCGGCATGAAGACCGACTGGGCTGGCTTTGCAGACGATGAGATTGTCATCAGCGAGCCGTACCA
GCAGTCTGTGGGAGAATTCCAGAAGATCCGAGAACAGTACAGGAACTACCGCTCAGAGCCTGCCAAGGTG
GCCGATGTGATTGTCAAGATCTCCAAGGAGGACGACCCGCCGCTGCGATTGCTGTTGGGCCCCGAGACGT
TCGGTTTGGCGAAGCAGGTTGGAGAGGAACTCGCTGCATCAGATGAGAAGTGGAAGGCTGCGACTCTTCT
GGAAATTTAA
>Tha_a00115-T1 CDS=138-1394
CTGCAGGTAGATAACTGAAAAATAAATGCGACTCTTATTGCGCACATGAAGAAAGTCGGTGATCCGGTAT
ATTGCGTAAACATAGTGGCATCTGACGACAAGGTCTTACAGCGGGTGAAAGCAAGGTTTGAGCATAAATG
ACTGCCGCCATGAAATTTACAAGCACTGCTGCTTTTCTGTCGGCTCTAGTCAGCCTTTCCGGCGCCGTTT
TAACGGATAACGTCTCAGAGCCAGCCGCTCGGCCTGACTATGATGTGATAATAGTCGGAGGGGGTCCTGC
AGGTCTCAGCGCAGCCAGTGGCCTGGCCCGTGTTCGCCGAAATGTTTTGTTGATTGATTCGGGGGAATAC
CGAAATGCTCCTACTCGACATGTGCATGATGTGATTGGGTTTGATGGGGTCACGCCAGCATACTTTCGTT
GGGTGGCACGCAAACAGATCTCGAGATATGGCACTGCCAACTTGGTAAACGGCACCGTCACCAAGATCCA
GCCAGAGGCGAATAATTCGTATTTTATAGTCTCTGCCGATTACCCCGGCGACAATAAACTCACATTCACC
ACACGAAAGGTCGTTCTCGCAACGGGATTACGTGATTTACTTCCGTCCACACCGGGACTCATCGAGAACT
GGGGCAAGGGCATCTATTGGTGTCCCTGGTGCGACGGGCATGAACATGCGGACCAGCAATTAGGCATATT
GGGGCCTTTGGAGAAAGCTACAGATGCAATTCGCGAAATCATTTCCCTTAACCGAGATATTATACTATTT
GTCAACGGCACAGACACACCTGAGCAACGAGCTGCCACTGAGAAAGGGTTTCCCAAATGGGAGCAGTACT
TGAAGCTGCACGATATAAAGATTGACAACCGAACTCTCACATCCATCAAGAGGCTTGCTAATGGAACGAC
GGGAGACGAGGACCCTAGTCTACCATCCCATCCCGAACATGATCTCTTTCAGCTTAATTTCGGGACTGGC
GCGCCGGTGCTTCGGGCCGCTCTTTTGACCAACTTTGATACAGCGCAAATGTCCAACTTGGGTGAAGAGA
CTGGCGTGGCCCTGTATGGTGGAAGGCTTGCCACAGATCAATCTCGTGGCATGGTTACGAATATCCCTGG
CATATTCGCCATTGGAGACGCAAATTCAGATAATGTCACGAACGTCCCCCATGCCATGTATAACGGCAAG
AGGGCCGCAGTTTACATTCAGGTTGAAATAGAAACCGAGAATGCAgaagtagaagctgagaatgcagaag
tagaaatcgagaatgcagaagtagaaaccgaAGTGGTGCTCACAAAGCGAGATATTCAGGATCACATGAG
AGCTTTATGGGAGCGAATGAATGTGCCGGGTGACATACTCTATGCAGGAGAGTTTGATCAATGAACTTGC
CGATGCCGAACACATTGTACATACATTTCTTAAAAAACATAGATACAGAGCCC
>Tha_a00116-T1 CDS=314-2158
GAAGCTTTAATCTTTCCAATGCTTCTCTTTGCAACTCTTTGCCCAGAATTGAATGGGCTCGCGGTGTCAT
GACACGTGTGCTGTCACTTTAAGATGTGCAACCGACGATTATACCCACCAACACACCGCTTACGACCTGC
GTTACAACCCAAGACCACTGCTGTATAAGATCTGGTGCTCTCTCCTTTGTGAGGATCAGTGAAACAAGGA
GAAACGAAGAGCGACCAGAACACTTGAGGAGTTTCCTACCGGCAAACGCCATAGCAGCCATATCAAGAAT
ATCGCCAAAGCTTTTGAGCAGCTCCATTTCGCAATGTCTACGGGAGTTGCGCGCCGCCAACCACGCAGCA
AAGGCTGTGAGCAGTGTATTTCACGCCGCATCAAGTGCGATGAGAGAGCCGGATGCTGTAAGAAATGCGC
GCGCTTCGGACTCCCGTGCTCTGGAGCAATTCGCGGGGCAGTTTTTCTTGACATGACGGAGAAAGTTGCC
TGCAAATCGCTTTGGCCGCGGAAGAaaaagaagAGAAGAGTTGCCGACACGAAAGAAACCGCCAAGGAGC
AAGTAGAGAAGCCTGCCCCTACAGATGATGCAACAAAGCGACAAGGTAGTACGGAAGAAAGCGATGAGAT
CACCCCTACCGCAGCCTCATCCGCCTCTTGTAACCGCACAACAGGTATTGAAGAAGAAATCTCATACCTT
GATCTTCTTACAAACGATGATGAGAGCGAGACTATCTTTGGCGGCACAACATACCAGCCAAGCCCCGAGC
ATACCTCTCATTTCGACGAGGACAACTGCTTTGGCAAGGGTTTCGATTACAACATCAACATTCCCCCAGA
GCTAGACGCTTCAGCTTACAATGAGTATTGCTTCGTCGGCAACTTTGCTCAGCTCATAATTAGCTCCCGT
CGCAACTATTCCTCTCAGAGGCCACAATCCTGGATACTCGAGCTCCCCCACCTAGCTGCAACGAATGCTT
TGCCATCTTCACTCAGATACGCTATGCATGCTGCAGCATTATTATATCATGCCGTCACCAACAATGATAT
AAGAGCCAAGATAGCTGCCGTGAGGTGGTACATAGCCGGAATACAAACCTATCGCGCTACGATACTCAAA
TCACCAGCAAAAAAGACACTGCCGGCACCAGTGTCGAAAGAGACTCAGGCACCCAAAGAACCGTGTATAG
CGGAAATTGCAGAAATATGTGTTCCAATCATGTTTTCTTTTTACGAAGCATTGCAAGGCGGGGGTTCAAA
TGCGGAGTTGCTTCACCATGCGGCAGCCACCGAGATGCTGGAGAAACGAGGGCCGGAACAATGTGTCAGT
GGACTTGCACATAGTGTGATGCGCTCGTTAAGAGTCAGAGAGGCCTTTTACTCCATCATGAACAACCGAG
CTGCCAAATTCTCCTCGCCTGAGTGGCTATCTATTCCCTTTGAGCAGAAACACAAGATATGCTACGACCG
GCTCATCGATATCCTCCTTTCATTGACCAAAGTGCTTCGCCTCCCATACATGAACCAGAGGGGTGCAACA
CTGAGATACTCAGTAAACCGGATTCACGACCTCTCCACAGCTCGTAAAGCAGACATGGAAGAAAGGGTAA
ACACTCTCTTAGCACAGCTTCAAGACTGGTGGCTAGATTTTCAACAAGAGCATTGTGAAATCATCACATT
GAGTCCACAATGCTCATATACCCCCGAAAACGCCTACATCACCGTCTCTTCTCCCTCTTCCGTCCTCCCG
ATGTCTGGGCCCTGGATGGTTGCCAATAACGAAACACTCACATCGAGTATGATTTCCATATACAGCGCCA
CTCACATGATCCTCCACACAATTCTTTTCATCATTTCCCTCTCGAGGCCTCCTCCAAACCCCACCGGCCT
CGAAAATCTATCAGATGTTGATGTGCATCTGGCCGCAATTTCTGCATATGCGGCAGCGGTCTTCAATGCC
TCGGCGTATCTGAGCATGATCAATCCATTTTGCGGAGATGCTGTCCGAACGAACTTCTCTTTAGCTATTG
TTGCTCAGTTTGCATTAGAAGACTCACAGCGCGATCAAGCTCGGCGCATGCTCAACCAATGGCATGTTGA
TGATGAAGGATCTTCCAATAGCCCAGGGACCACGAAATCGGAGAGTCTTGTTCTATAAGACGCAAAATGG
CACGGATTACATAACGGATAGGCT
>Tha_a00117-T1 CDS=1-1575
ATGCCAATCTCGATTACGATGCGCCAGCCGCCCAGCCTCCGGGACAAGGAAAGCGAACTGGCTATGCGTA
TCAAACAGCCTTTCAACGTCGTAGCGGTTGGCGATCTTATCCAAATGGTACCATTTTCGAACAGAGATGA
ACCGGATATCCAAGCTCTTGTCCAGTTGATGCAAAAGTCCGACATCACCTTTGCCAACAACGAGAACACC
ATCGTTGATCGCCTTACCTTCCGCGGCCCTATTGCCCATATGGAGGCAGACAAAGACGTTGCGGACGATT
GGAAGAACATGGGCATTGATATGGTTACAAGAGCCAACAATCACACCTTTGACTGTGGTGACCCTGGCCT
TGTCCAGAATCTTGAACAACTTCGCCGTGTTGGTATTGACTAtgtcggtactgactaCAACACTGTTGAG
GCACGGCTTGCTCGCTTCAAGACTACGCCCAAGGGTATTGTAGGCTTCATCGGTGCTTATTCCGAGACTG
AAGATTACTCTCAACTCGTTGGCGTACCTACACGCGACCCGATTGTTGTGACGCCAGACCAGCTGGAACA
GCTAAGAGCAATGCGGGATAGCATCCTCGTTCGCCGTAGTGAAGTCCCCAGGCCGCTTGGTATTCCCAAA
CCAGATCCAGAGGGATCTGTTCTTGTGTTTGGACGACAATTCCGAGTTGAGCACGCCAGTGCGGAAGCTG
ATGAAGAAGTGGCCGGCATCAAGAAGCGCTTAGAACACCATCACGGATCGAAAGGTCCCATTACCTACAA
GAATAACTCCCTCCGTCTAAATGTTTCCCACAGCGTCACTGCGGAGCAAATGAAACAACTCCGAACTATC
GCAGGTGTCGAGGCAAGGGATTCCGTTGATacccttgaggcctttgATCTCCGTTTCCGAGTGGCCGACA
AACCAGGAGAGTACGGCTATGAGATGGAACCCCAGGATTTGCGCGACATTCTCCGTGAAGTCCGCTCTGG
AAAGCAATTTTCCGATTTCTTGAGCGTTACTATCCACTGGCACCAGAACCGTTTCTCGTTCCAACACTAC
TCATTCGACCATTACCCGCCCGATTATCAGGTCAAGTTTGCACACGAAGTCATCGACAACGGCGCCGATT
TCTTCTTCGCACACGGCGTTCACACTCTTAAAGGAGTCGAGATATACAAGGGAAAGCCCATCTTTTACGG
AGTCTCCAATTTCGTCTTCCAAAACGCCCAGTTCCGCTCGTGGCGCGATGATGCGGCTGGTCGAGTTCCT
GCTTCACTAGAAGGACCTGTCGTTGGAGATGGTGAAAGTAACGAGAATCGTTGGGCTTGGTTGGATGCAC
CAGAGAACAAGGAAGCTCTGCTGGTATCGGCAGATTACGCTGAAGGAAAGTTGTCTCGAGTTCTCGTCTA
CCCGGCAGATCTGGGACAAACGTATCGCAACGGCTCTATGATTGGCACTCCCACAAGGCCTACTCCCGAA
GTTGCCAACGATATTCTCAGCCGTCTGGTTGAGTactcgcagccgtttggtACGAAGATTACGATTGAGG
ATGGGGTAGGAGTGGTTCACATTCCATCAGAGTAG
>Tha_a00118-T1 CDS=85-2679
AGACAACTCAACGAACATCTGGAAGGCCGATCGAGTTGAGCTCTCTTTAGTCGGAACAAAGGGAGATGAA
ACTCTCCGACCATCATGTCAACAGCTGACCCGGCAGAGCAACCTCATGCTCTGCAGCCACCTTCGAAGCC
CAAGAAGCCCCTCTCCTGCATCTCATGCAAAGTCCGAAAACTAAAATGTGACCACCAGAGACCGGCTTGC
GCTCGATGTGTGCGAATCGAGAGCGAGTGCATCTACCCAGAGGCTAGACGCAAGCCGACTCTCCAGCGAA
GTAACGTCAAGGAACTGGAGGCTAGACTAGCCCAAGTAGAAGGGTATCTCAAGCAGGCTGGCCAAAGCAG
TCTCGATgttggcaaaagcaatcttcacgttgaCCCAGACACCGAAGATGCCAGCAAAGACCAACACAGT
GACGCAGAAACAGTTGAAGATGATGACGAAGCCGGCCTTGATGACCAGATTACTCCTACTGATGATTTCT
TGGCCCAGAATGACCCATTTGGGCGGGGTGAGACTGCTGACAGAACGACACAAGAATCACAGCTGCCATA
TGACACGCCGGGCATTGACGACCAAACCAGCAGTACTTTTGGTAATCGCCAACTGGTAGATCTGGGCATG
TCGGAGTCAATACCGCCGTTTGAAGTAATAGAAGAGCTacacaactCTTTCTTTTCCACACAATACCACT
ATATGCCAGCAATACACTCTGGTAGATATTACAAAGACTTCTATGGCGCTCCTCTAAGAAAACCGCCAAT
GTGCTTGCAATATGCCATTTGGGCAATGGGCGCTCTGTGGCATCCCAAATACGACCGTGTCGCCGACATA
TTCTATAACAGAGCCAGGCAATACGCCCAGGCCGATGAAATGAAGGATGAAGGAGAACATTTCATCACGA
TACGACATGCTCAGGCCTGGGCACTCATCACTTGCTATGAGGCCAGAGCCATGCTTTATACCAGGGCGTC
CATGAGCGCTGCTCGATGTTGCCGCCTGGTACAAATGATGACTCTTGACAGGCTCGATATGACAAATGAT
AATGGGACAGCAACCTTGGTCCCTCCAATTGACTGGACTGAGTTAGAAGAGCGAAGAAGGGTCTTCTGGG
TGGCTTTTTCAATCGATGCTCAGGGAAGCATAGCGACTGGCTGGCCTAGCCTCATCCATGTTGAAGACAT
CATGACGCGACTTCCAGCTAGCGAAGAAGCCTTTGCGTCTGGCGAGGAAGAGCAAACGCCCTATTTGGAT
GAAGCTCTGAAAGGCGCACCCTATGGCGGCTTCAGTGCTTCGCTCATCCTTAACCACATATTGACGGCCA
TCATGTCCCATGTCCACCTGATAAAGCCATCTGATCACCCTGAAGATATTATGAACGGCACATTTTGGAA
AAGACATCGTCGCCTAGATAATCAGTTGTCCTGCCTATTTATGTTCATGCCAGATAGGTTCCGCCTTCCT
GATAACCTGCGAGACCCTTTGGCTACCTATATCAACTTGAACTTTCACGCATCTGTCATATGCTTGCATC
ACGTTGCTCTGGAGACTATTGAGAAGAATCAGCTCGATGATTCTTTGAGGAAAGACAGCCTATGTCTTTT
AAAAAATGCTGCCGAGGAGATTGTCAGCATTGTTAAGATGACGTCTCACCGTTCATCGTTGTTTAGCAAC
CCGCTATGTGCATTCTCACTGTACTGTGCTACGACGGTATACGTGTATTTGGCCAAGCAAGACCCATTGT
CTGAGATAAATCCCGCCGACTTGTCCAGCTTGGAGCTGATTATTGATGCCATGGAGGCTATGGGACGCAT
TCACATGATTACATGTGCATTCTTACAGCAAGCGTGTCTCGACATTGATAACAATGGTCTCTCTGGAAGC
ATCAAGCTCCCGATTCTCTACCAATATCGCAATCTCTTCGGAGGCCCGGCCTCAAACATCCCGCTACTAG
CACGAAGCCCAATCTCAAGGCACACGCAAATGAGCTCCCCATTGCCCGGGCGGCTTCCACTAGACAAACC
CTTGGGCCAGAGACGACCAATGCATCTGAGAATGACAAAATCTGTTCCGTTATTAACTGGTGTAACGGCA
AGTATGAGCCGCATGGGCATTACAGACAGCTTTCGCCCTTCTCTCGGGGCCATAGCCAGGAATTTGGCAC
CTCAGTCCAACGACAATGCACACAAAAGAAAGCGGCAATATTCGAACTCTCAGCCATCTTCAAGTCGAGT
CGGTGGTTCAGTTGGAATGTCCGCGGCCAATAGACGCACTGAAGATGGAGACTCAACTGGAAGCAATGCG
ATGTATCCCTCTATGGCAACAATGGGGCCACTACAAGAAACAGTGGTGGGACCTCAGGACCCCATGATAG
ATGGGGATTTCATGGCCCCTGGTCAGACAGATTCGCCCTCCTTTTCTTATATATCGCTTGGCCAGCCAGC
GGGCAGTCTGTTGGGCTCCGGTGACAACCGTGCATTCCCCGGGACAGAACAGAACACCTTTTCTGATCAT
AATGAAGCCGACTTCCAGCACTATCAAAACGATACCCCCTTAAGATCATGGCAGCCTTTGGATAATGAAG
CGTTGACTTTTACTGAAACGATGAGCTTTCCTACAGACGCAGATATAAGCGGCAATCCTTTGGACTTCTT
TAACAATGACTTTACTTGA
>Tha_a00119-T1 CDS=1-924
ATGCCTCTCCCAGAAGATCCCACAGTTGCAGATGTTGGCAAAAAACTTGCTGAGACGCTACGGTCGCTTT
CTGGGCCTTGTCCAGGCATTCGCCCAGCAATTGAAGGTCATGCAAAAGGAATTCTCCTCAAAGGTGTTTT
CATACCCTCGGCGCAAGCAAAGACGCTCTCAAAGGCACAACACTTTAATGAATCCTCGACTCCTGTAATC
GCTCGTTTTTCTTCGTCGACAGGAAATCCCAATATCCCAGACTCGGACCCACGCAGTAATCCTCGTGGTC
TTGCTATTCGCTTTCAACTAGCCGAGACGCCACGCCGTTTACATACTGATATCGTTGATGGTACCCCTGG
CAGTAACGGCGAGGAGGCGCTTGAGTTCTTCACTGCCTTGAAAAATGGCACCATCTCCGAGTATATCAAG
GATCATCCCAAGGCCGCCCATTTTGTACAGCTACCAAGGCCATTTCCAGCTAGTTTTGCACACCAAAGAC
ATTTTGCAGTCAATACCTTCAAGTTCGTTGCCGCTTCTCGGGAGGAAACATTTGTTCGATACCGAATCGA
GCCTGTATTAGGCGTGCAAGAACTGAGTGCCGAGGAGGCGGCTGCCAAAGGCCCCAACTACCTCTCCGAT
GGAATAGTAGAAATGCTGGGCAAAGGGCCAGTTCAGTTTAAGCTAACGGTGCAGATAGCGGAGGAAGGAG
ACGTAACAAGTGACCCCTTGGTCAAGTGGCCAGAGACAAGGAAGGTGGTGGAGTTGGGAACCATCAGCCT
GGTAGACGTATTGAATGATAATGCGGCACAACAGAAGTATATCATTTTCGATCCTATCCCAAGGGTAGAT
GGCGTTGACGTATCTGATGACCAACTGCTTCAGTACAGAGCGACAGCATATCTAATTAGCGGACTAGAAC
GTAGAAATGCATAA
>Tha_a00120-T1 CDS=1-1257
ATGGATGCACAGTTTCTATCAGGCAAAAAGATCATCATTGCAGGTGCAGGCATTTCAGGCCTCTCTTTCA
CTCTCGCAATTCGACAACTCTGGCCTGCTGGTCTGGAGCCTCCACATATTGTTATTTATGAGCGTGATTC
CGACGCTGTGCCTCCCGGGCGAGAAGGATACAGTTTGTCTCTAGCTGGCTTCGACGAGACTGGCGGCCTC
TATGCAGCTCGCGACCTTGGAATATTGGATGAGGTCCTCAACCACGCCACTCAAGGACTAGGGAATCAAT
TCGTCTTCAAAGTGTGGAACAACTCATGGAATGAGCTGTTAAGCATGAAATTTAAGCCGGCAGCTGGTCT
TCCTACTGCAGGAATCCGAATTGCAAGGAAGAATCTCCGAAAGGTCCTAACCACTGCTGTGGGGCCCGGC
CAAATTAAATGGAATACTGCATGTGTGAATGCAGAGAAACTTCCGAATGGAAAAATGCTGGTTACTCTCT
CGGGAGACCATATACCGGCAGATAAGTCAACCACCGAGTGTGATCTCCTCATCGTTGCCGATGGAGCTGC
CAGCAAAATTAGATCAAAACTCCGACCCGAGGACACGCTGCAGTACGCTGGAGTTATGCAGAAAGGCGGA
TTGGCCGTTTTCCCAAATGGCATACCACAGCCTGTTGATAAGAACTGGGGAATGTTACTTTCTGCGGGTA
AAGGCATGGCATGCTTCCTGTCGCCATACGATGAAACAAGCGTGGCATGGGGCATGAGTTATCGTGCACC
AACTATTGAAGAGCCCTTGAAGCTAAGCAGCCTCGAGGATGCTCAACAAGTTATAGATGATTGCAAAGAG
CTTGGAAAAGAATTCCCCGAGCCGTTCCAAAGCATCCTTAACGCTACAGATCCCAGAGATGTGTCTCGTC
TCGCTGCTAGAGATAAGCAACCTTTCAATCATGACCTCTCTCTGGGACCAGTCATCTTTATCGGAGACAG
CAATCACGCTGTTAGCCCATTTTCTGGATATGGAGCTAGTCTTGCACTCAAAGACGGCTGGGATCTCTCA
ATGCAATTGTGCAAGGCCAAGTCTCTGGCAGAAGCGGTCAAGGCCTATGATGCTATTAGTGTGCCGCGGG
CCAACAAAGTGCTGAAAGAATCACATCAAAGGATAGATATGGGCCATGCGACTGGTCTGAATTATCTGGT
CAACAGGAGTCTTCTGGGCATTGGAGGGTTTGTTTTAGCAGTCAAGGAGGCCATAAGTTTCTCATGA
>Tha_a00121-T1 CDS=1-405
ATGCAACTTACTCAGGGCATCGTCATTGCAGCTTTGGCTGCTGGAGCCACGGCAGAGGGTATCAACTGTA
ACGGAAGCTCGCAATGTGGCAACACCGGAGGCCGCACTACGGATATCCTTAATTCTGTCCAAGGCATCAA
CACCGGCCGCACGTACCAGAACGGTGAGCACATTGCCTGCTGGGAATCTTCCCTTGGAACTGGTATCTGC
GCTTTCCTCCAGGGCACCGGTGGCATCACTGGAGACCTCATCAAGGAGCTTGTGCAAGATATTGTCAATC
ACGGTTGCACTGTTTGCGGAAGTGTTCCCGTGTTTTTCAACAGCGGCGATAACAACATTAACGACCATGG
TGAGCTCACCATCAACTATGTTGGCTCTACCGGCGGCTGCAATGGGCTTTGCTAA
>Tha_a00122-T1 CDS=1-234
ATGTCTGGACGCCAACCTTCCAACTACGACTCGAGACAGGGCTCTAGCAGCCGGCCGGCCAACGGGTATG
GCCagggtcagggccagggATCGTCGAGGCAGGGTCAAGGATCTTCAAGTAGAAACGCTCAATCATACGC
TATGACCCAATATTTGAACACCGCCCACAGGCACGAGACCTGGGACTGGGAGAAGAAAGCCAAGGATCGG
AACGACAAGAACCAAAGGCTTTAGGAAGCTAGCTTGCGATTAATTACATGCATCCCAAACACTTTAATTC
ATTCGTAAATCACCAAATGCGCCATCATACATATGCTCGGACACATATACAGATACCAACGCCAGAGTCA
TTGAAGCTGCAACAGATCACACCGTCTTCGGGCTCTCCGCCGCATGGCTGGACCATGCG
>Tha_a00123-T1 CDS=165-1901
GTTGACATCATCCATTTCatTTATACCATTGATACTAAAAGGATTCACTGGATGATATTTGACTATAACT
ATTTCAAACTGCAACTACAAACATACAGGGGAACGAAACACAAACTGCCCTACCATTGAAGTTACTACAC
CGGCTTCTCCCGCAAACTGCAGCCATGGCAGTTGGATCTGCCAGGGAAAAGTTCCCCAATGACCTCCTCC
TAGTCCAGTTCCTCCGCTCCGCCAAGAGATGCGCCAACCAAAGACCTTATATCCATGACCATTTTGGGTA
TGAAAAGAGCTTTGAGGAGCTCATCGCAGACATTTTGCGCATGCGCGACCTTATGCGACAGCAATTGCCG
GCGTCTGCATTCACCGAACGAGGCGTCTTCAAAGATGAGGCTCCGTATGTTGCAGTGCTGACAAGGAGCG
GCTATGAGTTTATCGTTGCCTTTTTTGCGACTCGAGTGCTGGGAGGAGCTCCCATTCCCTTTGGATCTGG
CATTCTCCCAGAAGAGGCCCGATACTTCGTCAACAGCTCCAAAGCGTCGTGTATACTCGCGGGAAGCGAT
TGTTACGAGAAAGCCGAGCGAATTGCCTCCGTCTCCAACGGCCCGACCGATTCCAAGACCATATCCATAC
CCATTGTATGCGACTCCGAGCCTGTTAAAGAGATTGACGTTACCATCGATGAGACGCTCAACATGGATCC
TCGGGGGCCCGGTCTAGTGATTTTCACATCTGGCACCACCGGGCCTCCAAAGGGTGCTGTTTTGCCTAGA
ATCTGCATGGTCTTTCAACCGGATGCGCCTGCAAACTGCCAGACTGTTTGCTTCCGCCCTCCTCACTGGC
TCGGTGGTGCTATCAGCCTGGTTGAGCCCATGCTCACGGGCAAGCAGGTTCACATACTTCGGGAGCGAGC
CGGTGTAGAGAATATCTGGAAAGTCCTCAGCAACAACCAGATTACAGGAACAGGATTTACGCCTGGCGTC
CTGCGCGAGATGAAGGAGTGGTTGGAGACTCAGAGCGAAGATGAGCAGGAACAGTATCTTAAGGCGTTCA
AGAGGATTGGTGTGATTCATTGCGCTGGCGCCATGGTCTCACCGTCAGTTTTGAAGTTCTGGAAGAGCAG
AACGGGATTGGTCTTTAACAATGTTTACGGATCAACAGAAGTTGGAGGGCTTGCAACCTTCAAGTGCCTT
GACGGCACAGAGCGATCGGATGCAATCGGTGTCGCATTTCCAGGCATAAAAGTCAAACTGGCCGATGGGG
ACCATGGAGAGATTTGCGTCAAGAGCCCATTCATGCTAACACACTATATTGGTGACGAGGAAAAAACAAA
AGCTGCATTTGACGACGAGGGGTATTTCAAAACGGGAGACTTTGCTGAGCTGAAAGACGGGGAATACATT
TTCTCTGGCCGCGCCAACACCGACTACATCTTGTTCCGCCACTATCGCATTCCTAGCGTCCAGGTAGAGG
TCGCACTTACAGCTCTCCCTTATGTGACCGAAGCCTGCGTCCTAGGCGTGCCGGATCACGAAGCGAAACA
AATATGCGCCGCCGTGGTACGCCTCACTCGTGAGCAGGAGAAGCTGCAGAGCAGACATGGCGAACGAATC
ATCGACCTCGCTCGCCTGCGTGCCGACATGAACGAGACGCTGCCGAAGTATATGCTTCCCGTGCTGGTCA
AGATCCTTGGCCCTGGAGAAGAGATGCCGCAGACGGTGTCACATAAGCCTATCAAAAACCAAATTATTAA
GAAATGCTTTGGAGTGGAGAAGTCGTGGTCTGCTGAGAATTCCATCCCTGGGGTGGAGTATTGGGGAAGC
ATGCCTGCTCCGGAAGAGGCAGACACGAAGTTGTGGGATTGGCTTGGCTTACAGAGGGCTGATTTCAAGG
CCGaagcataagaaaccgaaaacaaaaacaaacacaaaaacaaaagcagaaaagaaaaaagaatatgaaa
gaggaaaagaagaGGAAGTAACaaatggaaaagagaaagaagaaAGAAACATGTCGCATGGTCCAGCCAT
GCGGCGGAGAGCCCGAAGACGGTGTGATCTGTTGCAGCTTCAATGACTCTGGCGTTGGTATCTGTATATG
TGTCCGAGCATATGTATGATGGCGCATTTGGTGATTTACGACTGTTGTATTGTTAGCTTCAATCCCCGGC
AGGTATATGTATGTTTTGAGAtgatgatgataagatga
>Tha_a00123-T2 CDS=165-1499
GTTGACATCATCCATTTCatTTATACCATTGATACTAAAAGGATTCACTGGATGATATTTGACTATAACT
ATTTCAAACTGCAACTACAAACATACAGGGGAACGAAACACAAACTGCCCTACCATTGAAGTTACTACAC
CGGCTTCTCCCGCAAACTGCAGCCATGGCAGTTGGATCTGCCAGGGAAAAGTTCCCCAATGACCTCCTCC
TAGTCCAGTTCCTCCGCTCCGCCAAGAGATGCGCCAACCAAAGACCTTATATCCATGACCATTTTGGGTA
TGAAAAGAGCTTTGAGGAGCTCATCGCAGACATTTTGCGCATGCGCGACCTTATGCGACAGCAATTGCCG
GCGTCTGCATTCACCGAACGAGGCGTCTTCAAAGATGAGGCTCCGTATGTTGCAGTGCTGACAAGGAGCG
GCTATGAGTTTATCGTTGCCTTTTTTGCGACTCGAGTGCTGGGAGGAGCTCCCATTCCCTTTGGATCTGG
CATTCTCCCAGAAGAGGCCCGATACTTCGTCAACAGCTCCAAAGCGTCGTGTATACTCGCGGGAAGCGAT
TGTTACGAGAAAGCCGAGCGAATTGCCTCCGTCTCCAACGGCCCGACCGATTCCAAGACCATATCCATAC
CCATTGTATGCGACTCCGAGCCTGTTAAAGAGATTGACGTTACCATCGATGAGACGCTCAACATGGATCC
TCGGGGGCCCGGTCTAGTGATTTTCACATCTGGCACCACCGGGCCTCCAAAGGGTGCTGTTTTGCCTAGA
ATCTGCATGGTCTTTCAACCGGATGCGCCTGCAAACTGCCAGACTGTTTGCTTCCGCCCTCCTCACTGGC
TCGGTGGTGCTATCAGCCTGGTTGAGCCCATGCTCACGGGCAAGCAGGTTCACATACTTCGGGAGCGAGC
CGGTGTAGAGAATATCTGGAAAGTCCTCAGCAACAACCAGATTACAGGAACAGGATTTACGCCTGGCGTC
CTGCGCGAGATGAAGGAGTGGTTGGAGACTCAGAGCGAAGATGAGCAGGAACAGTATCTTAAGGCGTTCA
AGAGGATTGGTGTGATTCATTGCGCTGGCGCCATGGTCTCACCGTCAGTTTTGAAGTTCTGGAAGAGCAG
AACGGGATTGGTCTTTAACAATGTTTACGGATCAACAGAAGTTGGAGGGCTTGCAACCTTCAAGTGCCTT
GACGGCACAGAGCGATCGGATGCAATCGGTGTCGCATTTCCAGGCATAAAAGTCAAACTGGCCGATGGGG
ACCATGGAGAGATTTGCGTCAAGAGCCCATTCATGCTAACACACTATATTGGTGACGAGGAAAAAACAAA
AGCTGCATTTGACGACGAGGGGTATTTCAAAACGGGAGACTTTGCTGAGCTGAAAGACGGGGAATACATT
TTCTCTGGCCGCGCCAACACCGACTGTATGACCTTTTCCCACAAATTATTCCTCCTCTATTCAAACCTCT
TTTCCTATGGATCCCTAGTTGCTGATTAGTATCTTCCTAGACATCTTGTTCCGCCACTATCGCATTCCTA
GCGTCCAGGTAGAGGTCGCACTTACAGCTCTCCCTTATGTGACCGAAGCCTGCGTCCTAGGCGTGCCGGA
TCACGAAGCGAAACAAATATGCGCCGCCGTGGTACGCCTCACTCGTGAGCAGGAGAAGCTGCAGAGCAGA
CATGGCGAACGAATCATCGACCTCGCTCGCCTGCGTGCCGACATGAACGAGACGCTGCCGAAGTATATGC
TTCCCGTGCTGGTCAAGATCCTTGGCCCTGGAGAAGAGATGCCGCAGACGGTGTCACATAAGCCTATCAA
AAACCAAATTATTAAGAAATGCTTTGGAGTGGAGAAGTCGTGGTCTGCTGAGAATTCCATCCCTGGGGTG
GAGTATTGGGGAAGCATGCCTGCTCCGGAAGAGGCAGACACGAAGTTGTGGGATTGGCTTGGCTTACAGA
GGGCTGATTTCAAGGCCGaagcataagaaaccgaaaacaaaaacaaacacaaaaacaaaagcagaaaaga
aaaaagaatatgaaagaggaaaagaagaGGAAGTAACaaatggaaaagagaaagaagaaAGAAACATGTC
GCATGGTCCAGCCATGCGGCGGAGAGCCCGAAGACGGTGTGATCTGTTGCAGCTTCAATGACTCTGGCGT
TGGTATCTGTATATGTGTCCGAGCATATGTATGATGGCGCATTTGGTGATTTACGACTGTTGTATTGTTA
GCTTCAATCCCCGGCAGGTATATGTATGTTTTGAGAtgatgatgataagatga
>Tha_a00124-T3 CDS=38-1759
GTGCAAACAGGCATTCAATTGTCTTGAGTGAGAGGAGATGAGCAAATATCTAGGATGGGCGCGGCGTTTG
CTGCAGAATCAGCTTCCTGATTCTCTCCAATTCTCTCTGCTGAAGCCCAACCACGCGACATCCGCGCCAG
GCTTGAACATGAAGAATCTCTTCACCGTCGTCATAGCGGGCTCCCAGTATTTGCTTCATCCCCAGAAACT
GGGCACGATTGAGGAGACCATCAATCCCGATGCGCTTATTCCCGTCACTCTCCTCACGACAACTGAGATC
AATACGGATCTGGAGGGCATCCTGCAGTTATTTGCAACAGTAGACGACGTCTTTCAGCCTGACTTTGGCG
GCATCCTGGTAGAGAAGCCTGAGAAGAACAAGACGATTGgctttgtccagaatccagcaccccgCAGCAG
AGCTTTGTTCAGTTTGCAGCGGCCCGAGGTTGAGGCTGCTGCTTTTGAAGATTTGCCTTCGGGTCCGTAT
TTTCTCCATGGGCCAAATCTTTACCAGGCATGGAGACTGTACGATGATTTCCTGGATGCATTCACTTTTG
GAGTGATACCCAATAGTGTAAATGGTACTGACGACGGGTACGAAGCGCTCTCATCGCTCTCTGACAATGG
TTCATCCAAGTCGATTGCGGTGCCGTCTCGACTCTATCACGCTGCACCGTCAATTCGAAAGCCGCTATCT
GGAGTCCGCATTTCCATCACGGACGCCGCATCGCTGAAAGGCGTGCAGACAACTTTGTCGAGTCGGTCCT
GGTCTCAGCTGTATGGCACTGAAGCTTCTGAGACGGCAGAATTTGTCCAGAAACTAATTGATATGGGCGC
CGTAATCGTGGGCAAGACCAAATCATCGCAACTGGATTCCGGGAGGGAATGGGTAGATGTGGCGGCTCCG
TGGAATCCAAGAGGTGATGGCTACCAAGATTCTGGTGGAAGCGGCGCTGGTGCCGGAGCAAGTGTTGGCG
GCTATGACTGGATGGAATATGCCATTGCTAAAGACTCTTTTGAGGGAGTTCGTGAGCAAGCGCGTGTTCA
TGGCGTATATTCCATCAGAGCCTCTGCTCAGGCTGCATCTCTGCAAGGATGGAGAAATGATTCGCAGAAT
TATGCTGCAATTGGCTTGCTGAATCGCAACCTACACGACTTGTTCAGTCTTGCTCAGGTCACATTGAACA
CGTCAAACGCGAATATGCCATTTCCCAAGCGCATCATATATCCTTTGGATTTTGCCTCGGCCACTGAAAG
TGATCAGGCTCAAGACGACAAATTTGTCGCCATGTTGGAGCATTTTCTTGAAGTCAAAGCTGACAAGATG
CGCTTATCCGATGCTTGGGACGCGCTTCCGCCAAAGGAAGCCAACGGGCAAACCCTTGAAGAATATATGA
AAGAGGCTCCctttagctcCTTTTGCTCTGATTTTTATCATGAGTATCAAGACTTCCGCGGTGATTACAA
AAACAAGTTTGGCCGCGAACCCTACGTTGAGGCGACACCTCGTTTTAGATGGGGCGTCGGCGAAAACGAA
ACGAAGCAAGACTACACCAGCCACCACGAGCGCATCGAGGTGTTCAAGAAATGGTTTAGCGATAACATCA
TGTCGACGCTCGGGGATTCGGAGACTATCATGGTCCTCCCCTTCGGCCCTCATACAGTGCAGTATCGCGA
TGACTTACCACGGTGGGTTGATGACATGGTTTCTATATATTACTTGCAGGATTCAGTGCATGCAGCTAAC
ACCATCTAGACCGCCGACCACAATCGACGGCATCGGCCCCGAAGTCCTCGCGCCTCTTTTAGGACTGCCG
CATCTTGTTATTCCCTTCGCACAGACATCCTACCATTCGCGAGTAACCGATAAAAGCGAGAGTCGTCCGT
TTACCGGCTCTATCATGGGCCCTCATGGCAGCGACATCATGATCCTTCAGCTAGCTAAAGCGGCATTAGG
ACGTGCGGAATGGCGGTCGCGGGTTGATACTGGGCGTTGGGCGTTTCCTCAAGGGTATGAACCGGAATGA
ATTAAAGCGCAAGATAAAGGCTAGAGGTAGAGATAGAAAACGGTTGTCTACACGTGTTTGGTCATGGGTT
CCCGGCTAGTTTAGACGCACGGGTCCGCTACGATGCTGTGCGATGCGATAGATCGGAAGCGAATTGGGCA
CGTTTGAGGCGCTCAGCTGGGCTTTGACACGCTTTCGCTATGCAACATGCAACAGGGGCTTCGGATGTCT
TGTTGCTCGTTCCATGGATGCGGGGATTGTGAGGCTGCCGCGATACCGTATTCGAGCCTGGCCGAGCGCC
ACAATATGTGATGTGGTTAAATGCGCA
>Tha_a00124-T1 CDS=38-1963
GTGCAAACAGGCATTCAATTGTCTTGAGTGAGAGGAGATGAGCAAATATCTAGGATGGGCGCGGCGTTTG
CTGCAGAATCAGCTTCCTGATTCTCTCCAATTCTCTCTGCTGAAGCCCAACCACGCGACATCCGCGCCAG
GCTTGAACATGAAGAATCTCTTCACCGTCGTCATAGCGGGCTCCCAGTATTTGCTTCATCCCCAGAAACT
GGGCACGATTGAGGAGACCATCAATCCCGATGCGCTTATTCCCGTCACTCTCCTCACGACAACTGAGATC
AATACGGATCTGGAGGGCATCCTGCAGTTATTTGCAACAGTAGACGACGTCTTTCAGCCTGACTTTGGCG
GCATCCTGGTAGAGAAGCCTGAGAAGAACAAGACGATTGgctttgtccagaatccagcaccccgCAGCAG
AGCTTTGTTCAGTTTGCAGCGGCCCGAGGTTGAGGCTGCTGCTTTTGAAGATTTGCCTTCGGGTCCGTAT
TTTCTCCATGGGCCAAATCTTTACCAGGCATGGAGACTGTACGATGATTTCCTGGATGCATTCACTTTTG
GAGTGATACCCAATAGTGTAAATGGTACTGACGACGGGTACGAAGCGCTCTCATCGCTCTCTGACAATGG
TTCATCCAAGTCGATTGCGGTGCCGTCTCGACTCTATCACGCTGCACCGTCAATTCGAAAGCCGCTATCT
GGAGTCCGCATTTCCATCACGGACGCCGCATCGCTGAAAGGCGTGCAGACAACTTTGTCGAGTCGGTCCT
GGTCTCAGCTGTATGGCACTGAAGCTTCTGAGACGGCAGAATTTGTCCAGAAACTAATTGATATGGGCGC
CGTAATCGTGGGCAAGACCAAATCATCGCAACTGGATTCCGGGAGGGAATGGGTAGATGTGGCGGCTCCG
TGGAATCCAAGAGGTGATGGCTACCAAGATTCTGGTGGAAGCGGCGCTGGTGCCGGAGCAAGTGTTGGCG
GCTATGACTGGATGGAATATGCCATTGCTAAAGACTCTTTTGAGGGAGTTCGTGAGCAAGCGCGTGTTCA
TGGCGTATATTCCATCAGAGCCTCTGCTCAGGCTGCATCTCTGCAAGGATGGAGAAATGATTCGCAGAAT
TATGCTGCAATTGGCTTGCTGAATCGCAACCTACACGACTTGTTCAGTCTTGCTCAGGTCACATTGAACA
CGTCAAACGCGAATATGCCATTTCCCAAGCGCATCATATATCCTTTGGATTTTGCCTCGGCCACTGAAAG
TGATCAGGCTCAAGACGACAAATTTGTCGCCATGTTGGAGCATTTTCTTGAAGTCAAAGCTGACAAGATG
CGCTTATCCGATGCTTGGGACGCGCTTCCGCCAAAGGAAGCCAACGGGCAAACCCTTGAAGAATATATGA
AAGAGGCTCCctttagctcCTTTTGCTCTGATTTTTATCATGAGTATCAAGACTTCCGCGGTGATTACAA
AAACAAGTTTGGCCGCGAACCCTACGTTGAGGCGACACCTCGTTTTAGATGGGGCGTCGGCGAAAACGAA
ACGAAGCAAGACTACACCAGCCACCACGAGCGCATCGAGGTGTTCAAGAAATGGTTTAGCGATAACATCA
TGTCGACGCTCGGGGATTCGGAGACTATCATGGTCCTCCCCTTCGGCCCTCATACAGTGCAGTATCGCGA
TGACTTACCACGACCGCCGACCACAATCGACGGCATCGGCCCCGAAGTCCTCGCGCCTCTTTTAGGACTG
CCGCATCTTGTTATTCCCTTCGCACAGACATCCTACCATTCGCGAGTAACCGATAAAAGCGAGAGTCGTC
CGTTTACCGGCTCTATCATGGGCCCTCATGGCAGCGACATCATGATCCTTCAGCTAGCTAAAGCGGCATT
AGGACGTGCGGAATGGCGGTCGCGGGTTGATACTGGGCGTTGGGCGTTTCCTCAAGGGTATGAACCGGAA
TGAATTAAAGCGCAAGATAAAGGCTAGAGGTAGAGATAGAAAACGGTTGTCTACACGTGTTTGGTCATGG
GTTCCCGGCTAGTTTAGACGCACGGGTCCGCTACGATGCTGTGCGATGCGATAGATCGGAAGCGAATTGG
GCACGTTTGAGGCGCTCAGCTGGGCTTTGACACGCTTTCGCTATGCAACATGCAACAGGGGCTTCGGATG
TCTTGTTGCTCGTTCCATGGATGCGGGGATTGTGAGGCTGCCGCGATACCGTATTCGAGCCTGGCCGAGC
GCCACAATATGTG
>Tha_a00124-T2 CDS=38-1828
GTGCAAACAGGCATTCAATTGTCTTGAGTGAGAGGAGATGAGCAAATATCTAGGATGGGCGCGGCGTTTG
CTGCAGAATCAGCTTCCTGATTCTCTCCAATTCTCTCTGCTGAAGCCCAACCACGCGACATCCGCGCCAG
GCTTGAACATGAAGAATCTCTTCACCGTCGTCATAGCGGGCTCCCAGTATTTGCTTCATCCCCAGAAACT
GGGCACGATTGAGGAGACCATCAATCCCGATGCGCTTATTCCCGTCACTCTCCTCACGACAACTGAGATC
AATACGGATCTGGAGGGCATCCTGCAGTTATTTGCAACAGTAGACGACGTCTTTCAGCCTGACTTTGGCG
GCATCCTGGTAGAGAAGCCTGAGAAGAACAAGACGATTGgctttgtccagaatccagcaccccgCAGCAG
AGCTTTGTTCAGTTTGCAGCGGCCCGAGGTTGAGGCTGCTGCTTTTGAAGATTTGCCTTCGGGTCCGTAT
TTTCTCCATGGGCCAAATCTTTACCAGGCATGGAGACTGTACGATGATTTCCTGGATGCATTCACTTTTG
GAGTGATACCCAATAGTGTAAATGGTACTGACGACGGGTACGAAGCGCTCTCATCGCTCTCTGACAATGG
TTCATCCAAGTCGATTGCGGTGCCGTCTCGACTCTATCACGCTGCACCGTCAATTCGAAAGCCGCTATCT
GGAGTCCGCATTTCCATCACGGACGCCGCATCGCTGAAAGGCGTGCAGACAACTTTGTCGAGTCGGTCCT
GGTCTCAGCTGTATGGCACTGAAGCTTCTGAGACGGCAGAATTTGTCCAGAAACTAATTGATATGGGCGC
CGTAATCGTGGGCAAGACCAAATCATCGCAACTGGATTCCGGGAGGGAATGGGTAGATGTGGCGGCTCCG
TGGAATCCAAGAGGTGATGGCTACCAAGATTCTGGTGGAAGCGGCGCTGGTGCCGGAGCAAGTGTTGGCG
GCTATGACTGGATGGAATATGCCATTGCTAAAGACTCTTTTGAGGGAGTTCGTGAGCAAGCGCGTGTTCA
TGGCGTATATTCCATCAGAGCCTCTGCTCAGGCTGCATCTCTGCAAGGATGGAGAAATGATTCGCAGAAT
TATGCTGCAATTGGCTTGCTGAATCGCAACCTACACGACTTGTTCAGTCTTGCTCAGGTCACATTGAACA
CGTCAAACGCGAATATGCCATTTCCCAAGCGCATCATATATCCTTTGGATTTTGCCTCGGCCACTGAAAG
TGATCAGGCTCAAGACGACAAATTTGTCGCCATGTTGGAGCATTTTCTTGAAGTCAAAGCTGACAAGATG
CGCTTATCCGATGCTTGGGACGCGCTTCCGCCAAAGGAAGCCAACGGGCAAACCCTTGAAGAATATATGA
AAGAGGCTCCctttagctcCTTTTGCTCTGATTTTTATCATGAGTATCAAGACTTCCGCGGTGATTACAA
AAACAAGTTTGGCCGCGAACCCTACGTTGAGGCGACACCTCGTTTTAGATGGGGCGTCGGCGAAAACGAA
ACGAAGCAAGACTACACCAGCCACCACGAGCGCATCGAGGTGTTCAAGAAATGGTTTAGCGATAACATCA
TGTCGACGCTCGGGGATTCGGAGACTATCATGGTCCTCCCCTTCGGCCCTCATACAGTGCAGTATCGCGA
TGACTTACCACGACCGCCGACCACAATCGACGGCATCGGCCCCGAAGTCCTCGCGCCTCTTTTAGGACTG
CCGCATCTTGTTATTCCCTGTGAGCTTCTTCTCGAACACCTTggcgtcatttccCTCATTGTCGTCCTTC
CCCTTTGAGCAACGCTGTACTGACGAGACGATGAACATCACAGTCGCACAGACATCCTACCATTCGCGAG
TAACCGATAAAAGCGAGAGTCGTCCGTTTACCGGCTCTATCATGGGCCCTCATGGCAGCGACATCATGAT
CCTTCAGCTAGCTAAAGCGGCATTAGGACGTGCGGAATGGCGGTCGCGGGTTGATACTGGGCGTTGGGCG
TTTCCTCAAGGGTATGAACCGGAATGAATTAAAGCGCAAGATAAAGGCTAGAGGTAGAGATAGAAAACGG
TTGTCTACACGTGTTTGGTCATGGGTTCCCGGCTAGTTTAGACGCACGGGTCCGCTACGATGCTGTGCGA
TGCGATAGATCGGAAGCGAATTGGGCACGTTTGAGGCGCTCAGCTGGGCTTTGACACGCTTTCGCTATGC
AACATGCAACAGGGGCTTCGGATGTCTTGTTGCTCGTTCCATGGATGCGGGGATTGTGAGGCTGCCGCGA
TACCGTATTCGAGCCTGGCCGAGCGCCACAATATGTG
>Tha_a00125-T1 CDS=1-903
ATGGCTGAAGACCCTCTTGCTGGACTTGACGAGGACTTTCTCCTCTATGCTCAAGCCTTTACTAAAGATC
TGCACCGGGACGTTTACCCTTCGATAGACCCAACAAGTCCCGCATTGTCGCAAGCGGGCAAAGTCGTGAT
CATCACCGGTGCAAGCAAAGGATTAGGACGAAGGGGATTCGTACCGTCCTTTGCTAAGGCGGGAGCTAAA
GCAATTGTGCTCGTTGCCCGCAACTCTGCTCAGTTGCAAGAATCGGCGGAGGCGCTGACAAAAGAGTATC
CAAACACAAAGTTCTTGCCTGTTACGTGCGATATCAAGGACGAGGCGTCTGTGAGGGCGGTCTTTCGACA
GATCAAGGAGGCATTTGGGACTGCCGATGTTTTGGTCAACAATGCGGGTATCCCAGACGATGTCAAGCAT
TTGAGGCATGCAAACATTGACAATCTTTGGCACGGAATTGAAGTCAACATCAAGGGCACTATTGTCATGA
CTCAAGAATTCCTCAATCTGGTAGGCACGACTAAGGAGGCCACCATTGTCAACTTGTCATCAGCCATGGC
ATTTGTGCCACTGCCTGGACAGGCCAGCTATACTCTGTCTAAGCTTGCGATAGCACAGCTGTCTGCATTT
ATTGCTCTGGAGAATCCCAACGTGCGAGCCGTCAGCGTTCATCCGGGAACAGTCATGACGGACCTCTTGA
CTCCATCTCTCCAGAGACTTGCAAAGGATGCGCCGGAACTAGTGGGTGGATTGTCCGTCTGGCTGACGAC
CAAAGATGCAGCTTTCTTAAATGGTCGATATATCACTGCGAATTGGTCTGTGGATGAGCTGGTGCGCCGT
CAAGCTGAGATTGTTGATGGGAAGAAGTTGGTGATTAACCACACAGGAGAACTTGCGTATTAG
>Tha_a00126-T1 CDS=1-363
ATGAAGACCACAGCTTTCTTCTCGGCCACAGTCGCTGCCCTCTCAGTGCTCATCGCTCCCGCTGTTGCTG
ATTCGCACGCCGACTTTGTCCTCTTTCGCGGCACAGGCTGCACCGGAAGCACCCTCACGCTAGATGAATT
CCTCGGCGATAATGCTGTCTCATCCCCCTTGGGCGAAGGTTTCTCTTCGGCTAGACTCCAGAATCCCGAC
GGCGGCCATGCGTTCGGAGTCTGCGGTCAGGGCTTTTCATGCGGCGGAGCTCACGTCATCCTCGACACTA
CCAACTGCTTCCAGCTCGAACAGTCGAATGGAAACTTGATCCATATCGACAAGACCTGCGTTGACGCTGG
TTGCTTCTCCTAA
>Tha_a00127-T1 CDS=1-1221
ATGGCTCAAAAGATTGTCATCATTGGCTCTGGCTTTTCGGGCCTCTACAGCGCCTTAGCCGCCAGGCGAC
TCATTGAGGAGAACAAAGACCGTGTCGGCAATGGCATCGACGTCGTGATGGTTGCTCCTGAGCCCAAGCT
CGTCACTAGGCCGCGCCTTTACGAAGCCAACGCTGCTGGCATGTCGGCCCCGCTGAGCGAACTTTTGAAC
GCCACGGGCGTTGGGTTTATCAGAGGAGTTGTCGATGTGATCCGTACCAAAGACAAGCAAGTGGAGGTGG
TTGATCCTACGGGCGAGCGATCGAGCATCTCGTATGATAGGCTGGTGCTGGCGGCGGGAAGTCGTGTGGT
GAAGCCAAATCTCCCCGGTCTGCGCGAGCACGCCTTCAGCATCGATACTATCACCGATGCGGCAGAGCTC
GAGGCCCATCTTGGACGCTTGGCAGCGCTGCCCTCGAGCCCCGAGAGAAACACCGTGGTTGTGTGTGGAG
GTGGGTTCACGGGCATCGAGCTCGCCACGGAACTCCCTCGGCGCTTACGAGCAATTCTGGGGATGGCAGA
GAAGGTGAGGGTCGTTGTTGTTGAGAAAGCAGATGTCATTGGGCCTGATCTGGGCGAGAATCCACGCCCG
GTTATCGCTCAGGCCCTCGGCGACCTCGAGGTTGAGACTAAACTGGGCAACGCCGTGGCCTCGATCGATG
CTCGCGGAGTGGTTACGGCTTCAGGAGAGCGGATCGATGCCCTCACGGTCGTCTGGACTGCTGGAGTGGA
GGCCACGCCCCTGACTCGACAGATTCCCGGCGACAAGGACAGGCAAGGACGGCTACTTGTCGACTCTGAT
CTTCGCGTCCCGTCGAGCCCCGACGTCTTCGCCACCGGCGACGCGGCTTCAGCTCTGACCGACGACAAGG
GTAACCGTACGCTCATGTCGTGCCAGCACGCGATTCCGCTTGGCCGTTCCGCCGGGCACAACGTTGCTGC
CGATCTGCTCAAGATTCAGGGCCAGCCATACCTGCAGCCCTCGTACGGAACGTGTCTCGACCTTGGCGGC
TGGGGCGCCGTAGTGTGCGATGGATGGGATCGAAAAATCTTCAAGTCAGGTGGACCGGCCAAGGAGATTA
AGAACTGGATCAACACTTGCGTGATCTACCCTCCCAAGGCAACCGTAAAGGAGGCCTTTGACGCGGCTAA
CCCCATGGTGAATCAAATCTCGGTCCTTTGA
>Tha_a00128-T1 CDS=325-2325
GGATACCCGAGCcggatacccgCGGGGTCCAAAACGGTATACAACGCGCTGGGCCCCGAGCTGCAATTCA
CCAATTGCCCTCCTCATGCCCCCTGGAACTTCAAGAGCCTCGTGGACTCACGTATTGCCAGCGAGATTGC
TGCCCGCATTGTCGTGGATATCCCCCACCGGTTTTTAGGGGTCCAGCCGATTATCAATCATCGATCAAGC
GGGATCAGGTTGCCGCAGCACagagagagagaCGCTGAGACAGAGCCTGCGGGAAGCCGCTCACTCACAA
GCCAACCAACTACAGACTCACAAAGCACacacacAACTCAACCCATGGATCCGGACTCTGAACTCTCGGC
CGGCAAGGGCGGCTCCCCTAAACCGTCCTCCGGCAGCCGAGTGTCACTAGCCTGTCTGCCCTGTCGAACC
CGGCACGTCCGCTGTGACGCAAAGAAGCCGCGGTGTGCTCGCTGCATCGAGGAGGACAAGGAATGCAGCT
ATGCAAAGTCGAGACGCGGCGGTCTTGATAGAGCTGCACTGGCTGCTCGCCGAAACCAagccgctctggc
tgctGCAAGGAACAATGGCCAGCTCTCGCCCGCCGGGAGCATCGACGGAGGCTTCAGTGGTGAGGCGGTG
ATGAGACGCACTGAGGCTCGGTCTCATTCAGTGTCTCACCTCCACAACGTCTTACCATCTGGCCTGGTTC
CGCAACAGCCGGCCATCGATCCCAGCTTGTACACGCCTCCAGACGATTCTTGGTCTACTTCCAGCGTTGT
GCTGCCGTCGACGGACCTGCAATCTGTCGACATCACCAGGGACGCCTTCATCGACGTCTATTACAACTGC
TTCCATCGCTATCATCCTTGTGTACTTCCTCGCCGGTTCCTAGAGCGCTATCTACAAGATCCAATCCGGC
AAGATGAACTTCGGCCGCTGGTATACGTCATGCGCTTCATCGGCAGCGTCTACCTAAGCAGCAACCAGCC
ATCACTGCGGCCAAAATGCCTGGAGTTAGAAGAGCTCGCAGCCTCAGCCATTGCCCAAATTCCACCAACG
TCGTGCAACTTCTTCATGGTTCAGTGCCACACCATCTTCTCCGCCAGCATGTACTGGCGCGGCAACACGG
CCAAGTCAAGACACCACATAGACACGGCGATCCAGCTCGCGCTCGACGTGGGAATGCACCGCCGTGAATT
TGCTGTAGATCACGGAGAAGGAGACGCCGTGCTGGAAGAATCATGGCGGCGCACATGGTGGCAGGTGTAC
ATGATTGATGCGTATTACTCTGCTATCAAGCGCAACGCTGGCTTTGCCACATTTTCCGTCGACGCCACGA
CCGATCTTCCGTGCGAGGAAGAAGAGTATGAAGAAGGAAATATCCCACATCCAAAAACATTGGACGACTT
TAACTCTCGCGAGTTCAGCTCCGAAGACACTGTCTTCTCATCCTTTGCCTACCTAATAGGCGCCGTTCGC
GGCATGGCATCAGCCATGTGTAGGGCCCATTCGATACCACCAAATTCATCAGATGCGGGAGGCCCGTCGC
CCAGGGTACTGGATTCTGTTGACTCCATCATTGAGGGTTGGCTTCTGCTGCTGCCAGAGTGCAAAAAAGA
CATCTTTTCAGCGGATGGCCAGGTAGACGAGCTAATATTCCAAGCCATGATGGCACTTCATGCAACAACT
GTAGGCCTTCACCGGCCATTCTCTAACTGCGCCTTCGATGCCCTAGAATGCATCTCAAGCTGCTCAACTC
CCCCTCCAGCAGGCACCCACTCCGACAATGCAGAGTTCCGCTCCATCCACACCATCAAATGCATCCGTGC
CGCCGAGGCCCAAATCAGCCTCCTCGCCTTACCGACGAAGCCCTGCAGCCACACGCCCTTTGTCGTCTGC
ATGCTCACCACCGGCACGCTCTCCCTGCTCGCCGCCTGCCGCTACACCCTCCGCGGCCAGAAGCTCGCCG
TGGCGCGCGACCAGATCCGCATGAGCATCGGCTGCCACAAGGCCATGGCCAACGTGTGGTCACAGGCCGG
CAGCAATCTTCACGAGGTCCAGGCCATCGCCCGCGAGGTTCTAGGGTTGCCCATGGGAAGCGGCAGCAgc
aacagtagcatcaacggtaacaacaacAAGCAGCCCAGGACGCCCATTCACCAGATCCCGCCTAGTCCCG
GTCCGCCTTCGATTTCAGGGCCTGATCTCGACGGATCGTGCAGCGCCGACTCGCTCAACTCATTCTCACT
CGACAATATGCAGACATACTGGGGCATGGGCTCCATACAGCCCGACATGTCGTTTCCATGGTGGGCAAGC
AATGAACAGGTGTGAAATACCGGTTCGAAAACAAgaagaaaagaagaaaaaaacgaaaaaagaaaaaaaa
aaTGAGCTCGTATTGTTCTTGGTTGGATATAATGAATGACACACCACTCGACTCCATATAGAGGCATTCT
GGCGGGTTGCCTGTAACAGTAATGTTGATGCAAATTTAGCGGGAACATCCCATAC
>Tha_a00129-T1 CDS=1-555
ATGGCTCCGACACAAAAGAGAGCGCCCTCAAAACGCTCTCGCGCCGCCCGCCGCGCAACGTCCCCCTCCA
TCAACACCGACAAGTCCCTCAAAGACGTCTCCCTCCCATCCACAAAATCCTCCTCCGAACCCGCCCGCCc
ctccgtcCTCGccgcccgccactccgccggCGTCACAAAAAAGTCCCGACGCGGCCGCCAGCTCTCCGCA
AAGggccgccggcgccaagaaaagggcctCGAGATGGCCGAGGCCTTCGTCGAGCGCACCAGCAAGAAGC
TCGAGAAGAGCCTCGGCAAGGCCAAAGTCGTGCAGGCTAGGAGCAAGAAGTGGGACGACATCAACAAGGA
CGCGCAGGAGACCAAAGCCAATGCGTTTGCGGTGCTGGGTCAGGACGacgacgaGGCTAATGGTGGTGAA
TGGGAGACGGACGACGACATGGACGGTgacgacgacatggacggtgacgacggcgTAAAGGGCAAGACTG
CGGctgtagctgcagctcctgcgccagcaccagTGCTGGCTGAtgacgacgacgaGATTATGTAA
>Tha_a00130-T1 CDS=200-1054
ATACTAGACTAAGCTGTGACGCTATATTTTTCCGATGCAGCTTCTCTCAGTCTTTCTCTTTTCCCCTCCA
TCGAAATGGATTCACCACTACTAGCGCCGACCTAGAAATATCAGCTCCTCGATCTCTGTTTATTCCCAGC
TCTAGTGGCTGCTGGCATTGTGTCTTTCCTACATGATTACGAGCTACCTATAACACACAATGGCTGCTAC
TCGCTGTGTCTGCGACTCTGCGAGATTCGCTTCCTTCTTCTCCCGGCCCCTCTCCTCGACCATCAGCTGT
CAAGCCTCAAGACAGAGCTTGCTGCAGCACGTGCCCGCAACACCATCTTCTCGCTCCATCTTCCGAAGTC
GACCTTCTTCACAGCAATTGAGATGCTACGCCGGCATGTCACGCCCTTACAAAGGCGGCAAAAAGCCTTC
GGCAGCCCCCTCCTCCGACGAAGACCCGGACAAGGACCGCGGGTACGACCGGCGCTTCACGACGCAGCGC
GACATTGAGCGATCGGGCCGCGACCGCCCGCCGTGGGACCACGAGATTACCGATCCGCAGATCATGGTGA
TTGACAATGGCAGCGCCGAGGGCCCGCTGGCGACGCGGTACGTGCTGACGAAGCTCGAGGAGGGCGAGTC
GCTGCGCATGATGACGCCGTATATACCGGCTAATAGCGAGACGGGCGCGCCGGCGAAGTTTGCCGTGTGC
AAGATTGTGAATAAGCGGGATGAGTATGAGAGGCAGaagcagctcaagGAGCGCAAGAAGACggcggtgg
cggcgaaggccaagaccaaggagATGGAGCTTACGTGGGCGATTGGCGGGCATGACTTGGCGACCAAGTT
ACGGCAGATGGGCGGGTTCTTGGGGAAGGGGAtgaaggttgagctgatgattgggaagaagaaggggggg
agggcggtggagatggatgAGGCGAAGGATGTTTTGAAAAAGGTGCAGGAGGAGATTGAGGCGCAAGGGG
CGCGGGAGACGAAGAAGGCCGAGGGACAAGTTGGGGGGACGATGAGGCTGTATTTGGAGGGTATCAAGAG
GTGA
>Tha_a00131-T1 CDS=167-664
CGACATCTTCTCTCAACTCAATCCCAACCTCGCCCTCAACTCACCACAATACATATTTCATCTCACATCA
TACAACTAATATATTCAATCTCACTCAAACCTCATACAAaccccctctcaccacacaaaaaaCCATGTCA
ACACcattatcatcacaacaaccatcatgatCTCCCACCTCatcGGccaccCCCTCCGCTTCACAATCTC
CACCCTcaaaatcacctgcctcGCCCACCtcaccctctctcacctcCTCCAAGTCTCCCCCGCCCAGGGC
CCCTCCATGCTGCCCACCTTCACCGTCGACGGCGACTGGATCGCCGCCGACATGCGCTACCGCCTCGGCC
GCGGCGTAAAGGTCGGCGACCTCGTCCTCTACAAGATCCCCATCTTCTCCAGCCAAAACGGCGTCAAGCG
CATCATTGGCATGCCGGGCGACTATGTCTCGCTGGGGACGCCgggagagccgggcgAGGATCAGATGATT
CAGGTTCCCGAGGGCCACTGCTGGATCGTTGGCGACAACCTCCCGGCTTCACGAGACTCAAGACAGTTTG
GCCCGCTACCGCTCGCCTTGGTCCAAGGCAAAATCATAGGCAAGATTCTGCCCTGGAAGGATCGCCAATG
GGCAAAGGACGGCCTCGAGAAAATGGACTCATGATGTTTCATCACTCAGAAATCTCCAGAACAAGTCAGA
CATTTACTATCCACGCACACAAAGGCGCGGCTGTA
>Tha_a00132-T1 CDS=562-2241
CTGCCCCCTTCTCACTTTTATGCTCATGCCCATGCTTTAATTCATCAAGGTCCAACAATTCCGCCCACCG
CTCTCTGCAAGCTCTATACATCCAAATCCACACAAGTCTCCTCCCGTCTCCTTAGGTCAAGTGCCATCAA
TCCATTTCTTAGGGCTCCTCTTCAGTGGACTCCCAGCCTGCGGTTGCTCGCTCTAGCGGCCCTCGATCGC
GCCAGCAGCCAGCAACAGCAGCTTCAGGACCCGCCCTTTCGTCACGCTCCCGTTGCCGTGGCCCATCGGT
GGATACACGCCCGATACTTGGCGCCTCGGCCTGGCCACAGCATAAACAGCAGCCAGCACAAGCGTCCAGG
TCAGCCGTTGTTTGTACTCGTCCCGTAGCTGCACAGGTACCCATTTAGAGGTGGCGCTAGCGTCCCAGCT
CCATCACCACCGCCTAATAAGCACcgccagggccagagccagagcaaaagcatcaacaaaagaaacaGCA
GCATCTtccatcctctcctcTCCATCCTCTCCGCCCGCCCAAAGTCGATCAAAAGCCCAGCTGTCGCCGC
CATGGGTATTTGCAACTCGACATGCTGCGGAGGGCGAGCCCGCGATGGCCTCTACGAACCTGCTCTCGCC
GATAGCGAGCGAGAGGCGGTTGCCGACCTTCTTCAGTATCTCGAAAACCGCGGCGAGACCGACTTCTTCT
CTGGCGAACCGCTCCGAGCCCTCAGCACGCTGGTTTTCTCGGAAAACATCGATCTACAGCGCAGCGCCAG
TTTGACGTTTGCCGAAATCACAGAACGAGATGTCCGCGAGGTCGATCGCGATACTCTTGAGCCCATCTTG
TTTCTGCTACAAAGTCCCGATATCGAGGTCCAGAGAGCTGCCAGTGCGGCACTTGGCAATCTCGCCGTCA
ACACCGAGAACAAGGTTCTTATTGTCCAGCTCGGTGGCCTGACGCCTCTGATCCGACAGATGCTCTCGCC
AAATGTCGAGGTTCAGTGCAACGCCGTGGGATGCATTACAAACCTGGCTACGCATGAGGAGAACAAGGCC
AAGATTGCCCGGTCAGGGGCTTTGGGCCCCTTGACTCGACTGGCCAAGTCCAAGGACATGCGAGTTCAAA
GGAATGCCACCGGTGCTCTTCTCAACATGACACATTCTGACGAGAACCGGCAACAACTGGTCAACGCTGG
CGCCATCCCCGTGCTTGTCCAGCTCCTATCTTCTCCAGATGTCGACGTCCAATACTATTGTACGACCGCC
CTGAGTAACATTGCCGTCGATTCCAACAACCGCCGGAAACTGGCCTCCTCAGAACCCAAGCTTGTCCAGT
CCCTCGTAAATCTTATGGACTCGTCCTCACCCAAGGTCCAGTGCCAGGCCGCCTTGGCCCTCCGCAACTT
GGCCTCCGACGAAAAGTACCAGCTGGACATTGTCCGAGCCAACGGTCTCCAtcctcttctccgcctccTC
CAGTCATCGTATCTACCTCTCATCCTCTCCGCCGTCGCCTGCATCCGCAACATCTCCATCCACCCCCTGA
ACGAGTCTCCGATCATCGAGGCAAACTTCTTGAAGCCCCTGGTGGACCTCTTGGGCTCTACCGACAACGA
AGAAATCCAGTGCCATGCCATCTCGACGCTGCGAAACCTGGCCGCTAGTTCGGATCGTAACAAGGCGTTG
GTGTTGGAAGCCGGAGCCGTGCAAAAGTGCAAGCAGCTGGTGCTGGATGTCCCTGTTACCGTTCAGTCCG
AGATGACGGCcgccatcgccGTCCTCGCCCTCAGCGATGACCTCAAGTCTCACCTGTTGAACCTCGGCGT
ATGCGATGTCTTGATTCCCCTGACCCACTCAGAGAGCATCGAGGTGCAGGGCAACAGTGCTGCTGCCCTG
GGCAACCTATCATCCAAAGTTGGCGACTACTCCATTTTCGTCCAGAACTGGAACGAGCCCAACGGTGGTG
TCCACGGGTACCTGTGCCGCTTCCTCCAGTCCGGTGACGCCACCTTCCAGCACATCGCCGTGTGGACGCT
GCTGCAGCTGTTCGAGTCCGAGGACAAGACCCTGATTGGCCAGATTGGAAAGGCTGACGACATTATCGAA
AACATTCGACTCATTGCCAACCGCCAGGTTGCCGATCCCGAAGTCgaggaggaggaTGAAGGCGAGGTGA
TCAACTTGGCCCAGCGATGTCTCGAGCTCCTGGGCCAGAGCGGCGGATCCAAGGCGCACATTGAGGGCTA
A
>Tha_a00133-T1 CDS=320-1945
GCGGAATCCGCCCCATTTGGTGTAGGTGTAATTACCATTGGATTTGATGTACCTTGCCTTACAAGAAATA
GCCGCAGCCGCTGTATGTACGAGTACATGTCGAGATCGGCCACAGCGCTGCCTGTTTCGTCGCATCCGTT
GAACTGCGTCTTTTGCTGTCCCGAAACCAAAAAAGAACaccaaaaacgacggccaaaTCGAAGCCTGCCT
CCGTACTCGTACATGCAGATTCGCGACAACTGCAACTGCGCTGCACGACCACATAAGCCCAAAAAGCGAG
TTGACATCAGCCGAGCTCCAGCGCCTGTGACACGCTGGAATGGAGGAAAGCGAGGAGGCTGCTAGCGCTC
AGCTGGCCCCCGCACCTGCTGATGCGCCTGGCGATAGTGATGCAGTTATGGATAGCCGACAAGCGGCAGC
ATCTGcagctgcACCAGGCATcaacaacaccatcgccggtgggagcagctataacaacgacgacaacaac
agcatcaccagcaacaaTTCACTcgacaacaacagcagcCGTCGAATCaacactgacagcagtggaatca
tcaccGCTGGCGACAGCATCGGAACACCTGCACCCGCTCCCGGAATAATAGCATCAGCAGCCATAGCACC
AGATCCTGCAtctgcacccgcatctgctactattacgattacATCTGGAGCATCGCCATCGCCCGCTCCC
CAGCCCGGATCTGCACCTCGCCGCAGCCTTGCATCCCCTGCACCGtcccccggatcctctcctcgatcct
cgcccggctcTTCTGGAtctggatctgcttctggatctgcatcggcatcggcagCCATCACTcccggctc
tgctgagtctgaacccgcCTCGACTCCGGCGCCGGGCTTCAAGCTTCGTCCGCCATCCATTGCGCTGCCT
CCTTTTGTCGCCCCGTCGTCGTATCTCTTCCACGCTGGTGCCATGGCTGATGCGCCGGATCCCAAGCCGT
TGAGCCCCCTCGACAAGGAGCAGCGACAAGGCTTGAAAGCCATCCGCGATTTCCTCCGCAAGCGCACCAG
CTACGATGTGCTCCCCCTATCCTTCCGCCTCATTGTGCTCGATACGGATCTGCTCATTAAGAAGAGTCTC
AATATCCTGATTCAGAACTCCATTGTATCTGCCCCTCTATGGGATTCGCACACTTCGCGCTTCGCCGGCA
TCCTGACGGCGACCGACTACATCAATGTGATTCAGTATCACTGCCAGTTCCCCGATGAGATGAGCAAGCT
GGATCAATTCCGCCTGGCTAGCTTGCGAGACATCGAAAAAGCCATTGGGGCGACTCCCATCGAATCCGTC
TCCGTCCATCCTTCGAGACCTCTGTACGAAGCACTTCGACGCATGCTCAAGACTCGTGCGCGAAGGATCC
CCCTCGTCGACGTCGATGAAGAGACCGGCAGAGAGACCGTCATCTCCGTCATCACGCAATATCGAATCCT
CAAGTTCATCGCTGTCAACAACGAACACAATACGATTCTGCTAAAGAAGACGCTTCGCGAGATCCAGCTG
GGCACCTACAACGACCTGCTCGTTGCACGCATGGGAACCACAGTCCTCGAGGTTATCAACCTCATGGTCA
ACGGCAACATTAGCTGCGTGCCCATCGTCGATTCCGAAAACAGAGTTCTCAATGCTTTTGAAGCCGTGGA
CATTATACCTTGCATCAAGGGCGGGGCTTACGACGAGTTAAACGGCAGCGTGGGCGAGGCACTGTGCAAG
CGACCCGAAGACAACCCGGGCATCTTCACATGCAGTCAAGACGACAGGCTGGACTCCATCTTCGACACAA
TCCGCAAGAGCCGTGTCCACCGATTGATTGTGGTCGATGACGAGAATAAGCTCAAGGGGGTGATTTCGCT
CTCCGACATCCTCAAATACGTGCTGCTTCACGGCGAAGAAGATATTCCCGAGTAATGGTCGACGACAACG
GTGCATGTGCATGACACGATATCAAGACGGAGGCTGTACACGGAAGAATGGGCACGGGGATTAAGGATAC
ATCTGGTGTGGCGTACTGGTGATTTTTGGGCTGACGACGAGTAGCACTATGGGGGAATTGCTAGGATTCT
GGTACATACTTATTTTAGCCCCTTTTGTTTTCTCTTTCTCATTCAACCGATAGAGTTTTGCAAAGTAGGT
TTCTTTTTGGTTATTTTGGGCAGTTGTCGGAAAGCCAAAGACTCTTGGCTGGAAATTGTCTAGGTTGAGA
CTGTTAACAAGAAGCATTTTTGATTCTCTTA
>Tha_a00134-T1 CDS=1-1689
ATGGTCTTGTTTACCAACCCCTTGGCTGGCTCATCTGCGGCCCGGCAACGCAGAACCCCCCCGAGCATCC
AGTCTGCAGAGCCAGCCTTTGTTCCTCCAGCGAACCCGGCACGATATGTGCCAAACAGCACATCACTAGC
ATTCCCTCTCTCTGAAGCTATCCCAGAGTTGATGGAGAACAATCCAACCATACCCACCAGGCGCACGTGG
ACACCAAGCACCAAAACCCTGAATTTTTCCAACGATGGAGGTGAAGAACAGGATCGATCCGTCTTGGTAG
AGAGATACAACCAGGTAGCAACCAAGAGTGGCTCTTCAAGTCCTGAAAAGAAAAATTGGCTCTCTCGAAT
CTTTCGAGGATCGTCCAACCAGTCGACGCCAAAGAAGGCAGTCCTTGGGCTTTGGGCACATAAACGAAGC
ACCTCGGACCTAGGATCCTCCATTCGCTCTAAATTAGAACCCAGGATTCTCGACATTCAAGACTTGGTGC
GGTTGACTAGCAGCAGCCTGCTGTACCTACCCTCAGGATTCTCTCCTCACCCTTTGGCTCTTCCGACGTG
CATTCGAGCCACGGCTCACTACCTTGTTGAGAACTCCGATTTTCGAGGCGTTTTCCGAATCCCAGGCTCC
GTCAAGACTACAAAGGCTCTCTATGATTATTATTGTGACGCTAGTGGCAGTGACCTTTATATATCCAGCA
CCACCTATCAACCCACCCTGCCAACATCCATCCCGCATCATCTCCACGACGTGGCTTCTACCTTTAAACG
CATTCTCAAGGGGTTGCCAATAGGTGTTTTGGGATCGATCACGTTGCTTGATGCATTTCTTGCAATCTAT
TCACAACTGCAAAATCGACTGGACGTTCCAGCAGAGAAACTGAAAAAGACTCGTGCACGACTCATTGCGT
TGGCTATCCAAACTATTGACTCGCGACTCCAACGGGATCTGATTTGTGCAGTCTTTGGCTTGCTCAGCGT
TATTGGCCACGCCACTGAACAATCGCCGACTAGTGATGCCGAGGGTCAATCTCCCGCGTCTAGTGAGCTC
ATGTCATATCATGCTCTCGGAATTATATTTGGTCAGTTGCTGGTTGGGTCAGACGAGCTTGACAACTATG
ACATAAAGGAGTCTTCAGCAACTTCTGGCCTATCCCTGGTTCCGATACCAGCAAAGAAGCGAAAAGCAAA
GGGACGCGATAATGTTCCGGATTTCTTCAAGGTCCAAGTTGTAAATAACATCGCCGAGATGGTAATTTCC
AACTGGCAAGATGTCGTTCGCCAGATGCTGTTACTGGCAGCGAACCCTGACCAAAAGATGGCGCCAATGC
AAGAGATGCATGGCGATTCAGAGTCTTCCATCTGCGAATCATTCGTGGTCAATCGTACAATGGATTTGGG
TGTAGAAAACGGGAGAGATTTGCCTGGCGAAGATCAGAATTCGGAACTCACTAGAGTCTCACTCTCACTC
AGGAGAACAAAGTCAGCAGGATCACGATTGTCCAGACAGGGAAGCGGCCGAGGGCCTTCCAGACAGTCAT
CTCTTCGTCGAATGACTCCAACTATGGAAGAAGGACACCAGACGAATTCTTCCAACACTGCTCTCCCTAT
CGCGCCTACCAGTGGCATGGTTGGGCTAGTGTTGACCAGCACCAGGAACGTCACACCGCCCTCAAAGCAA
TCGTCTTAG
>Tha_a00135-T1 CDS=1-1044
ATGGCTCCTCACTCAAAGGCAGTTGACCAAGATGGCTCGATTATGATTCATGGAAAGCCTCGATTGCCAG
ATTTGATCTCTATTGGATCAGACGGCAGTCATGACgacaacaacagcAAGTATTCATACGAAGATAAAAC
ACCGACAAAAAGGAGATCTGTCAAGGCCTTGGCGGCTATGTTTGAAGATCCGCATGAATCTCCCCTGACG
ACTCGAAAACCCAAGGTTGGGGCATCAAAAGATGCGTTCAACCTGGCAGAAGAGGCATACCAAGATAAGC
AAGCGTTGTATCGAATTTACAGCAGCCCTCATAAACTTTACCACCCTACCAAGACTCCTCATGGCCACCC
CGAAGCTGCTGGGGACGTGGAGCTGAGAAACATGGCGAGCAATAAACGCAAGCTCGAAACACTTCTCAGC
ATAAAATCAGCAGAGGCCGCACACTTCCAATTACGGGTACAGCAGCTAGAAGAATCCCATCCAGCATCTC
CGAGCGAAGAATTGCGAGCCGCCAGCAAAGAGATTCAGAAATGGAGAGAAAAAGCCGAAGCTGCCGAGAG
AAAGGCGGCGCGGTTCCAGAGATTCACGACCCGGATCAGAAGCATCCACAGCTCTCTCGCCATGGCGGAA
GGATCTCGTCAAAGCGGCGACGACGAGGTGATTTCGCTCGAGGGGAGAGACGCGGAAGGGTCTTATCGGG
CTTGCAGGGTTCGATTTACAAAGAGCTTGGGGAGTGAAGCTTCTGGTGTCGCGAGATATGACGGCGTTGT
TGCTGAAGAAGTGCAAGATGACTTAAATGAAAGCAAGAGTGACGAAGAAGCGCTATCGACGAATGGATTT
GGACAACACCATCGAGATTTTCATGGATTGGATGGAGTGACAAGTCCACGGATGGTGGATTTTGGGTCTG
CGGCGGTGGCGATGTGGATTGCTGCTCAAGAATACCTTGAGATGGAAGAGGGTGAGGCTTCTGGTGATTC
GCTGGAAGTTACTACGAGTGGGAGTTCTTTGGATGCGTGGGAGATgggagatgAGGACTTTTGAATATTG
TTTT
>Tha_a00136-T1 CDS=1-936
ATGGTCTGGCCCGgccacaaccaaaaccaaaaccaaaaccAAAACCCCATTGTTGAATCATCAAACGCaa
ctgtaACTGTATcttcgcactcgccttcgCAATCGTCTTCGTCCTTATTTGAACCGCGTCCTCGTCCGTC
TATTGCTCGTCCTTATCGCATTGCGTCTCCTCCTGTTCTTCGCGCCTCTTTCAACAGTCCTCCTAGCGGA
CCGGACTGGAATCACCATCGCCAGCAACAGTCATTCGACCTcgatccttacgatccTTACGATCTTCCAC
CACAGCATGTCTCCGCCGCAGCCTCTCAATACACTTCGTCGTTGCCTTCGACGGCTCCCCCTCGCGGCTT
CACCACCATGCCGGGCTCCTTCTACTCCAATCCAGATTCTCGCTCCGGCTCGCCCTTTTCCGATGACGAA
GAAGACATGTTCCGCCTCGCTCACGATATCTCGCCATCGTGGCAGTCCAACAACCCTTACAACTCCCACT
TCTCGTTCCCATCCTCTCGAGATGCACCACGCATCTCTCCCTATCAACCCATCCCTTCCGCACAACCTCG
TTCCATATACTCACCCTCATCATCTGCTTCTCCCCCTCCATTCACAAACATGACCTACTCCACACAAGCC
GCAGGATCCCTCCCCTCACCGCCGAGCTCCCAGCGCGAACGGCCTGCTTCCCCCTTCTCCGTTGCGGATT
CTCTGCCCACGCTCCGCCAGGATGATTCCAATCAGCTCGCTTCTCCGCCAATGAGCCCGATACGACGACC
CCAAGTCAGGGGCCGCGGTGACTATACGAGAGACTCGGAGGACACTGATGCCCTGGCGCTCAATGCGGTG
GTAAATGGTATTGGCAGGATGCAAGTTGATATGAATCTGGACCAAGCGGGAAGATGGAGAATCGCACGTC
GGAGTGACTCTGACTCTTCTTGGTAG
>Tha_a00137-T1 CDS=1-327
ATGTCTGAGCAAATGTCCTCCCCGCGCATCACCGCCTCGTACCTCGACAACTTTGTCGGCCGCGTCGTCA
CCATCGTCGGCAAGGTCACGCAGCTGCGAGGCGACCAGGCCACGATCGACGCTGATGGAGTCGTCACTAT
TCTATTGAACCGCGAAGCTCATCTCGCCCATGGAAACGCCGCACAGGTCATTGGCAAGGTCAATCCGGAT
CTGTCCATCAAGGCCCTCAGCACTCGTGATGTCGGCCCCGGAGTTGACATGACTCTCTGCTCGGCCGTTG
CAGAACTCACCCACCAGCACAAGGACATCTTCGTCTCCGACAACTGA
>Tha_a00138-T1 CDS=1-1026
ATGAACGACAGTCCTGCCTTTGTAGACTACGGCCTGGGCATCCACGATAACGTTCCAGGCTCCGGGTTTC
CCTTTGATTTCCAGCCAGAAGGCATCGATTCGCTTGTCGATCCCGGcttgtcgctctcgCCATACGCAAC
CACCACGCCAGACTCGCACTTTACAACGCCCCCGTCCGTGCCATTGCTGTCGCCCGGAAGCTCCATTGAG
TATTTTGGGGACCATCGAAGCAGCATTGGCAGCCTCGACTCGACAATTGCCCCTCATGAGATTGTCGCCA
GCTCCGCCGCCAAAAGCAGCAGCAATCAcagcaataagagtaacaacaacaaACCGAACAAGACAGcatc
aacaacaacaacaacaacaacagccaccgccaccatgatgaCAAGGACGAGAAAGGCCGCCACCCAAAAT
GTCGATGCGTCCACCTCGGAAGCTCAACCTCGCTCCAAGCGACAGAAGACGGCTTCTTCGGCCCAGGCAA
caacaataaagcaggagctccaacaagagcagccaccgccgccgcctccgTCGCAAAAACGAAAGCTGGC
CCGAAGAGGAGCTGCTGCAAAGAAAGAAGATGCAGCTCAGCGCAGCAAGAATCTGGAGCGCAACCGCATC
GCTGCGTCCAAATGCCGCCAGAAGAagaaGGAATGGGTGTTGGAGCTGGAGGAGACCAAGTCGGGCATGG
AGCTCCGCCACAACAGCCTGCGCGTCGAATACTTTGCTCTCCTCGACGAAGTGACTCGTATAAAGAACCA
GCTCATGGCGCATGCGGCGTGCAATGATCCCAACATCAATTTCTGGATCGAGAAGGAAGCTCTCCGATAT
GTCGAGAGGTGCATGGACCCTCCGGGCGAGAGGCGTCCATCAGCTGCCGCCAATGCTCTTGGGTCATGCA
CTTTGCCCTCGCCGGCAGAATCACAGCGTTCCCAGCTGGAATCGCCAATGCACAAGCATGAGGGCATCAA
CCTCGACTACATGCCCGACGAGCTACTGACTGGTGAAGCTGTCTGA
>Tha_a00139-T1 CDS=95-1456
TTGCAACTCCAAAGCCATTTTGCACCACCACCAATTGAACAACTTCTCTTTTGATATCACGAGGCCGTCC
AATTCCACCGTCCCAGCCTCAACAATGTCGCGGTGCCAGGCTGTTGCGAGGCCATTGGCACGGCAGCTGC
GTCAGCAATGCGCAATCCGGCCGTTCACGACGGGAGCTGCCCGcgccgccgccgaagtgcagcagcagca
gcagcaagcctcgtcgtcttcttctacgattcctcCTccagcccagcCCAGCGCCCTCGATCTCGACCCC
AACAGCGTGCTGCCGGAATTCGAGGCCGACCTGATCAAGGCGGGCAAGATGCCCGTCGGCTCGCGGAGGC
GGAGAGTCGCCATGCGCACCACGGCCAGCATTCCCTTTGAGCAGCTGCCGTACCAGGCGTTCCAGGAGGC
GAGGGCCATTCTTGCGGCGGACCGAcaggagaaggtggccaagattcagGAAGAATTGGCCAAGATTGCG
GCATTGGAGAGCAAGGACGCTTCGCTGGTTAAGGGAGGACAGTCAATGAAGGATACGAAGCTGGCGAGTT
TGAGGCGCTATGTCGAGCAGCTCAAGATTCAGGCGGATATCAACGACCCTCTGGTCAAGAAGCGCTTTGA
AGACGGCCTGGGAGACATGAACAAGCCCATCTACCGGCACTACGCCGAGCGCAAGTGGCGCTCCTACGAC
TACCGCCTCATCACCCAGCGCATCAAGCAGTTcaacatcgtccccgacgtcctgcccaaACTCGACCCCG
TCGCCGACGTCCAGCTCTATTTCCGCCACAGCAAAATCGCTCCTGGTGCCGTCGTCGACTCCCTCGTCAG
CGAGCACCCGCCCCGCCTCCGCGTGCAGGTCTTCGACGCCGGATCCCGCCTCGTCTCCCTCGTTGTTCTc
gacgccgaCGTCCCCGACGCGGACAACGACGCCTTCTCCAAGAGATGCCACTTCCTCGCCGCAAACATCC
CGCTCGGCCCGGATAGCACTTCCTTGCCCCTCAGCCGCATCACCGCCGACGACCAGCTCGCCGTGCCCTG
GCTGGCGCCCGTCTCGCAAAAGGGCGCGCCCTATCACCGCCTGGGCATCTACCTGCTGCAGCAAAAGCCC
AACACCACCGTCGACGTCGCCCAGCTCAAGCAGCTGTACGCCGCCCGAGACGGCTTCTCGCTCAAGTCGT
TCCGCGACAAGTTCAGCCTCGTCCCCGTAGGCTTCAACATGTTCCGCTCCGTCTGGGACGAAAACACCGC
GGACGTCATGGCCCGCCACGGCATCCCCGGCGCGGACGTCGAGTTCAGGCCGGCTCGCGTCCACAGCCTG
AAGCCGCCGGTCAAGCCCCGCGGCTGGGAGGCCAAGAGGCAGGGTCCCGCGTACAGACACCTGTGGAAGT
ACACGAAGCGCATCAAGGGCCTGTCGAATGGCCGCGGATGGACCAAGAGGAGGTAGATGGGAAAAGGAAG
CAAGGAACAAAAAATAGAAAGCTCATGATATTATTGTACGATATTCTTATGATGTGTATAAAAACAAAAT
GGAGTATTATGTTTGGTACCAG
>Tha_a00140-T1 CDS=69-1028
TTCGTCACTCTGAACGGACGATTAGAGGAGTAGCGACAGCCAGGCATTGCACAAAGTCGCTGTCGAAAAT
GGCTGGAAAGGGAATTGGGTGCCTCGGCGAGGCCATGGCTGCGCTGAGGATATCTGCGTCCAAGCCGGCG
ACGACAGCGTTCAGCAGACAGTTTACACGGTCAATGGCTACCGAATCACCGGTAAAGGAGATTACAAAGT
CGGCAGCCTCTGCGCAGTCCATCATCCAGTCATGGAATCCAATCTCAACCGTCCCCGTCACCATCCACAG
CTTCCCTTCTCTCGAGCCGCAGtccctcgagcaatggtccgtccagcacctctacctccccctccgccgc
gacctcctccacctcgccgtcgtctacGAGGGCGACAACACCAGACAGGGCACCGCATCCTCCAAGACCC
GCCACGACGTCCACGGCTCGCACCGCAAGATGCGCCCGCAAAAGGGAACCGGAAGAGCCCGCCAGGGAAC
CAGGCAGAGCCCCCTGCTGCGAGGCGGTGGAAAGTCGTTTGGTCCTCATCCTCGCGACTTTGGAACCAGG
CTGAACCGCAAGGTCTACGACAAGGCGTGGCGCACGGCGCTGAGTTACCGGTATAGACGGGGCGAGCTGA
TTGTCTGCGAGGACGGCATGGAGCTGTCGATGCCTCATGATTTCGACCTGGTGGCGGACAAGTACCTCAA
GGACGGTCTGAGGGAGGCGTATCTGAAAAAGTACATGTCTGGCGTTTTGAGCACGTTGGGTCTTGGTCGT
GAGGATGGCCGCACGCTGTTCGTCACGGGCGACCGGAGAGACAGGCTGTACGAAGCCATGGAGCAAGTGC
CTTGGGATGGACGAGCACTTGACCTGGATGACGTCGATGTCAAGGATCTGCTCGAGACGGGCAAGGTGGT
TATGGAGAGGAGTGTGCTGCGCGAGATGATTGAGCAGCACCAGAGCGACTTGGTGAGCCGGATTTTCGTC
AATGGGATTCCCAAGGGAGGCCCTGCGCTGGGAGAAAAGGTCTTGTGAGAGTAaaaagggattgttagag
gaaGAGAAGAAATATGTACCCAAATGAAATGTATATTAGTCATGGATTCGATATCCTGAATCTCAATGAA
TAAAAAAAG
>Tha_a00141-T1 CDS=131-775
CGCAGACTCTCAAGCTTCCCACGAGGCAGAGcagcgacgacgaggctgaagaacagCAGCTTTGTCAAac
acacacaAACAATTTTTGAACAAACCAAAAGAGCTACACTCGTAGCCTCTCATCGTCAAGATGGCGTCCA
ACAAGCTCGGCAAGATGGCCGGTTACATCAACTACCGGATGCGCGTGACCCTGCAGGACTCGCGACAGCT
CGTTGGCCAGATGCTCGCCTACGACCGACATATGAACCTCGTTCTGGCCGACACGGAGGAATTCCGCCGC
ATCAAGCGCAAGAACAAGACAGCTGCTCCCGGGGGCGCACCGGTGGGCCAGACCATCGTGCAGGAGGAGA
AGAGGACACTTGGCTTGGTGATTGTTCGTGGAGCACACATTATCTCGCTGACCGTCGAGTCACCTCCTCC
CGCCGATCCTAGCGCTCGATTGGGCAAGGCCACCACCGGCGGCATTGCTTCGACTCTTCAGGCTGGCCCT
GGCGTTGCTCGACCTGCTGGACGCGGTGCTGCGGCCCCGATTTCTCTCGCCGGTCCGgctgctggtgttg
gtggaggtgctccCCCTCCAGGATTCCCATCTTTccctggagcccccggtgctcctggAGCTCCTGGCTT
TGGAGGACGAGGCGGCCCCCCTCCTGGATTCCCTGGCCAGTTCCCTCCTCCCgcgggtttcccaggtgct
ccaggcttccctgGCGCGCCtggcttccCTCCCGGTGGCCCTCCTCCTGGCTTCCAGCCCCCTCCTCGAC
GATAAGAAGCTGTATGAAAGCTCTAATTTCTGCGATACCCACGCGCGCAATCTAGTCCAAATATGACGTC
CCGGGGGAAAAGGAGACGGATATGTGTGACTTTTAGAAAATGGGAGAATTGGAATACTTCGCTAGGAACC
GCTGTTAAATGATCAAGGGTGGCGTTTGGTGATGCTGAAAATGACACTTGGCTTGTAATCTAGCATCAAC
CGGGTACATTAAGCTATGAATCGGAAT
>Tha_a00142-T1 CDS=170-1651
AAAAGTTATCAGGTGCTATTTGGCTGTCTAGTGCAATGGAATCCACCGGGGGACTCTTCCTTTATTAGGA
GATCACGACCAACCTGTGTCCAGAGACTTTCAACGACAtccataacgttgtaaccataACGTTGTAACCC
TACAAGCTGAGGAGCACGTAAACGGCAAGATGAAGTGGCCAAAGGCACCGCCTTTTTACGTATGGGCCTG
TTTGATGGCATCCAGTGTCCCCATACTGTTTGGTTTGGACACGGGCAACATTGGTCCTGTTACGACGATG
CCTGCCTTTCGCAAGACCCTTGGTGACTTTTCACCTACCATACACGGAGTGATTGTTTCGTCGGTTCTCA
TCTCCGGTGCTTTCACGGCACTCGTCGCCGGAGTTCTTGCTCACAGGTTTGGTCAGGTCCGCATCTTTTC
AATAGGGGCTTTTGTTTTTGGTGTTGGAGCAGCTGTTCAATCTTCTGCTTCAAGCCTCGCTGCTTTCATC
GTCGGACGCCTTATTCAGGGTGTAGGCGAGGGCCTGTTTGTGAGCAATGTATGGGTTCAGGTTTCCGAAA
TGTCTCCAACCAAAGTCCGGGGTACGATGACAGCGCTGCCGCAATTCACCATTGTTATTGGTGTGGTTTC
CGGTTTCTTCATCTGCTATGGCACTTCCCGTCTTGGGGCAACGACATCACTCAGCTGGCGCATCCCGTTG
GCCACCACATCAGCTCTCGGTTTCTTGTTGTCGGGAACATATTGGTTTGTGCCGGCCTCTCCACGATGGT
TATTAGCCAAGGGTCGAGTTGATGAAGCACGCGATGTTCTTGTTCGACTGGGCTTTGACGATGTCGAGCG
TGAAAAACTGCTGGAGGAATCCAATAACCAAGATCAAGCTAACAATCCTGCTGATGAGACGCTGTGGCAA
GGCCTCAAGCAAACGTTTGTGGGATTCAAGGAAGCCTTCTCAGCACCGTTCCGTGCCCGCACCGTGTTTG
GATGTTTCATCATGGGCATGCAACAACTTGCTGGAATTGACGGCATCTTTTACTATGCACCGATTCTATT
CGAAAAGGCTGGATTAAGTGGTGAACAGGCGTCCTTTTTGGCTTCTGGCGTTTCTGCATTGGCAATCCTG
GCAGTTACCATCCCAGCCACCTTTCTGGCGGACAAATGGGGGCGAAGGACCTCAAGTCTGTTGGGAGGCA
TATTGATCACAACTCTCATGCTCGTTATGGGATCTCTGTATGCGGCTGATAAGGTCCATGCTGACAGAGG
GGCTGGCAAGTGGGTGGTTATCGTATCGATTTACTTGTTTGCCATTGTGTTCAACGGAACATGGGCCATT
GGCTTTCGTACCTTTTTAATGGAGAGCCTACCGAGGAAGACGAGGAGCAGTGCATCGAGCCTTGCTCAGA
GCGCTAACTGGTTTTCAAACTATCTTGTGGCCCTCATCACGCCAGTACTCATTGCAAAGTCGACATACGG
AGCCTATTATCTGTTTGCCTTTTCATCCCTCTTCACCACCATCATTGTGGCGTTGCGCATGGTCGAGACG
CGAGGCCATAGCTTGGAAGAGATTGAGCAGCGATATGTCCAAAGCCGAGGCATCTCGACAGGAATGTCGA
TGCCAATGGTGAGGATAAGGCGTGTGCAAGCCACTCAATAGCCGGAGTTATTGATGGGACATCATCCATT
TGATTCTTTC
>Tha_a00142-T2 CDS=354-1727
AAAAGTTATCAGGTGCTATTTGGCTGTCTAGTGCAATGGAATCCACCGGGGGACTCTTCCTTTATTAGGA
GATCACGACCAACCTGTGTCCAGAGACTTTCAACGACAtccataacgttgtaaccataACGTTGTAACCC
TACAAGCTGAGGAGCACGTAAACGGCAAGATGAAGTGGCCAAAGGCACCGCCTTTTTACGTATGGGCCTG
TTTGATGGCATCCAGTGTCCCCATACTGTTTGGGTGCGTGATGGCATAATTCAGCATTTGAGTGTCCGAA
TCAACATGTCACTAACGAGTCTTCCTTCCAATGATGTAGTTTGGACACGGGCAACATTGGTCCTGTTACG
ACGATGCCTGCCTTTCGCAAGACCCTTGGTGACTTTTCACCTACCATACACGGAGTGATTGTTTCGTCGG
TTCTCATCTCCGGTGCTTTCACGGCACTCGTCGCCGGAGTTCTTGCTCACAGGTTTGGTCAGGTCCGCAT
CTTTTCAATAGGGGCTTTTGTTTTTGGTGTTGGAGCAGCTGTTCAATCTTCTGCTTCAAGCCTCGCTGCT
TTCATCGTCGGACGCCTTATTCAGGGTGTAGGCGAGGGCCTGTTTGTGAGCAATGTATGGGTTCAGGTTT
CCGAAATGTCTCCAACCAAAGTCCGGGGTACGATGACAGCGCTGCCGCAATTCACCATTGTTATTGGTGT
GGTTTCCGGTTTCTTCATCTGCTATGGCACTTCCCGTCTTGGGGCAACGACATCACTCAGCTGGCGCATC
CCGTTGGCCACCACATCAGCTCTCGGTTTCTTGTTGTCGGGAACATATTGGTTTGTGCCGGCCTCTCCAC
GATGGTTATTAGCCAAGGGTCGAGTTGATGAAGCACGCGATGTTCTTGTTCGACTGGGCTTTGACGATGT
CGAGCGTGAAAAACTGCTGGAGGAATCCAATAACCAAGATCAAGCTAACAATCCTGCTGATGAGACGCTG
TGGCAAGGCCTCAAGCAAACGTTTGTGGGATTCAAGGAAGCCTTCTCAGCACCGTTCCGTGCCCGCACCG
TGTTTGGATGTTTCATCATGGGCATGCAACAACTTGCTGGAATTGACGGCATCTTTTACTATGCACCGAT
TCTATTCGAAAAGGCTGGATTAAGTGGTGAACAGGCGTCCTTTTTGGCTTCTGGCGTTTCTGCATTGGCA
ATCCTGGCAGTTACCATCCCAGCCACCTTTCTGGCGGACAAATGGGGGCGAAGGACCTCAAGTCTGTTGG
GAGGCATATTGATCACAACTCTCATGCTCGTTATGGGATCTCTGTATGCGGCTGATAAGGTCCATGCTGA
CAGAGGGGCTGGCAAGTGGGTGGTTATCGTATCGATTTACTTGTTTGCCATTGTGTTCAACGGAACATGG
GCCATTGGCTTTCGTACCTTTTTAATGGAGAGCCTACCGAGGAAGACGAGGAGCAGTGCATCGAGCCTTG
CTCAGAGCGCTAACTGGTTTTCAAACTATCTTGTGGCCCTCATCACGCCAGTACTCATTGCAAAGTCGAC
ATACGGAGCCTATTATCTGTTTGCCTTTTCATCCCTCTTCACCACCATCATTGTGGCGTTGCGCATGGTC
GAGACGCGAGGCCATAGCTTGGAAGAGATTGAGCAGCGATATGTCCAAAGCCGAGGCATCTCGACAGGAA
TGTCGATGCCAATGGTGAGGATAAGGCGTGTGCAAGCCACTCAATAGCCGGAGTTATTGATGGGACATCA
TCCATTTGATTCTTTC
>Tha_a00143-T1
GCCCCCGTGGTGGAGTGGTTACCACTTAACTCTTATAGATCCGGAATGGCTTCTTGGAGATATGTTAAGG
TCGCCAGTTCGATCCTGGCCGGGGGCA
>Tha_a00144-T1 CDS=1-942
ATGCTCGAAGCTGCTCGCCGGGAGCTTGAAGAAACCCAGCGCGAGAATCACTTTCTCAGGGCCGAAAACA
ACACGTTGCGTGCCTATTCGCCGTTACAAGGCGTATCGCCATATCTACCACCGCAGACCCAGATATTGGC
AACACAGTGGTACATCAGTCAGCACAACCTACGACAGCTGCTGAATACGCTTGATGTCGACCTCAGAGAC
CTTGCTTATGTTGCAGACAAGAAAGAGCAATTCCCTCCCAAACAACGACTCCTAGCAGAGCAAATTGTAA
ACACACAGTTGTTTCGCAACTGGGTGGTGTCGCCGACTTCTTCCAAGCTTTTAGTTCACTGGGACTCCCG
GCTACCAAAAGTAATCGAGGGTGTCTCACCACTATCCGTCTTCTGTATGACTATGACACAAGCACTAAGA
GCTAAGGAGAGATTTGTGTCGATGATGTGGTTCTGCGGACGGCATGTCGACGCAGAAGAGTCTAGAGGCT
GTGTTGGCGGGCGTGCCATGATTGCAAGCCTCATTGATCAGCTACTGAGACAGCATACATTCGACGCTCA
ATTGCTGTCTTCGACAACCATTAACCTCGTGGGACTGCAAGAAGGCAATCTCGATACATTAATAGAGGTT
CTATGCTACTTAGTGCGGCAACTTCCTCCGACTGTGTCAATATTCTTCATTATTGACAACGCTGCCCTAT
TTGAACGAGACGAATTTGAGTCAGAAGCGCTGCAAGTCTTTTCTATTTTGATTCGTCTTTCACAGGACAC
AAGTATGCCTGCTTCAGTCAAATTACTGCTTACGAGTACACCGGGCACAACGATAATACGGAGTGCTTTT
CAGAGTGAGGATTTGATCCTGAATGTAGAGGGACTACCGCAAATGGTCTGGGCAGCGAGCGATGAGCGGA
TGGTGAGGGAGCTTGAGGGAGAGCTTATTTAA
>Tha_a00145-T1 CDS=1-744
ATGGCGGACCCAGACGCTGCTGGGTCAAGTCTTGGCCATCGACCAGCGAGTGTCACCTTTATCGACAATC
GACTTCCAGAGCACCACCAACTGTTTGCAGACCCTTCTGTGCACTATGATCCAGCCGTTGAGAAGTATGT
GCCGAGTATGGCAAAGGTGGATGAGGGCGTGGCCTGGATCCCAAGACCCGTATTGACAAATATCAATGCG
ATGAAGTTCTGGGAGGATATACTCCCAAAGGCTATGGAGGAGCTGAAGTCAACAGTAGAGCCTGACGGCC
GATCTAAAACAACATACAGTATCCGAGATAAAACCAGCTGGGATGCCATTTATAGCAGTCTCGAAGCAGC
AAAGTTTAAGTATGAAAACAAAGAAGGTGCAGCAAATAAATTACGCGACGTGAGACGAAAGGCTGCGAGC
AAGATTGCCCCTCTAGAGGGTGTGGTTAAGATAGCCTCAAAGGTTGTCCCTGAGGGCACCGCAGCGACGC
CCGTGCTGGGTTCTTTGCAAGTGCTTCTGGATGCTGTGAAGATTGCTGCACGCCTCCGCGAAAAAGTCCT
TGAGAGTTTTGACGATAACCTTTCCATATTTTCAGACGTCGAGCTGTTTCTAGGAACTTTTCCAGACGAT
GAGAATATTGTAAACGCATCCGTGGATTTGACCGTCGCCACTCTTAAAGGGATCGAATTAGCTATTGGTT
TCTTCATTAGCAACTCTCGTAAGGCAACATTGACAGACTTGTAG
>Tha_a00146-T1 CDS=1-3978
ATGAGTCTAAACGGCCCTCTCTCAGAGGCCGATGAGTCAAAGACCGTCGATGCTACCTCGACCATGACTT
CGACTCTGTTGGCCTCAAGTCAAGATGAAACTCACAATGGGAATGCTGGCTTTGGTGAAGTTGGCAATGT
AGTCGGGGATGATAACAAGCCAGCCGCGCAAGGAGTTGCCAGATTCGTCGACGACATCGAGACTCTAAAG
AAGAAGATTCTCGAACTCGAACAACAGGCCAAAGCCGCTTCATCGACAAATCTTGAACAAGAAAATCCGC
CATCGGAAAGGGAAACTGAAAGAGAACAATACAAACGAATGGAAGAGTGCCTTTATAAACATCGAAAGGA
ATGGGAGGTGAATGGAGGGCCTGGAGGATGGAACTTATGGTCATTCAACGACTATTTCAGGAACGGAAGA
TCTGATCGCCGCTGGGAACTAAGCAACGATGAAGTTTACCAACGGCCAAATCCTTTTAATCCATCTCATA
GCTGCGTGGATTTAAAAGATACTGTGAATGCCGATGCGAAGGCTGATGCCTATGAGGAGTTTGACCGCGA
AATCGATTATGGCCATCGCCGTGAGCGGCTCCGTAAGAACTTTGAATGGGAAATGGATCGTCTCTATCTA
ATAGAAGAGTCCCAAAAAAGAAAGACGCATAAAGTTCCGATAGACGACGAACCTGAGGAGgctgagaaag
ctgAACCCGACAAAGACACAGAGCGGGTCTTTGCAAAGCCGAAGCTCACTCGGGTGAGCTGGGCGGCTTT
CAAAGCCATGGAATCAATGTTTGAGGAGGAGTCATGTGCCATTGATATTCTCATAGGCGATCCTATTGTC
GATGATGACGCCAGAGATTACCGGCGGTGGTCCGGCTTTGGTAATCGTCGAAAGCGTAAGACGGAACTTG
TTTTGGATGGCAAGATGCACGAAGCGAATGAAAATGGCCAAGGAGCTCTTCCTGAGAGAATACGGATCCA
CTCGACTATTCTTCGTCATATTATCGCCAAAATTCTCGCCTCAACTGCGACTGAGGAATTAACTAACTCG
GGCTATCGTTCGATAGTCTTCGTTAGGCCTTTCAAAGCCCTCTACTTTTGCAGGCCTGGTCTGTTAGACT
GGTACGACGAGCTCACACAGAAGCTAAAAGAAGAaaagaaCAAACCAGTTGCTTCCGATATACCTGATAC
CGAGGGTGACTCAAGTCTGACACCGAGAGTAGAGGATTCTAAAGTCGAGAAACCTCCTGCCAAAGAACCT
ACAGCTGTGAAGCCAGTAGAACAGACTGAAGACAAAATCGAGCAAGATGTAAAGGAAGAAGCGACAGCAT
TAAATGAGAAAGTGGAAAATAAAGAGTCAGAAGAAAAAGAAGGACAGGAAGACAaggcagaagaagaaaa
agaagaggaaaagaaggcagaagacgaagaagacgaagaCGCAAAGCTTGATAACTTTACAAAATCACCG
GCTGCAGCGGAGCATATAAAATGCCTTCTGGATTTTATAGATTCAGACATTTCCTCGCGACATCTTCATT
TCGGGAAGCCTGAATGCCGCAAAGTATTCTTTTCAGATCTCTGGCTACTTTTCCGACCTGGAATGGAAGT
TATCGGAAGTGATGGCAAGCAGGTATACAGAGTCATCGGCGTCACCAGCGCAAAACACCGAGTTGCGGCG
CCTTGGGAGAGGTGGTATAACAACATTACGGATGACAAACGCAAAGCGTCACCCTTTAGCATCACCTGCA
TctacatcgacTTTGACGGAAAGAATATTGGTCCAGTAACCAAAATCTTTGACTTCAAGAGGTTCGATGG
TGAGAAGGATATTACTTTACTTGAAGTTTATCCTCTTCGCTTTCATCCTGTTAAGCAGTTCGACCTCGAT
GATTCGCTGTGGTCAGAAGATGAAGGTCTATCACAGTATCAGAAGCACAGACGAATGCTGATACGACGGG
GAGCCATGTTTCTCGAAGTTGCCGCCGTCAAGCATATGTACTACGCCGGGCCAACGCTGGAACTACGCGA
TGATGTCGAAGGGCAGGTAGTCATCGACTTCGAAACAGCCTTTTCTGTGGAAGATGAGATCCAGAAGCAG
TGGAAGCCAATCTTGCAACCCCTCATTGGAAACCCTCCGGcggacgacgatgatgatACGGCCGACGCTC
GCTGTCGCGGACGCTGCTGCGAAGGCGATGTTGTATACGACGATACATCTATAGACGAGCAGCAGAAAAC
AGACTATCTTAATAGTCTTTTACCTAGGATAACATCTTTAAACGCTCAGCCTTCCATTGCCGTTTTCCCG
CGGTCCTTGAAAGAGTTGAGGGCAGCTGGTTCTGAGGACGGCCCTTACGTTACAGAAGAGGAATTAATTA
TCATGTCGTATCGTGTGTTTGGCTTTGTTCTACGCAACCGCAAATGGGCTAAATTGGATCTTACGTACAT
GACGGCGATACATGCGCCAGAGGCGTCGGCCGTGTTGGCTGATGAGAGAGCACGCAATAGTACTGACAAT
AAGAAGCCCAAAACCGCTTTTGATCGTCTTGTTATTGAGAAAGAGCACAGGTCCATGATTGTATCACTTG
TTGCTCAGCATTTCCGAGACAAAAAGTCATCAAGTGGACAACAACAGCAGTTTGACATTGTCAAAGGCAA
AGGAAAGGGACTAATTTTGCTTCTTCATGGCGCGCCCGGAGTGGGTAAAACGTCGACTGCTGAGGGAATA
GCAGAACTTTTTAAGAAGCCGCTGTTTCAAATTACCTGCGGTGATCTCGGCACAACGGCAGCAGAAGTCG
AAAAAGCCCTAGAAACTAATTTCGCACTTGCAAATCGATGGGACTGCATTCTTCTTCTTGACGAAGCAGA
TGTATTTTTGGCTGCAAGGACCAAAGAGGACTTTGTGCGGAATGGACTTGTAGCAGTTTTCCTGCGTGTT
ATGGAGTATTATGCCGGTATTCTCTTTTTAACCACCAATCGCGTTGGAGACTTTGACGAAGCCTTTACCT
CTCGAATTCACATCAGCTTATACTACCCAGAATTGGATGCTGGCAAAACTCTCGAAGTCTTCGACAACAA
CTTGGCCATGATTGAAGACAGGTTCGCGAAGAAAACCCGACTTATCAATATTGAGAACACAAAGATTCGC
GGCTTCGCTGCCACCCATTTCCTCCAGCACAAGGAAGCTCGATGGAATGGCCGGCAGATTCGCAATGCTT
GCCAGACAGCACTGGCCTTGGCCGAGTATGAAGCTCAGGGCAACAGTCATGAGGCTATTCTGAAGCCCGA
TGCTCTCGTTAATCTCAACGAAAGACATTTCGAAATTGTACAGAACGCATATCTCGAGTTTGCTGATTAC
ATGAACAAGCTATATGGTATTGGTGCAGCACAGCGGGCCAAGGAAGGCCGACTACGAGCTGTCTGGATCG
ACGAGAACAACAATATTGTCGACACTTCTGGAGCAAACCACAGAGGACAGGACAAAAAGAAGGCTTTTCT
CAATTCGACACAGGCGCAACTGCCACAACACCAGGCGTTTGTACAGAATTCATCTCCACAGCCACATCAA
TACATCCTACAACAACAGCCTCAGTACTCTCAGAATTTCCAACAGCAtcaggattTGcagcagcagcagc
aacTATTTCAGCAATATGGCGTGCCACAGCAacaaTACcagCACCAGAACATTGTTTCCCCCCAGCCTGT
CTACCCCAACTCGAATCAgatgcaaatgcagatgcagatgcCAAACGTTCCCATCAATCAACAGCAGTGG
AATACTAGAGTCGACAATACAGGCAATGCTACATTCCAGAGCCCTCCAGGAGGGCAGGACCCCATGCAGA
TTCCACGGTCTATGGCACAACAGCAGCCTCTGCCACTATCGCCATCGGCAGGGCAgcagcagcaACCAAT
TGCGCAACAACTCGGCCAGGGCATCCAGAGCATGTACGCAGCATCATCTATGCAGTGA
>Tha_a00147-T1 CDS=1-2784
ATGCTACGCTCATCAAGGGATATGGAATCCGAAAAAGACGATGAATATTTCCTGGAGATGATGGCTCAAT
CGCGCAGCCAGTTAAGCCGTTATGGGGAGGTAATTAGATCCTGGACCCCGGACGACACAGTAAACAACCT
CCTATTCGAGTTCGGAGAGGCATGCATTGGGGCCGGGCTGATAAAAGAGGCTATCAAAACGCTTGAGCAC
TTAGAACTTATTCAAAGCGGCCAGCCCGAACATGACGAGCCGGCACTGCTACGGACAAAACAACAATTAG
CGTTGGCTTACCAAGTAAAGGAAGCGCTAAAAGATGTGGGAGAATTGTCAAGAAATGACCCCAATCTTTA
TGATAAGCCAATCAACCCCAAAGCTCTTCATATCTTTGCTCGAACCGAGGCCGGGAAGAGGCACGCCGAA
ACTATTTGGGGCCCGAGCATCTGGAAGACTCAACAGAGTCAAGAAGAACTGGAGCACGGAGATGATACAT
ATTCTTTCTCTTTAGTCTCCTTCGACGGCGGCTCGCCTTCTATAGCCTTTAGTGAACGAGAAGAGTCTCC
GCCACTGGCCCAGAATGAGGACGTTCGCCAAGGAGCAGTGCCTACACCGGctcagcgacaagcacaGCAC
CAAGCACAAGGGCCTCAGCAAGCACATGACAATGTCACCCTGCGAGGCCAATTATATAACCACGCCCGCC
TTGTCTATAACCGCCTTATGACAGAGGCGGCTTATCAATTTAGCGGCTCTGAAAGCATACCACAGGATAC
AGTGGATAGAATTATACAGCAGTCCTACCTGCAAGCCAAACAATCAGTTAGAGACTCAGTTCGGCGCCAA
GCTCAGCAGCAGCAACGGATAATATCGGAAGAAAGCAACTACAATACATCTCACGCGGGACAAGATCTCG
AAACACCAGAAGATATACCCGAGCTTGACAATAGACGATTTATTGAACTGATGGAGCAGCTTTTTGAGGA
AACCGATGTGGATGAGAATCACATCTTGTCAGAAGAcaaccacgcacACCAACGCAACCACGTACGCCGG
CACCTCGATGCCAGTGTAGGTCGTCAGGTTGTCTATTGCCATGCTTGCGCTAGCAAATGGTACCGCGATG
AATCAGGGTTACCATGCCCCAGATGTGGTAGCGATATCACAGAAGTCGTAAGCCCAGACAATGATCCTGG
AGATTTGAATGACGACGACGATTCGGAGCCAGAATCCCCCCCACTGCGTCGCAGATTTCCACTTCGGGAC
TATGACAGCGACCACGCTTCAGACCAGACGAAGCCTATATCGAAGAACATCTTGGAGGACCGAAACGACC
ACTTACAACGTGACGTAATTGGAAATTCGAGATCAGAGTCAACAGGTGCAGAAGGAGAACTGAAGAGCGA
TTTATCAGATGAAGAAGTCCAAGATCAGATTCCTAATGGCGAGGAATCCCAACATCAGCAGCCGCAAGAT
AATCCATATATGATACGTGATGATTTTGGGAACCGCGATGAAGGGTCAGACGTTCAAGAGGGCGTCGATC
ACGCCGACGACAGCGGACAAGGCTCGAGCCAAGCTGATCACGACCGCCGGGTGCCCATGGATCCGCCTGA
TATCGCCGAGTTCGCTTCCAAGCGCTACTTTGAGAAGCTCCGCCAACTGCAAACCGATCACCAACAGACG
AATGATGATGAATCTAATGCCACAACgaCAGCGACCGCGTCTGAATTCATCCTACCATTGCGAGATTCAT
CGAGTCCCACGGATGAGAAGCCCCACCCGTCAGCTCGAGGCAAGAAAAGTTTCCTTTCAATAAGACAAAA
AGTTGCTGATTCAAATGCCTTAAATGCAATCGCAGAGCAAAAAACAACGGATAATTCACTCCCACCCGTT
GAGGAAGATTACCGGTATACTAAAATGGAAGAGGATATAGAATCAGAGCGAGTGGTATTGAAAGAAATGT
TTAAAGTGCTGGAGGAAGAATCTTTAGCAGAAATTGAACACGCGGCCGAAGACACACAGCTCAGATTAGA
AGCGCAAGCAGTGGCTCAAACGCTGGCGCAAGAAATAGCATCATACAAGTCAGCAGTTGATGAACTAAAA
AGTCAATTCTTACGAGCAACTCAAAGAGAAGAAAAAGATGAAAAGGCGAGCGCGTGGATGAATAAAATCA
GAGCATTCGATTTCCTTGGATTGAGAAAAATGATCATAGAAATACAAAAGAAGcgagaagcacgagaaac
accagagtcacgacaggcacgacaagcacgcgaagcacgagaagcacgAGAGGCACAAATTATTCAACGC
ATAGCAAATGCCAACTTTGAGCTGAGTGATCACAAAGAGATGAAACGAAGGCTTATCGAGAGACGCGAGG
AGGCATTAGAGGCAATGCATGCAGATCGTGGACAGGAAGACTCCTCTACAGCACCTGGAGAATTGGAAGC
ACAAGATCCCTCAACAGAAGTCTCGGCAAGATCAGAAACTTCCAAATCAGAGCTGAACTATTATCAAGAG
TCAATATCAGACGAAGAAGAAAAGATAGGCGATATTCTTGAGAAAATAGAAGCACTGGAAGAAGAACTAC
GTCTCTTCCGAGCAGAAAAGGAAGTCCAGATCCCGTCTGGTAGCGAGAGCCAAAAGACTAAAACTGGCGG
TGGGCGTCCAATTTACTGGAGATGCTGTAAGTGCTCAGGAGGATGGTACAGCTACCAGATCAACGACAAT
TGTCCCATGTGCCAAAGTTGGCGTTGCGACAACTGCGAATATTCCATGAGCTAA
>Tha_a00148-T1 CDS=1-1089
ATGAAGCAGTTCAAATTTCTCCAAGACATTGAGTTGGAATCACTTGAAAATCCGTCGAAAGAATGGCCAA
ATCATCTCTTCCTTGCTCAatttGATCGATTTGAACTTTGGGCAGTGAATCTCGGCGTCTTTGTGAAGGG
CCATGGCTCTCTGGATTACAGAATTCGCGATTCCGAAAATATGAAAGAGGCCATACTAAAGATGATGAAA
AATTTAAATAGGTCACTCGATGAAGCCCTTGCCTACCTTCATGGCGATATTgaacaggaagatgaagata
cagatacagacTCAAGCTCTGATATGGAATCGGATATAGACTTGCTTCTTGATAGTATCAAGGATCCCAT
TGATCGGCTATATAAGATGGCCGTTTGGATACGAAACCCAGCAACTAGGATTACGTCCACCAAAGCCAGA
AATTTGCAACAAGTCGATGAAGAAACCAACGTAGATTTGTTCAAGTCATTTGAGAATTTCGATTATAGTC
ATGTCAGCTCTCTCTTTCTAGAATACGAAAAGAATAAAGCTCTACAAGAAAATCCAGTAGCCCAGCCTCA
CGACGCAGTTGGCAACTACGAAGCGCTTGTTGACGATCAgatgtgggagccgatcagaAAGACGTTGGAG
TTGAACAGAACAAAGATATCAAATGGCAATGAATCCTATCTGGTTCGCCGGATAGCCCGGGCTAACGGAC
TCAGACGACAGCAGTTTGCCTACTGGAGAAAGCATAAAAACAAGCTCCGCGAACACGCAACTGTTGTCGT
GGCAGCTCCGACGCATAATTTACCGACTACAGATCATATTGTACAATCGGAAGACAAGAATGAGAAAGCT
AAAGCGCCTCTCACAGTTACTACCGCTACTCAGCTACGCCTTTCACACGGAACTGGGAAAGAATTGGAGA
AAGAAAATGGCATGACTCTTGCCGTCTCGGAGTATGCTCCATCGGCATGGAATCCTAGCAAAGACATTGT
CAGCTTTCCATTACCCCCGAAACCATCTATGACTGATGAGTATTTCGAATGTCCATACTGCTATACCATC
TGTCCTGTTGCTATTCTCTCAGAAAAAGCCTGGAGGTAA
>Tha_a00149-T1 CDS=1-552
ATGTCGACCTTTGAGGCTTTCGGAATTGTTCTTCGGGCGATTCCCATCCTTATTGAGGGTGCAGACCTCG
GATATGACAAAGGCAAGCTGGCGTTGGGGAAGAGAAAATATGTCGGTCAGCTTGCAAGTGCTCTGCTGAT
GCAGCGGCAAACGGTATCGGAAACTGTTCGCCTTATCATTACGCGAAGCGGCTACAGCTATGACGAGACG
TTATTTGACGAGGGGCCCCTTGTATACTTCCAAAATACGGACATTCAGACATCGGTGGAAGCATTCTTAG
GGGACGAGAACTACAAGGCTTTGACTGCTAGTCTGCGAGATATGCAAACTACCTTGAAAGAAGTCGCTAA
ACACTTGGACGGCCTAATTCCTTCTCACAAGAATGACCCATACGATCTCATTGGCATCATAGACGCAAAT
CAGACGGCAGAAAAGCGGAAACCGGACTTAATACCACGTCTCAAGACTCTCTACATTCTCTCAAACAGTA
TTAATGAATCGCGATGGACCTGTCAGCTCACTTCCATCATCCAAAACTGCGAAGCTTGCTAA
>Tha_a00150-T1 CDS=123-1139
TGCCAAGCTAGAGAGCTGAATAGTCCGAATCCTTCAGCCACGGGTATAAAGTGAATGAAAATCCTCCTCC
CGTCAATGACAATCTTTGAATCCTTAACTGCTCTTGCCCCGCACTTTCAATCATGGCCATAACAGAGAAG
CCCATTGTTCTGTATCACTATGCACAATCTCCGTATTCACAGAGAGTAGTGTGGTATCTTGCTTTGAAGG
GGATCAAATACCAGCAATGCATTCAGCCACGTATCATGCCCCGGCCAGACATTCACCGTCTAGGCGTAAA
ATACAGGCGCATTCCCATTCTCACCATCGGCAGGGATGTCTACCTAGATACTCGCCTCATCATCACAAAA
CTCAATGAACTACAACCCGGCCAAGAAACCCTCCATCTCTCAGTTGCGACAACTCCAGAACAGCGAGCGC
TGCAGCAACTTCTTCAAGTATATATCATGGATTCCGGGTTCTCTAGAAACGTCGTGCAACTTGTTCTATT
CAACCACAAGGGCCTAAATGATCCGGCGTTTGTAAAAGATCGTGCAGAGTTCATAGGCGGCACGACGTTT
TTCCCGCGGGAGGCTCTAGAGGCGATGCGACCGGAGGCGGTTCGTGTGGTGAAGAATGGGTTTGAATTTT
TGGAGCGGACGTTGTTGTCTGATGGGAGGGAATGGCTTCTGGGAACTGAGAAGCCGAGTATTGGTGATAT
TGAGGTTGCTTGGTCGTTGGTGTGGTTGGAGAGAGTCCATGGAGCgattccggatgagtggattccgagg
gAGGAGTTTCCGAAGGTGTTTGCTTGGATGGAGAGGTTTAAGAGTGTTGTGGCGAAGGCACAGGAGGAGT
TGGGTGAGGTGAAGACTTTGAATGGGGATGAAGCTGCGGAGTTGATTCTGGGATCGGAGTTTCATGAAGT
TGAAGGCCAGGTTAATGAGGGGGATGCGCTGGTTCAGCAACTGGGGCTGAAGAAAGGGCAGTTGGTGCGA
GTTTGGCCAACGGATACTGGAGTTAACCATAAAGAGCTGGGAGAGTTGGTGAGTATCAATGagaaggagg
tggttgttgaggcgaaggcggaggaGGGCGGATCAACAAGAGTTCATGCTCAGAGACATGGATTTGCGGT
GGCAGCTTATGAGGAGTAATGATTTAGCATTGATGATGACGGATATGGATATCGCTTCTCG
>Tha_a00151-T1 CDS=69-1643
TCTAGAATTGCGAATTGGCTTTTTTGCTGGTTACAATTGCCAAAGAGCACCAATTGCTCGCATAGAGAAT
GATTGTGCGCAGCTGCGCCCGGTGCGCCTCCAGGGCCCGAGTTCTGCGGACGAAGCCCAGCATCTCCCCC
CCGCGATATCAATACCGAAGCTATGCGACACCTCACGGAGCTCCAGCACCAGCTCATGGAACAGGGGCGG
GATTGTTGGCGCCGCTTGTTAGCGAGCTGGATCGCATGGCGCCGAGCTTCGACGTTCGAGGAGAGCAGAT
CCGCATCTTGAAGACGCCGGCCGAGTTCTACGAGACGCTCAAGGACCGAATACGGAATGCCAAGAAGAGG
ATATTCCTGTCGACGCTGTACATTGGAAAGTCGGAAAAGGAGCTCATTGAGACGCTGCGGGAGGCGATGA
GGCTGAACCCGGACTTGAAGCTGAGCATTTTGACGGATGCGCTGCGGGGGACGCGCGAGTCGCCGCAGGC
TTCGTGCGCTTCGTTGCTGGCGCCGTTGGTGGATGAGTTTGGGGCTGATCGGGTTGAGATTCGGATGTAT
CATACGCCGAATTTGACCGGGTTGCGGAAGCAGTATGTGCCGAAGAGGATCAATGAGGGATGGGGGCTGC
AACACATGAAGCTTTATGGAGTGGATGACGAGATTATCATGTCTGGGGCAAACCTGTCAATGGACTACTT
TACGAATCGACAGGATCGCTACCACCTCTTTTCGTCCAAGGAGGTGACGGACTATTTCTGGGGCATCTAT
AATGGCGTCGCGTCGTTTAGTTTTCTCGTTCAGCCGTCAAAGGAGGAAGCGGCTGGATACACTCTCTCTT
GGCCAACGACAAACTCTGCCCCGTCGCCTTTGGAGAAGCCTCAGTCGTTTGTCAAGAAAACTACATCTAC
ACTCCAGTCGCTTATAGCCGCGCCGGAAAAGCAGCCGGACAGTGAATTAAAAGACACACGAGTATATATG
CTTAGCCAGATGTCTCAGGTTTTGAAACCGGATACTTCAACTGAGCTTCCGGTGGTGACGCAGATTCTCG
AAAGGCTGTCGCAGCCGGCATATGCTGGATCGTCATGGACGTTTACTGCTGGATACTTTAATCCTGCCCC
GTCATTAACTAAGTTGCTTCTTAACACGGCCTCTAACAAGAACGTCGTCATTACGGCGGCGCCCGAGGCT
AATGGCTTCTACAAGTCAAAGGGAGTTTCTGGACTTCTGCCAGATGCCTATGTGCTTCTCGCTCGTCGTT
TCCTGTATGCCGTCCAGCAGTGTGGCCGTGAGGGTGATATAACTTTGAAGGAGTGGCGTTTTGGCACAAC
TGGCCAGCCTGGGGGTTGGACATACCACGCAAAGGGCCTTTGGATAACAATGCCCGGTGATGTTCATCCC
AGCATGAGCATCATTGGCAGCTCCAATTACACGAAACGGAGCTACTCGCTCGATCTTGAGGCGGGAGCTC
TGATTGTGACTCGGAACGAAACACTAAAGGCGCGGCTCGGAGAAGAACAGGGCTGGCTGCAGGATCACGC
AGCGGGAGTCACGATGGAAGACTTTACAAGGAATGAGAGGAGGGTTAGTCTCAAGGTGCGGATTGCCATG
TGGATTGTAAAGGCTGTGGGAGGCGCCCTGTGATTGACATGGGCGAATAAATGGAGTAGCTGATTGGGCA
TTTCTTGGGATTGGTTCGGAGTGAGAGGTTTAAAAAACGAGATACCCAAAAGGGATAAAATAGAATTGCA
TAGAAATAGATGATGTAAATATTGATAGATGTCGAGGGATGATAGTATATTTATTGTGAGTCATGGA
>Tha_a00151-T2 CDS=483-1709
TCTAGAATTGCGAATTGGCTTTTTTGCTGGTTACAATTGCCAAAGAGCACCAATTGCTCGCATAGAGAAT
GATTGTGCGCAGCTGCGCCCGGTGCGCCTCCAGGGCCCGAGTTCTGCGGACGAAGCCCAGCATCTCCCCC
CCGCGATATCAATACCGAAGCTATGCGACACCTCACGGAGCTCCAGCACCAGCTCATGGAACAGGGGCGG
GATTGTTGGCGCCGCTTGTTAGCGAGCTGGATCGCATGGCGCCGAGCTTCGACGTTCGAGGAGAGCAGAT
CCGCATCTTGAAGACGCCGGCCGAGTTCTACGAGACGCTCAAGGTGCGAAAGAGGGCGCTGCGAAGAGAA
GAGAGAATTTGCCTGGGCTGATGGATTGAAAACCCGCAGGACCGAATACGGAATGCCAAGAAGAGGATAT
TCCTGTCGACGCTGTACATTGGAAAGTCGGAAAAGGAGCTCATTGAGACGCTGCGGGAGGCGATGAGGCT
GAACCCGGACTTGAAGCTGAGCATTTTGACGGATGCGCTGCGGGGGACGCGCGAGTCGCCGCAGGCTTCG
TGCGCTTCGTTGCTGGCGCCGTTGGTGGATGAGTTTGGGGCTGATCGGGTTGAGATTCGGATGTATCATA
CGCCGAATTTGACCGGGTTGCGGAAGCAGTATGTGCCGAAGAGGATCAATGAGGGATGGGGGCTGCAACA
CATGAAGCTTTATGGAGTGGATGACGAGATTATCATGTCTGGGGCAAACCTGTCAATGGACTACTTTACG
AATCGACAGGATCGCTACCACCTCTTTTCGTCCAAGGAGGTGACGGACTATTTCTGGGGCATCTATAATG
GCGTCGCGTCGTTTAGTTTTCTCGTTCAGCCGTCAAAGGAGGAAGCGGCTGGATACACTCTCTCTTGGCC
AACGACAAACTCTGCCCCGTCGCCTTTGGAGAAGCCTCAGTCGTTTGTCAAGAAAACTACATCTACACTC
CAGTCGCTTATAGCCGCGCCGGAAAAGCAGCCGGACAGTGAATTAAAAGACACACGAGTATATATGCTTA
GCCAGATGTCTCAGGTTTTGAAACCGGATACTTCAACTGAGCTTCCGGTGGTGACGCAGATTCTCGAAAG
GCTGTCGCAGCCGGCATATGCTGGATCGTCATGGACGTTTACTGCTGGATACTTTAATCCTGCCCCGTCA
TTAACTAAGTTGCTTCTTAACACGGCCTCTAACAAGAACGTCGTCATTACGGCGGCGCCCGAGGCTAATG
GCTTCTACAAGTCAAAGGGAGTTTCTGGACTTCTGCCAGATGCCTATGTGCTTCTCGCTCGTCGTTTCCT
GTATGCCGTCCAGCAGTGTGGCCGTGAGGGTGATATAACTTTGAAGGAGTGGCGTTTTGGCACAACTGGC
CAGCCTGGGGGTTGGACATACCACGCAAAGGGCCTTTGGATAACAATGCCCGGTGATGTTCATCCCAGCA
TGAGCATCATTGGCAGCTCCAATTACACGAAACGGAGCTACTCGCTCGATCTTGAGGCGGGAGCTCTGAT
TGTGACTCGGAACGAAACACTAAAGGCGCGGCTCGGAGAAGAACAGGGCTGGCTGCAGGATCACGCAGCG
GGAGTCACGATGGAAGACTTTACAAGGAATGAGAGGAGGGTTAGTCTCAAGGTGCGGATTGCCATGTGGA
TTGTAAAGGCTGTGGGAGGCGCCCTGTGATTGACATGGGCGAATAAATGGAGTAGCTGATTGGGCATTTC
TTGGGATTGGTTCGGAGTGAGAGGTTTAAAAAACGAGATACCCAAAAGGGATAAAATAGAATTGCATAGA
AATAGATGATGTAAATATTGATAGATGTCGAGGGATGATAGTATATTTATTGTGAGTCATGGA
>Tha_a00152-T1 CDS=57-467
CGAATCCGCCCAGCTCGCAATCCATCTCCGGCGGAAATTGCCCTCCAACCGCAACCATGTCGACCCTCCC
CAGGACTCTAGGCAACCTGCGCAAGATTGGCATCAAGGAATACTTCCGCCAGATGCTGTACATCGGTGAC
ACCAAATACGGTACTCTCATCGGCCAGGATCGCTTCGGCAATAAATACTACGAGAACCTCGAGGAACTGC
CCCTCCGAACCCGCTGGGTCGACTACGCCAAGCACGACTACGATGCCGCCCACATCGAGCCCGGCTGGCA
CGCCTGGATGAGCTACTCCGTCGACAAGCCCCCGACCCAGGACAGCCTCATCGCCACGGGCACACGACAC
TTTGAGCCCGCTCTTCCCAAGCCCAACTTTACCGGAACGCGAGGCGCTTACAAGCCATATAACACAGTGA
AATCGAAGCTTAATGCTTGGGAGCCGGTGGCCAAGGATCGGGTATGAGTGGTTTTTTCGTTTCTTTTTTA
ACCGTGGGAAAATATGGTGTACATATTGAAATCGCGCAACAAACgcaaacaaatcaaacaaTAGACACAG
A
>Tha_a00153-T1 CDS=296-3613
TGGATGGCCAGCCTAAAGGCCACTTCTCCTCATGCGCGTCTTGTCGGAtcatcttttttcttttttcttc
CTCCAAAGTCTTCGTCTGGCTGTTTCGTGAATAGCTTCTGCTTGTGCGGAACCTACGGAGCGCTtctggt
tgctgctcgcTGCTCGCATGGGCTCTGGTAGCTGCTGTTCGCATTCTCAAGGTGTCAGCCCATGTGAACC
CGTATAATTGAATCGATTCGATTTCGAACCTAGACAAACTCGTGTGTGGCTTGTGGAAATCGCCTCAGAT
GAGGGTCGCTTCGTGATGGCGTCCTCTTTGCTTCGCCCCCTGGCCACCGAGCTCTACTTGTCGCCATCCA
CTGCCTCTTCGTCGCGGTTCCTGCGCTCTCGAATTCAAAATGTTAAGCCACTGCTAAACTGCCGCCGTCA
ATGGCATGCCTCTGCCGGGGTCACACGACAGACTGCCATTGTCGCTGCGGCCCCCAAGTCTCTGGCGCTG
GTTCGCCATGAGTCTCCGGTCGCACGAGCGCCCGTCCTACTGCCAAAGCTGTATTCGACGGAAGCCGCTG
CTCCTGTGCCACCAACGACTCCCTACAGTCAGCTCACCGTGGGTGTGCCGAGGGAAACCTTTCCGGGAGA
GCGTCGAGTCGCATTGACTCCGACCAATGTGGCTCTCCTCCTGAAAAAGGGTTATTCCAAGGTTCTGGTT
GAGCGAGGAGCCGGTGCCGAAGCTGATTTTCTGGATGATGCATATGCAAAAGCAGGTGCAACTCTTGTCG
ACTCCGCGAATGGCATCTGGTCTGCTGCCGACATCGTGCTCAAAGTTCGGGGACCTTCCGACGCCGAAGT
TGGAGCCATCAAGGAGAACCAGACAATCTATTCGTTTCTCCAGCCTGGTCAGAATAAAGATCTCGTTGCA
AAGATTGCTGCTAGGAAGGCGACTTACTTTGCAATGGAAATGGTCCCTCGTATCTCGCGTGCTCAAGTCT
TTGATGCCCTTAGCAGCATGGCAAACATTGCCGGCTACAAAGCTGTCTTGGAGGCGTCCAATGTGTTTGG
CAGATTCCTCACTGGCCAAGTCACGGCTGCTGGCAAGATCCCGCCGTGCAAAGTCTTGGTCATTGGAGCT
GGTGTAGCTGGTCTTAGTGCAATTGCAACTGCTCGTCGCATGGGTGCCATTGTCCGCGGATTTGACACTC
GTCCCGCTGTTAGAGAGCAGATTGAATCTCTAGGCGCGGAATTCATCGAGGTTGATATGCAAGAGGATGG
CTCTGGTGCTGGAGGCTACGCCAAGGAGATGAGCAAAGAATTCATCGAAGCCGAAATGAGACTCTTCAAG
GAACAAGCCAAGGAGGTGGACATTATCATCACTACAGCCCTGATTCCGGGAAGACCTGCCCCAAAGCTGA
TTAAAATGGACATGCTCGAAGTTATGAAACCCGGAAGCGTTATTGTAGATCTCGCTGCCGAAGCTGGTGG
TAACTGTGAGGCCACCGAAGCCGGCAAGATGATTACATACAACGACGTCAAGGTTATTGGATACACTGAT
CTCCCGTCTCGTCTGCCCACCCAATCGTCTACCCTTTATTCGAACAACATCACCAAGCTCTTGCTGTCAA
TGGCACCCAAGGACAAGGAGTTTGGAATTGACCTGTCCGACGAGGTCGTCAGAGGCGCCATTGTCATGCA
AAAAGGAGAGATTCTTCCGCccgccccccgtccagctccTCCTCCAGCACCGGCTAAGCCCGCAGCTGCA
GTCGTAGTTGAACCTGTAGAGCTCACCCCCTGGCAGAAAAAGACTCGAGAAGTGGCCACCGTGACTGCTG
GAATGACAGGCGTGCTAGCTCTTGGAAAGTTTACCGGTCCTCTGTTCATGTCTAATGCCTTTACATTTGC
TCTGGCTAGTCTAATCGGTTACCGTGTCGTCTGGGGCGTGGCACCGGCGCTGCACTCTCCATTGATGAGC
GTAACGAATGCGATTTCTGGCATGGTCGGTGTTGGTGGTCTCTTCATCCTTGGCGGAGGCTTTTTGCCCG
AGACAATTCCTCAGTCGTTGGGAGCCCTCAGTGTGTTGTTGGCCTTTGTCAATGTtggtggtGGTTTCGT
CATCACCAAGCGAATGCTCGACATGTTTAAGCGCAAGACTGATCCTCCTGAATACCCCTGGCTTTACGCT
GTCCCGGCTGCCTTGTTTGGTGGTGGCTACATTGCCGCCTTGTCTACTGGAGCCGCTGGTCTCGTCCAGG
CTGGATATCTCATCAGTTCCGTTCTCTGCATTGGATCTCTCACAGGTTTGGCTTCTCAAACAACCGCTCG
AATGGGTAACATGCTTGGTATTCTCGGTGTGGGCTCCGGTGTATTGGCTAGTTTGGCTGCCGTGGGATTC
TCCCCGGAGGTCCTGACTCAATTCACCGGACTTGCTGCTGTTGGAGCCATTGCCGGTATGCTGATTGGAA
GAAGAATTACGCCTACTGATCTCCCTCAAACTGTCGCCGCTTTGCACTCCGTCGTTGGTCTGGCCGCCGT
GCTAACCAGCATTGGAAGTGTCATGGCGGACGTTTCTGACCTTTCGACTCTGCACATGGTTTCTGCTTAC
CTCGGTGTTTTAATCGGTGGTGTAACATTCACTGGGTCCATTGTTGCGTTCCTCAAGCTATCAGGTCGCA
TGGGTTCTCGACCAAAGATTCTCCCTGGCCGACACATTATCAACTCTGGATTGCTGGCAACCAATGCTGC
CACTATGGGAGCTTTTCTCACCATGGCTCCCGGTGCTCCCATGATTGCTGCTGGAGCGTTGGCAGCCAAT
ACGGTTCTGAGTTTCATCAAGGGATACACGACAACCGCCGCAATTGGAGGCGCTGACATGCCCGTTGTCA
TCACAGTGTTGAACGCCTACAGTGGTTTCGCTTTGGTAGCAGAAGGATTCATGCTGGATAACCCTCTTTT
GACCTCTGTGGGAGCCCTGATAGGCGTCTCTGGTTCCATTCTATCGTACATCATGTGCGTTGCGATGAAC
CGGTCTTTGACCAATGTCTTGTTCGGAGGCCTATCATCGCCAACGACGGCCCTAGAGTACAAGCCAGAAG
GCCAAGCAACCGAAACATCTGTGGAAGATGTTGCAGAACAGCTGGTCAATGCCGAATCCGTCATCATAAT
TGTAGGGTACGGAATGGCTGTTGCAAAGGCACAGTATGCGCTCTCAAGCATTGTCCAATCGCTTCGGTCC
AAGGGCATCACTGTGCGCTTCGCCATCCACCCTGTTGCTGGCCGCATGCCTGGGCAGTGCAACGTGCTTC
TTGCGGAAGCGAGTGTCCCGTATGACATTGTCCTGGAAATGGATGAAATCAACGACGACTTTCCGGAGAC
CGACTTGGCTCTTGTGATTGGTGCCAATGACACGGTGAATCCGATTGCCATGGAAAAGGGCAGCTCCATT
GAAGGAATGCCTGTTTTGCATGCCTGGAAGGCTAAGCAGGTGGTGGTAATGAAGAGAAGCTTGGCGAGCG
GTTATGCTGATGTGCCGAACCCAATGTTCTACATGCCCAACACCAAGATGTTGTTTGGCGATGCCAAGGT
CTCCTGCGATGCCATTAAATCAGCCGTAGAAGGGAAGCTGTAGAGTGGACATGTGAGCGTTTGGTAGACG
TGATTGCAAGGCGTAGGGATTCCTGCTTGATTTGATCATTTGTTGCATAGCAATAGATGGGATTAGATAG
TACTGGGTCTTTTGATAGTTCCATCTTGGTT
>Tha_a00154-T1 CDS=1-537
ATGAAGCTGGCTCTCGCTCTCATCACACTGGTTGGACTGGCCGCCGCCAATCCCAGACCCCAACTTCCAA
CCCCCGACATGCCTCCTCCGCCTCTCTCTTCTCACGCTCCTCCTTCAGAGACAGACGATGATCCCAAGGC
TCCGCCTacaacttcaacaaccaCTTCGACTACCAAGGGCGCTCCACCTCCAGAGCCGACCAAAGCGCCG
CCCACCCCAGACGGGCCCATCTGCGAATGCGGTTACACGTATTGCGCATCTGTGCTGATGGGCATGAAAA
AGCCCTGGTCTCAGAAGCAGCTGGGCGAGGCATACTGCGATACGCCCAACGCCAGCTGCGACAACAACGT
GCCGGCCACCAATATCACGTCTGCCCTGTACATCTGCCTCTGCGACGACCCTGATCAAGAGGTTGGTGCG
CATCTGGATCTTGTTTGCGGGTGTGACAAGTGTCTGAACATTGGGCCCGACTTCCGCGGCCGCTGCGAGA
CTCCGTGCCACGCTGGGAACTGCcagatgcagatgcagCTGCAGTGAGGGGTGtttgatgattttttgtt
tTGATGTTTTTGTGTGCTTGAAGCGGACCTTGGCCTTTACAGATTGACGACTACATGATTTGCATGTAGA
TGCGCAGGTCCGCTGCAGATGTCGACTGTTTTGATGAGTGCAGGTGCTGCAACCCGGATAATTGTAATGT
TAGTCCGACCTAATAACACTCCTTTCTAATCTCTGCAAATC
>Tha_a00155-T1 CDS=1-1026
ATGGCCGACGAACAACCACCTGCCCTCGCACAGGGTCCCACGACCATCAGGGTTGGCACGCGAAACTCGC
CTCTGGCCctggcccaggCGGACATTGTCGTGGCGGCGCTGCAATCCGTGCTGCCGGCGTATTCGTTCCC
CATCTCCGGCATGACGACGACGGGCGATCGCGACCAGAACACTGCGCTGTACAACTTTGGCGGCAAGGGG
CTTTGGACGACGCAGCTGGAGGACAGGCTCGAGGCAAACGAGCTCGACATCATCGTCCACTCGCTAAAGG
ACATGCCCACGACCTTGCCCGAGGGCCTCGTGCTGGGCTGCGTCACCAAGCGAGAAGACCCTCGAGATAC
GCTGGTGCTGAAGAAGGAGCTCGTCGACAAGCACGGCTGGAAGACGCTCGCCGACCTGCCCGAGGGAAGC
GTCATTGGCACCAGCAGCGTGCGGAGAATCGCCCAGCTCGCCCGACGATACCCTTCCCTCAAGTTCAAGG
ACCACCGCGGCAACATCCAGACCCGGCTGAGGAAGCTGGAGGAGGACCCGGAGCTGACGGGCATCATCCT
GGCGGCGGCCGGCCTGCAGCGCATGCAGCTGGACGCTCACATCTCACAGTTCCTCGAGTCTGACAACGGC
GGCATCCTGCACGCTGTTGGACAGGGCGCGCTGGGCATCGAGTGCCGAGCGGGCGACGACAAGGTGCTGG
CCGCGCTCAAGATGATCGAGGACAAGAACGCACGTCTGGCAACCGTAGCCGAGAGGAGCCTGATGCGAGC
CCTCGAGGGCGGGTGCAGCGTTCCGATTGGCGTCGAGACCAAGTGGGCTGAACCGGGACAGCTGAGGCTA
CGGGCCACGGTCGTGTCGGTCCAGGGCACAGAGGGCGTCGATGGCGAGGCAGTCGAGCCCATCACCACGG
CGGAGCAGGCCGACCAGTTTGGAGCAAAGATGGCCGCCGATCTGGTCAGCCGGGGCGCAAACAAGATCCT
GGACGACATCAAcaagaacaAGCCGGCACCACCGCCACCTCAATGA
>Tha_a00156-T1 CDS=1-516
ATGGCTTCAATTGCTtgctcgctgcgcgctgcccggcctgtggccatgcgccttgcgccCCGTGCCGCTC
CGATGGTTCGGCTGTCGATGCCTGTGAGGAGCTTCACCAGCTCCCGCATGAGCCTTGCCCGCAAGTATAC
CAAGGACCATGAGTGGATCGACCTCTCCGCCGACCGCAAGACAGGCGTCATCGGCGTCTCCGAGTACGCC
GCCGAGCAGCTGGGCGACGTCGTCTACGTCGAGCTTCCCCCCGCGGGCGAATGGACCGACCAGGGCGACT
CCATCGGCGCCGTCGAGTCCGTCAAGAGCGCCAGCGACATCAACGCCCCCGTGCGCTGCAAGGTCACCCA
CACAAACGCCCTGCTGGAGGAGAAGCCCGCGACCATCAACCAGGTGCCCGAGGACGACAGCGCTGGCGGC
GGCTGGATCGTCAAGGTCGAGGTTGACGAGGAGGGCGCGAAGCAGTTTGATGAGCTGATGGACGCTGAGG
CGTACAAGGAGTTTACTGCCGAGTAA
>Tha_a00157-T1 CDS=1-339
ATGGTGATGCTGGTTGTTTCTTCATGCATAGTCGGCACTCCCttttgtgtgtgtgttTTGTCCCGTCGAG
GAGAGCAGTTTGCCATCCTCCAGATGTCCACGTTCCAAAGATATGTTACGCCTACTCGAACTTATTACTA
CTTCTATATCAGCATCAAGCACAACAACTATCTACCTAGTCTCTCGCAAGCAATTGAAACTCATCCCAAC
ACCAAGCAAGCCCCCTTGTCACCAAACAACACAACTTCATCCTCGTCTTTtgcagatatgcaGATATGCA
TCACCTTGATAAGGAGAATACCTTGCATCGTCAGCCAATCAAAACTCTGGGTGGTCTAG
>Tha_a00158-T1 CDS=1-801
ATGTCTTCGATCCACGACCTCGCCGCCGCTGCAGTCGCCGGCACTTCGACCCCCGCGGGAGTGGGCGATG
ACAGCACCGAGACCAAGATGAGGGGCGCCTTCATTGTGCTCGAGGGCTTGGACCGGAGCGGCAAGACGAC
GCAGGTGAAGCTGCTGGAGCAGAGGTTTGTGGAGGAGGGGAGGCCGGTCAAGGTGATGAGATTTCCGGAT
AGAACGACGCCGATTGGGCAGATGATTGATGGCTATTTGAAGAGCCATGTCGATATGAGTGACCATGCGA
TTCATCTGCTGTTTAGTGCCAACCGGTGGGAAGCTGCCGCGCAAATCCGGGCCTACCTCGACGCCGGCGT
CACCGTCGTGTCGGACCGCTTCTACCACTCCGGCATCGTCTACTCAGCCGCCAAGAAGAACCCGCACCTC
CCGCTGTCCTGGGCCCGCGCCCCGGACACGGGGCTGCCGCGGCCAGACGTGGTGctgttcctggaCCTGG
ACGAAGaggccgcgagggcgCGGGGCGGCTGGGGAAGcgagaagtacgagaaggaggagatgcagcggAC
GGTGCGGGAGCTGTTTTGGGCGCTGAGCATGGGGGGGAAGGACATCAAGGGGCAGGATTTGTTGCAGCAG
CTGGGCGGGATCGAGGGCGCGTCGTGGAGGCAGGAtgaggAGGACATTgtggtggtggatgCGAGTAGGG
CGGTGGAGGAGGTGAGTGAGGCTATCTGGAGGAAGGTCAGGGCCagggttgacagggtggaggcgggtga
gATGGGCAAGGTGGTGAGGACTGCGTTGTGA
>Tha_a00159-T1 CDS=1-1164
ATGGCCGCCGTCACTCGCCAGCCCTTTGCTCCCCTTGATGGAGCTCGTCTACAGTCCCTGACAAGCCTAA
AGAACAGACAAAACGCCAACGTTTCTCCCAAGCGGAAAGCAGAGTTTCTCGAGATTGATAACTGTGAAAA
TGTCGATCCCCTGCTCTTTGCAAAACGCTCCAAGGGCGTAAGCTCAGGCACCCCTGCCAAGGATGCTCTC
AAGCCCTCCAACTTCTTCCTCACTCCCAAGATCAGCACTCCCGTCGCCAGTGCGCGATCTCTCGCCAGCC
AGAACAAGGCCTCTTCCACGCCTCGTCGCATTCTGAACCCAAAGTCAAATCTGGGCAAGGCCAGTGTCGA
CAACACGCCCAAGTCCTGCCCGGTAGCTCCCGCGGGCCGCTCGCCAACTCAGGGCAAGCGCTCTAGACTT
CTGTCGGGACGGCGTCGCGCCACTCGCCTGGACCCCCCATCATTCGCCCTCGGCGGCTCTTCCGCTCCAT
TCTCTCTCGATGCAGCCCTAAAAGGCACCATTGCGGGCTACACTCCTCGGCCATCCGTCAAGAAGCCCGT
CGCCTCCAGCCTGCTTGAGCCTGACTCCAAGGCCAGCTGGTTCTTTGACATTCACGAAGACACCCCTGAG
CAGGAGATGACCAACCTTCTACAGCACAGCACCTGCACACTCGACATCTCATCTGATGAGGAGACGGAGC
AGCGCGCAAAGCGAGATGGTGCCGAGGGACGTGACAAGGAGAACATTCCTCCTGCAGACGACGTCTCTCA
GACTTCAGCCCAGCGTGCTAGCCCGTCACCCAAGGGTGATGAGATGATTTTTGAGAAGCAGCGAGTTGCG
CTTGGTGAGATGAATGCGGCCGACTTTTATGCCGAGGGCTGTGACGAGACATCGGTGATTCTCATCCACG
AGGACGAGGAGCCAGAAGCTCCCATCGCCACTGTCTCAAACATTCCCTCCAACATCCCCGAggaaccgga
agaggaagaggaagaGGACGAATTGGAGATTCATGAAGACATTGACGCTCTCATTTCAAGATCCGACGGC
ACATCATCCAAGGCTGCTGTTTTGCAACCCATAGAAGGCACAGGCGAAAGCTTTGAACTCTGGGAAAGCA
GCAGCGCCAAAGATGAAGCTGAAAGCGTCGTTGGGAGCCCGTAA
>Tha_a00160-T1 CDS=1-987
ATGTCTTCAAAGCTTGCCTTCATCACTGGTGCGACGGGCTTCATTGGCTCGCAAGTCGTCACATCGGCCC
TTCGCGAAGGGTACAATGTGCGCCTGAGCGTGCGAAAGGCTGAGCAGATTGAGAACCTCAAGGACATTTT
CCGCGACAATGTCTCAAAGGTTGATTTTGTCGTGGTGCCAGACATCTCCAAGCCTCAGGCATTCGACGAT
GCTCTAGACAATGTCGAAGTCGTCTTCCACATTGCATCGCCCATGCCCGGAAAGGGAGCCGACCTGCACA
AGGACTATCTCGATCCAGCTGTGCGGGGGACACTCTCCGTGCTGGAGTCTGCCAGAAAGATCCCCAGCAT
CAAGAAGGTGGTTATTATGGCATCAATCCTGAGCATTGGCCCTCCTGACCTCTTTTTCAACACGGACCAA
TTTGTCCCAGCAGCAAATACTGGCAAGAGGCACGAGCTCAACATTGAGCAAATGTTCCCTGACGGCAAGG
GTGACCACGGCACAATGTACGTGGCCTCCAAGATTCTGGCCCATCAGGCCTCGCAGGACTGGGTCAAGGA
GTACAAGCCGGCCTTTAAGCTGGCCACGATCCACCCGACCTTTGTGCTCGGCCACAGCCAGATTCGCAAG
ACGGCTGGCGATATCGACGGCATCAATGCCTGGTTCTGGAAGTCGCTGCAGTCTCCGGCACCCCTCTTCC
CATCGGTGATTGTCGACGTGCGCGATGTCGCCGACCTGACCATCAAGGCCGCCCAGCCGGACGTGCCAGA
CGGCATTGAGCTGGTTGCCTCAGGCGCACCAACGACATGGAAGGACATTGCGGCGTGGGCAAGGAGCACA
TATCCCGAGCTGGACACGAAGCTGGTGGAGGACGGTCCGGTTCCCTTTAGGGTTGACAACGACGTGCTGG
GAATGAAGTGGCGGCCATTGTGGGAGACGCTCAGCGGGCTGATTGACCAGCAGCTGGCGCTACAGAAGGG
CAACTAA
>Tha_a00161-T1 CDS=1-438
ATGCCCCACTGGCTCGTCTACCACCCTCCCAACACCTACACCGACGACTCCTCCAAAGATGCCTTCGTCA
AAGCCATAACCGACTTCTACGTCAGCGTCGGCATGCCAGCTTTTTACGTCGTCGTCAACTTCATCAAAAT
CGCCCACGAGGACTTTTACGTTGGCGGCGTCCGGCGCGGTCCCAATGACAAACCTTTCATCCGCTTCACC
ATCAATCACGTTGCGCACAACTATCCCGACGACGACAAGGTCAGGCGGGAAGCCGGCGACGTGTTTAACC
AGCTGTTGACGCCGTTGATGAAGGGCAAATATGATTGGGAGTTTCACATTTCGGAGACGGATAGGAGGCT
TTGGAAGACGAATGAGTTTACGCCGCCAGAGGCTGGGAGTGAGGGCTTGAAGCTCTGGGTCAAGGAGAAT
CGCCCGGTTCCTTATTGA
>Tha_a00162-T1 CDS=1-1695
ATGGCGAAAAAAGTCTCCTGGCACGACCAAGTCCTCCCCGCAATCAACTCCCTCAAATCAGAAATCCGCA
CTCTCCAGATCAAGCCCGGCCCCCCAGACTCCCCCCTACGCTGCAAATTCCATGTAACTCCACTCGACGA
CCTCGATTTCCCTTATGAAGCCCTCTCTTACGCCTGGGGAAACGACAGTCCCAATACCTATGAAGACATC
TTCTTCGGAGACAACAATGTCGGAGTCACGCCCTCACTAGCCGATGCCCTGCGGCGACTGCGGCTCCCCG
ATCAACCAAGACACGTCTGGGCCGACGCCCTGTGCATCAACCAGACGGACAACCTCGAAAAGTCGCTGCA
AGTCTCCATGATGGGCCGCATCTACAACAAGTGCAAGCAAGGCGCCATCTGGCTCGGCTCCCTGGGCGAC
ATCACCGAGACCGACGCCCAAGCAGCCCTCGACACCCTCTCCTGGATCGCAGGCGACCAAGATCCTCCCC
CCTGGCTAGACGACGAACAGAAAAGAATCACCGCTGCATCCGCCTTGAAGACCTTCCTCACCGTATCCTG
GTGGAGCCGCATCTGGACCGTCCAGGAAGCAATCCTCCCCCCAACGGCCACCATCTACTGGGGCCCCTAC
GAAATCCCCTGGGCCGTCCTGGACAAAGCCTCAGAGAGCTTCTTCAACGACACGGCTCCAGCAATCCACC
ATGAATTCTGGGACAACGGCTGCCTCCTCGACCTCCAAGCCGCcctccgcggcctcagcgcctcccGCGA
AGAAGAGCTCTTCCAGCTCCTCTGGCGctggcgcttccgctCCGCAACAGACCCCCGCGATAAAGTCTAC
GGCGTGCTAGGTTTCCGCCAAGATGTCTCCCTTCCTTCAGTCAAAATGTGCAACTACGAAGTCGACGTGC
GCACGCTTTACCACACCGTCACAATCGACCTCATCGGCATGAGCACCGACCTGCAGCCCCTAATCGGCCG
CGGCGGCGAAGGAACCGATATCCCAGGCCTCGCATCGTGGGCCGTCGACTGGAGCGGCGTCAAGGACGAA
GCTAGACGCAGCAAGTGCAATTTCTGGGACCACCACCACTGGTGGCACTGGGGCGGCTTCGAAGCAGATC
GCGGCATGTTCGGTGTCGGCGAGGGCCTTAGAGTCGAAGACAACAACACTGCACTCCGCATCTGCGGCCT
GAAGCTCAGCCGTGTCGCTTTGGTAGAAGAGATTGCAGCTGGCGAGGAAATATCTGGCGAGGGCTCAGTT
GCTTCCATCTTCCGCTCATACGGCAACCGATGGGGTAAACTCTTGTCAAGATATCACGAGCAGTTCCCAG
ATAAGCTCTCCGACGGCGGATTGACGGCATTCCTGGGCCTCATCACAGGGAGCCTATCGCCAGATGGATC
CGACGACGAGGACAACCCCAACGAATGGGTAAATAAAATGGTTCGGTCACAGGCCATCTTCATCACAGAG
GATGGACATATTGGGCTTGGCCCCCGAAATGTTAGACCAGGTCAGGAACTCTGGATTATCGGCGGGTGCA
GGGTGCCTGTCATTTTGAATGCTCTGCCAAAGGCGTCTGATGAAGAGTCAGACCCGAGCTTGACCTTTCA
TAGCGAGTGTTTTGTCTATGGCGTCATGAAGGGAGAGGCTGTAGAGGGCCGAGAAGAAGAAGTGATAGAA
ATCTTGCTTCGCTGA
>Tha_a00163-T1 CDS=273-1112
TCCTTCCACATACTCGTGCCCATGGTTTCTTCTTTTTTCCACTTTGTTGATCCTTCACTGCCTCTTCACT
atcatcaccacaacatcgccGCCATCGGCTTTACGGGTCCAAGCATCATTCATTCCAACCAGCTGCAGTT
CCTCTCCATATGGGCATTCTAGTTGCCTTTGCTGCCATCTTTTGCATCAATTTCTTCCTCCTGCAAGCTC
ATTCTCTGCTCAGCCGCCCTTGGACAGTTTCTCGACTATGAATCAATTGCCATCACGCAACCATGTGTCA
CTGCTCGACATCTGAAGATGCAGAACTTAGCCTCCTGCGCTTCTCGCTATGCTTACCAGGTGCCGATGGC
ATCCCCAAGCCCAGAACACCCGGTGACCAACAAGTAGCATGGCTTGTGAGCCCTGCCGGTCTAGATGCTG
ATCCGTCGACACCCGAAGACTCTGGTTGGATTTGCGGCATGTATGCTCGAGCTTGGACTCGGTTGGAAAT
GGCCATATATGGCCAAGATGTGGAGGATTCTCAAGAGATTGCCTTTTGTTATGGAGATGCCATTACTTTT
GCCGCCTGCTTACCCTTCTATGGCTTCACTATTGGATCACTGCAATATGCCGTCCGCAGCTATTTTGGGC
TTGAAGGAACCCGGAGACAAGATTTCAGCGACGGCTGCTGCTTTCCACGCGACACGATTCTGAGAAACGA
GCAAGAGATTATCCTTCGTGAGAGGCTCCGCAGGGCCCCAGAGGAGAAACCGCAGCCGCCATATGGCTGC
TATGATCAAATGCTCTACCAATCCCAGTCAGagcagcaacagcaacagcAACAGCGTGCAGTCCGAGGAG
ATCAAGCCCAAGTCCCTGCCAGCGAGAACAAGACAGCGGCCACGAATACCAACGTCAAGCCTTCACCAGC
CAAAGTACACTCTGTGCATGAAGATGTTCGCCAGCCCGATCAAACCAATCGACGAGCTCCGCACACTCTG
GAAGAGGATCTCGCCACTCCGGCCAAGGCAAAACGACAGGAGCACATTCTTCATGACGACGCCGAGACAG
CAACTCCCGCGAAACCGGTGCCCCACGAATTGGGCGCAACATCGTTGAAGGCTGGGCAGTGAAAAAAACT
GAGCACATCATGTTGTTCCAGACGACAGCACCGGGTTGCAAATGGATCAAGTGAATTCGGTGGTGAAGAT
TATTCGCCTATGTACACACTCTCACA
>Tha_a00164-T1 CDS=88-3651
CTCAGCCTGATCCTCCCAACCTAGGAATCTTTCACATTCACTTTAGCATCTACCTTGCACGCAGACAAAT
TGTATTCCAGATAAGAAATGCCACGGGATATAGCAGACACCGGGATAACCGTCGTCTACGAAGCCGTCGT
CTCTTCTCCAATCGTCGATATCGTATTTGTTCATGGCTTACAGGGCCATCCATTCAAGACATGGGCTTAT
CGTTCCAAGACCCTTGATACGCTTGACTCGACAACGTCAACAGGCGAGAAAGACGAGAAAAGAAGTAGCA
TTCGTCGTATGGTCTGGAAGTCACCAAAAGTTTCACTAACAGGCGGCACGCAATCAATTGCTACTACACT
TTCTGAGGAAAATAACGACCAGCCTGGGCCCGTATTCTGGCCTACCGATTTGCTTCCCGACAAATGTCCC
GACTCACGCATTCTCACTTTCGGTTATGACAGTAAGGTTACCAAGTACAGGGCCGGTGCGATAAACCATA
GCAGCATTCTCTCCCATAGCAAAGATCTTTTATTTTCTTTATACAGGGAAAGGCATCTAAAACGCCCGCT
GGTTTTCGTTGCTCATAGTCTTGGTGGGATCGTCGTCAAGGAGATGCTCGCGAGGTCATCTTCATCTCCT
GAAGCTGAGCTTAGAGACATAGTCGAGTCAACTGCATCAATAGTTTTTCTTGGTACCCCGCACCGCGGCA
GTCAAGACGTTGCAGCACTCGGCGAAGTGGTGCGGTCTGTCGTCAGCTCGCTTGGCATGGAGACGACGCC
TGTCATTCTTGACGCCCTGGGATTAAAGACAACGGATTTAGCACGAGCACAGGAAGACTTCTCTATGCTA
TGGCAAAAGTACGACTTCCAAGTCAAAACCTTCCAAGAAGGCCTCAGCTTGGCAAAGATTAAGAAAAAGG
TGGTTCCCGATTATTCATCGCTGATTGGAGATTATCGTGAGCATGCTGAGACGCTGCAAGCGAACCACAT
AGAAATGTGCCGGTATTCAGGAAAGAATGACCCAAACTATCATAGAGTAGCCGGAGAACTTGGCTCGGTG
TACCGTTCCATCGCGAGAGTTAAAGCAACTGAGGTTCGATCAACTCGGCAAATACGATTTTCCAAGTCAG
AATCGAGTGCCGCCTCCACTAAAGGGAGGCCGGGCGATATCGCCAATGACCAACTATATGTGGCTTGCCT
TGGATCTCTGTGGTTCCCAGCCATTCATACTCGCTACCAAAGCCTGGAAAAGCCGGCAAACGAGACGTGC
TCCTGGTTATTCAACCATAAGGTGTATCGAGATTGGTTCAATAGTACGAGTAGGCGGGAGAGCTACGGTC
TTCTCTGGCTGAAAGGAAAGCCAGGTTCAGGTAAATCGACACTTATGAAAGAAGCTTTTCGCCGGACGGC
GTCGGGGCAGGCCAAGTCACACTATACtactgctgctttcttctTTAGTGCTAAAGGGGATACGCTCGAG
CGCTCGAGTCTCGCCCTTTTCCACTCCTTGCTATACCAACTTCTGCCTGGAGACAGAGCGAATCTCCAGC
GGTTCCACAAGATGTGgggggaaaaaatcaaatttatttTGAGGGGCTTGCGACAAGAGATATCCATCTG
GACAGAACCAGAGCTTAAAGCGTTCTTTGAGGCAATGATGATCAGCCAGACGAGGAAAACAATCATTTTC
ATTGATGCCTTAGATGAATGTGATGAGTCAATGATACGACCGATGGCTTATTTCTGGAGGACAATAACCA
AGTCGGCCCATGATCAAGGAGCTGATCTCAATGTTTGTCTATCCAGCAGGCACTTCCCCACAATCACCTT
GGATGACTGTCCTGAGATCATCGTTGAACAGCACAACAGTGACGATATTGTGGCATATGTGGACCAAAAG
TTTCGAGTCTGCGAGCTCAACCAAGATCAGAACTGGAATCACCTAAGAAGAAGTATTCTGAGCAAGTCTG
ATGGAGTGTTCCTTTGGGTTGTCTTGGTGGTAGAAGACGTGCTCAAAAACTGGGATGATGGCAAAGGAAT
GGTGTACCTATTCAAACTGGTTATGGATGTGCCAAAGAAACTCGAGACACTATTCTCCAGCATGTTTTCT
AACCTTGATCCCGACGAAAATCTAACAATTACCAGGCTTTTCCAGTGGGTAATCCTAGGGACGAAACCAT
TCAGCCTTCACGAGTGGCATCACATAATGGCATTCATTTGGGAGCCCTCGATTACATCGCTCAAAGACTG
GCGTCAGTCGGTCCATTTTACCGATAGCGACGAGCAGCTTGTAAAGCAGATCAGGAGAATCTCAAAAGGC
TTAGTCGAGTTAAAGAACGTTGGAGCAGGTGATTTACAAGACGAGGGGGTCGAATTAATGTCCATTCATG
CGGGAGCGGGATCGCTTAATCTGGAGCAAGGCAATACTAGGATCGTCCAGGTCATACATGAATCAGTGCG
CGACTTCTTTTTAAAAGGTAATGGGTTTTCCATGCTTGATTCGAGTCTACGCATCAACCCGAAGGGCAAT
AGCCATCTTTCAATAATCAACACCTGCCTGGACTACCTCAATATCAAAGAACTGGATGGACTCGTCAAAG
CAAGGATTCAAGCAGCTCACCGCCGCCGCGAAGACAGTCCGAAAAATCTGGAAAATGGCATTGAAAGCCC
AACTGATACCAATCATATAGCAAATGGAAATTTAACAACTTACTACAAACACCGGCCGCAACATGGCAAG
CAATCAGCGACAGGAGAAGAAAATACATCCGCATTCGAAATACTGAGATCTTTAGATAACACTATAGACG
TGGATGTCGTTGGATGGATGGCAAAGGGAGGCGCTATTCCTGGCGAGCAAGAGGAATCGGGCAGGCCCCC
CTGTGGATCCGAGACGTGCTTCTCTCAGCTGAGCCGGTCACAAATACTGGAAGACGACCCTGCTCTTCTC
TCATATGCCACATTCAGACTGTTCAATCATGCTCGGCTGGCTGAACGATGTGGAGTTGACCCAAGCCATG
TGGTAAAGCGCTTGAGTGATAGAGCAACATGGGTTCGCTGGGTTACACTCAGAGAAGACATACCAGAAGG
GACCGAAATGCTCGCTTTTGCTGCTCATATGGGCCTATCGTCGTGGACGAAGGTCAGCCATGAACTCACC
CGTGCTTCTGCGGCTGAAAACATATTGGATTCTGGCGGGATGATCCGCCAGGAACGGCGAAAGAGAGAAA
ACAAGAGCGCCAGTCGTGCAAGACGCCGTAGGGAAGCAAAACTTGAGAGACAGAAAGCTTGTGATACTTG
CCGTCGAAGAAAACGGAAATGTCGTCCATCGACAGAAGATGAGACTCAATGTGATACTTGCATTCAGGCA
AAAATGGAATGTAAACCCCACATACGGCAATCTAACACACAGCAACTTAAGACTAGCATCCACGACTGGT
CCACTGATACTATTGACAACCCGAATGAAGATTTTTCTAGAAGCGACCTTCTACAACCCAATAGTAATTT
TCCCGACTTCGACATTTCCGCCGACAACTTGGGGCAATCTACTATGGACTATGACGTTGGCTGGCCTTCT
CCGTCTTCCGTTCCTGGTCGACCTGGAAGCGTCGCAAGTTTTAGCTCTGCGGGTAGCCACAATATTAATC
GCTGGGTATAACTGCTTGTATTGTCTTGTTATTTATCTCTTGTATTAAGGCATTTCGG
>Tha_a00165-T1 CDS=1-1338
ATGGGCAGCAACCGTCATGGAAAGAAGCGGAAGATCGACAAGTTTAGACAAAAGGCCGAGTCCATCGTCG
AGGACAGGCTTCAAAACAAGAAGGCATATCTAGCCCTAACTGAAAAACGCGTCATCGATCTCAACTATGT
ATGGCACACTGGAAGCCTCGATCTGGGGGAAGACGAGTACCGGTCCCAGATTAAGCAGTTGGAAAGTTTG
ATCACAGCCTTGAGAGGAGATATCGTTGTTATCCAAACCTTTCGTCACGAACTCAGCGGTAGACTCATGG
ATAATATGATTTGGCAACATGACGGTCAGAAGACGGATGGGGTCTATCTGGGTCTTTTGATCAGTCGCTA
CAAGGCACCTGAAGTAGCAAGGCTGTCTTTGTTTGCTTCAAGAGATACTAATGCCCAAGAAAGGTTTCGA
AAGAAGGTTTTCAAGGCATATGATGCAGTAGATCGGGATTCGGAGTGGTGTGTCATCTCTGGGAAATACT
TTTACAAGTCCCTTGTGAGGGTAGTCCATATTGTTGGGTACAATGTGGGCGAACCCTCTGCGCGGCACCT
GTTTGGGCCACCTGGCGACAAAGATGGCCACCTGATGGCAGATAAGAACGGCATCCCAATGCACTACGAG
CTCAAAAAGCTTTTCGACGATGCACGCTTGGTCATCGTACCAGAGGTACAACCAGATGGAAACCCACGAA
AAGGCTGTTGGAAAGTACATTACCTCGACGATCCCGATACCTATGAACCGTCTCCCTTTGTCCCATCTGG
TCGTGAGCTTCATGGGCGCTCGTTGCAGTTCCGGATCGACTTTCGACCCTCTGATCGATACTTATATTTT
GCGTTTTGTATGAGTATATTGAGGAGACAACGGCACGAGGTCCCCGGTTGGTGGCGGGATCACCTTGTTG
ATGGCGTCGGAAAGGCTTGGGCAACGCCGGGCACTTACTTGTGCACTTTGACTCTTCGGATACTTGCGTA
CCACGTCGGTCACTTGACCGAAAAGGAGGCGGTCGAATTTGCACCTGGACCAGCTGATGAGGATGAAGAC
GTGGAGATGGAAGATGCCCACGTCGACCTGTTAGTCGCAGCCTACCGTAACCAGCATTCGCTCACTCCTG
TTGCCTCCAAGGATAAGTGTCTCCCGAGACGCGATAAGCGAGATAACGAGAGATacgaggaggataagga
ggatgagggagacgaggaagatgacgaggaggaggaggagggagatgaggaggatgagggagacgaggaa
gatgacgaggaggaggaggagggagatgaggaggatgaggaggatgaggaggatgaggaggatgaggagg
ggggataa
>Tha_a00166-T1 CDS=1-489
atGGCTACTCCCGACAAGAGGCAGTCTACTGCCAGCGTTGTTCTCACCAGAGAAGTCACCGTCGAGATTT
CTGTGCCTGACAAGGCCCTCACTCCTACCGTGGGCGTTTATGCTGTGCCGACCAATGCCACCTCGGTCAC
CAGCATCACATCCAACCCAAACTCGGACAAAACGACCACCAATCCCTTTGACGCCGACATCGAAGCTCTC
AACTCTCACAGCTCCTTTGACAAGCCCCTCCGAAAAAGCATGACGCTGGATGCCAAGAAGAATTGCCAAG
TGTGGCCCGGAAAGGACCACTGGGAGAAGCAGGCCCAGCAGACCAAGGTGAAGCGAAACAACTGCGCCTG
CATGGCCAACCTGAGCCCGCGCAACAAGATCATTGCCAAGGTCCTCAtcatcgtcctggtcgtgggagtc
gccgtcagcgtcggctttggcatcagCAAGCCGCTGGGCGCACCGCTCTGGGGCGACAAGTCCAACTGA
>Tha_a00167-T1 CDS=1-804
ATGGAGGGACAAAGACCTTCCACCGCCTACCTGGTCGTCGCCATCATCatggccgtcctcatctttctca
acatcctcatcggcatcgtcTATCTGCTCATCCCCAAGGACTGCATCCGCTGCGGCCCCGAGAACCAGCa
gcctcctcgtcgTAACTTGAACAACCTTGCTCCTGCATACAGCCTTCGCTCCATCTTCGTCTCTGGCTCC
CACGGTCGTCGCGTTGCCATCATCAACGGCTTTGTTGAGGTGGACGATGACTTTGATGCTTGGGCGTACT
GGGCGACGGACTCGGAAGAAACGCTTGGGGGAATCACTACCCATTCGCAGACCCAGCCTcaaggtcagaa
tcaggttcaatctcaggctcaatctcagCAGTACCCCATCGGTCTTCACAGAGATGCAGGTGCAGGCATA
GTCAGCACCAGACCATCTGCCGCTGCCGAGTATGGCTACCAGCACCACAACGAGCGCATGGAGATTCCCC
TCGAAGGCACTGTTGCCAGAGTTCCTGCCCACAGAACCAGTGGTGGATTCGCCTTTACCGAGTACGACTT
TGAGCCGCCCATGGAGTACGCCGCTGAGCGAGCTGCGTCGCGTCATTCCCACCCTCTTGCTCGTGGTAAT
GAGATCGAACTCCCGCAGACGCCTACGCCCACGGTGCGCACTTGGGGAAGAGACAGCGACGCTACCATTC
GAGCTGTCGTCGATAATCCCCGAATGAGCGTTGGTGGCTCGAGGCCCAAGAGTTACCGCCCTGAGAGACA
GGCTTCGAACGATCCTGGCCGTCAGGGCTATTGA
>Tha_a00168-T1 CDS=1-888
ATGGATATTTCCCAGCAGCAAGACTTTCTCCCCCCTCACGAGGCCGACATCAGCCAGGGCCCCGACGACA
CCATGGGCGGCTTCGACGGCGCTTCAGAGGCCGcttccagCAACGGCTTCCACCACCAGCAGAGCCACTC
GCTCGACCACAGCCTTGCCGGCAGCCTGAGGCAGGATGAAGAGTCCCCGAGCCGACAGACGCCGCCCGTG
TCGGGATCGCTTTCAAGGCCAGCTAGCGGCTTGTCAAACCCGGCACCTCCGCCATACAACGACTACCGGC
CAAGTTCAGGCGACCAATCCAACGGCCGGAGCCACGTGGTGATCAAGGTCGGCATGGTTGGCGATGCCCA
GATCGGCAAGACGTCGCTCATGGTCAAATACGTCGAGGGGAGCTGGGACGAGGACTACATCCAGACGCTG
GGTGTCAATTTCATGgaaaagaccatttccatccgCAACACCGAAATCACCTTTTCCATCTGGGACTTGG
GCGGCCAGCGCGAGTTTGTCAACATGCTGCCGCTGGTGTGCAATGACGCAGTCGCCATCCTCTTCATGTT
TGACCTGACGCGCAAGAGCACGCTCAACAGCATCAAGGAGTGGTACCGCCAGGGCCGCGGATTCAACAAG
ACGGCAATTCCCGTCTTGGTCGGCACCAAGTACGACCACTTTGTCAACTTTCCAATCCAGGACCAAGAGG
AGATTTCCAATCAGGCGAGACGATTTGCCAAAGCCATGCGGGCATCCCTGATTTTCTCAAGTACAAGCCA
CAGCATCAACGTACAAAAGATTTTCAAAATTGTCCTTTCCAAAGCGTTTGATCTCAAGTGCACCATTCCC
GAAATCGAAAACGTCGGCGAGCCATTGTTATTATATCAGTCTGTCTGA
>Tha_a00169-T1 CDS=429-1223
TAATAATAAAAACGGGGCCCAGGATTCCAAGTGCGGTCCTGCGTCCAGTTGGGTGTTGAGGTAGGATCGC
CGACTTCCGAAGCTAGAGGGAATCAGAGGCTGCCTCTTGGATGATCAGTCCCAAGAATAAATTCAAGTTT
AAAGCCCAGTAGAGCATTAACAAGCTTAGTGATGTCAGTTGGCATTGCCTAGCGCATCTTTGAGAGGCCT
GCTTGTGTTGTAACGGCAGACGGGCGATGAGGATGCGTCCAAAGTAGGGGGTTAGCACATAGTATATGCT
GCCGATGATCCGATGGTGGTCGCGCTCGGGCAGTATAAGGGCAGCACACCTCCTTTGTCGTAATCTAGCT
TTCTGATCGGTACTAAGACTGTAGTACCGACGTCTTTAAAAAGTAAATTATTACAGCTTTTCGTCGAGCG
CCGTCAAAATGGGCGGAGTTCCATCAATCCCCACCGACCGGACCCGGACCGTGCAGGTCATCGGCGCCGG
CTActcccgcaccggcaccgtatccatggccatggCCCTGGAAAGGTTGCTTGGAGAGCCGGTGATGCAT
GGAGGAACGCAGCTGTTTGGCCGAGAAGACGCCTATGTCAAGCTTTGGTGCGATGCCTTCGCCAACCGCG
ACAACAAGCCTGTCCTCATGAAGCTCCTGTGGGAGGCCACGGCCGGCTTTGCTGCCGTCACTGATGTTCC
CACCAACGCCTTCATTGCCGAACTAGTCGAGCTATACCCGGATGCCAAGGTGGTGCTCGTGACGCGGGAT
CCGGACCGGTGGTTTAATAGCATGCAGACACTACTCAAGGACGGTTATGGGTCGATGTCGGTGCTCAAGG
CGATTCTGTGGCCATGTCCTGGCTGGAGATGGGCGCCAACATGGTTCAGATACCTGCAAATTGTAGAATC
AACCCGTCTTGGACCAACAATGTCTCGAGAATCCATCCTCATTCACAATGAATGGGTCCACAACCATGTT
CCCAGAGATCGACTATTGACCATGGACCTCAAAGAAGGCTGGAAGCCACTGGCCAAGTTTCTCGacaagc
cggttcCCAACGAGCCATTTCCTCACGCAAATGATGGTGAAGCTATGCAAAAATTTGCCAAAGGGGTATT
TCACACGGCGATGCTGATTTGGCTGGGCATTTTGGGGGGCGTTGGCTTGTTTGCGTGGGTTGGGATGGCA
GCTTGGAGGAGGTCCTTGTTGTCGTCGGTTTGATGAAGGTAATGTTCATCTACATGTACAGTATAgaatg
>Tha_a00170-T1 CDS=407-1270
CAAAGCCACCGGTCCGGAGGGCTAAGCAGCCCGCAGTGGGGGGGAGTTGTCCCGAGTCTGGAAGCTCAGC
TAATATTTCAGctactactactACTTAGTAAATAGTAAGAGTCAGAGGCCAAACTCGCCGAGCTACATCC
GGATGGATGACTCtttttttttCTTGCTCCAATTGgttttttTTAAGACAGCGCCGGCGTCGAACTTTGT
TTTTCACTCTCTTCTTTCTCCTCGTTAACTGCTCAATTGAAATTGAAAGCTTTCCGTTTAGCTGTTTGCC
GATCTCCAGTGTCTGACGTAGCTCGTCATCGTTAGCAATCTCGACTCAACTCGAGATTCTCTCCTCTGCG
ATATCGCACTCGCCCAGCAGCAAATCTTGCGCTTCAACCCGCGAAATACCGTCGCAATGGCTTCCTCCGG
CCACATCCTCACCCTCAGCTGCCCCGACAAGCCCGGCATTGTCCACGCCGTCACCGGCATCTTCGCCGCA
AAGGGCCACAACGTGCTCGACCTGCAGCAGTTCTCCGACCCCGTCACCAACAAGTTCTTCATGCGCGTGC
ACTTTGGCCCAGCCCCAGACGTTGCCGATGCCTCGTCGACTGAGCACCTCGAGCCCGACTTCCAGGCCCT
CGCCACCGAGTATAGCATGACGTACAACTTCCGGCCCTTGAAGCGCCGCACCCGCGTGCTCATCATGGTG
TCCAAGATTGGCCACTGCCTCAACGACCTGCTGTTCCGCATGAAGACTGGCCAGCTGCTCATCGAGGTGC
CCATTATCGTGTCCAACCACCCCGACTTTGAGGCCCTGGCCAAGAGCTACGGCATTGAGTTCCACCACAT
ACCCGTGACCAAGGACACCAAGCTGGAGCAGGAGGCCAAGGTGCTGGAGCTGATCAAGCAGCACAACATT
GAGCTCGTTGTCCTGGCTCGATACATGCAGGTGCTGTCGCCCAAGCTGTGCGAGGAAATGTCCGGAAAGA
TCATCAACATCCACCACAGCTTCTTGCCCAGCTTCATCGGCGCAAAGCCTTACCACCAGGCTTTCGACCG
CGGAGTCAAGATTATCGGTGCCACGGCGCACATTGTCACGGCCGATCTCGACGAAGGCCCCATTATCGAG
CAGCAAGTCACCCGGGTCGACCACAGCATGGACCCCAAGAAATTGACAGAGGAGGGATCCACGGTCGAGA
CGCAGGTGCTGGCGGCGGCTGTTCGCTGGTATGCCGAAGGAAGAGTATTTTTGAACGGACACAAGACGGT
TGTGTTCTAAATATGATGAGTTTATGAGGGAGAAAAAAGCGACACGACAGAACGTGTAAGCGTATATATC
TGGCGATGCATTAGCATCCGTACATAGTCAACACCTGCTCTTACATACCCCCAGCGACATTGGTCTCACC
ACTTCCATATGCTCGTGAAAACCCCACTGATGTCTTCATTACCCGGCTCGGGCAGCCACAAGTCAGGGCT
GCACAAAGAGCGACGTTGGCGAATCAACAAAGGATAATCTCAG
>Tha_a00171-T1 CDS=245-1534
GGAAAAGGTTGTGGTTGACGTCAGGAGGTGACGATCCTGGTGTTGGTGGTTTTGGGTGCATGTTTGTTGG
AAGGAGTGTAtcatgatgatgagtttgggtttgggtgctggtgctggTGCTGGGAGATAAAGGGAGGTGC
CACGGCGTTGACTTTCACTTGGACTCGGCTTGTTCTTCTCAACCTCTCATCGCTTGATTTTCTATCATCC
ATATTGGGGATTGCTTGCTTACAAGTCATCGGCCATGGCTCTCTTTGGAAACAGAGCTCGTGCTCCTGCG
GGACAGGCCCCAGCAGCCAACACTGcaactactacgccgacgacgacgaCAAAACGCAGATGGGGACTCG
GCCgtggtggtggtggaGGATTTGGTCGTGGTCGCCAACACACTCCGTATGCGATGCACTCGCGCCCTAG
CTTTGGACAATGGCTCAGGGTCACTTGGTTGGACATCCTGACCATGGTGGCTATGGGAGCCATCGGCCTC
GGTGTATACGAAGCCAAACCTGCGCCGACACGCTCGTTCCCCGTCACCTTTTCCGATGGAGAAATCGTCT
GGCCTGAATTCGGCTACCCTCTTCGAAAGGAGATTGTTCCCATTTGGCTGGCAGCTTTCCTCGCCTCCAT
TATTCCCAtcttcatcatcCTCGTCATGCAGATCCGCATCCGCTCATTCTGGGATGTCAACAACGGTGTC
ATCGGTCTCTTGTACTCCCTCATCTGCGCAGCCGTGTTCCAAGTGTTCTGCAAGTGGCTCATCGGAGGCC
TTCGCCCACACTTTCTCGACGTGTGCAAGCCGGATCTGAGCCGTGTCACAACTTCAGGACTAGACAGGAC
CGGATTCCAGCAGATCTACTTCACGCGTGATATTTGCACCGGAGACCCAGACCAGATTGACGACAGCCTG
GAGTCGTTCCCCAGCGGCCACACCACCGCGGCTTTCGCTGGTTTCGTCTACCTTTCTTTGTACCTCAACG
CGAAGCTCAAGGTGTTTGCAAACTACCACCCGGCCATGTGGAAGCTCATCGCCGTCTACGCccccatcct
cggcgcggTCCTCATCGGCGGTGCGCTCACTATTGACGAGTTCCACAACTGGTACGACATCGTCGCCGGA
GCTATCATTGGTACCATCATGGCCTTTTCCGCATACCGCATGCTGTATGCATCCATCTGGGACTGGCGCT
TCAACCACATCCCCCTGAACCGTGGCGTGGCATTCCCGTACACCGTCGGCAATGGCGACTTGTTCGACTC
TACATTCACAAGGCGTGTTGGATGGGGCACCGAGAGCTTTGCTGGAGGCACGACTAACGGTGTCGGCAAC
GGATATGGACACCATCACGGCAAGCATGAGTAtggatacaacaacggtgctggatataccaacggtgccg
gtcatactaatggcgctgggtatactaatggtgctggaTATACTAATGGCGCTGGACCCGCGGCCAATGG
AGAGTATGCAAACCCGACGATGCCTCGACGGGCGGTTGGGCACCCTCCGGAGCAGATGGTGTAAGATGTG
GCCATGAGGAGTTTTAAGTTACTCATTTTGCCAATGTCGTTGTTTTGAGAAACGCTTCttttCTTTTGTG
TTGAACGAGAGATTGAAAACTTGGGCGTGCTGTGGTGTTGTTCGTGTTATTGCATCTGGATATGCGTAAT
GAGCAATGATGCTAATGAGGGCGTGGCTTTTCTACTTTTCTACACGGTTAATGTTTTATAATACCCGC
>Tha_a00172-T1 CDS=779-3037
gtcgtggtggtggaggagATCgaggcggaggTTCCTTTAgaggaggaggaggaggaggaggagaccgggg
aggaggAGGTTCTTTTAGAGGCGGGCGAGGTGGAGGGCCGCCTCAAGTGTTTTCGTGAGCACCAACATTC
TCATTATACACCACTTTCATGGGACTATAACCACTCATTACAGCGGCTGCCACAGTGTTCCCGGCGGAAT
CCCCGCCCCCGATAAGACCGTCACCAGAACGGAAGATGCTCTTATAGCTCCGGCCAAATCAGTCGATCTG
AGTACGCTCGGCCTACAAGATGTTCTCCCTCGGCGGCCAGCATACGGCACCAAAGGAGCAGAGGTTACCC
TGTGGGCAAACTACGTCTCCTTGACCGCATCGTCCAAGCTGGTCTTGTACCGATATGAGATTTCCGTCAC
CCCAGCCGCAGCTGGGAAGCTGACACAGGTTGTTCGCTTGTTATTGGAAGCACCAGAGCTGGCCGAGTAT
AAACATGACCTTGTGAGCGACTTCAGGAAAACCCTCCTCAGCCGACATAAATTTAGCGATCGGACCATCA
ACATCGCGTATCGATCCATTGGAGAAGATGAACCAAAGGAAAATGGTGTTCAGTTCCAGGTCAAGCTTCA
ACTGACCAACACCTTGGCCACTTCAGAATTGATAGAATACCTCACGTCGACGAACCCATCTGCCCAGTAT
GACGAAAAGCTGCCCCTCATCCAGGCTCTGAACATCTTCTTGAAACACTACGCCAAGTCGGGCGACAACC
TCGTCTCCATGGGGTCGGCCGAAAGCGGATCATCCAAAACGTTTGCCATAGGTCAATTGTCTGATACATG
GGACCTTGGAAACTGCCTCACTGCTATACGTGGCTTCTTTGCCAGTGTCCGTGCGGCTACGGCTCGTGTG
CTTGTCAATATCAACGTCAGCCAGGCTGCATTTTTCCAGGAGGGCCCGCTGGATGAATTCATTCTCCGCC
TAGGCACTCAGGGGGGATTGCGCAAGTTGCAGACATTCATCCATGGGATTCGGATCAGAGTGACTCACCT
ACCTGACAAGCTAAACAGACGTGGTAAACCCGTTTCGCGAGTGAGAACCATTGGGTGGTTGGCGGATAAA
AACGATGGACAAGGCCTCAAGAACCCCTCTCGAGTAAAAGCGTTTGGAGCTGGGCCAAAGGATGTTCAGT
TTTGGCTCAAAGAGGATTCGAAAGATACAAAGAAGCAGGGTGGGAAAGGCGCCAAAGCTCAAGGAGGACA
GTACATCTCTGTCTATGACTTCTTCGCCAAACAGCATAACATCCATATCCAAGATACTCGGCTGCCCGTC
ATCAATGTCGGCGATAGAGCAAATCCCAATTACTTGCCGCTCCAGGTTTGTTATGTGCTGCCTGGCCAGC
CGTGCAATACCACGCTCAGCACGGCCCAGGCCCAGCAAATGATCAGGTTTGCTGTTCGTAAGCCGTTCGA
CAACGCTACGTCTATTGTGACAAAAGGACTGAAAATTGCGGGCCTGTCTTCTGAAACCAACCCATTATTG
GCCCAATTTGGAATTGATATTTCTCAGGACCTCATTACCGTTTCGGGCCGCGTTATCGCTAGCCCAAAAG
TTGGTTACGGCCAGAATCGACAAATTCCCACGTTTGGGGGCAGCTGGAACATGCTACCAAGGGACTCTCC
GAGTCTCAAATTCAGCAACGCCGGCAGTATGCAGAAGTGGTCTTGTGTCTACATTGAGATGCCCAACGAC
TATCCGCACGCCCAGACATTCACCAGTGCAGGCCTTACTGAAGTCTTGCGCAGCTTCCATGCCGTGCTGG
GCGATACTGGCATCGCTGCCAGCCCGccgcttcaaccgtttcaacGCCTTCAACTTAGTCATAACGACGA
CCCTGAACTCGAGGCGTTGATGAAGCGTGCTGCATCGTCGCTACAGCTGCTCTTCGTCATCCTGCCCGCA
ACTCCTATTCCGTTGTACAACCGCGTCAAGTACCTTGGCGATGTGAAATATGGCATCCATACCGTTTGCA
GCGTCGGCACCAAGATTGCCAACCCCAAGGGCCAAGACCAGTATCTTCGCAATCTCGCGCTCAAGTTTAA
CCTAAAGCTAGGCGGCAACAACCATCTCGTTGATCCCACACACTTGGGATTCATTACTGAGAATAAAACC
ATGATTGTTGGTATCGATGTAACTCATCCGACGGCCGGAAACAAGCAAGCCCCCAGTATAGCCAGTATGG
TTGCCAGCATTGACCAAAAGCTCGGCCAGTGGCCCGGTATCCTCAGCATCCAGCCTAAAAGTCGTCAGGA
GTTGGTTGCGGATCTCACTGAAATGCTTAAATCGCGCCTGCGTCTGTGGCGCCAGAAGGGCAAGCACTCA
GAGTTTCCGGAAAATATCATTGTATACCGTGACGGCGTCTCAGAGGGGCAGTATCAGCCGGTATTAGACC
AAGAGCTCCCGTTGCTACGAGCCGCCTGCAAAGAGATCTACCCGGCACCAGATCAAAAGAAAGGCTTGCC
ACGCATGACTGTGGCCATTGTCGGTAAACGCCACCATACTCGCTTCTACCCGACTACAGCCGCCGATGCG
GACAAGGGGGGGAACACTAAAGCTGGTACTGTGGTTGATCGGGGCGTCACAGAAGCTCGCAGTTGGGACT
TTTTCCTCCAGGCGCACACAGCACTACAGGGAACGGCTAGACCAGCGCATTACTATGTTGTGTTGGATGA
GATCTTTCGCGCAAGATACGCGAAGACACCTGGAAAGAACATAGCAGACGAGTTCACGAATCTGACGCAG
AGTATGTGCTATGCATTTGGTCGAGCCACCAAGGCCGTGAGCTACTGCGCTCCGGCATACTACGCGGATG
TCTTGTGCGAGCGGTCGCGGTGCTATCTCAGCAGTTTATTTGAGTCGCCGCCTGCTTCAGAAGCGACATC
GGTGGTGGAAGGCGCTGCGGGTGGTCTCAATACTGGGGCATTGCAGCAGGAGGTGCAGGTCCATGAGAAG
CTCAAGGATAGTATGTTTTACATTTGAAAGGAATTGCAGATTGTCAATTGGACAGGGACGGACTATGTTT
GGAAATTTCTTGAGCGAAATTGGATATCATTACTACTTCTTGTTCTATCATACCACGAATAGCAGATTGG
ATTAAAGATATTTTTTGGATTACCTCGTTGATGATCAATTGTCGATTGGAGGAGCACTTGGATGATTGAA
TgagttcggtgAATTCGGTGAGACGATAGCCGGTCGGTGAAGCAGCCCGAAAGTGGATGGCGGGTCGAAA
TCTCGATGACAATGACACGCGATGACGTTTTGATTGGGCTTCTCGCAACCCCCACTCGGAGCAAAGGTGC
CGCCTAAACAACGTTACTGCCAAGCTTGTTGCACGTATGACGCTATTCACGGCTGTGGCCTCTTTGATTT
GCGGGAGCGGACAGGGGGGACAAGCCAAGTgcaggacaggcaagGACAGGGCAGCGGGATGGCAACGGTC
CAGGGCTTGCCAGGGCCACTGGAGCGGGTG
>Tha_a00173-T1 CDS=72-1646
GCCTCATCCATCCAACGGTGCCGTGACAAATCCGCAATTGCTTCAGCGAGGGCGCCAATACAACCGTCGA
CATGGTGTTGCAAGATCTCGGGCGTCGCATCAATGCGGCCGTTTCAAACCTCACGCGAGAGCAGAATCTC
GACGAAAAGGCATTCGATTCTATGCTCAAGGAGATTTGCGCCGCCCTTCTCGAAGCCGATGTCAATGTTC
GACTCGTCGGCCAACTCCGAAAATCGATTCGCAGTACCGTCAACTTCAAAGAACTGCCTCCCGCCGTCAA
CAAGAAGCGTCTGATCCAAAAGGCCGTTTTCGACGAACTGGTCAAACTCGTCGATCCCCATGCCGAACCT
TTCAAGCCCAAGAAGGGCAAGTCGAATGTCATCATGTTTGTCGGTCTGCAGGGTGCCGGTAAGACGACGA
CGTGTACAAAGCTGGCGCGACACTACCAGACAAGAGGCCTGCGGGCGTGCTTGGTTTGTGCTGATACGTT
CCGTGCTGGTGCCTTTGATCAGTTGAAGCAGAATGCGACCAAGGCCAAGATCCCGTACTACGGCTCGCTT
ACGGAGACGGATCCTGCTGCCGTTGCCCGAGCTGGTGTTGAGCAGTTCAAGAAGGAAAAGTTCGACGTCA
TCATTGTCGATACCTCGGGTCGACACAGACAGGAATCCGCCCTGTTCCAGGAGATGATTGACATTCAGGC
GGCAGTTACCCCCGACGAGACTATCATGGTACTGGACGCCTCAATAGGTCAACAAGCcgaggccCAGGCC
AAAGCCTTCAAGGAGGCCGCCGACTTTGGAGCAATCATCATCACCAAGACAGATGGCCACGCCCATGGTG
GTGGTGCCATTTCTGCCGTCGCCGCTACACACACACCCATTGTATTCATCGGTACTGGAGAGCACATGCT
GGATCTGGAGAGATTTGAGCCTCAACGATTTGTCCAGAAGCTGCTGGGAATGGGCGACATGGCCGGACTG
GTTGAGCACGTGCAGAGTCTCAACTTGAATCAGAAGGATACCATGAAACATCTACAGGAAGGTATCTTTA
CGGTGCGAGATTTACGAGACCAGCTATCCAACATTATGAAGATGGGACCACTATCGAAAATGGCTGGCAT
GATTCCTGGCATGAGCGGCCTCATGCAGGGTATGGATGACGAGGAGGGAGGCGCAAAGCTAAAGCGCATG
ATTTACATCTGCGACTCCATGACAGACAAGGAGCTTGATTCTGATGGCAAGATCTTGATCGACGAGCCAA
CCCGCATGACACGTATTGCTCGAGGATCAGGCACGTCGGTGCGCGAGGTGGAAGATCTCCTGACGCAGCA
GCGGATGATGGCCGGCATGGCTAAGAAGATGGGCGGTAACATGAAGAACATGCAGAGAGCACAGCAAGCC
ATGTCGGGTGCAAATAAGGCGCAACAGATGGCTGCCATGCAGAAGCGACTACAGAGCATGGGCGGTGCCG
GTGGTGCTGGAGGCATGCCAGATATGGGATCATTAATGAAGATGCtcggcggcggcGGCATGCCTGGTGG
AATGGACATGCAGGCAATGATGCGACAGATGGGCATGGGCGGTggcatgccgggaatgcctgggatgccc
ggTATGCCAggaggaggAGGCCGTGGACGGAGGTGAAGGGAGAGCGCCTGTGTCGCCGTGTCGGGTATTT
GTTTTCATTGTATCTCTGTTTCGGAGCTCCGGTAGGTTGGGCAAGTTTATGGATGACGGCTGGTTGCTAG
AGCTCATGTGCATAGGTATCGGCGTTTGGGCAGTGATGAAATGATTGAATGGTGGCAGCGAGGGAAGAAG
CGAGATGTCAAGTTACACAGCGTTGGCCTCTTGTTTGTCAGCGATCATGGACGCTTGCTTTGCTTTCTTG
AGGCCGGCCGTCATGAGGATATACCAAAGAGAAAAACTTAATGTTGATGCCTTTTTGATGTGTTTGCTTC
TTGATATCAGCAACAAACTTACTGTATACGGAGTTCATGGTGTTTTGGTGGTGCGAAATGCTGGCTTAGT
CAACCTGCAGCACAAGCTCGTGACCCCCGCACGCCTTAAATGCTGGACTCGCGATAAGCCCACTTTTGGC
TCTGATGGGAATCCCTCCATCCGCGACGGCTCCGGAACTAAGAAATCGCCCCACCGGTCCCAAACTCAAC
GGATAGCTTATAAGCTAAGAAGAAGATCAGAGTGTCGTTGCAAATGTCTTCGAGAggaagaggtagaggc
ggcggaggatatcaagatcgtgg
>Tha_a00174-T1 CDS=364-2985
CAAGAGTCTGCGCGAAACCAGAACCAATTGGGGCAAAATGGCCAAGCCTCATGCCATTTAGCATCGACTT
TCTCCCCGCATTCTGGGACGGGCACCAAGTTGCGAACGATACTTGTACTGTACTGGATGATTGCAGTTGC
TCTTCGTTTCGTGTTTCATAAAAGGCACGGCCGTCCAAGTCCAGGCCGGAGCTGATGCTGGGTCCCCGCA
TAATAACCAGTCGCCAATCCGTCGGGTCCCCGTTGCGTTTACCCCCTGAGCCTCGTCTCTCTCTCCTTGA
ATTCGTGCCCGGATATTTCAGCAAGTCTCCATCTTTTACGGGCAGAAGGGCAAGCCAAAGGTGGATTCCG
CACGAACGAAAACATGGCAGCCGAAGCCGACGGTCAAGAACGGGATCGCCCTGAGCCTCTTGTCGCGTCA
TTGATGCACCGCAGCGAAACGCCAGACACGGAGCACGCCCGCCCACGGAAACGGACCCGTAGGGCTTGTG
ATAAGTGCAGTGCTTCGAGGACGCGATGCGATGGAGAATGTCCTTGTCGCCGTTGTGAAGATTACGGATA
CACCTGTCGTTACAATCGCGAAGTCAAGAAGCGAGGTCGATTGCCAgcctcggccactgccaacaaccac
aactccaacggcagcaGCATCAATGCCCGAAGAGACTCTTGGCCTCAATCACATCGACGAGGCAGCATTC
GAAACGATTCAAACCTGGGCCGTAGCAgcaatggcaatagtaacagcaacagcaacagcaATGGCATCTC
CCAGGCGTCCTGCTCATCTCCATCGGCCAGCATCAGCTCTAGCACCGTTGGACAGCATCCTTTTGCCGAC
ACAGTGGATGCAACGTCGGCCGGTCCCGAAAGTGTAACCTTGGATCAGCGGGATCAGGTCACCGTACCTG
ACGCTCGCCAAGACATGCTGCATTCCATCAGTCAGCCTTACTCTTCAGGTCGAACTGCTCCTCCACTCAG
CGTCCCGTCTCTCATCCAAGTCGGACTTCAACCACCTCCTCCCCAGCGTTCTTCCATAGGCAACTCCTTG
TCAGTCAGCGTATTCGACGGACAATTTGCTGACTCAGAGGTCGTCCTGTCTGATGAAAGCGCTGGCTATC
CCTCGCCAGTTAACGGACGGCCTCCTATCGAGACTGGAAGTGCACGCCAGCACAGAGGCTCCTTCAAGTC
GACTCCCAGTCATGAACGGAACCGAGAGTCGTTTAGCACTGCTGCAACTGGCCATGATGCCGCTGGTCTC
ATGTTGGACTTCTTTCACAAGGCCCCAAACGAGGACTGCTGGTACAAGTTTCTTGAACCAATCTTGCCAT
ACATCCGCAACATCATTCCCGCCTCTGTTGCGTGCGATCTGCTCGACATCTTCTTGACCGATCCGGGAAG
CTCCTTGTTTCGTGTCGCATCTCCATACATATTGACTAGAGTCTTTCGTAAAAAGTCTATTGTACATCCA
ACAAATCCCAGATATACCACACCAGCGTTGTTGGCAACAATCCTATGGTGTGTAGCACAGACAGCTGATG
TCATGATGCTGCATGTGCCGGGCTCAAGGGCCAAAGTTGTCAACGATCTGTACGACTTGGCAACATCTTT
AATATCTGAACGTGACCCAGATCGGTGGCGTCGAATTCATGGTGGCCTCCGAGCAGAAAACGAGACACCG
CATCCCAGGCTCCCCAATGCTCCAACTGTGCCAAAGACTACGGTGAATAACGAACCAGCTGGCGAGACTG
ATGATGTCCTGACCTTTATCCTTCTCTCCATTGCTGTCTCAGGCTCTGATTTCAAGTCGGACTGCTACAA
ATGGTGGTCCAAGGCAACGCGGCTGGCATTTTCACTAGGTCTACACCGAGAGGATGAGCAATGTGCCGGA
CCTGTGACGCCTTGCGCAAATCCCCTATGCTCATGCAAAAAGGATCAAGATGGCAGTATATATAACCTAG
AGCTACGCGAAGAGCGTCGAAGAGTCTTTTGGCTTCTATACGCTCTGGATCGCCATCTAGCCCTGTCTTT
CAACTCGGCTCTGACGATACCTGACTCTTATTGCGAAGTTTACTCCCCGTTGCCTGAAGCTGTTTGGGAA
AACCTCGATACAATCCCACCCAGCGAAATCCCCGCTCGAAGGATCGGACCGCCAACGACTGCCTCTGGGT
CTGCCTTTTTCGAATACTTTTTGCCACTCATGGCGATACTGGGCGACATTATCGAAGTTCACCACAGGCG
CCGTCATCCAAGACTAGCAGGTCTCGACGACTCGCACTCTGTAGCCGTGATTCAGGAGCTCCTTTCTACC
TACGAGCTCAGTCTTGCCGCTCTTTCGCCAGAGAGCAATGATAGCAGCACCATGCCTTTACCTATCCATA
CACCAAAGGGCATGGTCGCCGGAATGCCTTCGAGGCCATCCATCTCTCACCAGCACCCGCCCTCTGCAGC
TCCATACAACGCAAGCGATCCTTCCAAGATGCGGCTAGCAAAGGCCTATAGCGCTCACATTTTACACGTA
TTGCATGTGCTTCTGCACGGCAAATGGGATGCTATATCTATGCTGGACGACGGCGACGATTGGATCACGT
CTAAGAGATTCAACGAGTGCGCGTCTCACGCCATTTCTGCATCACAATCGGTCTCGACCATCTTGACCAT
TGATCCGGAGCTTACTTTCATGTCCTACCTTTTTGGCATATATCTGCTTCAAGGAAGCTTTATCCTTCTC
CTATTCGCAGACAGGATGCCGCAATTGGGTCCCAACGAGTCGGTGGCACAGGCCTGCGAAAACATCATTC
GAGCCCACGAAGTATGCGTTGTGACGCTGAGTACAGAGTTCCAGAAAAACTTCCGTACGGTCCTCCGATC
CACTCTATACAGCGTTCAAGGCGCGGGAACTACGAATTGGGATGAGCATCGCTCACGACGCAGAGCTCTG
TCCTTGTACAGGTGGACAAAGGGAGCCAAGGGGCTGGCATTGTAGCCACAGGGATGAATACCACTCTACA
TCCAATGACTG
>Tha_a00174-T2 CDS=993-3053
CAAGAGTCTGCGCGAAACCAGAACCAATTGGGGCAAAATGGCCAAGCCTCATGCCATTTAGCATCGACTT
TCTCCCCGCATTCTGGGACGGGCACCAAGTTGCGAACGATACTTGTACTGTACTGGATGATTGCAGTTGC
TCTTCGTTTCGTGTTTCATAAAAGGCACGGCCGTCCAAGTCCAGGCCGGAGCTGATGCTGGGTCCCCGCA
TAATAACCAGTCGCCAATCCGTCGGGTCCCCGTTGCGTTTACCCCCTGAGCCTCGTCTCTCTCTCCTTGA
ATTCGTGCCCGGATATTTCAGCAAGTCTCCATCTTTTACGGGCAGAAGGGCAAGCCAAAGGTGGATTCCG
CACGAACGAAAACATGGCAGCCGAAGCCGACGGTCAAGAACGGGATCGCCCTGAGCCTCTTGTCGCGTCA
TTGATGCACCGCAGCGAAACGCCAGACACGGAGCACGCCCGCCCACGGAAACGGACCCGTAGGGCTTGTG
ATAAGTGCAGTGCTTCGAGGACGCGATGCGATGGAGAATGGTAAGTCTGATGCTGCGGCTGAAGCTCCTC
GTCGTTGATATCTGACTGAAATTTGTGCCCGCGTGCAGTCCTTGTCGCCGTTGTGAAGATTACGGATACA
CCTGTCGTTACAATCGCGAAGTCAAGAAGCGAGGTCGATTGCCAgcctcggccactgccaacaaccacaa
ctccaacggcagcaGCATCAATGCCCGAAGAGACTCTTGGCCTCAATCACATCGACGAGGCAGCATTCGA
AACGATTCAAACCTGGGCCGTAGCAgcaatggcaatagtaacagcaacagcaacagcaATGGCATCTCCC
AGGCGTCCTGCTCATCTCCATCGGCCAGCATCAGCTCTAGCACCGTTGGACAGCATCCTTTTGCCGACAC
AGTGGATGCAACGTCGGCCGGTCCCGAAAGTGTAACCTTGGATCAGCGGGATCAGGTCACCGTACCTGAC
GCTCGCCAAGACATGCTGCATTCCATCAGTCAGCCTTACTCTTCAGGTCGAACTGCTCCTCCACTCAGCG
TCCCGTCTCTCATCCAAGTCGGACTTCAACCACCTCCTCCCCAGCGTTCTTCCATAGGCAACTCCTTGTC
AGTCAGCGTATTCGACGGACAATTTGCTGACTCAGAGGTCGTCCTGTCTGATGAAAGCGCTGGCTATCCC
TCGCCAGTTAACGGACGGCCTCCTATCGAGACTGGAAGTGCACGCCAGCACAGAGGCTCCTTCAAGTCGA
CTCCCAGTCATGAACGGAACCGAGAGTCGTTTAGCACTGCTGCAACTGGCCATGATGCCGCTGGTCTCAT
GTTGGACTTCTTTCACAAGGCCCCAAACGAGGACTGCTGGTACAAGTTTCTTGAACCAATCTTGCCATAC
ATCCGCAACATCATTCCCGCCTCTGTTGCGTGCGATCTGCTCGACATCTTCTTGACCGATCCGGGAAGCT
CCTTGTTTCGTGTCGCATCTCCATACATATTGACTAGAGTCTTTCGTAAAAAGTCTATTGTACATCCAAC
AAATCCCAGATATACCACACCAGCGTTGTTGGCAACAATCCTATGGTGTGTAGCACAGACAGCTGATGTC
ATGATGCTGCATGTGCCGGGCTCAAGGGCCAAAGTTGTCAACGATCTGTACGACTTGGCAACATCTTTAA
TATCTGAACGTGACCCAGATCGGTGGCGTCGAATTCATGGTGGCCTCCGAGCAGAAAACGAGACACCGCA
TCCCAGGCTCCCCAATGCTCCAACTGTGCCAAAGACTACGGTGAATAACGAACCAGCTGGCGAGACTGAT
GATGTCCTGACCTTTATCCTTCTCTCCATTGCTGTCTCAGGCTCTGATTTCAAGTCGGACTGCTACAAAT
GGTGGTCCAAGGCAACGCGGCTGGCATTTTCACTAGGTCTACACCGAGAGGATGAGCAATGTGCCGGACC
TGTGACGCCTTGCGCAAATCCCCTATGCTCATGCAAAAAGGATCAAGATGGCAGTATATATAACCTAGAG
CTACGCGAAGAGCGTCGAAGAGTCTTTTGGCTTCTATACGCTCTGGATCGCCATCTAGCCCTGTCTTTCA
ACTCGGCTCTGACGATACCTGACTCTTATTGCGAAGTTTACTCCCCGTTGCCTGAAGCTGTTTGGGAAAA
CCTCGATACAATCCCACCCAGCGAAATCCCCGCTCGAAGGATCGGACCGCCAACGACTGCCTCTGGGTCT
GCCTTTTTCGAATACTTTTTGCCACTCATGGCGATACTGGGCGACATTATCGAAGTTCACCACAGGCGCC
GTCATCCAAGACTAGCAGGTCTCGACGACTCGCACTCTGTAGCCGTGATTCAGGAGCTCCTTTCTACCTA
CGAGCTCAGTCTTGCCGCTCTTTCGCCAGAGAGCAATGATAGCAGCACCATGCCTTTACCTATCCATACA
CCAAAGGGCATGGTCGCCGGAATGCCTTCGAGGCCATCCATCTCTCACCAGCACCCGCCCTCTGCAGCTC
CATACAACGCAAGCGATCCTTCCAAGATGCGGCTAGCAAAGGCCTATAGCGCTCACATTTTACACGTATT
GCATGTGCTTCTGCACGGCAAATGGGATGCTATATCTATGCTGGACGACGGCGACGATTGGATCACGTCT
AAGAGATTCAACGAGTGCGCGTCTCACGCCATTTCTGCATCACAATCGGTCTCGACCATCTTGACCATTG
ATCCGGAGCTTACTTTCATGTCCTACCTTTTTGGCATATATCTGCTTCAAGGAAGCTTTATCCTTCTCCT
ATTCGCAGACAGGATGCCGCAATTGGGTCCCAACGAGTCGGTGGCACAGGCCTGCGAAAACATCATTCGA
GCCCACGAAGTATGCGTTGTGACGCTGAGTACAGAGTTCCAGAAAAACTTCCGTACGGTCCTCCGATCCA
CTCTATACAGCGTTCAAGGCGCGGGAACTACGAATTGGGATGAGCATCGCTCACGACGCAGAGCTCTGTC
CTTGTACAGGTGGACAAAGGGAGCCAAGGGGCTGGCATTGTAGCCACAGGGATGAATACCACTCTACATC
CAATGACTG
>Tha_a00175-T1 CDS=322-1230
ATTGCCAATCAGAGGCGCTTCGAGACTCAGATGATGGCCATCACCGTCGAATTCTATTGCTGCCGGATTA
TTATTACCCGCCAGGCGTTTCCGTTATCCTGTCCCTTCCGTTGCTCAATGGACAGCCTCGGGGCTTTCCA
CCCAATCTCAGCTCCATGTTCTCCTAATTAGCGGAGATGGATCTCTCAGCCCGCCTTATCTCGACCTTTA
TATATCGCCATCAGCCGCAACAGCTGTAAACTCGTAGCTCCATCATCTCCAATAATCACCAATCTctcct
tctcctcctccTCCAACCCGTCGTCACTGTCGTTGGACCAAATGGGTAACTCAAAGTCAACCCCTCGATC
CTCCTCACAGCCCTCGGGCCTTCGAAACGGCTTCGCCAAGACTTCTCAAAAACCCCAGATGGTTCAGAAG
GCACCGCAGGTCGTGGCAACACCGCTACCACCACCTACTGTACCAGCTGGACCGTTAACCTTGAGCGGCA
AAGTCTTTGCAATCACAGGTGGCGCCAGCGGGATTGGTTTGGCGACTGCCCAAGTTCTGTCAAAACGAGG
AGCAGTCGTATGCATCGCCGATGTAGATCCTGAAGCAATGAAGGCTGCTGAAGTCTACTTCACCTCGCTG
GAAGTGCCTCACATGGTCACAAAAGTGGACGTTTCCAAGCGAAAGGAGGTCGATGCCTGGATCGAGTCGA
TTGTCAAGGAGCACGGCCGGCTGGACGGCGCGGCCAACGTAGCAGGAGTGATTGGAAAATACCACGGCGT
GTCTCCAGTTTCAGAGCTCGACGATGACGAGTGGGATAGGATTATTGGCGTGAACCTGACTGGCACCATG
TACTGCATGAGGGCTGAGCTCAGGAATATGAACGATCGCGGATCCATTGTCAACGTTTCCTCGATTCACG
GTCTCAAGGGCTTTGCTAGACATGGTGCATATGACGCAAGCAAGCACGGCATCGTTGGTTTGACACGAGC
AGCTGCCCTCGAGAACGGAGAGCGCGAGATTCGCGTCAACAGCGTGGCTCCAGGCGCCATATATACACCC
CTCATGCAAAAGAATTGGGACTTTTCAGGCCGACCCAAGGACGCTGCGTTTGATGATCCCACGGCCTTTC
AGCGACAGGGCACAGCTGAGGAGACGGCAAATGTCATTGCTTTCCTGCTGGGTCCGGAGAGCACGTTTGT
TAGCGGGAGCGTGTACAAGGTAGACGGCGCGTGGATTTGA
>Tha_a00176-T1 CDS=1-792
ATGGGCCAACAAGCATCCGTTCCCCGCAAAGGCGCCAAGCTCCGTGTCATCGGCGCCGGCATGCCCCGAA
CCGGAACCGCCTCCTTCAGCCGAGCTTTAGAAATCCTCCTCGACGGCCCGGTATATCACGGCGGCACCCA
AGTCACACTCGGTCCAGAGCGAGGTCCAAAGACCTGGATTGAACTGTTTTCACATTGGCCGGCCCAAGAC
GAAGCCACCGAAAAGACGAATCTGGAGCTCATCAGGAGTCAAACCGATGGCTTCGTCGCCATGACTGACA
ACCCATGCCTCGTGCTCGTTCCGGAGCTCATGAAGCTGTATCCAGAGGCATTGGTGATTTGCACACAGCG
CGACGTTGACTCTTGGGAGAAGAGCATGGAAGCAGTTTCCAATGCTGCGACCATGTGGTTCCTCCGCTTC
GTCTTGTTCCCATTGCCTACAATGCGCTACTTTGTCCAATTCATCGATTCAATGCGCCCTGTATGGCTAT
TCCGCTATGGAGAGACTGAACCCCCGACACGAAAGTCATACAACCGACATGTCGAGTGGCTGAGAGAGAT
TGTGCCACCCGAAAAGCTTGTCTTTATAGATGTCAAGGATGGATGGGAACCATTATGCAAAGCGCTGGAC
TTGCCAGTTCCCAAGGATGTGCCGTTTCCTAATATTAATGACAGTAAAGCGATTGATGAGTTGGCGAAGA
GGCAGGTTCGACGGGGATTGACAAGATGGGCCGTCTTGTTGGGCGTTGGAGGAGTGTCTATGGCTCTAGC
TGTGAGAAGATGGATGCAATGA
>Tha_a00177-T1 CDS=1-351
ATGTCTGGAAGATCCATCGTTGCCTTCCGCACCGTCCTCCGTCCGGCGTTtgcctcccgctccgTGATTG
CCCCATTTAGCACTACCGCTCCGGTCCGGGCCACCGCCTTCGGCTCAGGCAAAGATGATCTTGGCGGTCC
CGGAGGCCAACAACCGCCACCTCGAAATCCAGGCGGACCTGAAGCTCTCAAGCGCAATTGGATGGCCATC
GGTGGTGGTGCCCTCGCCGTTCTCATAGGCTACAACTGGATCGTCAAGAATCCCGATGAGGCAAGGCAGC
AGCGTGACAAGACCATGGGCGAAATGAGTGGGAGGACAAAGACAGAGATGGGAAGCTTTCGACATGACTG
A
>Tha_a00178-T1 CDS=1-1587
ATGGAAGCTCACGATAAAGTCATCGCATCCATATCATCCCGCGTCAAGCACTTCCATCAGCTGCAAAAGC
CCTTTCGCATCTACCATGGCGCCACAAACAGCACGCGTCGCTCCCATCGCAGCTCAGACAACACAATCGA
CACCAGCCAGCTCAACCATGTGCTCTCCGTTGATGCCGCCGCCAAGACGGCCATTGTAGAGCCCAACGTG
CCAATGGATCTTCTCGTGAGCGAGACGCTGCGTCACGGCCTAGTCGCGCCCGTCGTGATGGAACTCCCGG
GAATCACAGTTGGAGGCGGTTTCTCGGGGACTTCGGGAGAGAGCAGTTCATTTCGTTACGGCGCGTTTGA
CGCGAACATCAACTGGATCGAGATTGTGCTGCCAGACGGTGAAGTGGCGCGAGCGTCCAAAACGGAGCGT
CAGGATTTGTTCTGGGGCGCGGCCTCGGCGTTTGGGACGCTGGGAGTGGTAACGCTGTTGGAGGTACAGT
TGAAGGAGGCGAAGAAGTATGTGAAGCTCGAGTATTCGCTGGCATCAGGAGCGGCGGACTGGCTAGAGAA
GGTCAAGGGGGCGTGCGCGGTGGAAGAGAATGACTTTGTGGATGCCATTGTGTTTTCTATGGACACGACA
GTTGTTTGCACGGGGAGGTTGGCGGATGAGTTGCCACAGGGGACAAAGTCAGTCGGATTTCTCGGCCGAA
GCGATCCATGGTTCTATACCCGTGCCAAGGATGTTGTCAAGGAGCTCAAAAAGACGGCGGCAAAGGGAGG
GGAGGAGAAACAAACGACAGTGACGGATTATATCCCTCTCGAGGACTACCTCTTCAGATACGACCGCGGT
GGATTCTGGACTGCCGTGTATGCCTACCAGTACTTCATCACACCGTTCAACAGGATCACCAGATACATCC
TGGATCCCTTTATGCACGCCCGCGAGATGTACCGAGCCGTCCACAAGAGCGGTCTCGCCGATTACTACAT
GGTCCAAGACGTCGGCGTTCCGTATGACAAGGTTGTTGAGTTCCAAGCCTGGCTGGACAAGGAGCTGCAC
ATCTACCCTCTCTGGATCTGCCCATTGCGCATCCGTCGTGATGATCCGGATTCAGGCCACGGTCTGCACT
CGGAATTCGCAAACCCTGATGTCCCTGACTTGATGAATTTTGGTGTCTGGGGCGGCGTCAAGGGTACTCG
TCGAGAAGTCATCGAAAAGAACCGCGCGCTGGAACGTAAAGTGCAGGAATTAAATGGAAAGAAGTGGCTG
TATGCGCACGCATATTATACTGAAGAGGAGTTTTGGGCGCATTATGACAGGACGTCGTATGATGCCCTGA
GGAAAAAGTACAAGGCCGAGTATCTGCCGAGTGTGTACGacaaggtcaaggtcgatgtggagggcgagga
GAGGGCGAGGAATGCAACGTGGAAGACGAGGTGCAAGGCTGGATTTTGGGATCTTTGGCCGTTGGCGGGA
CTGAGAGGCTTCTATAGTGCGGTGAAAGGGGGTGATTATTTACTTCAAAAGAGTAAAGGGAAGAAGAACG
AGGAGGCCGTGAGAACGGAGACAGAGACGACGGCGAAGAGGGAGTGA
>Tha_a00179-T1 CDS=1-513
ATGGACGCCGAGGCCTCTCACCTGCCGTATGATGGCCCGGAGGAGGAAATGCACAACTTTATCTCCATCA
TTTCTTTCCTTTCAGAACATTTCAATCAGTACCTCTTCTGTTTGCCTTCAAACCAAGAGGCTGGACTCTG
CTCTGGGTTCTCAACGGCCTTTGATTTGCTAGAAAATGTGATAAAGGTACACTTCTCTGATGGGTCTAAT
CATGCCACCAAGGGTATTGGTAATGCATGGTACCATTTGGCTCAGTTGATCGAATCTTGGCTTCTCGGTG
ACCGAGTGAATGAGATGATTGAAAACTTGGGGCACGCAGCTGAAACGGCAGATGGCCATCAACATCAGAA
CACCCATCCGCACATCGAAAAGATGGAAGATACAGGAATTCAGGCTATGAGACATTTGCATATTGAGAAG
AGCAAAGATTCCATCACCAAAGTTATCACTCCCCCTAATAATGACAAAGAACTGGATCCTGTAAGTACCA
ACGCTCTAAAAGACGGATATTGA
>Tha_a00180-T1 CDS=72-1826
GAAATATTTCTGCTGCAGAGCCTTCCATTACAAACCGCCTGGAGCATCGCAAAACACCAACAAACGTCAC
AATGGATGCCGCCACATTGAACAAGAAGCGGAAGCGCAACAAGGTTGAGGCTGCTGCCGATGCCACGaaa
aagtcaaaaaaGTCCAAGAATCCCCCGCCGCCGGTCGAGCCCGaggttgaagatgaggtagcagaggagg
aggaggaagaagaagaggaAGAGGCTGTCTCAAACGAGGAGAATGGAAACGACAATGAGGATGGAGAATC
AGATGCTGGATCAGATCTCGCAGACAAGCCCGCCGCCAGAGATGCTGATGGAGATGTCATACCCAACAAC
TCTGCGCCCATACTATCGACGCTGGCCGACTCCCAGAAGTTTGAAGACCTCAAGCTATCCGAGAAGACAA
TGAAGGCGATCCAGGAGATGGGCTTCACTAAAATGACTAGCATTCAGCGCAGTGCCATTCCACCTCTTCT
TGCCGGCAAAGACGTTCTCGGTGCCGCCAAGACAGGTTCCGGAAAGACGCTCGCCTTCCTGATTCCCGCC
ATTGAGATTCTCAGCTCCCTGCGATTCAAGCCCCGAAACGGCACCGGTGTCATTGTCGTCTCCCCGACTC
GAGAACTCGCGCTCCAGATCTTCGGCGTCGCACGCGAGCTGATGAAGCACCACTCACAGACATATGGTAT
CGTCATTGGCGGAGCCAACCGAAGAGCAGAGGTCGAAAAGTTGACCAAGGGTGTCAACCTTTTGATTGCC
ACTCCCGGCCGACTGCTCGATCACCTTCTCAACACTCAATTCGTTTTCAAGAACTTGAAGTCTTTGATCA
TTGACGAGGCGGACCGAATTTTGGAAGTTGGTTTCGAAGATGAAATGAGACAGATTGTCAAGGTTCTGTC
AAACGAGGACAGACAGACTATGCTGTTTTCTGCGACACAGACAACCAAAGTTGAGGATCTTGCCAGAATC
TCCCTGCGACCCGGCCCGCTATACATCAACgtcgacgaggagCAGAAGCATAGCACAGTCGATGGCCTGG
AGCAGGGCTACGTCCTTTGCGAAGGCGACGAGCGCTTCctgctgctcttctccttCCTCCGAAAAATGCA
GGCCaagaagaagaAGGTCATTGtcttcttcAGCAGCTGTGCCTCTGTCAAATACTACGCCGAGCTGTTG
AACTACATTGACTGCCCTGTTTTGGATCTGCATGGCAAACAGAAGCAGCAGAAGCGGACCAACACTTTCT
TTGAGTTTAGCAATGCGCCTCACGGTATTTTGATCTGTACCGATGTTGCCGCTCGTGGTTTGGATATCCC
CGCTGTCGATTTCATTGTTCAGTTTGACCCTCCGGACAACACTCGCGACTACATTCACCGTGTGGGACGA
ACTGCCCGAGGCACTGATGCCAAGGGACGAAGTCTGCTCTTCCTTCAGCCCAACGAGGTTGGCTTCCTTT
CTTACCTCAAGGCAGCCCGCGTCCCTGTCGTCGAGTTCGAATTCCCCCGCAAAAAGATCATCAACGTCCA
GTCCCAGCTCGAGAAGCTCATCGGCAAGAACTACTACCTGCAGCAGAGCGCCAAGGACGCCTTCAAGTCC
TACCTCCACGCCTACGCCAGCCACAGCCTGCGGTCCGTGTACGACGTGCAGAAGCTGGACCTGGCAAAGA
TTGCAAAGAGCTTCGGCTTCCCCACGCCGCCGCGCGTGGACATTACGCTGGGGGCTAGTATGGGACGGGA
TAAGGTGCAGGCGAGGAGGTCGTATGGTAGCCAGCCGAAACAGGTGGGCAAGTACAAGAGGGATAAAAGG
AATTGAGGTGtaatataattttgtttTGTTTGCAGCAAGGGTAGCCCGTGATCCAATAAAATGACTGCGA
TGAATCGCAGTGGTGTTCTTTTGACAAGATGGCTTAGTTCAGGTAATCCAATAGAGAACATGGATCAGCG
TGGC
>Tha_a00181-T1 CDS=1-1053
ATGGCGCCCACTGGAcccatcaccacTCCCATCACCACCCTTTTGGGCATCCAGCATCCCATCCTCCTCG
CTGGTATGGCGCGCACTTCGGGAGGTCGCCTTGCCGCAGCGGTGTCCAACGCAGGCGGCCTCGGTGTCAT
TGGCGGGTTCCAGTACACGCCCGACCAGCTTCGCGAGATTATTGCCGAGATGAAGGCAAACTTTAAGAGC
CCGGACATGCCATTTGGTGTTGATTTGGCGCTGCCACAAATTGGAGGCAACGCGCGTAAGACGAATCACG
ACTACACAGGCGGCAAGCTGGACGAGCTGATTGACATCACGATCGACAGCGGCGCAAAGCTGTTCGTCAG
TGCCGTCGGTGTACCACCCAAGTACATCATCGAGAAGCTTCACAAGAACGGCATCTTGGTCATGAACATG
GTGGGACACCCGAAGCACGCGGTCAAGGCGCTGGATCTCGGCGTGGACATTGTATGCGCCCAGGGTGGCG
AGGGAGGCGGTCACACAGGCGACATTGCCAATTCAGTGCTGATCCCAGCCGTCGTCGACGTAGCGAGGAA
ATACAAGCCTCCCATGCTCAAGGGCTCGACAGCTCTCGTCGTTGCAGCGGGAGGAATTCGCAATGGACGA
AGTCTGGCTAGCTCGCTGATGCAGGGAGCGGTGGCCGTGTGGGTGGGCACACGCTTCGTGGCTTCAGAGG
AAGCTGGGTGTAGCCAGGCCGCCAAAGAAGCCGTCGTGACTTGCGGCTTTGAAGGCACGGAGAGGACGCT
GGTGATTACAGGACGGCCGTTGCGGATGAGGGCGAATGAGTACGTCAAGAGCTGGCATGACCGACCTGGC
GAGATCAAGGCGCTGTGCGACAAGGGAATTGTGCCGATGGAGCATGATTTGGACGAGGGCAGAGATGTGG
ACTTTCCGCACTTGATGGGACAGGTTGCGGGTGCGATTGAGAAGATTCAGCCTGCtggggagattgttgc
tgagatggtggagGAGGCGGTTGAGATGCTCAAGCTGGGAGGGACGTATTTGACGGCCAAGAGTCGATTG
TAA
>Tha_a00182-T1 CDS=1-1287
ATGGCTTTTCTCGAGGATCCGCGTCTGCGTCAGCGCTGGAACCAGATCACACACGATGCAGAGACGGTGA
CTGAGAATGCCGCCGCCGGCATTTGGACCTTCCAGCACCAGTACATCAACCCTTGTCTGGGATCATTACG
AGGGGCCATTGAGCAATGCACAACCGTGTGTCTGGGTGATCCCGAAGAGCGCCTTCGACGGCAGCGAGAG
CGCGCTCGCGAGCGGACAGAATACAGTTTTAATTTTTACGATGACTGGGATCGTGAAGAAGAGAGCGGTG
GCCTGTTGGGCAACTGGGGAGGGGAAGACTGGGATCGTCTCTTGGCGGGCTCTGGGAGTCAGAGGAGAGG
CGAGACCGTTGAGCAACCCCGACGCAAGAGGGGTATGAGCTACGGCACACGGGGAGCCAGGAGGAAAAAC
AGCGAACAAGACCCCACCATTATTCCCAGCACACAACCCATTGGCTTTTTGAGCAAACTCCCCTGGAAAA
TGGGTGGCACTCTGAGATATAAACCTAGTGCGGCAGATCTACAGGAACACCCTGGTACCAgaaaacacga
atacacagAAACACAGCCGCTGCTGGGGGCGGAAGATGATTCGGACCACGAGAGATTGTTACAACCGTCC
CGATCAAGGAAGCGGAGCGGTACTACGGGATCGGGTGGGACGTCGGATTCCTATCGCTCTCGCGGTGATT
TATTTCCAAgtgacggtgaaggtgatgAGGATGCAGTGGCGCTCGATGACGATGTGACCTATGACATGAT
TAGGAGAGATGATAGGAGTAGCGCCAGGAGCGGAAGAACACCGAGTAGCAAAGGAAAGCGACCGGCGCAT
ACAGTCTCCAGAACGGTGTCGAGGACAACGCTTGGCTCAGTTGCGTCAAAAGACTCGCTAGGCCTGGCAA
TTTTTGGCCAGGTCACTCAGGATCCCACACAAGATGCTCAACTCTTGCCATCACTCAAGGACTTGGAGTT
GGAAGAAGAGCGTCTGGGTAGAGAAGAAGACCAGGAGTTGGCAAAGAAGAAAGAGGCTGCAGCTCAATTG
GCGCTGGATCGAGGTTTGCAAACGGAAGCGGAGCCGAAACCAGCAGATGTGGCAGATGACGAATATCTGA
CTGAAGAGCCTCACGAGATACACTTGGACgacgacgaggATAGTGACGACGAGGCACATCACGACTCCGG
GTTATCCGGAGGTGATTTAAAGATACCGGTAAAGGATAAGGCATTGCCGCCTGCCCAGAGCGCTTTTGTA
CCTGCGCGGCTGCCGCATTTTGGATGA
>Tha_a00183-T1 CDS=1-585
ATGTCCAACGGAACCAAAGAAACTCCTCTCATCACGTCGCCCTCGAGGCTAGCACATGTGGTTCTGCGCA
CCGGCAACCTTAAGGAAATGTCCCCATTCTACAAGACTTTCCTAGGCGGAAAAGCTCAAGTTGAGAGCGA
CCAGGTCTGTTTCATAACCTACGACGACGAGCACCATCGCATTGCTCTCGTTTCGCGGCCAGATCTGCAA
AAACTGCCACCAAAGTCCTGTGGCCTCGATCACATCGCGTTTGGATTTGACGACGTCGAGGGCCTACTCA
AAGCATACTCGCAGCGCAAGGAGCACGGAGTCACGCCGGTCTGGTGCGTCCACCACGGGCTCACCATAAG
CATGTACTACCGAGACCCGGATGGCAACGTGTTGGAAACATTCATCGATGCCTTTGATGACTTGGAGAAG
CAGGATGCGTATATGACGTCGAAGGACTTTGTGGAGAATCCGATTGGTGTGGATTTTGACCCTGAAGATA
TGCTGAGACGGGTGCAGAGTGGAGAGTCCAAGGAGAGTATTCACAAGAGGCCGAATATTGGACCGCGAGA
CCTGAGCACCGTACCCTTATTTTGA
>Tha_a00184-T1 CDS=1-795
ATGGCAAAGTGGAAAGACTTACCGCCCGAACTCAAACATCAAATCTTCGAAGCCATACCCAAGGCATGGC
CCTACCAAAGTACAGCCAAGTACGCCGCGGTTAACAGAGAATGGCAGTATTACTTTGAAGAGAAGACCTT
TCGGAAGCTCGTTTTGAAGTATTCGTGCCTCGATGACTTTCGCCAAATCGCCCGGGGCCGAGAGGATATC
ATCAAGCACATTTGGCTGCGTATTCAGCCTCCGAAATATATGTGTTTCTATTGCGCTGGTGTGGAACCAT
CCGATCAGCTCGAAAGAAACAACCAAATCTTCACAGGTGCTTTGTGGACATTGATGGACATACTCAGTTC
CTGGGGTGAAATAGATCGAAGCGACAGCGGTTCGGGGCTCACCTTGGAGATTAGTGTGCATGCTACAGGC
AGCCTGAGGCATCGCTTCGACTGCTGCATGTTTGACAAGGACATTTACCCATGCAGATATCCTGAGTGGT
GTACGATGGAAGGAAACTGCAGTCTGTCAAGCCAATTGCGACCACTCGAGCTGCGCGGTAGCATATGCGA
CGTTGTTCGCGGCCATTTGAATATAGTCGAGGAGCTGCGCACCGTGGAAAACGTCGAGCTTGACTTTAGC
AAAATGGGCGATGGGCGAACTACGGAGCTTCCGACTGTGAGATGCGTGAGGGAGTTGACTATTCGTCCGC
TGAACGTGCGCCGCTTTGGATACGAGACGGTGAGGGAGATTGCCAAAAGTTTCGGAAAGCTCGAGACGTT
TAATTTAGAACCTGAACTGTTCTAG
>Tha_a00185-T1 CDS=1-969
ATGAAAGCCTTGTCGTTGATAGTAACCCTTAGCGCTTTGAGCGTTTGTGCACACCCGAGCCCCCCTCAGT
CAGCCGAGCATAGCTTAGAGTTTCGAAATGCAGAGTTCAACGAGACGCTTGCTTTGCAGGAAGACGTTGA
GAAAAATCCCCCGGAGAAGAGATTTTTCGGTGCAATCATCAACGTGGTCTTCACGATTGCCGAGCCATTC
TTTCCTGTCGAGGTTGGGCTGCTGAAATTCGTTGGCAATAGCGTCAACCTAGGAGTCCAGTGTATTGGAT
TCGCAACTGGCGCAACCTCAGGGACCGATTGCATAGTCGCCGCGGCTGATCTTGCTCTTAACGGCTACAT
GGTGTCCGCAGCAGTTAACCAAGCAAATGGCATAGACAAGAGATTCGAAAACAGCACGTTCGTGGCAGCG
CCGTACATGGTCTTCCACAATGGTGTTCCTGGAACCGCCGACTTTCAGGATCTTATTAGAAACCGCCTGA
ACGATACTCACTGGGTCCATATAGCCTCCAGCTCAAAATACAGCAATCTGGATCAACAGCTTCACGTTAA
ACACGCAGATAAGTCTGTCTTAGGGCCATCAAGCAGATCAAAGCCCGTGTTCCATGTCCGAGTCAACACC
ACCATGACTTCAGGTTTGAAACGGAACGAAGGTTCTGTCAATGGTCTTGTATTCGACTACTTGTGGGATG
AAGGCAATGAGAGTCTGGCGAGACAGTTCATGGACAGTGGAGCCGAGGATGTAGGCGCTGACTTGGGCTT
TGCCATTTCCGGCTGGATGGAGGATAACAGCTCAGAGGCCAATTGTGCTTCACTGGCGGCTGGATCAGTT
GACGATAACGGGGACTCTGACCCTCCCGTGATCAACAGAGCTTTGGCGGCCTATGGCTGGAACAATCAGG
CTTTTCAATTTAACGGCCGAGCTGGTGGCTGGATTGATCAGTGTGGAGGGCCCTTTTAG
>Tha_a00186-T1 CDS=867-2435
CCTTGATCCCCTTTCTCTCCCCCTTTGGAACTTGTTGGACCGCCCACGTCTTTCTTTTTCGCTCCCTTCC
AGTTTGTTCTGTGCTTCTGttgtcttctctccttcccttccAACTGATTCACCGCAAGACAAGCAGACAA
GACGCCAGTGGCCTCTTCCTCTCCAGTACCTGATCTTCCAGCATCTCCAGCATTCATCGTTTTTCCTCCC
TGCAAATCCCCCCCAATCGCGCCAACGCAACCGCAACAACAGGCTGAACTGGTGCATTTGCATGCGTTGA
TCTGCGCCGCACCCACCGAAGATCTTGCAAAATCCAAGTCGCCTGACCAGCATCTGCATTCGCTGTCGTC
ACAGCAAAGTCATTCAAATCTCAATCTCATTGTGTGGCCTGCTTCAAGCTACAGCTAAACAGACGCACAC
ACAAACGCCTCCCGGCCGCCACTTTCGAGACCGCGTTTCTTTTTTTGGAGTCTCGTCTCCAATCCGTTCA
ATCACATTCTGTTTTGGCGCCTCGGCCGTTGACGTTTGGAGAAGGATACCCCATTCACAACAGCTTTATT
GTtttttatttattttttCGAGCCAACTCTCTTCATTATCCCCGCCAGGTGCAACGTGCACTTTGTCAGT
GGCTGAATCTTATTCTTGTATGCGCACAGGCCTGGTTGCTGCTTGTTCTCTCAACTCTCTTTTCGCACTG
CTGCTGcgcatttctgctgcgGCCTGGACAAGCGATTTAGTCGGACGCTGGTGCTGAAACTTACGCGCCA
TCAAACTCTCCCCTATTCTCCCCCCTTTCAACGCTTTCTCGAATTCCTTGCGCCATCGCAGCTTCAGTCG
GGTGACTGCCCACGACAGAATCAACAATGGCCAATGCAATTGGATCCGTCTTTCGCGATTTCTGGCATAC
TATGACCAGCAATGACCGACACTCTTCTTTTGATTCACCGCAACGAACAGGTCGCCATGTCCCTCTTCAG
AATGGCCGCAACATCATGACTGGTATCGCAACCGCTTCCGACTCTCGAGCCGACATCCATAGCCCGTACT
TTGACGATTCTCGGGCGCCCTCTGTGCAAGGCTCGCCCACCAACGGGACCCGAGGATACTCGCCCGGCCT
CCGATCGCAAAATGTAAATAAGGATGGTTTCGAAGTTCAGTCGCCCGGTGACGTAGCCATGCAGTCATTT
GAGAATGGCCTGCCCCCGCCGCCCCCTGTTGCACACTCTTGGAGGCGCATAGACGCGTGGGCGGAGGAGA
ACTACCCAGAGCTGTTTGACCAGCTGTGTGAGGGTGCCACAAACAACGACCTCAATGATTTGGAGCACCA
ATTGGATTGCTCGCTGCCTCAAGATGTCCGCGAGTCTCTCATGATTCACGACGGTCAGGAGCGAGGTGGA
ATGCCCTCGGGTATTATTTTCGGCTCCATGTTGATGGACTGTGAGGAAATTCCCCAGGAGTGGGAGACGT
GGCGCCAGGTGAACCAGCAGTTCATGCTGGATGCCGCTGCCAACAAGCCGCCAACCCCATCCGGTAGCGA
GGCGTCCTCGTCCAAGCAGCGACCTGGTTCGTCTTCGTCATCAAACGGCCCCGGCGAATGGAGACAGAAT
CTCTTGGCCAAGCAGACCTGCATTCCGCCCAACACCGTCCAGAAGGCTTACGCACACTCCGGCTGGATTC
CTCTTGTCCGTGACTGGGGTGGCAACAACTTGGCTGTTGATCTTGCCCCCGGACCGGCTGGTCGATATGG
CCAGATCATCCTCTTTGGTCGTGACTACGATACCAAATACGTAGTTGCTCGCTCTTGGGCGGCATTCCTT
GCCGTGGTGGCTGACGACCTCAACAGCGGCAAGTGGTTCGTGGACGAAGAGACTAACGAGCTCAAGCTAC
GAGAATTCAAAGACGCACGCGTTGAGCCTTCTTACTTCAATATTCTCCGATGGAGAATGGACCAGAAGCA
CGGTCGCCGGGCCGCCGCAGCCCGACGACAGTCACAGGGACCCACCTCCCAGACAGCTTCCAAGAGCAAC
TCGCCTCTGGGCTCTAGATCAGCCTCTCCCTATGCCAACCCCCAAGACTCGGCCGGTGACACCCGTGGTC
GGTCTTTGCAGCGACTTCGCGACTCCGCTCCTCTTACTAGCCCCATGAGGAACGGTCTCGGCAAACCTCA
GGCTCCTCTTCTCAGCCGCGTAACGGAGGAGGCAACAACTGAGCTTACCGATGCTGTTATCGAGCCTAGC
ACTTTGGTCGACGTggaggatgatgatgatTCACCGCGAAACAGCGAGGAGGGCAAGCGTCCAACAGTCA
CAACACTTGAGCGGACATCATCAGACTTAGCCAAGGAcaagggcaagGAAGTCGAGGTTCCCAAGGCAAC
CAGCAAAACCCCCGAGGTTGTCATTGATGACACCATGAAGGAAATTGAGATTTAAACGAATTTCGCATAA
CGAGTCGAGGCGGCAGAAATGAAGGAGCTACCGAGTTGATATCGAACACTCCATGATGGCACGACTTGAA
GTTCCCGTAGACCGGTCAATGACAGAAGCGGTCTCCGTTCACGCGTCAGTATCTACGTTTTAACAAAACA
CACTTTGGGCGTTGGTGGCGTTATGGCGGCCGCTGGAGGCGTGTCATAAGCATTTTGCTtttttttttcc
ttttcttatttctattcgtttcttcttctacttcAGTTtttttATTCTTTCCATCAAACTTTATTCTCTT
TGGAAGATGTACAGCGCTTGAGAAAGCATTAGAGCGGCAGAAGAAATCGGCACACGACGTTATACTAGGC
TATTGCCTTTATTTCTTTACAGAAAATGCTTTAGCGAAAGACCCTGTTTAGCCGAGGTTTTTATATCTGG
TTGCTGCTGGGCATGATGAGCGAAGCTGGGCTATGAATGCAGAAAGGGTTGTAATTGCTGTGTATCATTA
TGAAGGCTTTATTCTGCATTGGACTGTACTGGTAATTAGAAGGATAAAATGGATTTTGCCATGATTAGTC
GAGGATGAATGGAAATAAACGATTAATTTCAGAATGATTCCTTGCTTGCGTGTTAGTTCTGTTGATATTG
ATTGTGGCGTGAGCTTGGTTGCCATGGCCAAGACGTAAACAACGGGAAAGGCGCTGTTGATGGCAATTGG
CCAATGAGAGGAGGGCGGCTCGGGAAGCGCAGAC
>Tha_a00187-T1 CDS=108-689
CTCGACTCTGCATGTTTCTGGAAAATGTGTTGACAGACTCCCGTATACCAACATCAATCGTGCCCTGGAT
AGCGGCTGTATATTAGTAAAATGAGCTGCCGACCACGATGTCTGACTACTACGGCAATGCGGAAACGGGA
GGCCGACGCTCAGCTTTTGCAAGCAATGGAATTGTCCGTTACCTGAATTCGCCTCAATCGGAAAGAGGAA
GCTCGACCGCATTTGTATTTGCTCCCAACCACTATCATAGGCTAGACGAGGCAGCCACCTGGGTAGAATT
CGACTCAAAGATACGCTCCGTCGGATATCATCTTGGAAAATATGTCGAGCATAAGGATTGCAGTAAGGAC
TCTCAAAGTGTGGTCTCAGAGTATGGCCAAGAAGCAGCAGTATATCCTCAACAAAGTGATAGCCTTGTCC
GTTATGGCGATGGAAACATGTCTAGTAACAGATGGCGGCACAAAGTGGAATCCGATATGGCCATCTCGGG
CTTGGTCGCATTGAAGAATATCTTGGACCTGCTATATGAGAACGGCAAACATATGATTGACATTGCTGGC
TCTCTTACTATATGGTCAATCTTGATGTCCGCATCGTACCTGCTGGCTACTACACTGTATCTTCGACATG
CCAGCTATTTCACGTCGGACTGCGGACTCTGGCGATCAATCGGTGCCACTGCACCGTGA
>Tha_a00188-T1 CDS=84-668
AAAGATCCCATCCTGCTCTGTGCTCAATAGATAAAGAACAGAAACATCTTTTGAGTGTATAAATTATCTA
TCACGATCGTCTAATGTCCGGCCCTGAGGAATCTACAAGCTCGTTCTTTTTGGTGGGCGGGAAGCCTCCG
AATTATGAAGATGTCGAAACCATAACTGTTGACCCAAACCCAAAGTTGCTGCTCCGATTAGAAGTCTGGC
ACTTCTCCAGTGACGGTAGATCGCAAAAGAAGAACAAAAAACTTGCCGAGGCATTTAAGGAGGCCAGTCT
CGACAACTGGGATGTGAAGGAAGTTGCCGTGATTGAACCAGATGGCGCTTCTAATCGTGATGATTTTGTA
CCCATTCAGGTTGAATTCATACACAATGAGTATACCGACAACGATCCCAACGGCAGAGCCCAGAACCATG
TCCGAGAGCTCTTCAGACGTATTATCCCATCTATCATCTTTCGGTTCTTCCTCAATATTCACAGCAAGCC
CCATACCATGAGCTTGGTTGCTCGTAACGTGTCACCTGAACACCAGCAGAGATATTGTCAGCTTTTCATT
ATCAATAAGCTCAACATTCGGGTTGACCAACTTTTGACGCCTGCTGGGATAGATGATGCATGTATCGATG
AAATTGCTGCTCGGTATGACTACTCGGCTTATCATTGA
>Tha_a00189-T1 CDS=97-1059
CAACATTCGGGTTGACCAACTTTTGACGCCTGCTGGGATAGATGATGCATGTATCGATGAAATTGCTGCT
CGGTATGACTACTCGGCTTATCATTGATGAATTTATCATCGCCGAGTGCCGTTGCTGACATGAGAAGATT
ATCTACTCTACCCAATGGCCTTTCAACGCTATCGCAAGTTGTGGAGATATTTTCTATATACCAGCTCCTC
CATGGGCAAACTGTGCCCCAATTTTCCTTTATGCACAAGCAAGATGCTAACCTAGTCTTTAATGTGCGAA
CATCCGTTCTTGGGGAGATCGAACTCCTTGTCAGGGTCACGGAAGAGTTGAGACCATTGTACGAGGCCAA
TATGGGTCAGGCAGCAGCGGAGAAATTGGCGACGGAGTTCCAAGTCGATTTTGCAGATGTTATGGGAAAC
CTGGGGAGAGTAAAAAGCAACTTATGCTTTACTCCCCAGCAATTATACGAAACTGGCTTGAACCTCCGCA
CAGCAAATACCATGCTTTCAAGAGCGAGGGAATTTCTAGGGCCACATCTAGAGCGTCAAGTCGAACGATA
TGAgaacgatatgcgaTTGCCTAAAAATATTCGATTTGGAAGTGTGATAGCTGGTGCAAGTACTGGAGGA
GCCATTCTTCTCGGCGGTCTGGCCTCAAATCCTTTGACGTTGACGATTGCTGTGTTTTTGTACGCAGCTG
TAGCAGCGCAGAGCAATATCGGGGCGATTTCGAAAAAGAGTGAAGCAATCAAAACATTTTTACGAGATTT
AAAAGATATGGCGGATGTGTTTGACGAGGCTCGGAGGTCTGTCGCCGTCGCTGTGTGCCAGGATGTTTTT
AACATAGGACTCGATGATTTGGGACAGCATGAGCGAACGGCGATTTTGCACAGTTTTGGCATTGATGTTA
GTGCACTGAGGCACGAAGAGTATCGCCAGAGTCTTGTTGAGAGCAGTATTGAGAAGCTGATGACTTATTA
TAAAGAGATGGGAACAAATTTTGAGCAAATGGTCAAGCTGTGTGGAAATGACTTGAATGAGGCCAGGGCG
CCACTTTAAGCGCCGGACATAGCGTGGGG
>Tha_a00190-T1 CDS=1-3666
ATGACGGGTTTGGCGCAGGCAACGCCATATAACTACACATATACCAACAATACGCGAATGAACGACGCTT
CTCCTGCGTGCAGGCACGGATGGAAACCGAACACGATGAAAGCACCTATCCTAATTCTATTCGCCCTTTC
CTCAATCATCATCCTCGCTATAGTCGAGATTCTTGCGCAGCGAAGCCAAAAAGCCGGCGGTTTATCATTA
GTCGACGATGCCGATGAAATACCTTCCGCCATCAACATCACTTACTTATACCTTCCTACAATCATTGCGG
TGATTTACAGCTTGGTGTGGAATTGGATTGACCTCGACGTCAAGCGGATGCAGCCCTGGATGGAATTGTC
AAAGGAGAACGGTGCAACTGGTCAACGCTCAATCTTCTTAGATTATCCGGTCGACTTTGTAGCATTCGTT
CCTTTCAAGGCTGCAAAACAAAAGCACTGGGCAGTACTCTACTCCGGAACCGTTATGGTTCTCATCTTTT
GGATGATCACACCTCTTCAGAGCGCCGTTCTAGGTACCGGCCCCGTGTTATTGAACAAGACCGTTACCAT
GTCAGCACCATCCATGTTCATGGACTCATTAACCCAAGCGACGTACCTCGATCAATCAGTCCTGAATTCC
GGGTATGCCATTACCTGGCTAGAGCGGTCTTATCCTGCCTTCACGACCCCAGACTATGCACTGATGCCGT
TTAAGCCGGCTGAGTCTGTAGAAGGGAATGCGGCCAACTTCACTGGTACAACGACGAAATATTGGACAGA
TTTGAAATGCTGGCCAGCCGATATACAACATAGGAAAGGGGCGCTCATAGGAACCTTTGACTTCTTAAAC
GGCATGGGCTGCAATGCTTCCGATATCCCGGTCCACGTCGGATTGCCCAATGCTCAGCCGTATAAAATGC
AGTACCTTGGGTACCAAGATAGTCCTTGGGGAGAAATTGCACTCAGCTGGACCTGTTCACCCAAGGCATT
CCACCAGTTTCTCGGAACATGGGCCAAGTATGAAAATGCCACGGGCACGGTGAATACGTCTGCGGTATTT
TGCGAAACTTCTTACTACAAGCAAAATGTTTCAGCTCTGGTTCAACTACCTGGCTTCGTTCCCGTCGACG
ATCACATTATGCCTTTGTCTCCCCCCGAGACTCTTCAAGTTACCGAATTCAACACATCAGCGCTCGAAGA
TCTTATGACAAATGGAATGTCATCCGTTACTATTCCCCGAGATTATCCGTTCACACACCTTCTCGAATAT
TATACTCGCCTTGACGGCACCGGGTTGAATATTCCGCTTTCTCCTATGCTGGGACTCACGATAGGTTTAC
AAAACTACACGATCGATTCATATTATAACGAGACACAGATGGGAGAGTCTCTCCGTGCGGCGCATAAGAT
GATGTTTTCCGTGGCTTTTCATTCAATGCTAGTGAACAGCACGAGTTCAGATCCAAGAGATGGAAACGTT
TTCGTGGTGAAATATGGCATCATAGTCAGTCGTGTGTTTTCCGCCCTGGTGGAAGGCGGCCTTGGCTTTG
TGACCATTCTCACATTGGTGTTGCTATGGGTGTGCCATGGAAATCCGACGCTGCTATCCTCAGATCCTGC
ATCTTTGGGCTCTCTCATTGCTCTAATTCAGAGGAGCCCTGATCTGCTGAATAAGTTTTACGGCAAGGGA
AATCTGACTTCTGATCAGCTGAAAGAAAAACTCGGCAACTGCACATTTAAGTTATATTGCCAATGCCAAG
TTCCCTCGGGAGGGACAATACTAAAGTTGTTGGAAGATCCCAACGGGGCAGAGACTGGAGCATCAAGCGA
TAACTCTGGCCGCGCTGGGCCAGACCAAACAGGTCACTATCTGCCTATTAAGCCTTTTGCTCTACGAAAG
ATTGTAGGAGTCATTTTCATGATATGCCTATGTGCTGCTGTTGCTGTTTTCTCATATCTGCGACATCAAG
ATGTCGTTCTGGGAGGCCTTGTGCGCCCTTCACAAAATTTTGAAGTCAACCAGCTTCTTACTAGTTATCT
TCCTACTATTTTCTCAACACTAGTTGAGCCGTTTTGGGTCATGCTGAATAGATTTCTGTGCATCCTGCAG
CCGTTTTACGATCTCACATCTGGGCGCGGGACCGCCAAACGATCAATCGACGCTCGATATACCGCACTAC
CTCCACAGCTCGCTCTTTGGCGAGCCTTCAGATCTGGGCATTTCCTTCTGGGGGCGATTTGTATTATTGC
CCTTCTAGCAAACGTTCTCGCAGTAGGACTAGGTGCCATGTTCAACGATAACCCGACGCAGAAAGTCTAT
CCTGTGGTAATGACACCGCAAAGACAGGCCCGATTGGACCAGAAAGGGTTGGATTTCTTTTACACCAATC
AGACTCGGAGGATGCCTGTTAATTACGAGGATCCTGAATACACTATCATGGCGAATTGGTCCTATGGAGC
CCCCCTACCGCCGTGGACCACTTCTGAATTTACCTATCTCCCGGTCAATATCACATCCGCCACCCCCTTA
GAGGACGAGCTATATACTGTGACGACCACCGGATTTGGTGTAGACCCTTCTTGCATATCTATGGGCACAA
TAATCACCGAAAATATCCCGCCGATCGTGAATACTTCGTTTGGTCGAACAACTCCCTTACCGGAAGGCTG
TAAAAAGGAATACCTTATACAGAACCAGCTATTCAACAACACGAACTACATCATGCCAGAGGGACTTGCG
GCGACCGAGATTGCAGCCACCATGGTTCCCGATGCTTTTAATGTAACCGACTGCGAGACATCATTTCTCG
TAGGATTTTCTCGATCAAATATACGAAATCGAACTGGTGTCATGAATACATCTCTCGTTGTATGCCACCC
GGTATACAAAGTGGCCGATTTCAGGGTGATATTCGACAAGGGCGGATACGTTAAAAATGCAACACCAGTC
AGCGACTTCACCTCCTCAATGCCGTACCCGGATGGGCTCAAACGACCTCCCATCATCAACGAACTAAACC
ATGGGTTCCAAGACACTAATTGTAACTGGCATAACGACACTGTCACACGCAATTGGATCATGTACCTCAT
TAAATTGTACAGCGGGAACGCAGCCCTCTTCGATCCCAAGGCACCGACGCCCGACCCCGAACAGTACCTC
TCCGTGGTAACAAACGTTTACAAGATGATATTTGCAATGCATGTGACGCTCAACCAATACGTCTTCATGG
AAGCAGAGAACGAGACTACCGTAGCAGGAAATCGAACCGCCACCGAGACACGAATATTCGTTTCGTCATC
TGCATTCATCACCAGCACGACCATCCTCGGCCTCTACATCCTAATGATCTTCTTCTTTTACGGATGGGGC
GTCACATTCTTCCTTCCACGCATGCCCACGACAATCGGGTCCCTGATCGCATATATAGCGCCGAGCAAGC
TGACCCGCGAATACTCGGCAAAGGACCGCGACGACGACACTTTTCCCACTTACAGCTTTGGACGGTTTAT
CGGTAGTGACGGACGGGCGCATATTGGCATCGATTACTCGGACCGGGTGGTGCCGGTGAATACTAGAACT
CTTGAGAGGGGGGATACGAGGCAGGGCACGGGATTTTTGCAGCAGCGGAAGAGTAACAAGAATATCAAAG
CACAAGAGACGGATAATTGGCTGTAG
>Tha_a00191-T1 CDS=1-1263
ATGTTCTCCAAGCTCTTCACCATCACTGTCCTGGCCTCGGCCGCCAGTGCCCACATGAAAATGTCCAACC
CCGTTCCCTACGGCGGTGCAACTCTGACCAACGCCCCTCTTCTGGCTGATGGCTCCGATTTCCCTTGCAA
ACAGCGAAGTGGTGTCTATGACGCCCAAGGTGCCAGCAATGTGTATGCTCAGGGCAGCACTCAGCAGCTC
TCTTTCGTTGGAAGTGCTGTCCACGGTGGAGGTTCTTGCCAGATTTCTGTGACTACCGACGCCCAGCCCG
ACAAGAACTCTGTCTGGAGAGTTATCAAGTCCATCGAGGGTGGCTGCCCTGCACAGGACCAGACCGGCAA
CATGGGTGACGACGCTAACGCCATCGACCCGTACAAATACGACTTTACCATCCCCAAGGAGTTGCAGGCT
GGCAACTATACTCTCGCATGGACTTGGTTCAACAAGATTGGCAACCGTGAGATGTACATGAACTGTGCTC
CCTTGTCTGTCACCGGCTCGAGTGGCTCCAAGGATTTCCTGAACACGCTCCCCGAAATGTTCCAGGCCAA
TATTGGCAGCGGCTGCGCAACCCAGGACAGTACTGACCTTGAGTTCCCTGACCCTGGATCGGACGTTGTC
AAGTTGAACGGAGCAACAAACGCATTTGCTCCTCCCGCCAACACCCAGAGCTGCAAATTTGGTATGGGTG
GCAGCGGTGGAAACGCCCCGGCTCCCACTCCCACCGGTGGTGCTCAGACTTCtgctGCTCCTGCTCAGCC
CACCAAGGCTCCTCAGAGCATCCCCGGCGGTGTCTTCATCACCAGCCCTATCGGTGGTGGACAGCCtccc
gctGCCACCCAGCCTGCCgcttctcaggttgcctctcagccCGCATCCCAGCCTGTCCCCTCCAAGCCCA
CCTCTGCTCCTCTGGTGAACTTGCCCGTTCAGTCCCAGGCTCCAGTTGctacttctgctgcttccgctcc
ggctcctgcccccacctccggctctggctccggttcgggctccggttcgggctctggctccagcCCCAGC
GGTGGTTTTGCAGCTGGCACGGCTTGCTCTTCCGAGGGCCAGTGGAACTGCATTGGAGGATCCCAGTTCC
AGCGTTGCGCCAGCGGAGCTTGGTCTCCCGCTCAGGCTCTCGCTTCTGGCACTTCATGCCAAGCTGGACA
ATCTGCCAACCTTAACATGGTTGCCAAGCGAGGCAGCAACTCCATGCGCCGCGCCACTCGCATTCGCGCT
TAA
>Tha_a00192-T1 CDS=1-300
ATGAAAATATTTGCGGGCGACTACTGCTTGTTCTCACAAAGTATCATTCTTCCGTTTGGTCAGCTCTGCC
ACGGCGCATCTTACCCCGGCCGTGAAAATCCCCCACCAAGCAGTAAGCTGTGTGGCAGACAAACTTTGGC
CGTCTCGATTTACAAGTATGCCTCGTCTAAGGAAAGGCTTCAGAGTTCAGCGATGCGATGCATCCCCTTG
GCGTCAGCGCAAGACGCTATGATTACCCCAGATGTTGCtttttttcttttctTTTCTCAGTGGCAGATGC
AGGGAGATCACGGCGCCTAG
>Tha_a00193-T1 CDS=345-842
CTCTGTTTCCGTTCCTCTTTTCCCTTTGTGCCGTATCGTCAACAAAGGAGAACAAGATTCCACAACCCCA
CTACCAGAACTGTCTAAACGGCGGGGAAGCTTCGTAATTCTGCCGAGGAGATAACACAATTGGGAATTTA
CTATAAAAGAAAACGAAGACAAAGCACGCTGCTGGTATATATTTCTTCATATTCCAAGCCAATACCGTAG
CCCGCCCCCAAGAGTTCTACTTGTTTCCCAAAGCCTTATCTATAATCCTCGCTTTCAGGACCTCAGCCTA
ACCTAGACCGCCCAATTTTTGACAGCGGCCACGAACCTCGCAAATCGATACCTTTCGATACAAAATGAGT
GGCGAAAATAAGGCATTCTTCTATGGGACTTTGATGGCCCCAGAGGTCTTTTTCAGCGTTTGTTATGGTG
AAAAGCAACCTCCACAGGCAATCCAAGACCTCCACACATTCACTCCAGCCATCTTAGATGGTTACTGCCG
TCACAGAGTTCAATATGCAGACTATCCAGCCATTGTTGCAGAGGAGGGCCACTGCGTGCGAGGCATGTAC
GCGACTGGATTAACGGAGGCCAACATGCAAAAATTGGACATCTTTGAGGGAAGCGAGTACAAGCGGATCA
ACACCAAGGTGAAGCTGCTGAAGCTAGAGGGCGAAAAGGAAGTCGAGGGAGAAGTGAAGGAAGCATCCGT
TTACGTCTTTCTCAACGCCAATGACCTTGAGAAACGCGAATGGGACTTTGAAGAGTTCCGCCAACAGAGA
ATGAAGATGTGGACACGAGGTGACTGGGCATTCACAGATGGTGACCAGCCAGCCCAGGTTGAGAGCGCTT
AAATGTCGATAcctgcatgcatgcatgcATGCTGAGCCAGTGCATGCACACGCATGAGAGATGCTATGGG
TACATTTCAAGTGACTAGGTAGAGAGAAATGGGAT
>Tha_a00194-T1 CDS=314-11908
GCTTCCTTCGTGAACCGAACCTTAAGGCTGCGGGCCGAATCTTGAATTTCATATCCTCCATCACCCCCAC
TCGAGTCTTTCATTATACCCAGACGAATTCGGATTCTATCAGCCCGTATCTGCCGAATATTCCTTTTATT
TTCTCATTTTCCGCCGATTTATAGCGCCCTACCGCACTATCGTGAAACCATCGCGGCGCGTCCTCGTTTC
TCGACCTCAGCCTTGCTGCGATTAGTCGTTTTGCGCATCGCCTCGCCACACCTTCCGCGAATGGAAGGCA
GAGCTGCGTCTCGCGGACGCCAATAATGCAGCCATGTCGGGAACTACTATTGACGATGTCGTGAAGCGAC
TTAGCACCGCTGATATAGATACCCGACTCAAGGTGGAAGCCGCGACCACCTTGCGCGACAGCCTAGACGC
TTACACCAATGGCCCTATCTACGAACCTTTCTTGAAACGTTTAATGCCCATCTTCATAAACATCTTGCGT
GGACCATGCATCTTTCAAAGTGTTTCCCCGGAGCAGAAACTCCGCAACTGCATCCTCGAGGTACTGCATC
GACTGCCAACCAACATGGCGCCCACCGAGCCGTTCAAGCCTTACGCCGAAGAGATTGTCGATCTGCTCAT
GCAACTAGTCCGAACCGACAACGAAGACAACGCATCATTATGTGTCAAAATCACTTCCGACAttatgcgt
cATCAGCACCAGGTTTTGCAGGGCAAAGTCCAGCCATTCCTAAACTTGATCCAGGAGCTCTTTGATCAGA
TGGAAAAGGTTGTCATGGAGCAGCTAGACAATGCATCTCTCGCCCCGAATCCACAACCTGGTGCACCGTC
AACACCAGGAAGTACGCAAGCCAACTTTCAGTCTCCTCGGCCGGGCTCTCCCGTAGCCTCGGTAGCTGAG
CTTGGCGCGGATCCCCAGCAGCAAAATCGACCACTTCTCAAGGGGATGCAATCTTTCAAAGTTCTTTCAG
AATGCCCAATCATCGTCGTGTCGATCTTCCAAGTCTACAGGAACACAGTTGCCCACAATGTACCCAGATT
TGTACCGCTTATTAAGGGCTTCTTATCTCTTCAGGCAAGCGCCCAGAAGCAAGCGCACGacgacgctgct
gctAGAGGCGATATACACACTGGCGTGAGCTCAGGCATTAAAAACCGGGCTGCCTTTGGCGATTTCATCA
CAGCTCAGATCAAGACCATGAGCTTCCTGGCCTATCTCCTCCGCCAGTACGCTTCTCAGTTGAAAGACTT
TTTGCACCTACTACCCGATATCGTCATCCGGCTACTCAAAGATTGCCCCCGGGAGAAATCTGGGACGCGA
AAGGAGCTCCTGATTGCAATCAGACACATTATCAACTACAATTTCCGAAAGATCTTTCTCCCCAAAATTG
ACGAACTCTTGGACGAGCGTACACTAACAGGAGACGGCTTAACCGTGTATGAGACTATGAGACCTCTTGC
GTATAGTATGCTGGCGGATCTGATTCACCATGTGCGCGACTCCTTAACTCCAGAGCAGATTCGCAAGACG
GTGGAGGTATATACCCGAAATCTTCAAGACAACTTTCCCGGAACTTCTTTCCAGACCATGAGTGCGAAAC
TTCTTCTGAACATGGCTGAATGCATTGCGAAGCTCCCAAACAAAGTAGACGCAAGACATTACTTGATGAT
GATTCTCAACGCAATTGGAGACAAATTTGCGGCCATGAATCGACAGTACCCAAATGCCGTCAAGCTCTCG
AAGCTGTACCATCAGCAGGCCGAAGCTGGTGCGCCTGAATCATATCTTGCTGACAAGGAGCACCCGCCGG
ATTGGGACGAAACCGACATCTTTTCCGCAGTACCCATCAAGATTTCCAATCCCCGAGATCGAGGAGCCGA
CCCTGTCGGAGATAATAAGTTTCTCTTCAGAAATCTTATGAATGGACTGAAGAACACATTCTACCAGCTG
AGAACGTGTAACACTGGCACGCCGATTGACCCTGCTAATGCGCCACCGCATTGGCAAGAGGTCGCCTACG
GTTTCACGGCAGAAGAGGTAAATGTGATTATCAAGTTGTTCCGAGAGGGCGCCTATGTGTTCAGATACTA
TGAGATTGAGAAGCCGGCTACTGAGAATCAGTACGTATCACCGGTCGAATACATGGCAAATTTCTATATG
GTCTCTAGTAGCAAGGAAGAAAAAGACCTCTTGGAAACATTCGCCACCGTCTTTCACTGCATCGACCCAG
CAACCTTCCATGAAGTCTTCCAGCAGGAGATCCCGCATCTCTATGACATGATTTTCGAGCACACAGCTCT
GCTCCACATCCCTCAGTTTTTCCTTGCGAGCGAGGCAACATCTCCTAGTTTTTGCGGCATGCTTTTGCAG
TTTCTCATGGAAAGAATTGACGAGGTTGGCTCTGCGGACGTTAAGAAATCGTCCATTTTGTTGCGGCTCT
TCAAACTCGCCTTTATGGCGGTGACTTTGTTCGCCACACAAAACGAACAGGTTCTGTTACCTCACGTGGT
CAGCATTGTCACAAAGTCGATAGAGCTGTCGACCAAGGCAGAGGAGCCTATGAATTACTTCCTTCTGCTA
CGGTCCCTTTTTAGGAGCATCGGTGGTGGCAAGTTTGAGCAACTCTATAAGCAGATATTGCCCTTGCTGG
AGATGCTGCTGGATGTTCTCAACAATCTGCTTATGGCTGCACGAAAACCGTCCGAGCGAGACCTCTACGT
TGAGCTATGCCTTACCGTCCCGGCGCGGCTCAGCCACCTGCTGCCTCATTTGAGTTTCCTCATGCGCCCA
TTGGTAGTTGCTCTTCGGGCTGGCACGGACCTTGTTGGGCAGGGTCTCCGTACGTTGGAGCTCTGTGTCG
ACAATCTGACGGCAGATTATCTCGATCCCATCATGGCACCTGTCATTGATGAGCTCATGACTGCCCTGTT
TGATCATCTAAAACCACACCCCTACAGCCACTTTCATGCGCATACCACCATGCGCATCTTGGGAAAACTT
GGGGGTAGAAATCGCAAGTTCATGACGGGTGCTGTTCCTCTCACATATACCAACTATGCCGACGATGCCT
CAAGCTTTGACTTGCGACTCATTGGTTCCAAGAAGGACAGAGCCTTTCCGGCTGACCTGGGCATCGATCT
TGCAATACAAAAGCTGATGGAGGTTCCTCGGCATAATAAGGCTAATGCCCAAAATCGGCAGTATGACGAG
TACTACAAGAAACAGGCCATCCATTTTATCAAGACTCAGCTGAAGCTGCGTATCGGTTTCGACCAGCTTC
CCGAAGATTTCCCTCGCATTGTTAGACTCCAGGCACAAGACTTCTTGAATCGCAAGATGGATATCAACTT
CGCTCCATTCGAAGTGTCGAGCCGTGAAAGATCCATCCCTAAGAAAGATGAGCAGGACAAAATCACCAAG
AAACTGCTCAAGGCGGTCATGTTTTCGCAGTCAATACCAGATGTCAAGCAGGAATCCGGCGCTTTTCTCC
TTGACGTGTGCCGGCATTTCGTtctcattgaagtgggCAGATCTTTGATCGACCTGAAGCGAAACTATAA
CCCCTTTGACCCGAAAGCCGGCGAAGGTCCGCTAACTATTGACACCCGTGTCTTGTCGGATGCAATCGTC
GAATCCTTGGCATCAGATCACCCAGACGTCCGTGAAGCGGCGCAGCAGGCGATCCGGGAACTCTACAAAT
GCACGGCTCTCATTCTTGGCTCCGAGAGCAACGTCGGCCGTCTCCATCTCTTTAACCACCTAAGCAATAC
CTTTTGCCACAGTTGCTACGAGGAAGAATGGTTCACAAAGACGGGGGGAAGCCTTGGCATCAACTTTCTG
CTCACAGAACTTGACTTGGGCGATGCTTGGGTGACGTCTAAGCAGACTGAATTCATTCGCGCTCTGATGT
ACGTTATCAAGGATATGCCGCTGGACCTCCCGGAAAAGACGAGATGCCTTGCGCAGACTAGCCTCGAAGT
ATTGCTCAGGCGCATCACCAAGAACATTAAGAAGGAAGATGCCCTGCCAATCCAGCAGCAACCTGGCCAA
CCGCAGGCCAAGCAGCCCCGCCTCGCCCAAATCTGTATGCAGTTCAACAATGAGCTTTCTCATATGAACA
AGTTTGTCCGCGAGACAGCCAAAAACTCACTGGAGCTTATCGCGAAAGCTGCTGGCTGTGAGGTGTGGCA
GCTCGTCGAACCCTACAAAGAAAGATTTCTTCAGCCTATCTACGCCAAACCTCTTCGTGCCCTTCCCTTC
CCGATACAGATTGGATACATCAATGCCATGACGTATCATATGGGACTGAAAAATGACTGGGTTACTTTTG
ACGAGAATCTCAATCGTCTGCTTATGGAGTCGCTCGCATTAGCTGACGCAAACGACGAATCCTTGGCTAA
TAAACCTGCAGAGTTCAGAACGCATGAACACATCGTCAACTTGCGAGTTTCTTGCATCAAGCTTCTCAGC
ACTGCGATGACGTTTGAGGAATTTGCCAACAACCCGACCAAGGGTAAAATCCTTTCGGTCTTTTTTAAAT
GTCTTTATTCTGAATCAAAGCCAACGATCGCGGCGGCAAACGATGCCTTGAAGTCGGTCTTGGCCGTTGA
CAGACGTCTGCCCAAGGACTTGCTCCAGAGCGGCCTGCGGCCTGTGCTGCAGAGTCTATCGGACCCGAAA
AGACTTAATACACATGGGCTGGATAACTTGTCAAGGCTTTTGAAGCTTCTGACAAGCTACTTCAAGGTCG
AGATAGGCGCTCGCTTGCTCGATCAGATAGAGTCAATTGTTGAGCCTAATGCGTGGCAGCAAATTTCATT
CACATTTTTTGAGCAGCATCCTCAAATGAAGGTCATCACCGCTATTCTCAACATCTTCCATCTTCTACCA
GCTCCAGCAGAAGCGTTCAAAGACCGCTTAATTGACTGCTTCCTCGGGCTTGAAGAGCGGCTTCGACGGA
CTCATCAAAGTCCATTCCGGCTGCCAATGTTCCTATACTTGAACCGTTATCCCAAAGAGATCTGGGCTTA
TCTACTTGGTAAGCTGGATGATCTGAAATATGGCCGACTTCTAGCCCAAGTCCTCCTACACCCAGACAGC
ACGCCGTTGAGAGAGACTGCCGTAGAGAATTTGGAAGGGTTGATCGCAAAATGCAACGAAATTGTTGGGC
AGAACAACGAAAAGAAATACGTTGCCATTGTCAACACGATTCACATTCTCCACTCAATCGGCCAATTCCC
AGCCTCTAGTGCTTGGATGGATAAGAAGGAACACCTCAATTGGCTGAAAGCCATTGGGAGAGACCTCGAA
GCAAACATTCGAGGCTATTCGCTCCCAGCCTTTGTGCGACTGCCGGGCTATCAAGCCGCCGAGCAACTGA
TGAATATTCTCGTCAAGTCTCTGGAGAGATCACCGAGAGACTTGGATGCTCTATTCAACCTGGTGGAGTC
CGTTGCCGCCGAGGAGCTTCGTTCAACTCAGCCTTTATTCTCCTTCATCTACGAAAAGATCATCTGCAGC
GACTCCATGGAGTTTTGGAAATCGACGTTCCTTCGCTGCCTTGAGACCTACTCAGGGAAGACTGCGTCGA
ATAAAACAAAATACTTCTTACTCCACTACATTGTTAATCCGATTGTTGCTACGGATGTCATGCGGCATTG
GGGCCAGCCAGAACAGAATAGGGTTCAGAGGCTGATGGATCGATCCATCATCGATGCCGTGAGCACTAAG
ATCTGGAAAGTACATCCCGAGATGACCCCAGATGATTTGGCCCAGCCGGGAATCGACCACATACGGTTTG
AGGTGCTCCAGCTGTCGGCAATGCTTGTCAAATATTACCACGCAACACTCCAAGAGGCACGCAAAGACAT
TATCAAATTTGGGTGGACATTTATACGCCTAGACGACATCATCAATAAGCATGCAGCGTACGTTGTGATA
GGGTACTTCATTGCTCACTACGAAACGCCTCCGAAGATCGTCAGCCAGGTATACTTGTCGCTACTCAAGA
CTAATTCTAATGAGGGCCGAGCACTGGTGACGCAGGCATTGGAGCTCATTGCTCCGGTTCTGCCCAAACG
CTGTGGCACGGGCCCTAATGATAGGAGCACACCATGGGCCGTAGCACCGCGTCGCATCTTGGCTGACGAA
GGCCAAAATATGCAGCAGATGACAAGCATCTTCCATTTCCTTGTGCGGCATCCTGAGCTTTTCTACGACG
CTCGCGATAAGTACGCCGTTCTCATCATCACGTCCTTGAGAAAGGTTGCTGCACCGCCAAACCCCTCTCA
TGAGAGTAAAAAGCTCGCCCTGAACATGATGTGGCTGATTTGGACCTGGGAACAATGGCGCATCGAGGGC
AAAACGTCACCTCTTCTGACAACGAGATCGCTATCTGAGTCGCCGGTTTCGAGGAAACGAAAGCTGGACA
GCGGCGATCAACCAATGACGTCCCCATCAGCAACTAGGCAGACAGCGGATCGACCAGAGTATCAAATCCC
ACCGCTGTTCCGCCTCAAGATGGTTAAATACTTGGTTGAGTTCATTGCGCAGCTTAACGAAAGGTATCAA
CTCCCGTCGGCTAAGCCTCGCGGATCCCCAGCTAGTGCTCTTCCGCAAGCCGGGCCCAATATGACGGAGC
TTTGCAAGAAAGCCATGGCACTCCTTTACAACCTCGTGCAGCCCCAGTGCTGGGGGGACCTCGATCTCGA
CCTGTTTCCCAACGTCACTGATGTTATCCTTGCTCACGATAGGACACAGGCGGCTCTTAACGCTGATCCA
ACTGATAAGGAAAAATACGACGAAAAGTTCCTCACCAACATCATTAATACGCTGCAAGTGGTCCGCATTC
TTCTGAACTTCAAGTCAGACGAGTGGATACAAAGGAGCATCGCTCCAATCCAAAAGGTCTTGGAGAAGTG
TCTCAAGTCGGAAAATCCAGAAGTTCAAGATTGTCTGCACCTTGCTGACAAGGAGTACGATGATGGACGA
GAGCTAAAGTCCATCGTTCGACGAATTCTCGATGCGGTGCCTGAAGATACGCCTATGGAGGACGCGGATG
CTGAGGGTGAATCTGAGGTTCAAACATCTGAAATTGTTGCCTATCTCTCACAGGTAGCAACAGAACAGAT
GAACAGCAATCTCTATGTCTCGGGTGTCAACATTTTGTGGTCGCTAGGCAATCGCAAGCCTGCCATCATT
GATCAACATATCCCTTCGCTTATGAAAGCTATGCAGAGCAAGCATGCACGGGAACATGTACAACATTATA
GTGCTTTGGCGAATCAGGCAACTGGTGTCCAACGCACTCAAGAAGCTAACGGCACTACTGGGGAACTCTC
TGCCTATGAGCTTGAGATGCAAACCAAACTGATGATCAAAGAGATTCAAGTCGTGGCACTGAGGATGGAA
ACTCTAGGCGACAATCGACGACCATTCCTCAGCGTTTTGGCGACGCTTGTTGAAAAGTCTATGCACATTG
AGCTATGCACGGAAATTTTGGGCATGGTAGAAGGTTGGGTTTTTAGATCTGAAGGTACCTGGCCGACACT
TAAAGAAAAAACGGCGGTTCTTCATAAGATGTTGTCCTTCGAGCACAGGCAAGATCCCACAATGCTTTCC
AAGTTTCTGGAGTTGGTGATTCGCATCTACGAGGATCCCAAGATTACCCGGACGGAGTTGACAGTACGGA
TGGAGCACGCCTTTCTCATTGGCACTAGAGCAGTTGATGCGGAAATGCGAAATCGTTTCATGGCGATTTT
CGATAAGAGCTTGTCCAAGACAGCTAGCATCCGCCTCTCATACGTATTGACGTCGCAAAATTGGGATACT
CTTGCGGATTCTTACTGGCTTGCCCAGGCCAACCACCTTTTGCTGGGAGCCGTGGAATTGAACACCAACA
TACAGCTTCATGCTGATGATTTCAAAGTCATCGCCCCATCTCAGCTGGCTGCAGTCTATCCCAAGGACAA
GGATACGAGAGAGCCAACCAACATGGTTGACGAGAAATTCGAGACTCTCATGGCTAGTCACCGGCGATTC
ATGGCCGAGCTGGGAGATGTGAAGGTCCGGGACATTATCGAGCCGTTGACGCAGCTACAGCATATTGATA
ACCAGCTGGCTCATCAACTCTGGGTGGTCGCATTCCCAATGTATTGGTCTGCCACTCTGCGAGATGAAAG
GCCAGAGCTTCAGCGCGGCATGGTCGCGCTTCTCACAAAAGACTACCACAGTCGTCAAATCGAGAAGCGT
CCTAATGTTGTTCAGTCTTTGATAGAGGGAGCCGCAAAGACTTGGCCAGAGTGTCGACTTCCTCCACATG
TCTTGAAGTTTGAGGCGAAGACGTACGATGCTTGGTATACAGCCCTCGTACAGCTCGAGAATGCATCGAT
TAACCCGGGGCCGGATTCGGCCACTGTCCGCGAGAGCAATCTCGATGCACTGGTGGATCTCTATGCATCG
CTGCAGGAGGACGATCTTTTCTACGGGACTTGGCGTCGTCGTTCTCAGTTTGTAGAGACCAACGCTGGTC
TTTCGTACGAACAGAATGGAATGTGGGACAAGGCTCAGAAACTGTACGAGACGGCACAGATCAAAGCCAG
AACTGGCGTGATTCCGTTCTCTCAAGCTGAATACATGATCTGGGAGGACCACTGGGTTCTTTGTGCCCAA
AAGCTGCAGCAATGGGAGATCTTGCAGGATTTTGCCAAGCACGAGAATTTCCAAGACTTACTTCTCGAAT
GCGCATGGCGCAACACCGAAATGTGGCAGGACGAGCAGCACCGCGAGGCTCTGGACAATATCATCAAAGG
AGTCATGGATGCCCCTACGCCCCGACGAGCCTTCTTCCAGGCGTTCATGTCTCTACTCAAGTTTCACAAC
CAGCAAGAGGCGGCAACCGACTTTGCGCGCGTGTGCGACGAAGCTATACAGCTGTCCATTAGGAAATGGC
ACCAGCTTCCAGTTCGATTGACCAACGCTCATATTCCTCTGCTCCAGAATTTCCAACAATTGGTTGAGCT
GCACGATGCCAGTGTCATCTGTCAGAGTTTAGCCAACACTAATGCATCTAACCTCGATGTTAAATCCGGA
GAGCTTAAGCTGCTGCTCGGCGCCTGGCGTGATCGTCTTCCCAACATCTGGGATGATATCACGGCTTGGC
AAGACTTGGTAACTTGGAGGCAACACATTTTCAACCTCATCAACCAAACATACCTCCAGCTGCTTCCACA
GCAAGGCCAGCAAAATGCAGGAGGGGCTTCCTTCGCCTACCGTGGCTTCCACGAAACAGCTTGGATCATC
AACCGCTTCGCACATGTCGCACGCAAGCACAGCCTACCGGAAGTCTGCATTAACCAACTCAGTCGCATCT
ACACACTTCCAAACATAGAAATTCAGGAGGCATTCTTGAAACTTCGCGAGCAAGCCCGATGCCATTACGA
AAACCCTGAGGAATTGAACAGCGGTTTGGAAGTCATCAACAATACGAACCTGAACTATTTCAATCCTCAA
CAGAAAGCCGAGTTCTACACCTTGAAGGGCATGTTCCTTGAGAAACTCGAGCTTAAAGAGGAGGCCGATG
CAGCTTACGGTACCGCGCTGTATTTCGACATTGGAGCAGCCAAGGCTTGGGCAGAGTGGGGATACTTCAA
TGACAGAAAGTTCAAGGAGGATCCTTTGGACGTCAATGCGGCTAGGCAGGCTTTGACCTCTTACCTCCAA
GCCGCAAGTAGCTACAAGAGTGCCAAGTCACGAAAGCTTCTGTCCAGGATCCTATGGCTCCTTAGCTTGG
ACGACGCTAAGGGCTCTATTGCTGCTGGATTCGACGACTTCAAGGGCGAGACTCCAACATGGTACTGGAT
CTCGTTCATTCCTCAGCTATTGACGGGTCTAGGCTACAAAGAGGCTCCACGTGTTTACCAGATCCTTCTT
GGAATCGCCAAATCATACCCCCAGGCTCTTTACTTCCAACTCAGGACAAACAGGGAAGATATGATGGCTA
TCAAGAAAACTCAGGAAGCGAAGGAGAAGGCACGACTACGCAGTCAATCCGCTACAGCCAACGGCAAACC
CAGCTCTGCTTCCCCATTGCAGACAAAACAAGAAGCGCCCAAGGCTGAGGGAGCAGCATCACGCCCAGGT
ACTGCCAGTGGTGGCGATGCAGCTCACATCAAGACAGAGAATGGCGAGGCGAATGGTGGCACAGCATcag
caacgcccgcacccgcacccgcaggccaagagcaatctcaagctctcgctcAAAGTGGTCAAGCGCAGGC
CCAACCAGCAGCTCAAAACCAGAAGAGACCGCCGTGGGAATTGACTGAGGAAGTCATGTCAGTGCTTAAG
ACGGCTTTCCCATTACTGGCGCTGTCCATGGAGACTATGGTTGATCAGATCCAAAAGCACTTTAAGTGTC
CTCCAGATGAAGATGCATACCGCCTCATTGTCGCGCTGCTTAACGATGCCTTGACGTACGTGAGCAGAAC
CCCTGCGTCTTTTGCCAAGAGTGTCAAACTTCCCTCTGCCACGGAGACGAACATCACGCGGTTTGCCGAG
ACGATCTTGCCCAATCATATCAAGAAGTCATTTGAGGCGGATTTCGTCGAGGTTAAGCCGACCATGTATG
AGTACATTCACAAGCTGAGGCGCTGGAGGACCAAATTCGAAGAGAAGCTGGATCGTCGGATCGTGCACAC
GCCGCTAGAAGCTTTCTCTCCCCACCTCAGCGAGTTCCGATACCAAAAGTTTGACGAGGTTGAGATTCCT
GGACAATATCTTCAGCATAAGGACAAGAACCAGGACTTTATTCGGATAGAACGATTCCTGCCCAATGTCG
ATTTGATACGCTCAGTCAATGCCTCGTATCGCAGACTCAAGATGCGTGGTCACGATGGCAGCATTCACTC
ATGGGCTGTGCAGCATCCGGCCGCTAGACATTGTCGCCGAGAAGAAAAGATTCTACAGCTCTTTAGGCAT
CTCAACCAGACTCTGAGTCGCAAGAAGGAAAGCCGGCGACGAGACTTGCAATTCACCCTACCGCTGATGG
TTCCCTTGGCACCACACATAAGAATCGTGCAAGAAGATACCTCATACATTACGCTGCATGGGGTCTACGA
AGACCACTGTAGGCGTATGGGTATGTCGAAGGATGAGCCGGTCTTGTTTACGCTGGAGAAGCTTCGAGGC
GTGCTCGAGTCCAAGGGAGGACAGACCAAGCCCGAACTAACGCCCACGGCGCGATTGGAGGTCTTCAATG
CCATCCAGGAGAAGTGGGTGCCGCCGACGGTGGCACTGGAGTATTTCCAACAGGCCTTCCCACAATTTGC
CGAATTCTGGCTGTTCCGAAGACAGTTCTCATACCAGCTGTCGGCATTGACGTTTATGACTTACATCCTG
TACATGCATAACCGATACCCGGCTAAGATGAACATTGCTCGTGGGTCGGGCAACATCTGGGGCTCCGAGC
TCATGTCATTTATGAGCGCTTCCAAGCCGTTCTTCCACAACCCAGAGCCAGTGCCCTTCCGGCTGACGCC
AAACCTACAGACTCTCATGGGCCCTCTAGCCATGGAGGGAATATTCGCTTGCTCAGTCATGGCCATTGCA
CGGTGCTTGACGGAACcggagcatgagcttgagcatgcgcTGACCTTGTTTGTGAGGGACGAGATGATGT
TCTGGCTGATGAATAGCCACCGCAGCGGCATTAGCGAAAACCAGCTACGCGACTCGGTGCAGCTCAACAG
CGACTCGATTGTGAAGCGTGCCATCAGCCTCGCCCACAACCCGTCGGGCAACTTGCCTGCGAACCAAACA
GTCATTGACGCTATCGCCAAGGCTGTAAACCCCATGAACTTGGCGCAGTGCGATGCATTGTGGATGCCAT
ACCTTTAAGTCCAACATATATGGTCTTTTTCCTTCTTGTTTtcatattttcattttttttctattcctat
ttctacttctTTCTAGACTTATCTGATGTAAAGCTGAAAACGGATATTATCGGATGGAGGTTAGCAGGGG
ACGGAGACGAATGGGGGAGTATCTCAACCTTTGTGCGATGACATTCAGCAAGGCGTTTGAGGAAGGAAGG
AGGATTTCGTGTTttttttTCACTTTTGCTTACCATGTATTAATCcccaatttttttttttttacttTCC
CTAAGCCTGGGTGGAAGAGGCGGAACGCGTCATGACAGGCTACTGGGAATTTATTGTTGATGAGAAATAC
GGTTTACAGGCTCAGTTATGAGCTCGGG
>Tha_a00195-T1 CDS=1-2109
ATGGCTAGCACCAACTTTGACAAGTTGCCGCGGAAGCTGTGGGAGCATCCTGACCGCGAGAGCACCCGCA
TGTGGCAGTTCATGCAGGATGTTAACAAGAGATATAATCTGAATCTGCAGtcattcactCAACTCTATAA
ATGGACGTGCGCACACCGCAGCGACTTTTACAAGCAACTCTGGGAATTCATACCTTACATCCACGAAGGC
ACATATACTCGCGTTGTGGACGAATCCATCCCCATAACCGGAGTGCCGCGATGGTTCGAAGGCGTGCGCT
TGAACTGGGCGGAAAACGCACTGTACTCGCGAGACACTTCATCGTCTTCAACTGAAGCCCTGTGTAAGCT
AAATAAAGAAGACGACAGGATTGCATTCACAGAGGTCCGAGAGGGCAACGCCGAGATTCGACATGTTACT
TGGGGAGAACTACGCCAGGATGTTGCGGCACTGGCGGCGGCGCTGAAAGAACGAGGGCTGCAGAAGGGGG
ATCGAGTGGTTATTGTTGGAGGGCACTCGTACAGGACATATGTGGTGTTTATGGCGACGGTGTGGTTGGG
TGGAATCTTTAGTAGCAGTTCAACTGATATGGGAGTGGGTGGGTTGCTGCAGAGGGCGGTGCAGGTGAAT
CCAAAGTTTGTCTTTTTTGACGATGGCACGTTATACAACGGCAAGACCATCGATCTGAGACCCAACATTC
GCGGCATGATGGAGGGCATGTCCGAATGTGACAACCTGCAATCATTCATCATCATCCAACGCTTCGCCAA
ACCATTCGACACAAGCTCCATCCCCAAGACAGAGCGATTCGAAAACTTCCTCCAAGCCGGCGCCAACAAG
CCTCGTCCCGCAGCCGTGAGAGTCGAATTCATGGACCCTTCCATCATCGTCTACTCATCCGGCACAACAG
GCACGCCCAAAGCCCTCGTCCACGCAGTCGGCACCATCTTCATCTCCTCCAGCAGAGACGTTCTGCACCG
AAACTACGGCCCCACGGACGTAGGCCTGCAATACACCACCACGGGCTGGATCATGTACTTGTCGAGCGTA
GCCATAACGATTTACGGCGCCCGGTGCGTTGCGTATGACGGGTCGCCGCTGGTGCCGGATCCAAAGGTGC
TGCTGAAGATTGCAGAGGAGCAGAAGGTgacggtgatgggGGTGAGTCCGCGGTGGTTGGGGGAGTTGAT
GAAGAGGGGGGTTGTGCCGCGGGAGGAGTTTGATTTGGGGAGCTTGAGGACGGTGACTTCGACGGGGATG
GTGTTGCCGGATCAGATGTTTGAGTGGTTCTACGATACGGCGTTTCCGAAGAGGGCGCAGCTGGCGAACA
TTTCTGGTGGTACAGACATTGCCGGCTGTTTTGGCCAGGAAAACCCCCTCGATCCTGTCTACGTCGGCGG
CTGCCAAGGTCCTGTTCTCGGAATCCCCATCGCCGCCTACGACCACGATCTTCCCGAGGGCAGCCCCGGA
ACTCCCCTCCCGCATGGCACGCCCGGCGATCTCGTCGCCACGGCGGCCTTCCCCAACATGCCCGTGTTTC
TGTGGAACGACGGCCCCGGTCCGgctccgGGACCGAAATACCGTGCCGCATATTTTGAGCGCTTCGCCGG
CGCCTGGGCCCAGGGCGACTTTTGCGCAATGAATCCGCATACGGGCGCGGTTCTCATGCTGGGTCGATCC
GATGGCGTGCTGAATCCGAGCGGCATTCGTTTCGGCAGTGCGGATATCTATGCTGTGCTGGAGAGGTGCT
TCCCGAATGAGATTGCCGATAGCTTGTGTGTGGGACAGAGGAGACAGCAGGATTTGGATGAGCGAGTGGT
GTTGTTTGTGTTGATGAAGCCGGGGCTTACGCTGGATTTGAAGCTGGTGAGGAGGATAAAGGATGCGATT
GCGGAGGGACTGACAAAGAGGCATGTGCCCAAGTATGTCTTTGAGATTCCCGAAATACCGACTACTGTGA
ATGGCAAAAAAGTCGAGACGCCGGTGAAGAGCATCATCTCGGGCAGGGCGATCAAGCCGAGTGGAACGCT
GTTGAATCCGCAGTGCCTCCAGCACTTCTACCAGTACCAGAAGATTGAGGAGCTGGTTGAGCCACGGGCG
AAACTATAG
>Tha_a00196-T1 CDS=1-543
ATGTCTCGCTACTTCCCTCACACGCCATACGCTGAAGACCAGCCTCTCTCCCACGTCATCCTCACAaccc
acgttctcacccgcgccgtcaccaccggcagcatcatCGGCCTCGTCATAACCAGCGTCCGCCAATCCAT
CCCCTCACTCCGCCGTCCCGGCCCTCTATCCGAGAAACTTCTCCTTTCAGCCACCCGTAGCACAatcatc
accaccgccatcgtcGGCGTGGGTCTCACGGCGCGGATGTGGGGCCGGGAACCCATCGAGTGGCAAGATC
GAAGCTGGAGATTGCTGGAGAACAGGGGCCAGCTTGAGACGGATGACTGGACGTATGGGGGCATGGGAGG
GGCATTGCTGGCCACGGGGTTGATGGGCGTCAGGGGAGCGGGAGGGCCTGCGAAGTTGGGATGGCGTGGT
GTTGCTGGAGCGGCGGGGATTGGGAGCGTGGGAGGCATGATtggatatatggcGTGGAGATATGGCATCA
ATGGGGGCAAGTTTGTTGAAAAGGACAAGAAGGGGGAGAGAAAGGGCATTTGA
>Tha_a00197-T1 CDS=989-2617
CCACCTTGGATGACGCCATTTCCACTCCTTACATAACGCTCACCTTGTAGCATCAAAGCCTCAATTTGCA
GTACGGCCAACCAGTATAAGCGGTGTCGGATTATTATCCTACATTTCTTACATACGACAAACACGCCACT
ACCGCTCAGCCCTGTCAGGGCAGGACAATAGGCAGAACCAGCTGTGCGGGGATTCCATGGATTTACGATG
ACTACTGGTATCTACTACGtagtattatcctcctactaTATTTCCAGAGCTTGAACGAATCGCGGGGAAG
CTTAACCGGCTCGACACCCCATTCGCGGAATCTCGCTGTTGCGACGCTTGGCGGGAGAAAACATGATTCG
GCCCGAGAGGTGGATAGGCCAACGGATATAGCTTCGCTTGGGCTTTTTGTTCTCCAGGGATACTGTCACT
CACTACTGGCATACGGCCATCGAACAGCTGTCGGAGTCTGTTCCGGTCAATTGGTTCTTTCACCAGACGC
AGGGCGGTCTACGAGCATATCAATTGCTGTCTGTCTTACTTGCATATTCACCACTCATCAACAAagaaaa
aaaggggggagaaggggGACACCGCCTGGAATAAACAACGTTCGGATTGGCCCGCCGTTACTGATGGAGC
TGAGAAAAAAAATGTTCAAGACTCGAGCCATCATCGTCATATTCCCGTTTGGGTAGGTGATGTGACAATC
CCCCCAGGCCGAGATGAACCGATGCATCGACTAGCAAGGGACAGGGTTGCACCACATTATGCGGGGAGAC
GCAAAATGTAGGAACAAGGTCCCCAGAATCAAGTGTTAAGTAATATCGAAAAAGAAAAGCTCATCCGGGT
CCCAAGCTTCGAGCAATAGGGCTCCCaagggggggggggggcggggggCGAGGCTATATAAATGGCATCA
TCACCGCATCTCGACAATTGGAACTTCCTCTTTCTCTCTTAAGCTGCGTTTTACTTGGAAAATCTTTGAC
GGTACGCCATGTTGACAAAAAGTGCCCTCGTCACGCTGCTCGGTGCCGCTTCATCCGCCGCGGCCGACGT
GTATACCGTTCCCTCGCAGCCCAATGCCAATGGCGAGCCTCTTGATGGCTTCGTGAGCTACTCAATTGAG
TTTGCTTCGTTCCCTGACTTTGCGGGCAACAAGTCGTCCCCAAATACGTTCTCCTACAATCTCATCAACA
ACCTTGGGGCTCTCCAAGGACACAAGCCGTATTTTCGCGTCGGTGGCAACACCCAAGATTACGCGCTCTA
CAATGCGTCTCAAAAGGCATCCCTGATCGGTATCGTCGATCCTAGCAGATCGCCCGACTACCCGACCACC
ATCCACATTGGTGACGCTTACTTTGAGTCCTACGGCACTTGGCCTGGTGTCCAGTTCTCTCACGGCTTCA
ACCTCGGACTGGGTGCCAACAGATCAGAGGGATGGGAGACTCTCGCCGACACGGTTCCGTTGGCCTGCAA
AGCCCTAAGCCACGGCAACATATACACATGGGAGTATGGCAATGAGCCTGATCTCTTTTCGACTTCAGCT
CAGGGCCCTGTGCGCCCCTCGAATTGGAACGAGAGCACATATGCTTGGCAGTGGCTCAATGGCACGGCCG
AGATCACGAAGCAGGTCAAGAAGCACTGCCCAACCTTGGCTCTCTTTGGAGGTCCCAAGTTTATGGCTCC
TTCGTTTGCCGGTACTGGCAACCACCTCAAGGCACCCCTCGCCTTCCAGGACGGCCTTGACAAGAACAAG
AACATTGAGTATTTCTCAACTCACAACTACATTAGCGGTGCCACCTCCCTCGGCGTCACCCTGCAGGGCA
CCCTGATGAACCACAACAGGACCGTAAGCTCTGTCCAGGGCCATCTCCCAGAGTACAATGCCATTTTTAC
CACTGCTGCGGCCCAAAAGGCCACTCCTCTCATCTTCGGCGAGTGCAACTCTCTCTACAACCAGGGCAGA
CCTGGTCTGTCCAACACCTTTGGAGCCGCGCTCTGGGGCATTGACTTTAACCTCTATGCCGCTTCGGTGG
GCTTCAAGCGTGTCCACATGCACATGGGCACCAACTACCGTTACCAAGCTTGGCAACCTGTTGAGACCGA
TCTGGCCTCCAGGGGCACCAAGGCTCCTTACTACGGCAGCGTCGCcgtcgccgcCACGCTGGGCAACCAG
GAGCTCCTCCCCGTCAGCATCACCAACATCCCTCTGGCCAGTGCTTATGAAGCCGCCTACGCAGCTCACT
ACTCGAGCGGTCTTCTCAAGGGCCACCTCGCTCGCCTCACCGTCCTCAACATGCGCGGCTACAACACCAC
CGTCGACGGCGAGGGTCTCGAGTCTGTTCCCAACCCTCCTCCTCGTCCTAGCCAGACGTACACTTTCGCC
GTGAGCGGTGCCCGTAACGGAGCTCATGTTGGCGTGCAGCGTCTGTTGGCGAATGGAAGTGATGCTATTA
CTGGTATTACTTTTGATGGATGGAGCTACAACTATGAGCTTGCGAAGGGCAAGCCTGTGAGGTTGCATAA
TGTGACTGTGGGAGAGACTGCGGTTGTGCGAAATGGACAGGTTACGGTTGAGGTGCCGGATTCTTCGGCT
GTTTTGCTCAACTTTCCTCTGTTGTGA
>Tha_a00198-T1
GGGCGGATGGTTTAGTGGTATAATTTTCCCTTAGCATCGGCAGCGCTTCAGTTGCCCACCCGCATGGGAA
AGGTCCAGGGTTCGATTCCCTGTTCGTCCA
>Tha_a00199-T1 CDS=1-849
ATGATGGTTGCCGAAACACCACAAGACGGCCTTCTTAAACTGTGGGAATCAATTCCCAAAGAACTACGCC
CCAGCGATTCCTACACCTTCGAAGCACTGTCCGGCACCGTTGCTTCGCTTGTTGCCAAAGCCCAAGAAAC
CTCCAGCTCGCAATGTGAGCACAAGAATGAGCTGGCTAAAGCGCTCGGGAAAGTCTGCACTGCTGATGAC
TCTTGGAAAAACCTGCTGGAGATTACGCGCAAGGCAGCTTGGAAGTCTTACAAGAAACTCGTTGGAAATA
AGCCCAGGCCGTTTAACGGAACCATCTCTGACTATCCACGATGGAAAACCGACATACGAAATTGGGCTGC
TATGAACGGAGCCGTACCGGGAGACATGCTCGCCACAGCCGTCCTCCAGAACACAACTGGTCCCGCTAAA
AAATGGACGTTATCCAAGGATATTGGCCAGTATTCAAAGATCGACGGGGTCCCTGTTTCTTCGGCAGCCA
CATTGGAAGCAATCTTAAAAGACATGGACAGGCTCTTCTCCGACCCTTGGGCCAAGGACCGAGCGCTTGA
AAAATACAGAAATGCCCGCCAAGGAACCAGAACTGTTCTCGAATACAATATCTACTTCCATAATCTAGTC
ATTGAACTTGGCTACGACTCTCAACCTCAATATTCTGTAGTCCGTCATTATATTCGATCTCTGCGCCCTG
GGGTTCGGGAGAGAATGGAACTATGGTTTCTGTGTAAACGGGTTAAAGAACAGGAGGAATGTACTTTAGA
CGATTGCACGTATTTGGCTTCGTATCACGACAATGAAATCCCAGTATCCAAGAAGAAACGACGTCAACGG
CGGAAATAG
>Tha_a00200-T1 CDS=22-468
TTCAAAAACGGCACATTCACAATGGCAACAACATTAGATATAAGAGGAGACGCCTTCCCAGCTCGGAGTC
GATCAGCTTCTGGATTGGTCAATGGCATATCAACAGAAGTCACATTACTGGAGTTTTCGGACAAGATTTT
AATCACGATTAGCCAGGAAGGGCGACTGGCGCAATGGATTCAAGTCCCCATGATGGGAACTACTGCAGGC
ATAGTTGACATGGCCCTTCCAAGTAGCAGCCACGGCCTGCTCCCCGCCACGCATCTCGCCCCAAAGACGC
TGCTAGGAGGTGGAGGTGACGACAGAGAAACTCTTGGACAGCTCTACGCTTCACAAATTGCCAGCCACAT
TTCCTTAAAGTCTCCCGAGGAGAGACGGACGCTTGTATTCGGACTTGGGCTCGCAAAAGCCGAGAAGGAA
CAGGAAACCTTTTTTGACCTCTTTGAGCTGGCTCTCAAAGTGTTGTAATGGATGTGCTACCGGTAGAAAT
GGAATGAAAGACTAGGGTTTCATATGCTGATAACGAAGATTCTTCAAAC
>Tha_a00201-T1 CDS=72-3695
TTGAACGGCGCCATTGAGAATTTCAGCATTGAGCGTAATGCGATAGAGCTTCACCACCAACAAGCCTCAG
GATGGCTAAATTCGTCCCTAGACAGAGAAAGCACAAGGTGCTGGCTCGTGAGAAGGCCAAAGAAAGCGCC
CGCCATGAGGTCGAAGACACCAACCAGGAAATCCTGCCGGCCGCGAAgaaggagctggaggagaagaagG
CTCGCATGaaggagcagttgaagaagGATGGAGAAAAAATGAGCGGGAAGAAGGCAAAGCGTCTGGAGAA
ATACATTGACAACAAGCTGCGCAAGGACGAGAACCGCGAATTGCTGGCGAAGCTCGCAGAGAGAAAGATC
GATACGAGTCTGTTTTCGAGCAGTAAATCCCTAGGACAGGGTCGCGAAACAAAGAAGCAAGCGTTGTCTC
GTGCGCTAAGAGAACACAGAGCTGGTGTGGATCCGACATCCTCAGCGGAAAATATTCTGTTTGAGCAGCG
ACCGGAGGTTgatgaggaggcggacgaagacgaagatgatgCGCACATGTCAGACGATGTAGCTGCACCT
GTAGCACAGCCCGATGCTGATGTTCCGAAACCCGTTGCCCCGTCCACCCAAGAGACTGTTGCGCCGGCCG
TTGCAGTTGGAACCGGGCTGAAGCGACCACTCGAACTAGATGATGAAGGCCGGCCGGTGATTCAGAAGCG
ACAGAAAAGAGGAGGACTGAAGACCAAGGTTTCACTCGTCGCAGAGAAGCAACAAGAGTCTGAAGAGTCA
GGAGATGATGATGAATGGAATGGTTTCAGTGGCGAcgacgacgacaaGGCTGAGAAGGATgacgatgact
ctgacgaagaagaaTCCGAAGGCACCTCAGAcgaaggctccgaagacgatggcGACTCCGAATCTGAAGA
agaaaCAAGCGaggaggaggaagatgaagaaAGTATCGACGAAGAGCAAAAGAGTCAAAGGTCATCCTCT
TTCAAGGCATGGGCCAATCAGCAACGAAACGAGGCGCTTGGATACCAGCCAGTGGATGCAAATTCAGCCG
TTTTAGAGATACCGAAGCCTGAAAACTTCGTCCCCAGAGCTCCTGAACAGGACCCATTACCGATGGAATT
GCAAGTCACCAAGAAAACGTCAAGAAAAGTCTTTAGCGTGGCGGTTGTAAGGACACCCGAGATCGAAGAG
GCTCGCATGAAGCTCCCGGTTGTTTCTGAAGAACAGAGACTCATGGAGGCAATCCACAACCATGACATTG
TCGTAATCTGTGGTTCTACTGGTTCGGGAAAAACTACCCAGGTGCCTCAGTTCTTGTATGAGGCGGGTTA
TGGATCTCCCGATTCCCCAACGCCAGGATTGATTGGCGTCACGCAGCCCCGTAGGGTTGCTGCTGTCAGT
ATGTCCAAGCGAGTGGCAGATGAGCTTGGAGACCACTCAAGCGCGGTGGCCTATCAGATCCGTTTCGAAG
GCAATGTTGATGCAAAGACTGCCATCAAGTTCATGACTGATGGTGTATTGCTTCGAGAGGTTGCGCAGGA
TATTACACTACGAAAGTATTCGGCTATTGTTATCGATGAGGCTCACGAGAGAAGCGTCAATACCGATATC
TTGATCGGAATGCTCAGTCGAGTCATTAAACTCAGAACTGAGTTGTCACAGGAAGACCCAACGATTAAGC
CCCTGAAACTCATCATCATGTCTGCCACTCTAAGAATAGAGGACATGACAATGAACCCTAGCCTGTTTTC
CACACCACCGCCTGTTGTCGAGGTCGAAGGACGACAGCATCCTGTAACTATCCACTTTGCGCGTCGTACT
CACCATGATTACGTGGAAGAAGCATTCCAGAAAATCACCAGAGGCCATAAGAAACTGCCACCTGGCGGCT
TCTTGGTTTTCCTGACGGGCCGCAATGAGATTCTGCAATTGAGCAAGAAACTCAAGGCGGCTTTCGGCGG
CCCTAGGTCAGCTGAGGGCCCCAAGGTAAAGATTTCAGCCACTGAAGCGCCAGTCGAAGTTGAAGATCTC
GACTTTGGcgacattgatgagcatgattttgatgatatagacggcattgagtctgatgaagaagagggGG
ATGACGAATTCAAACTTGAAGAGgaagacgaTGAGGTTGTTCCTCTCAAGATGCAGGTACTGCCCCTGTA
CTCTTTGCTTCCAGTCAAAGAGCAGCTGAGAGTCTTTGAAGAGGTTCCCGAAGGAACTCGGCAAATTATC
CTTGCAACCAACGTTGCTGAGACCAGTTTAACTATACCCGGTATTCGATTTGTATTCGACTGCGGACGCT
CAAAAGAACGGAATTACGACCGCCTCAGTGGTGTACAGAGCTACGAGATTGGCTGGATCAGCAAGGCCAG
CGCAAGCCAGCGATCAGGTCGTGCTGGACGTACAGGCCCTGGTCACTGCTACAGACTCTACTCGTCGGCG
GTTTACGAGAGAGATTTCCAAGAATTTTCAGACCCTGAACTGCTGCGGATGCCCATCGAAGGCATTGTGT
TGCAACTCAAGGCGATGAATCTACAAAATGTCGTCAACTTCCCCTTTCCTACACCTCCCGACCGGCAAAT
GCTCGCCAAGGCCGAAAAGCTCCTCACATATCTATCTGCCATATCTCCCAGCGGCCAGGTTACCAAGGTG
GGAACAACAATGTCCTTGTTCCCCCTGTCGCCTCGATTTGCAAGAATCTTGCTCGTTGGACACCTCCACA
ACTGCTTGCCGTATACAATTGCTCTGGTCGCTGGATTGTCCGCGGCAGAAGTTTACCTCGCGGAGAACCA
GGCCATTCCAGCTCTTACTGAAAAGGAAGATACAGCAATCCGCACTGCTGCTGATGTTATTGCCGAAGAT
CGCCAGGCAAACGTCAGGCGACTGTTCAACCAAGTTCAAAAGAACTTTTGCTTCTTGGATGACAAGTCTG
ACGCCATCAAGCTTCTGCAAGTCGTCGGCGAGTTCGCACACGAGCCCACCGAGAAATGGTGTGAAACCCA
TTTCGTCCGCTACAAAGTCCTCAAAGAAATCCAGCAGCTGCGAAAGCAAATCACAGATCTACTACGCACA
AACATCCCCTCTTTCGCCGCACTACAATACCAAGAAAAGCTGGACCCCCCTTCACCAAAACAAGTCAGCG
CGTTGAAGCAAATGACTGCTGCCGGCTTCCTGGACCAAGTCGCCATCCGCGCAGACCTGGCACCCAACCC
ACCCGAGCAATTCAGGAAACCTCGTCGTGCCATCGACGTGCCTTACATCCCGCTcatccctctcgtcaGA
CCCGGCAGCGGTGAAAACCCCTGTGTCTACATCCACCCTACTTCCTCGCTCGCACACGTCAGTCCCCAGG
AATGTCCCGAATACATCGTATATGCCTTCCTCCAGCGCGCTACACCGTCTGGCGCACTCGACTCGGAGAA
GAAGCCCAAGACGAGAATGCATGCGCTCACCGATGTGACGGGTGGTCAGCTTGCTGGTCTGGCAAAGGGC
ACGCCGCTCATTAGCTATGGAAAGCCGATTAAGGAGGTCAAGGCTCAGGCTCTGGGTGCCGATGGAGCGA
CGACGCGGGAGTGCTGGGTCGTTCCGTATCTGAGGGCGGAGAATACGCCGGGGCAGGGATGGCCGCTGCC
GGCGCAGAAGGTGAAGCAgaagaaGGTGGCGGGCAAAGGATGGATTGTGGAGTGAAGGAGACATCAAGAT
GAATAGAGTATCTCTAATGGCGTTAATGGGTG
>Tha_a00202-T1 CDS=213-1169
GAAAAGTCGAGAATGAAAGATGCATGTGCCAGGTCATGAGAGATGCAGCACTGGCAGAATTCATAACCCA
CCCGTGGGGCCGCTAAGCCGGAGCCCCACGCCTCTGTAATAGCGCCTCTACagctgcctatccactaaaa
gctcCCAGTCCTCTGCAAGCTCACTTCAAACCATTCACTCTCCATCACCAACTCCAAAACACCGCCCTCA
CAATGGCGAATCCCAACGATCCTCCCCTCGACGAGATCCAATGGCGCTCTCCCCAGATTGTAGCCCAGAT
GGGTGGCCTCCACTCCAACACAATCCTCTTCTACTTTGCCGAATCGCCCTTCTTCGAGCGCACCTCCAAC
AACGCCGTCATCATGGCCCAGGCAATGAACAACATGGCCATGTACCACTACATCCAGACTCGCGAGGCCT
TTGAAACACGTCTCAAGACAATGTCGGGGTTGGAATTCATCGTGGGGGAAGAGCCAGCGGAAACAGGTCC
GGGCATGGGAACAGGTGTTTGGGTCATTCGGAAGCAGACGAGGCGGAAGCGCTACCAAGATGACGACGAG
ATTACTGTCCATGCTTCATTTTTTGTCGTGGGCGAAAACATCTATATGGCTCCTACGTTGGCAGATATTC
TAGCTTCAAGAATAATGACGATATCTTCAGCCATCGCAAAGGCACTGCCAGCTGCCGAGGCAGCCCGCAA
ATGGCGTCCCTCCACAGGCCACGTATACCAACTCCCCGCAAGCCAATCCTCCACCCAGCCCAAGCCACAA
GAATCCAAGGACGAGAAGCCCGTACTCGACGAGGCCGGCAAACCTCTCTCGGCAGTAGCCAAGCACGACG
CCCCGTTCATGGACAGAGTTGCCGAAGAATCCTTCATGATCCATCTAAGATACGGAGGCGAATACATCGA
CGAGATCCCCATCACAGGCAAGCCGGGAGAGTTCCACCTCTCTTCTACGGGTCGCAAACCTGTCCTTCCT
CCGCAGGGCTCGGCTCCTACGGGCATCAGCGCTATGAGCGGGCCTCCTATGCTGAATACGAAGCTGGATG
ACAAAAAGGATGGCAGGCCAGACAAGACGCCGAAGTCAGCTACGATGCCTAAGCTTaagaggaagaagag
cAAGATGAGCCCGAGCGTGACTCCTGCTGCGACGCCTGGAGCTTCATGAGGGGGGTTGTTTTGTGTGAGG
ACGTGCTCTGAGCATTGGCGTTTTTGTAaggggggaggggggGACGGCGTTTGcggttttGGTTTTTGAT
ACCCGGCTCGAAGATGAATCCGAATTATTGTACGGGCAAATAGACATGCGTAAAACATAGCATATAATGA
CAATCATTCCAAGTCACATATACGACACACTGAAATCTCTCATGGATATCATGATATCGCTTTGTTATTT
CA
>Tha_a00203-T1 CDS=109-855
CTCGACTTTTCTACAttctacattctCAACCAAGGGTCATCAATAATTGGCCGTCAATCTTGGATGTAAT
ATTTCTTATCACACCTTCACGCTTATACAGCCTCGACCATGGATCTGCTTTCGACTATCCGCAAGACCGG
CTCCAGAGGTGGCGTAAACTTTAGCTGGGACGAAGTCGCCAACTCCAACCACCGCGAAAACTATCTCGGA
CACAGCCTCAAGGCGCCAGTTGGACGATGGGCCAAGGGCCGAGATTTGAACTGGTACGCCAAGTCGGACG
CCACAGCGGCGGAGTCGGCCGAGACAGACGAAGAGCGCAAAGATCGCGAACAGAAGGAAGAGCTGCGCAA
GATCAAGGAGGCGGAAGAAGACGCAATCGCCAAAGCATTGGGTTTGCCGCCTCCTCTACGAACCACATCC
GGTGCCAATGCTATCGAAGTCGAGACAAAGCGACAAGTAGGTCCCGCGAGTGGGCCGCCGAGGGATGAGG
CGAAGCCAGAGAGGTCAAGACGACATGGCGATGATAGAAGGGAGCGAAGGAGACACAGGAGTaggagtag
gagcaggagTCCTGACAGGCGACGCGACAGAGACTATCGACGACGCAGTCGTGATCGAGCCGAGGGACGG
GATGAGCGCgaccgggatcgggatcgtgagcgtCGACACCGCCGAGATCGCGACAGGAGTCGAAGCAGAG
ACCGGCGAGACAATAGGCgagaAGAtcgggaagatggtaaaggtgataGGCGAGGCGAAAGACGACAGAG
AGAAAGGAGCAGGCAACGACATCGATCTCGATCCAGGGAACATAGACGACGCAGCCCTGGGCCAAGCTCG
CGCCGAGAAGAGTAGACTGGAAGACATATCATGTTCGCTGGCGTTTAGTACTTAGTTATAATAAGCAATG
ATACCCAATACATATCAAAA
>Tha_a00204-T1 CDS=642-5963
GCAACCTACAAAATAATACGGCCAACTACACCTTGGTGCCTGAAGCCTAGAAATAAAACAGGCTAACACC
GAAAGCCGTGCTCGAGGTTATGTTAAGCTCAGTGATACGAGATTCTTGCGCATGAGTCTGTCTCTATACA
TGTAAGCAACACCCTACACTCAATTTGTCCGCCGCAATACTGCAAGACGAGGCAGTAAAACTGGCTGATG
GATACATAATAAATTAGGCTTTCTAGTACCTGTTATATCAGAAGTCTAATAAAACAGAGCTGACGTATGA
CAACCATTTCAATCCAGCCTATTTTGAGCTTAAAATTGTTAGAGATTGTGGCAAAGAATAGTCATGGACT
TCAGGTTAAGACCGGAGACTTGATGGCTAGTGCCGGCTGCTATGGCGACTCCCCTAAATATTGAATTCAC
GTGCTGCAGCGGTCGACATCGATGAACCAAGGCACAAGCCGCAACGTAAGCTCTCATTCACCAACATCTC
CCTTCACAACGGTGCGGGCATCCATGCGCGGGGGAGTTTGTGGTTCTAGACTCTTCTCTCTTTTGTTTGC
CACGGTTTATAGACTTGCTGACTCACTTGCGCTGCGAACGATAGAGAATGCACCTCTGAGTCCCTAGAAG
CATCTGCGACCATGGCGATGGACTACTCGAGCCTGCGGGCGGCCGCTATGCGGGACGGCGAAGACGAAGA
AGCCGTCACTGTCGACACCCGCGCTCTGATAGACAAGGTCCTGGCCCGTTACTCAGGAGAATGGACGACA
CTGCGAGAACTCATTCAGAATGCGGCCGATGCGCAAGCCACGACTGTTTCTATCAAGTGGGAGACGCACC
CGTCAACAAGCGTCCCTCTTCCCAGCGCTGCGAGCCGATCCGAACTGTTGAAGCATACGATAGCCAACCA
CACGCTGCGGCGGCTGGTTGTCCAGAACAACGGCGTGCCGTTTACAAAGACAGACTGGGGTCGTCTGAAG
AGAATCGCAGAGGGAAACCCCGATGAGACCAAGATCGGCGCGTTTGGTGTCGGCTTCTACAGCGTCTTTG
CCGACTGCGAGGAGCCCTTTGTGAGCTCCGGCAGCGAAGCCATGGCCTTTTACTGGAAAGGAAACTCTCT
CTTTACCAAAAAGTCACACCTGCCCGAGGATAAATCAACACCATACACCGCCTTCGTGCTAGATTATAGA
AATACGACGACTCCTATGCCGAATCTGCTCTCCGTCAGCCAGTTTCTTGCTACAAGTCTTACCTTTGTTG
CGCTGGAGAAGATTGAGTTTTGGATCGATGACCATCTGATTCTTTCTCTCCACAAGAAGACATCTCCCAG
CGTTGACCTGACGCTGCCTCGCGACCTGGAGGCCAGGACAAAAGACAACATCATGAAAGTGACAAGCGTA
GGTCGTACAAGCACCCAGATTGACGCATCCTATATGAACGTAGTTGGATGGAAGCCCCAAGCAGCGGCGT
CCGCTGCAAAAGCCTCGGATTCATACGGTTCCACTGAGGCTCCCTCTCTGAGATCCTTCTTTGCGAGACT
CACCACGACAGCCTCAAACAACAGCCTCCTCAAGACAAAGCAGCAGACGGAGGAGACCCAAGCTCAGACC
AAAATCACAGAAGATGTTACCGCGTTGAACAAGGCCACGATATTCCTCAGAGCTACCACTGCTAGTATCA
AGACCCACGTATCAGCCTCCTTTTCAGCTGAGCTTGAGCGTGCGACCAAGAAGCCTCCACCAAAGACTAC
AAAGATATCCATTCTTACTACGTCATATGATGAGGCTGAAGCTTCCAAGGGCTCGACCCCAGATAACGAC
GCTTTTGCCAAGGCTACAGATGTTTTTGCTTCTGTGCTGCCAAACAAGAAGCCGGGTGGCCGCATCTTTA
TTGGATTCCCTACTATGCAGACAACCGGCGCTGGAATGCATATCTCTGCTCCCTCTGTCATCCCAACTGT
CGAGAGAGAGGCCATCGACTTGAACGCTCGCTGGGTTAGAACGTGgaacgttgaacTTCTCCGAGCCTCT
GGCATTATAGCCAGATTAGCCTTTGCCAATGAGATGAGCGAGCTTGATCGCAAAGTAAAGCAATCATCTG
AGGCTGGCAAGAAAATATCTGCCGAAATAGTCAACCGATTTATGCCCGAGGCGCTGCACATTCTAAAGAC
ATTCACCTTTACCGACTCTACGCCAAGCAGCCAAGTCGGACAGACCATTGAAGAGGCTTTCTGGACCTGT
TTCAAGAAGGCCTCCATCGAAGTGTATTCAAGCCGAGGTGTTTTGCAGACATCGCAAGTTCGTCTAGGAT
CGACAGAGCTGAATGCCTTTGTGGATAGCATCCCAGTTGTACCCAAGGACATGACAGATGCGCCATTCGT
GAGGAAGCTGATAGACTTTGGGCTCATCTCGCACATCACCGTAACTGATGTCAAGGAAGAGCTGGAAGCC
AAGGCTCTCACGAAGAGCCAAGCCATCAACTTTATAAAATGGGCGGGCAAGAAGAGCTTGACTGGCGAGA
TTGACCCAGGAAGCAGGGCTGCGCTTATGGACGTTGCCGTTGCCACTCTGAGCGATGAAAACGACAAGGG
CGAAATCGTGGCCCTTGGCAGTATAAGCAACTATCTTAGTCTTTCAAAGATTCCTGCTAATATGCCAGTC
CCTCCAACAACCGTTCCGTATGCTCTCATTGTCAACATTAGTGCTTCTGAACTGGAAGCTCTTGGGTGGG
AGCCCTTGGAGATTGTGCCGTGGCTACGCTTTCTCATCGAAACTACAGCCTCTAGGGCGGAAGAGGAGAG
TGTCACTAGATCTCCCAAATTTGCTGTCGCTGTCCTTACAGTGTTGTCTAAAAACTGGGAGGCCATGACC
ATGATTAATAGGGGCACGATGCAGAGTCTCGTCCAGTCAACTCCGATGATGCCGACCAAGATGGGCTTGA
GAAAGCCTACAGAGTCTTTTTTTGCCTCTGTCAAGCTTTTCGATGACTTGCCAGTCATCCAAGGTTGCGA
AAAGATCAAGGAAAAGTTTTTGACGGCTCTTGGCGTTCGAAAGACGGTTGATCTGGAGACTATCTTTGCT
CGTCTGGTCAATGTTTCCGGTGAAGATGGCCAAAAGAAATGGAGTCATATGGAGCTCATTAAATACTTGG
CTTCTGTGCAGAATGATATCCCATCAGGCGACCTTCGGAAGTTGAGAGAATCTAGAATTTGTCCGGCTGA
AGCAGGGCCTAAAGGCGCGGAGCCAACAAAGGCCACGACAAAATTGTACAAGGTATCGGAATTATTTGAG
CCCAAGGATTCCCTCCGATCTCTCAAGCTGCCCATCATTCAGTGGCCAGGGCCTCCTGGTAGCTTCCGAG
CAAACAGCCCTGAAGCTCGATTTCTGGTTGTCCTCGGCTTGCGGACTTTCCCCTCAGTTCCCGAGCTGGT
GGATATGATGTCGTCAGGCGATCAAGCGCTATGGACCTCGGCAATGACTTACTTCATTGCCAATCATCAT
TCAAATCGGTATAACGCCTTTGATTTGAGCGACTGCCGCAAACCAATCCTACCGCTCCAGGGAAGCACCA
AGTTGGTAACACCGGGTGCATGCTTTACCAACGAAAAAGCGGCGGTGCTCGGGTTTGATATCTTGAGTCG
TGACCTTCATGATCACGCCAACAAATTCGGTGTTGCTCGAGATCCACCCATGGCCGAGTGTGTTAATCGT
CTGCTTGCCAACCCTCCCCAGAACCAACAATCCGCTGTGACTCTCTTTAGCTACTTTGCCTCTCGCATTG
GAGAGCTTGGAGAAAGCAGCTTAGTCAAGCTTCGAAATGCTTCAATCGTTCCGGTGAAGCGATCAAGCTC
TTCCGCTTCAGAAAAGTCTGGCGCAAAGCTTGCTTATATCAGTCCGTCACAGGCATACATAGGGACATCC
TCAACATATGGGGATATCTTTGACTTTGTAGACTTTGGTCCAGATGGAAACATCTTTTTGTTCAAATGTG
GTGCAAAGGCCGAACCGACCAAAGTGGAGGTTGCCTATATGGCGTGCAATGAGCCAGCAAGACTTCTGAG
CGTGCTCCAGAGCCCCGAGAAGTACTTGGATCTGCTCAAATCTTTAGCCGAGGTTACTTCGAATCTTCAG
CGCGATAAGGAACTTTGGCGCAAGATGAAAAGCTCACCGTGTCTCCTCGCCTATAAGGAACTAGTGGCGC
CTTCCAAGGGCAATGCTAATAGCAATGATTTGGACGAAGACGAAGCTCCGATTAGGCAGTATCAGCTTGC
TTCTGCTAGCCAAATCGTTGTGGTGGACGACATTATCAGCTACCGCCTCTTCAAGGAGCATTTGATTTGC
GCCCCTGAAGAAGATGTTCTCGAGACTTTTTATATAAAGCTCGGTGCGTCGAGGCTAAGCAGCATAGTCC
AAGAGGATGTGCGCATCGGCTCCCACACAACAAAGCAGCAGCTGGCTGAATCGCTCAAGAAGCACGTTCT
CGAACGGTCCAAGATCTTCCTTTACGAGTACGCCAACTACCGCCGGGATGCCATTAAGCACGACGCAAAG
TGGCTCGAGAAGAACCTGAATGTGGAAGTGGTCCGATCGGTGGCACTCCGACGAAGCTTGCAGGGCCAGA
GGCAGTCGCACACCGAGAAACGCTCTGCGGCCGCGACATACAACAATAGGTCATGGGTCCTGTATGTGAC
CGATGATGGAAAGCCAGACATGTACCAGGTTGGTCAAGCGATATGTCAAATGCTGCTTGACAGGCCTAAT
CAGCAAGCCTATCTGTTCTTCGAACCGTTCCTCACCCTGGATCTCCTCGGACTGAGATCGCGTGGATACA
ACGTCGACCGAATCCTTCGAGCGAAGGCCGCAGAGGCGCGCATTGCAGAGGCAGAAAGGCGCAAGGCGCT
GGAAGAAGAGCAGAAGCAGATTCGGGAGAGGGAGCAAAACTGGGCTCAATCACAGGCAGAGCATTCCAAG
TCTCAGCAACTTCCACAAGCAGCAGAGGCTGCACGGGAAGCTCCCAGATctccgaaatcttCGCATCCAT
CTATGCCTGGAGCATGGGATTCGCCAGAGGAGAATGCGCAGGATAGGAACGCAAATAACAGGAAGAGCAG
GGGCTTGTTTTCGAACCTTAGCCGGCGATTTGGCTTTGATACGCAGGATGACGATAAGAATGATTCTCAA
GGACAGGTCGAGCAGTTTATGGGCAACAACTCAAATTCCACCAATCGAGGCCCTGACCAGTCTGGTGGTA
GTGGACAATCGCAAAACGATGACGGCAAAGTGACCAACCCAGCTGTGGTCCAGCAGAACCTCTTGAACGC
CGTCAATGCAACGCGAGCCCACGGATCTGATAGTGTCTACTCAGAGCCTCAGGTCTCCGAGGTCAAAGAA
CAGGCGACATACTGCGACAAGAAGCCAGCTCAAAATATTACATTTGTGGCAGAGGCTTCTAACGGCATGA
AAGTCTATGTGGCCAAGGAAATGACTGCCCACGCCGCTGCCTTTTTGTCCACAAATCTCGCTGCGATTAA
CTCTTTTGCATCGCTTCTTGTCGAAATTGGTAACGTCTACTCGTTGGCGCCAAAGGTGCTTCACATCTTT
CACGACGAAGCTGGTGGAACGATAGCCTTCAACACTGGTGGAAGCATCTTTTGCAACTTCCGGTTCTTCC
TCCAACTTCATGCCGCCCAGATTGATGTTCCAAATGGAGCGGGTAAGGCTGAGGCAGGTACTTGGTGgtg
ggtggtgCTGGCTCACGAGCTTGCCCACAACTTGGTTTCACTGCACAACTCTGATCACAGCTATTATACT
GAATCGTTTATTCAGCAATACATGGGCAAGAtgatgatgaagacgacgCAGTGGACTCAGGGAGTTTCTG
CGCCGGCTCAACCGTCTACTCGATCAACGTCGCAAACGGCGGCAGTGCCTTTAGATCCTCCACCGGCGTA
TCGCCCGGTATGAAGAACAGCCTAATTTGTGGTTGGTTAATGTGATGAATGCATTGTGTGGCGTCCAATT
TCTGTTTCATTTCTTGTTTGCGAGGCGTTTGACGAATACATTGAATGATAGATGAGGGAAGAAGGAATGG
TCGCAATGACATGTTGGGAGGATAATTAGAAATGCCTGTTGTTTTAGACTCTCCAATTAGACTCATA
>Tha_a00205-T1 CDS=1-477
ATGCCCAACCACGTGACGCCACTTCCCGAAGAACCGCCCAACCTCATCACCACTTCCGATCCCAAACTCC
AGATACCCGCGCATCTCAGTCTTCAAGCTCGAACTCCCCCCCAAACTCGGCCAATTCCTCCGCCCGCGGC
CCTTGCAAAGACAACAAATCCCGCCTATCCAAAGACTCTTCAATCAATCCCCACTAAAGAGTCAATTCCC
ATTCCCACAATGGTCCACCGCATCGCATTCTGGAGCTGCTTCGGCCTGGCCGTGCGCTTCTGGCAAGTCG
GCATCGAGATGCGGCCCTTCTTCAACAAGTCCTCGCTGTGGGCGTACCCCGTGTACGCGGCGGGCGGCGC
GAGCTTCGGGTACTGGCTGCAGGGCGTGGACGACAAGCAGACTGCGATGCTGAAcgagcggaagagggcg
ctgctggagaagagggcgaggAAGGCCCAGCGGGATGCGGAGAGGGTGGAGGCTTAAGGGTTTGGAGGAT
TTTGAGTGTTTGATGATAGGAGGGGAG
>Tha_a00206-T1 CDS=306-1679
GGCACTTCCGTTTCCACCATCGATTATTTTCCAGTGACTCAAAAGAGACCCCACCTTTGAACTCTCACAA
GCAGCATTTCATGGACTGACACACTTTGGCATTCTTTGGACGGGATTTGTTTATTTCTGCGGCCTTTGCA
TCTTCGGTGCCTCATCTTGCGACGACGTAACAGCTCCCACTCGACTCCTTCCTTATCATCAATTGTCACG
ACCCAAGTCTACTTCTCCGATACGACTCCATCTATTTTGGTGATACAACCTCTCGTCTCTACGTCGTCCC
ATCCTGTCGCAAAACCAACCTCTTAATGGCGGCAGAAGCAGGCCAGCCCGCGCCCAAAAGCGAGGCTCCA
GCAGAAAAGAAGGACCAGGGAGACCAGAAGAAAGGCGCCAAAGACCAGAGCAAGGCCCcagcagcagcag
cagcagcagcagcacCATCTGAAGGCGGCGAAAAGAAGCTGTCCGGCGCCGAGCTGAAGAAGAAGGCCAA
GGAGGAAAAGGCCGCCAGGAGAGCCGCAGCAAAAGTCTCACAGCCACAGCCGCCCGCCAGCGCGCCGGGT
CAGGGCGACAGCGCAAAGGGCGGCAAACCCAAGCCCAAGCAAGATGGACCTCAGGCCGGCGCTCAGCATG
GAAAGACTCCCGCCCCGCGATCGGCCGCGCCCATGACGGCGACAGCACCCAAAGAGGCAAAACCATCGGT
TCCAGAATGCTTCAGCCATTTGGCCATGGCCAAGGGAGTCAACTTGACACATGCGGACAAGGATGTGCAC
CCAGCTGTGTTGCTACTGGGCCAGCAGATGAGCACCATGGCCATCAGTGATAGCACGACTCGGCTAGAAG
CCACTCTCCTGGCATTCAAAAAGGTCATCGATTCATACACAACACCCCACGGCACCACCCTCTCACGACA
CTTCACCTCCCACGTCCTCAACCCCCAAATCGTCTACCTTACAGCATGCCGCCCCATGTGCTTCTCCATG
GGTAACGCCATCAGATGGCTCAAGCTTCAGATCAGCAAGATTGATATCGACATGGCCGACTCTGACGCCA
AGAAGCTTCTGTGCGAGGCCATCGACAGCTTCATCCACGAGCGCATCACCCTcgccgacctcgtcatcgt
caacaccgccgccGACATGATCACCCAGGACGACGTCATCCTCACATACGCccaccaccacctcGTCGAG
CGTGCCCTGCTCAAGGCAAAGGCAAGCGGCAAGCGCTTCAAGGTCATCCTCGTCGACGACCCCTTTGAGC
GGGTCGGCCTCGACCACGTCAAGAAGCTCGCCGCCGCGGGCATCCCCGTCGCCTACTCGCCCGACTTTGG
CGCCCTGCGCACCAATCTCCAGGAGTCCACGACCGTCCTCGTCGCCGCAGAGGCCATGTTTAGCAACGGC
GCCATGTATGCGCGAGCGGGCACCTGCGACGTCGCCACGGCGGCGTTTGACCTCGGCATGCGCGTCACTT
CGCTGTGCGAGACGATCAATTTCACTGAGAGAGTGTCGATAGATTCGCTCACCTATAATGAAATCGATCC
GGAGAGGAACACGGATGAGGAGTTTAGACTGCTGTTTGACACGACGAGGGACAAGTCGATTTCGGCCGTT
GTCACAGAACTGGGTATTTGTTCGGCCAAGTCGGTCCCTGCGATTTTGCGGAAGCTGGAGGAATTGTAAA
CGGGTAAGCATCCATGAGGCACATGAGCATGTAGCTAGGAAAAGACGTAAAAaaacgaatcaaggaataa
aaaaac
>Tha_a00207-T1 CDS=192-1535
CTGCAATCGCCAGCATCGGCCCTCAATGCCCATGGCTTATCATCCACTTGACTCATAACCAGCAGTTGGC
TGCCGCAAGCTTTGGCACATCATAGCTCCGATTTTAGCTGCTAATCACACAGCTAAAAGTCTCTCTCAAC
CCAGCTCACACGACAATGCAATTATAGCCACTCTCGTCCTCTTCACAAGCCATGCTCAAGTTCAAGCGCG
CTTATTCCACCGGCCTCGCCAGCGCCATCCCGCCGGCCAAGCTCAAGTACGTGCCTACGTCCGGCACGTA
TCCCAAGGGCTTCCTGGCCTCGGGCGTCTTCGTCGGCGTCAAGCCGGGCAACACCAGCAAGCCGGATCTC
GCCCTCGTGACGTCGGACCGGCCAGCGTCggcggcggccgTCTTCACAAAGAACAAGTTCCAGGCGGCGC
CCGTGACGTTCAGCCGCAAGATTTTGCAGAGTAAAGCCAATGCTGGGCTTCGCAGCGTCATTGTCAATTC
GGGCAATGCTAATGCCGTGACCGGTGTCGGAGGGCTGGAGGATGCGGCGAGCATGGCCAGGACGACGGAC
CAGAGGGTTGGCAGCGAGGATTCGACGCTGGTGATGAGCACGGGAGTGATTGGGCAAAGACTCCCCATCC
AGAAAATCGTGGACCACATCCCCATGGCCTATCACCAGGCTGGAGACTCTCACCGGCACTGGCTGGACTG
TGCCAAGGCCATCTGCACCACCGACACCTTTCCCAAGCTCATGTCCAGGACTTTTGAGCTGCCTTCTTCC
CCAGGCGTCGAGTATCGCATTGCGGGCATGACCAAGGGCGCCGGCATGATGGCTCCCAATCTGGCCACCA
TGCTCACTATTCTGGCCACTGACGCACCCATTGCGCCGAGCCTCATGAACCCTCTGCTCAAGTACTCTGT
CGACCGCTCGTTCAATGCGCTGACTATTGACGGCGACACCTCCACGAACGACACTGTCGCCCTCCTTGCC
AATGGTGCTGCTGGCGGCAACGAGGTTTCGTCCGAGCAGTCTGCCGACTATGAAGCCTTGAAGAATCTGG
TGACGGACTTTTCTGCCGAACTGGCCAAATACCTCGTCCGTGACGGCGAGGGAGCCACCAAGTTCGTCAC
AATCCGCGTCGTGGACGGTGCCTCCGAAGCTGCCTCGCGCGAGATTGCTCGTGCTattgctcgtTCGCCC
CTCGTCAAGACGGCTCTGTACGGAAAAGATGCCAACTGGGGCCGCATCCTGTGCGCCGCTGGATACGCTC
TCATCTCGCCTCCTGGACAGCCCGTCAACGATGTCCCTGAGATCATCCCTGAGCGGACGAGCGTGTCATT
TGTTCCCACCGATGGCTCGGCTGAGTTGAAGCTGCTGGTCAACGGTGAGCCGGAGAACGTGGATGAGCAG
CGAGCGAGTGAGATTCTTGAGATGGAGGACCTGGAAATCCTAGTGAGGTTGGGAACCGGCGATAAGAGCA
TCGTTCATTGGACATGCGATTTCAGCCACGACTATGTTACGATTAACGGCGACTACAGGACATAAAAAGT
GTAtaaaaaATGTTACATATAGGATGGCTAGTTTCTTGGGGCAAATAAAATGGGTTGGCTGTGTACGCAT
ATCTAAAATGATTTC
>Tha_a00208-T1 CDS=128-814
GCGAGTCAAATCCTGCGCCGTCTTCAACACCAGCATAAATCTACACTCTCACGACTCCAATTGAATCTTT
TTGCAACGATACCGATTCGCATATTGCAGACTCAAAGCCCGACCCCGAACAGACACAATGACCACCTCCG
CTCTTCCCATCCGCGCTGCGGCTCTTGTCCGCAACACCAACGAGACGTCGATCCAGATCGCCCTCAGCAT
CGACGGCGGCGAGCTTCCCCAGGATACCGACCCCCGACTGCTCGAGGTCGCCAGCGCACACGCTTCGCAG
TCTAGCAAGTCTCAGGTGATTGCCATCAACACGGGCATCGGCTTCTTGGACCACATGCTGCATGCGCTGG
CGAAGCACGCCGGCTGGAGCATGGCGCTCAACTGCAAGGGCGACCTTCACATTgacgaccaccacaccgc
cgaAGACTGCTGCCTCGCCGTCGGCACCGCCTTTGCCAAAGCCCTCGGCACCCTGACTGGCGTTGCCCGC
TTCGGCTATGCCTACGCCCCTCTGGACGAAGCCCTCTCTCGCGCCGTCGTCGATCTGTCCAACCGCCCCT
ACGCCATTGTCGACCTGGGCCTCAAGCGCGAGATGCTGGGCCAGCTCAGCTGCGAGATGATCCCCCACTG
CCTGCAGAGCTTTGCTCAGGCCGCTCGCATCACCTTGCACGTCGACTGCCTGCGCGGTGACAACGACCAC
CACCGGGCTGAGAGTGCTTTTAAGGCTCTGGCTGTGGCGATTCGCATGGCTACTACTAGGGTTGCCGGCA
AGGAGGGCGAGGTTCCCAGCACCAAGGGTACATTGAGCGCTTAAGGAAGATACAATATCATGATGGAATA
AAAAAATAGAAAAGGCTAAAAGTAGAAGAtggagtttggagttttGCTTTTTTGGATTATGTCGATGCAC
GTATCCCATTGACGCGGTGCGGCTGGCTACATATCTTTGGTCATTTGGCGAGCTTTCACAGAAGAGCATA
TTTTGATATTGGAATAGAAATCATTTTAGATATGCGTACACAGCCAACCCATTTTATTTGCCCCAAGAAA
CTAGCCATCCTATATGTAACATttttt
>Tha_a00209-T1 CDS=247-2109
GCGGTTGCAAACAAACTTTACGCGCCTAGAATCATCTCTCGCGCGTCAACCTCAGATCTGGGTATTCGAT
CCATATCGATACAAGCACCTTTTGCTGCCGAATCCCCCCAGCCATGATACCCTGTTAAACACCTAAACGA
TTTGTTCTTCTTTTTCATCTATCTGTTACCTCTTTTTATTGTACTTTACttcttttcttcttccgttctg
ccgctctgccCGATGTTCTCTTCTCGGTGCTAGAGGATGGAGAAGTTTCTGAGGGATTGGAGGCAAGATG
CCCTCAACAAGGCACAATATGAATCGGCCATCTTTATCGGAGACAAGCTCCTCGCCTTGACCAACGACGA
CAACGATGCCTTTTGGTTGGCCCAAGTCCACTTTGCGACTGGAAACTACACACGTGCGCAATCGTTCCTC
TCCAAGCAAGACCTCATCAGCCGCAATCCCGCCTGTCGCTATCTTGCCGGACACTGTCTCATCAAGCAGT
CCCGATTCGACGAAGCCTTGGCTGTCCTTGGAGAGCGCAATCCGACACACTTAATATCCAATGGCCCGAG
CAACAAGCGCAAGGCCTCAAACCAGGCTCGCAGCGGGCGAAGGCGGGACGACGATGCCGGAGACGATGAG
GCGGCCACCCGACGATTTGAGGCAGCTATGTGCTTCCTCCGGGGTATCTGCTATGCCAAGCAAAATGCTT
TTGATCGCGCCAAGGAGTGTTACAAGGATGCGGTTCGCATCGACGTGCAGTGCTTCGAGGCGTTCCAGCA
GTTGATGAAGAATTCTCTACTATCACCAGACGAGGAGTGGCAGTTCCTCGACAGCCTCGATTTCGATTCA
ATACACCTCTCGGGAGACCCAAAGTCCTCTCAGGAGGCGGCCGAGTTCACAAAGATGCTCTACACCACAC
GGCTTTCTAAATACAGAAAccccacggcttTTGATGCCGCCTACGATTCGCTGTCAACACACTACCAGCT
GGCCGCTAACCCCGACCTACAGCTTGCTCGAGCCGATTTACTGTACACGCAGTGCCGATACCGAGATGCC
CTAACCATTACCAACGCCATCTTGGAAGAGGACAAGTACAACTTTGCGATATACCCCGTCCACCTCGCCT
GCCTCTACGAACTCAAGATGAAGAACCTGCTATTCCTGATTTCACACGACCTGGCAGACACCCACCCCGA
AGAGCCCTGTACATGGTTAGCCGTGGGCATCTATTATTTCAGTATTAAAAAAATTGCAGAAGCCAGGCGG
TATTTTAGCAAAGCGAGCATGATGGACGCACATTTTGGCCCAGCCTGGATAGGGTTCGCACACACATTCG
CCGAGGAAGGAGAGCATGACCAGGCCATTTCAGCATATTCAACAGCAGCACGCCTCTTCATGGGCACCCA
CCTGCCACAGATATTCCTAGGGATGCAGAATCACGCACTGAACAACATGACTATTGCAGAAGAGTTCCTC
AAGACCGCCTATGGGCTGTGCAAGACGGACCCGCTGCTTCTCAACGAGATGGGTATCGTGAAATACCACC
AGGATAATGCAAAAGACGCCGTCCAATATTTCACAGCTGCCCTCAAGGTGGCCGACGAGAATGACAGTGA
GCCGTCAGCATGGCTCGCGGCGAGGACAAATCTAGGACACGCTTTTCGCCGGCTGAGGCACTATAACCGA
GCACTGGCGGAGTTTGACGAGGTATTACGGGCAGGTGGCAAGGATGCGGCCATCTTTAGCGCCAAGGGGC
TCATTTTGATGGAACAAAACAAGCCACAGGAGGCGGTTGTTGTCCTTCACGAGGCCTTGGCCATCCACCC
GCAGGATAGCATCGCGACGGAGCTTTTGAACAAGGCGTTGGAAGAAACGGCTTTGATGGATGGAGCTGCA
GAGGAAGAAGCAGACGACTTGGCGGATTTCGAGCAACTGTTGGAAAGAAAGAAGGTGGAAGCGTCTCAGA
AGGTGTACGGCAACAGACCTGGCCGTAGCATGATGGACAAGGGAAAGGGGCGAGTGGGTAGGCGACGGAC
GATGCTGATTGACGAcgaagacgaaaaagaagaGACTGGAATGGAAATGACGGACGACGatgacaatgac
gagGTCTAGGAGGCAGTTTGCGTGTATCGGGGCATTGAGGAGGTCGCGGGAGTCAGCGTGGCCAACCTCG
GGTGTTTTGGCGATTGAGCATATGGCATTTTGTTTTGAACTTTTAAGAAACGGGAAACTGGTACGATCAG
ATTGACTGCATGGAGGGATGAATAGAACTAAGCAGGCATTGG
>Tha_a00210-T1 CDS=15-2066
TTGAGTTTATAAAGATGAAGGCCTCCGTGTTAAGCCGTCGACTTCATCTGACTCGGTCacttcaatgcac
tcgcttacttcaTACTCGGTCCCCGAGATTTATTCTTGATTCTTCAACCTTGCAGTCTCAACGGCGCCGC
ACTCGGGTCTCTGAGTTGACAACTCTCAACAAGCTCAACTTGAACTTTCCCAGAGGCTACGCGGAAGACG
CAGACAACCACAAGATGAATATGGCAAATCTTTTGCTCAACCTTGACCTTCTGCTGAGCCAGAATGGAAC
CTCGGAATCAAGCCAGCTCAACAACAACCGCATCACCCGAGGCAACACGCCATCCGGAGCCCTCGAACAT
GTCCTGCAGCCAGATGCTACTCCCACTCAGATAGAGGCGAAGCTGTGGATTGTGGATCGCATATTGGAAC
CTCAGACGATTCCGCACTTCATTGAAGCCACTATGTTTGGGGTTCTTTCTGACGGAAGTCCGTCATCTTT
CCCACCCCTGTCGGAAGAGGTTGTGATGCTGATGCAACAGCCGCTGGCTTCATGGGCGCCTCCTCCATTC
GACGTCAGTCATGAAATTCCCGTGCAGCAGATGATGGTGCGTATCGGCTCTCATGAAGACTCAACTCGGT
TGGTGCCCATTTCAAAGGAGCTTCACTCGATGAAGTCGCGGCTCTGGGAGGGCATCATGCCCCTTTCTGA
GAGGCGATGGAACGAGCTTAAGCTTGACTCGCCTGAAAATTTCCACGCTGCTTGCCAGTACATCTGCGCT
ATTACGAATACCTTTCATTATCTCAATCTTGCACCTATCAAGGGAGCCCTTCGCGAAACGTACAGTCTCA
TCTGGGCGCACTTGAAGGACTTTGAGGACGCAGTGAATGCCAAGAACAGACTGGAAAACAAGCCCGAAGT
TCAAATCGCAGCTCGATGGCACGAATATATCAAGGCTCACTTTAATCTCGTCGCTTCACGCTCTCACCGT
TGGGTGGTGAACACCATTGACCGTCTCCGTGTTCCGATTTTACAGGAGCTTTCAGGCATTCCCGCAACGG
CCGAAATTACCCCTACCCCGGAGGAATGGACACTGACAAATAAACTTCATGATTTGTTGGAGAATGGGGC
TCAGGCCGATTCAGCAATCTTTTTGCCCATGGACGGATACGAGGGTGAAGACCTTGCCGCGCAGGATGAC
GCGCCGCCGCGACCGGATGCCTCTGAGCCGTACCGTAGGGAGCCCATCTCCTTTTCGGCTAACGCAGATG
CTCGAAAGGCAGATTACTATTTGAGACTAAAGTATCTGTCGCGCACCGAGGCATGGCTTGGCCAGGAGCG
TGGTGGCATGGACATGCCCGCTGGCTTACCGACCGGCTTTGAAGTCTTGTCTGATTATGCAAAGACGGCT
CAATGTCAGGTAACAGCACAAGAAAAAGTAAGGTTGGAGCTTCGAGGAGAGCCGGCACCCATCGAGCAAG
AGCAATGGGTGATGAAGGCAAACCAGTTCATTGGTTCTGGAAACAATTTTGAATGGGGATTTGTGGCATA
TCGTGTCTCTCATGATCACACGGATGAAGAGTGGGAAGCTTTCAAGGCGAAATTTGAGGCCGATATTGCG
AATTGGGGCCGTGAGCTGAGCAAAGTCGACACGATTAGAGAAAGGTCAAAGATTTATTGGCGAGATGCTC
GGGATCTAGGCATCGTTGATGGAGACATTGATACCCTCAGAACTCATTTCCAATCCTTCCGGGACTTGGA
GGAATTTCCATCTGGGGTTCACAGCGATATTCTTCTGGCGGCGGACAAGGGCGTTATCGACTCATATCTT
CATCCAGTACCGCAGCAAGGCGGCTTCGTGATTGCCATTGACGCGGACCACGACCCCAATGAGGTCGATA
CAGAGCGCATGGATGAATCTCCGGGCTACAAGGGTCTTGTGCGCGTTCTTGGGAGCTTGTTGTGGGATGA
TGTTGGGGCTCTTGTGTTTATGCAGACGCAGGGTTTGTTCGAGCTGTGGCCGCTTGCGATGCATCACCCT
CAGGGAGTGTATGAGGGACCTCTTGGAGGTTTTTAATTGTATGAAGTTGATTTGACCGAGGTCCTATCTA
TCTTTtcttttgtttTCACCAGAGAGATCACCCCAATTTCGTCCGAAATGGAGAGATGCTCAGGGATTGA
CCCTACTCAATTTTTTAACGAGCGCAAATATTCTTAATACAGAAGCTTAATGACG
>Tha_a00211-T1 CDS=1-1068
ATGGGCCGCTTCATTGAAGCGATGAAGACCGTCTACGGCCCATTTGACGAGTTATCAAGTGACAGTGCAA
ACGACTGGATCCCTCCCGATAATCCTGGAGCCGGTGGCCATCACGGTAGGTATCTCTGGACAGATGCCTT
TGGAGTCGTCAACTTCATCACTCTCTTCAAGGAAACCGCCAAACCAAAGTATCTCACACTGGCGAAACGA
TTGGTGATAACTGTCCACGATATACTAGGCCGCACAAGAGACGGAAAGAAAAGACTGGACGGCGCAACGG
ACGAAGAGCCGCTGGTAGGAGGCCTGCGAATCGGCAAGCTGGACGCTTCGGGGAGCGACGGCGATGGACA
GTACCATCATTATTTGACGCTGTGGATGTTCGCGCTGAATAGGCTTTCTATTGCGGCGGGAGAGAGGGAA
TGGAATGATTTGGGAATTCAGTTGGCGAGGGCGATTCATCCGCGGTTCTTGGTGCATTGCTTGTCGGGGG
GCGTCAAGATGGTGTGGAAGATATCCATGGATATGAAGAGTGTGCTTGTTCCTTCCGAGGGCCATTTAGA
TGCTGCGACGGGATATGTCGTATACAAGTTGATGCAAACGACTGCATCGAAACAGGGCCATCGGAACGGT
GTGTTACAGCAGGAGATTAGCGATTACTGGAATCTCATGTCGAGAAAGGGAAGCTTGTCTCCTGGTACCG
ACATGTTGGATCTGGGTATGGGGCTATGGATGTGCCACATCTGGAGAGACGAGCCGTGGGCCATCAAGTT
CCGCAGCAAAGCATTGCCAAAAGCAGAGGAGCTACTTGACTCTACTTCCGTGATGATGCAACGAAGCGCA
TCACGAAGATTGGCGTTTCGCGAGTTTGGCACATGTGTTGGTGTGAGTTGTTCTGATGCCAGCGAGGAAT
TGCAGGATCAGGTAGAAGATTTGTTGCAGTTTTGGGAGAAGCACCTGGATCGAGGGGATGGGGAGGATGA
TTTGAAGCCGATTTCGCGGGTGATGTATGCGACGGGTCTGGTTGTTGGAGCTTTTCGGAGAGGATATCTT
GAAGATGAGGTGGAGTGA
>Tha_a00212-T1 CDS=1-888
ATGGCGCAACTTACTCTAGCGTCCAAGTATAAGATGCTATCGGGCTATGAGATTCCCGTCTTAGGGTTCG
GAACTGCTGCTGGCGCTGACCAACATTTCAAAATCGGCCACGAAAAGAGCGTGACAGCCAACATTCACGC
GCTCAAATCTGGATACAAGCATTTTGACTCAGCGCGCTCCTACGACAGTGAAAAAGCCTGTGGTGAAGCA
ATCAGAGCATCTGGCATTCCCCGCGATCAAATCTTTATTACCACAAAAGTTCGCAAGGGTGGATACAAGG
AGACCAAAAAGGCCATTGAAACGAGTCTTCAAGAGACGGGGCTGGACTACATCGACCTGTATCTCAACCA
CAGTCCCTATGGTGGTCCGGAAGCGAGAAAGGGAACATGGAGAGCGTTTGTTGAAGCAAAGAAGGAGGGA
AAGATTCGATCTATGGGAGTCTCCAACTATGGCGTGCATCATCTCGAGGAGACACTTGCGTACATTAAGG
AGCTTGAAGCAGAGTTGGGTGACGGCAACGCGGGAGAAATTAGTGTCGGGCAGTGGGAGCTGCATCCCTG
GTTGCCGCACCCGGATATCGTCGAATGGTGTAAGAAGCATGGAGTTGTGATTGAGGCGTATTGTCCGATT
GTCAAGGGGCAGAGATTTGATGAGCCGCAGGTGCAAGCTTTGATGAAGAAATATGGGAAGAGCGGAGCAC
AGATTCTCTTGCGATGGAGTTTGCAAAAGGGCTTTGTTCCTCTGCCAAAGAGCGAGACGCCATCCAGAAT
CGAGGCCAACACGGAACTCTACGATTTTGAACTAACAGACGAAGACATGGCAACGTTGGACTTTGACTCG
TATTCGCCAACTACGTGGGATCCCACAGTCAGTCCTCTGGACAATTAA
>Tha_a00213-T1 CDS=1-1677
ATGCCTTCAAAATTTCTCCCAGTTGTCCAGGTAAAGCCTATCCTTAAAGGTTCCCCGGAATATGAAGCTA
GGCGAGCAGCTGTGCTTGAAGAGTTTGCTGCCAAGGTACCGGATGACCTTCGACTTCCTATTGACCTCAT
CAACAACCCTCCCAAGAACGTTACCGGCGTTCCCAAAGAATGCGGTCTTCTGACTCCCGAAGAACTCACC
ATCACAGAGGAATACGATGCCACCGCTCTTGCAGGCCTCATCGCCTCGAAGAAGTTGACCGCGGTAGCTG
TCGCTACAGCATTTTCCAAGAGAGCCATCATCGCACACCAGTTGACAGGCTGTCTGACCGAATGGTTCAT
GGATGATGCCATTGAGCAAGCTAAACACTTGGATGAATATTTGCAATCCACGGGAAAGACAGTCGGCCCC
CTTCATGGCGTCCCATTCAGTGTCAAGGAACACTTGCCTCTAGCCGGACACTATTCTAGCATCGGCTTTT
ATGATACAAGAGTCAAAGACGAAGAAGATTGCCACATAGTAGCAGCCTTGAGAGATGCTGGCGCCGTCTT
TTACTGCAAAACCAACCAGCCTCAAGCTATAATGCATCTCGACACCTCCTCCTCATGGGGCCGTACCTTG
AACCCTCACAACATTCGTCTGTCAGCAGGAGGGTCTTCTGGAGGAGAAGCCGCTCTGCTGGCCATGCGAG
GATCTGTCCTCGGTATGGGCTCCGATATTGCAGGAAGCGTCCGACATCCAGCTGCTCTTTGCGGTATCTA
CGGCTTTAAGCCCACGACATGTGTTGTCCCTAGAAAAGGCCTTATAGCTGGTGGTGCAATAGCAGAACTC
AACATTTTGACCACCGCCGGCCCCCTTTGTCACTCCCTCAGAGACATGGACCTCTTCATGTCTGTATTAC
TGGACTCAAAGCCGTATCTAGTGGACCCAACCCTTGTTCCTATGCCCTGGACCGGTCTCAAGTCTTCACC
ACAAGCTAAACCTTTGAAGATCGGAGTCATGATGAACGACGGGGTTATTGTTCCGCAACCACCCGTCATC
CGAGCTCTCAACTGGGCCATTGAAAAGCTAAAAGCATCACATAACTTCTCCATCAAGACATTTGAGCCAT
ACAACGCCTCCAAAGCAATCAACAACGTCATCCTCGCATACTGGCCAGACGGCGGCAACGGCTTAAAGAA
GCATCTCGCAGCTTCAGGCGAGCCCATGCTTCCCCTGACACAATTGGTCATCAAAGCCTCCGAGGGCCCC
GAGCTGACGCCGTACCAGATCCTGGCACAGCACCTCGAGCGCGACCAGTTCCGTTGCGACTTTGCGCGCC
ACTGGGAGTCTCAGGACGTCGATTTTGTCCTTTGCCCGGTGTTTTTTGGTCCTGCGTGTGAACATGAAAT
GGCATTTTACCCCAACTACACTGCTTTTTGGAACTACGTCGATTATCCTGGCGCGGTGGTGCCCACGCCG
ATCAGGGCCGGGAAGAAGGGGGTAGAGAAGTATGCTGCTGATGCGCCTGCGCCTTTGAGTAAAGATGATG
AGCATGTACGGCAGATGTGGGAGGAGGGCGATTTTGAGGGAGCACCGGTTAACCTGCAGATTGTAGCGAG
GAAGTACCATGATAATGATTTGTTTGCGGCGTTGGAGAAGATGCAGCGGGTTTTGGAGTTGCCATAG
>Tha_a00214-T1 CDS=374-1984
CCCTATCATTAGACCATATTACTTTGTCTTACCTCGGGACACACCAATACGCAAGACATGTCTTAGATGA
TTGTGTGCCCAACATGACGGATTCTGTGTGCTCATTTCCGCGATCTGCGTCTCTTGTCTGGCATTCCCTT
GTCTCATCCCCTTCAGAAGACACTCTATCTTGGCGTAATATTCCTCATGGTAGGAAAGCAGGAAATGGGC
GAAATCTACAAGTTACTTATAGGCAGCCTTCCTTTCTCCTTTTCCGTCTCCCGCGAGCGTTGTCATATAC
GCATCGCTACGAAAGAGATCTTTCCGAGATCTCTTTGATCGACTCAATCAACATCCAACCACTTATCAAG
AGCCAAGAGGAAATCGAACAGCCATGCCTGCATCTGACAAGCATCCAGAGGCTGTTCCAGGCACAGTTCA
CCTCGTCGACCTCGCAGGAACCACTGCGGGCGGCAAGGTCGAGCTTGTGCCTCGCCCAAGCGATGACCCA
GAGGACCCTCTGAACTGGAGTCGCCGACGAAAATACCTAGCTGTAGCCATGGTGAATATTTACACTATGG
GTATAGCAATCTGTTTCACACTGCAGAATTCCGTTCTGGCCGACATCACCCATGACACTGGCATCTCCAC
GGAACATCTCGTTCAAGCTACGGGAGTCACGTTCCTTGTTTGTGGCTGGGGTTGTCTTGTGACACAACCT
CTTGCCTTGACGTACGGCCGTCGCGGGATGTATTTGATATCGATGCTCATTACGGTTCCGTTGATGGTAT
GGGCCGCATACTCTACTTCAACTGGTGAATGGTACGCCCACCGCATTCTCTTCGGGCTAGTCAATTCTCC
CATTGAGGCTCTACCTGAAGTGAGCATCCCCGACATCTTCTTTGCCCATGAGCGGGGAGCGTGGATGTCA
GTCTACGTCTTCACCTTGTTCGGATTCAGCTTCGTGTCTCCTCTCGTGGCGGGCTTCTTCACCGAGGCAT
ATGGATGGCGATGGACTATGAATTTTGGCGCCATCATTGCCGCCGCATCGTTTGTCAtcctcttcttctt
catggaggAGACAATGTACTTCCGACCAACTCTCGAGGGTTTGGAAGATGAGACTCGGCAAACAGACGAA
AAGTCTACACACCCTCGAGCAAGCACGGAAGAGAAAAAGGCCGAGTCGGCTGTCACAAACCAGAAAACGG
GCATCTCATACGAAAAGAAAAATTACATTGAGAGACTGAAGCCCTTTGCCAGAATGGAGGGACGGCCGAC
AAAGACGCAAATGTTCAAGTCCATGGTGCGGCCCATTGCCATTCTTTTTCAGTTCCCAAGTGTTGCCTGG
GTTGGACTCATCTACGGAATCAGTCTCTCGTGGTACAACGTCATCAATGCCACGGTGAGCCCCATCCTGA
GTTCGCCGCCGTACAGCTGGTCTACTGGGGCCGTCGGCCTCATCTACGTCGGCCCTTTTATCGGAGCTGC
CCTTGGCAGTATCTGGGCCGGCCACATTGCTGACCGACTCACTCTTATACTCGCACGCCGTAACAAGGGC
ATCCGCGAACCAGAGCAAAGACTGTGGCCCCTGGTTCTCGCGGGTATTCTCTCCTGCATCGGCCTCATCG
TCTGGGGCGTCGGTGCTGCTCACCGGGCCCACTGGGCGGTTTTGGCCGTTGGTCTCGGCATCCTGATCTT
TAGCTGCGTTGCTGGCAGCTCTATTGTACTGTCGTACAATGTCGATTGCTTCAAGGACATGAGCGGAGAG
AGCACGGTGTCTGTCATCATCGTCCGCAACACGCTTGGCTTTGCCATTTCTTACGGCATCACGCCTTGGT
ATTCTAACATGGGTTTGCAGAACTGCTTTATCATGGCGGGTTTTCTCTCACTTGGATGCATGAGCACATT
TTTGTTTATGATTTGGAAGGGCAAGTCGCTGCGTCGACGATGTGCCAAGAGGTACTGGAGTTACGCCGAG
AAGGGCATTCATGCTGCAAATTAGGAGCTGGGAGAAGTGCGTGATTTAGCACTACGGTCAAATGGCTTCA
ACGGTACAGTTGACAGAATAAGTGATTGAAGACAAATGCATAACTCCTAAGCATGCTTGGCAATGGCAGT
GTAAAAGTGGTTCTCACCCGTTCATGCACCGTACCTTGCTTAGTGCTTGCGTCACAGTTGGCTGATGTTC
GAG
>Tha_a00215-T3 CDS=361-1155
CATCAATAGAATCAAGTATTCAAACGAATTAACTTCTGACCAAAACATCTTATTAACAATGTCTGACccc
aacaaccccaacatcagcaTCAGGACCACCCCCCAGTGGGCGCTGTATCAGCGAGAATCCTTCTGGAACA
CAAATGATGGGAAATACCCAATCTTCAACACCGGCAAGTTCCTAAGATCCACTTCACAATAAGTCTTTTC
TAACATCGACAAGACCCGGCTGAGATTGAAAAGCTCGCCAAGGAGAAGCTTTCTCAGGGTGGCTGGTATT
ATTCCTCTTGCAATGCCGGACTTTCTTGGACCCATCTCTCCAACCGACAGGCCTTCTATCGACACCGTAT
CGTCCCTCGCATGTTGGTTGACACCAACCAGCGAGACACTGCAACCGAAATCTTTGGCCACCGCGTGTCT
GCCCCCATTGGATTTGCACCAATTGGCATCAACCGCATTTACCACCCCACTGGAGAGCTTTCCGTGGCCA
AAGTAGCCCAAGAGCTCAACCTGGCGTACTGCTTGTCTTCTGCTGGAAGCTACAGTATCGAAGATGTCGG
CAAAGCAAACGGCTCTGGACCTCGATTCTTTCAACTGTACCAGAGTCCCGACGATGAGCTCTGCATCTCC
ATGCTCCAGCGAGCCTTTGACAACGGCTTCGATGCTTGCATGCTGACGACGGATACCTGGTCCCTCGGCT
GGCGTCACAACGATGTCTTCACCGGAAACTACGCCTTCTACCACGATCACGGAGCAGGTGACCTTGGTCT
CCAGGACCCTGTGTTCCAAAAGCGTCTCAAGGAGGCTGGAATTGACCCGAAGAAGAACCCAAAGGAGGCG
GGCCAGAAATGGATTGATGAGAACATCTGGCATGGTCGCGCTATTACCTGGGAGAAGATGAAGTGGACTA
TGGCGCAGTGGAAGAGGATTAGCGGAGGAAGACCATTTTGCCTGAAGGGTATTCAGAATGTGGAAGATGC
GAAGAAGGCGGTTGAACTGGGTGTGGACGGCATTGTTGTTTCTAACCACGCCGGACGACAAGTCGACGGA
GGCATCTCCAGCCTTGACGCTCTGGAGAAGATTGTCGATGCTGTTGGCGACAAGATCTACGTAAGACACA
CTCCCATTTTACATATACATAAAGCTAACTTATAATTGCAAGATCATGTTCGATTCCGGAGTGCGCAGCG
CCGCCGACGCCTTCAAGGCCCTCGCCATCGGAGCCAAGTTCGTCTTCATTGGCCGTCTCTGGGTCTGGGG
TCTCAGTATTGCCGGAGAGCACGGCGTGCGACACGTCCTGAAGAGTCTGTTGGCGGAATTCGACATTCTG
ATGGAAGTTGGCGGATTTGTCAAGATCGATGAGATTAACCGCAGCTGCATCGATTCTCTGCCCAACTCGT
CCAACTTGATTGCCGAGCACTCTGCGATCTAAGATCTGAGGGTTACTCTATTAGGAAATATTTCTACGGT
ACTACTAGCAGCTGTTTACTTTTGGTAGATACGAGTACTtagcatagaatagaatAGATTTGTCAATTGA
AAGTCGC
>Tha_a00215-T1 CDS=437-1483
GCAATTTCCTGCCGAAGAATATCACCAAGTGGTTCAGGAGGTGAAGTAGCTGCCTACTTTGAGCCTCATA
CTGTTGCTTATACTACAGCTTACCCCAAGATACTTACTGTCCTAAAGGGTTCAAGATTAACCGTGCTGAC
GTCAAGTGGACGTTATGATGGCTTCGTTTCTTGCTTCGTCCAAGTTGGAGTTGACTTTCAGTCTTCAGAA
CCGGAGCATGCTCGGGATTCGATGGTGTTTCTGTGGCGGCGGTGATGCGAAACAGCATCGTCATCGTCAG
AACTCTGAATTGACAGTAACATGAGAAGCATGtatatataTATCGTCCATATCTCGAATAAACTCTAAAC
TCAGAGATCcatcatcaacaacaccaaCCATCAATAGAATCAAGTATTCAAACGAATTAACTTCTGACCA
AAACATCTTATTAACAATGTCTGACcccaacaaccccaacatcagcaTCAGGACCACCCCCCAGTGGGCG
CTGTATCAGCGAGAATCCTTCTGGAACACAAATGATGGGAAATACCCAATCTTCAACACCGACCCGGCTG
AGATTGAAAAGCTCGCCAAGGAGAAGCTTTCTCAGGGTGGCTGGTATTATTCCTCTTGCAATGCCGGACT
TTCTTGGACCCATCTCTCCAACCGACAGGCCTTCTATCGACACCGTATCGTCCCTCGCATGTTGGTTGAC
ACCAACCAGCGAGACACTGCAACCGAAATCTTTGGCCACCGCGTGTCTGCCCCCATTGGATTTGCACCAA
TTGGCATCAACCGCATTTACCACCCCACTGGAGAGCTTTCCGTGGCCAAAGTAGCCCAAGAGCTCAACCT
GGCGTACTGCTTGTCTTCTGCTGGAAGCTACAGTATCGAAGATGTCGGCAAAGCAAACGGCTCTGGACCT
CGATTCTTTCAACTGTACCAGAGTCCCGACGATGAGCTCTGCATCTCCATGCTCCAGCGAGCCTTTGACA
ACGGCTTCGATGCTTGCATGCTGACGACGGATACCTGGTCCCTCGGCTGGCGTCACAACGATGTCTTCAC
CGGAAACTACGCCTTCTACCACGATCACGGAGCAGGTGACCTTGGTCTCCAGGACCCTGTGTTCCAAAAG
CGTCTCAAGGAGGCTGGAATTGACCCGAAGAAGAACCCAAAGGAGGCGGGCCAGAAATGGATTGATGAGA
ACATCTGGCATGGTCGCGCTATTACCTGGGAGAAGATGAAGTGGACTATGGCGCAGTGGAAGAGGATTAG
CGGAGGAAGACCATTTTGCCTGAAGGGTATTCAGAATGTGGAAGATGCGAAGAAGGCGGTTGAACTGGGT
GTGGACGGCATTGTTGTTTCTAACCACGCCGGACGACAAGTCGACGGAGGCATCTCCAGCCTTGACGCTC
TGGAGAAGATTGTCGATGCTGTTGGCGACAAGATCTACGTAAGACACACTCCCATTTTACATATACATAA
AGCTAACTTATAATTGCAAGATCATGTTCGATTCCGGAGTGCGCAGCGCCGCCGACGCCTTCAAGGCCCT
CGCCATCGGAGCCAAGTTCGTCTTCATTGGCCGTCTCTGGGTCTGGGGTCTCAGTATTGCCGGAGAGCAC
GGCGTGCGACACGTCCTGAAGAGTCTGTTGGCGGAATTCGACATTCTGATGGAAGTTGGCGGATTTGTCA
AGATCGATGAGATTAACCGCAGCTGCATCGATTCTCTGCCCAACTCGTCCAACTTGATTGCCGAGCACTC
TGCGATCTAAGATCTGAGGGTTACTCTATTAGGAAATATTTCTACGGTACTACTAGCAGCTGTTTACTTT
TGGTAGATACGAGTACTtagcatagaatagaatAGATTTGTCAATTGAAAGTCGC
>Tha_a00215-T2 CDS=437-1708
GCAATTTCCTGCCGAAGAATATCACCAAGTGGTTCAGGAGGTGAAGTAGCTGCCTACTTTGAGCCTCATA
CTGTTGCTTATACTACAGCTTACCCCAAGATACTTACTGTCCTAAAGGGTTCAAGATTAACCGTGCTGAC
GTCAAGTGGACGTTATGATGGCTTCGTTTCTTGCTTCGTCCAAGTTGGAGTTGACTTTCAGTCTTCAGAA
CCGGAGCATGCTCGGGATTCGATGGTGTTTCTGTGGCGGCGGTGATGCGAAACAGCATCGTCATCGTCAG
AACTCTGAATTGACAGTAACATGAGAAGCATGtatatataTATCGTCCATATCTCGAATAAACTCTAAAC
TCAGAGATCcatcatcaacaacaccaaCCATCAATAGAATCAAGTATTCAAACGAATTAACTTCTGACCA
AAACATCTTATTAACAATGTCTGACcccaacaaccccaacatcagcaTCAGGACCACCCCCCAGTGGGCG
CTGTATCAGCGAGAATCCTTCTGGAACACAAATGATGGGAAATACCCAATCTTCAACACCGACCCGGCTG
AGATTGAAAAGCTCGCCAAGGAGAAGCTTTCTCAGGGTGGCTGGTATTATTCCTCTTGCAATGCCGGACT
TTCTTGGACCCATCTCTCCAACCGACAGGCCTTCTATCGACACCGTATCGTCCCTCGCATGTTGGTTGAC
ACCAACCAGCGAGACACTGCAACCGAAATCTTTGGCCACCGCGTGTCTGCCCCCATTGGATTTGCACCAA
TTGGCATCAACCGCATTTACCACCCCACTGGAGAGCTTTCCGTGGCCAAAGTAGCCCAAGAGCTCAACCT
GGCGTACTGCTTGTCTTCTGCTGGAAGCTACAGTATCGAAGATGTCGGCAAAGCAAACGGCTCTGGACCT
CGATTCTTTCAACTGTACCAGAGTCCCGACGATGAGCTCTGCATCTCCATGCTCCAGCGAGCCTTTGACA
ACGGCTTCGATGCTTGCATGCTGACGACGGATACCTGGTCCCTCGGCTGGCGTCACAACGATGTCTTCAC
CGGAAACTACGCCTTCTACCACGATCACGGAGCAGGTGACCTTGGTCTCCAGGACCCTGTGTTCCAAAAG
CGTCTCAAGGAGGCTGGAATTGACCCGAAGAAGAACCCAAAGGAGGCGGGCCAGAAATGGATTGATGAGA
ACATCTGGCATGGTCGCGCTATTACCTGGGAGAAGATGAAGTGGACTATGGCGCAGTGGAAGAGGATTAG
CGGAGGAAGACCATTTTGCCTGAAGGGTATTCAGAATGTGGAAGATGCGAAGAAGGCGGTTGAACTGGGT
GTGGACGGCATTGTTGTTTCTAACCACGCCGGACGACAAGTCGACGGAGGCATCTCCAGCCTTGACGCTC
TGGAGAAGATTGTCGATGCTGTTGGCGACAAGATCTACATCATGTTCGATTCCGGAGTGCGCAGCGCCGC
CGACGCCTTCAAGGCCCTCGCCATCGGAGCCAAGTTCGTCTTCATTGGCCGTCTCTGGGTCTGGGGTCTC
AGTATTGCCGGAGAGCACGGCGTGCGACACGTCCTGAAGAGTCTGTTGGCGGAATTCGACATTCTGATGG
AAGTTGGCGGATTTGTCAAGATCGATGAGATTAACCGCAGCTGCATCGATTCTCTGCCCAACTCGTCCAA
CTTGATTGCCGAGCACTCTGCGATCTAAGATCTGAGGGTTACTCTATTAGGAAATATTTCTACGGTACTA
CTAGCAGCTGTTTACTTTTGGTAGATACGAGTACTtagcatagaatagaatAGATTTGTCAATTGAAAGT
CGC
>Tha_a00216-T1 CDS=151-1515
TACGACAGTTAGCTTTTGAAACTAGTTTATCTATCAGACATTTTCTCCCCCTAAAACCCAACTCCTGAAT
TCAATTCCTCATTACACCAATCGTGATTCAATCAAACCAATTGGACAAGTGTAACAACCGCATGGTTTGC
AACTAGAATCATGGGATTTTTCAAAAAACAAACCACACCTGCTGTGCAGGAACCCAAGAGGGACCATTCA
CCCAGCAGTGGAGAGCACTCTGAGACTCACTCAGAGGAAAAGGTCACTGTACTTGCTTGTGCTTTGGGAG
CTGTTGCTTCCATTGGTGGTTTCATCTTCGGATATGTCAGTGGTCAAATTTCAGGCTTCTTCTTGATGCC
AGACTATGCCAGCCGCTTCGGAGAGCTACAGAGCGATGGATCATACACCTTCAGCGCTGCCCGTCAGGGC
ACAATCGTTGGTCTCCTCTGTGTGGGCGCACTGTTTGGTGCTTTGATTGCCGGCAAGATGGCAGACACTA
TCGGCCGTCGACTCTCGATCTCACTGTTCTCCTTCTTCATCTGCATTGGAACAATCATCGAAATCTCCTC
TTCGTACCACTGGGTTCAGTTTGCCGTTGGCCGTCTGGTCACTGGCCTGAGCATTGGAGCCCTGTCCGTC
GTTGTTCCCATGTACCAGTCAGAAAGTACCCCGGCTGTTATCCGCGGTGTCATCATCTCATCGTACCAGC
TGCTTATTACCCTGGGTATCTGGACAGCTGAAATGGTCAACTGGGGAACCGAGACCAAGGATTCTAGCGC
CGCCTGGAGAATTCCCAACGGCCTCTCCTTTGCCTGGGCTCTGGTTCTCGGAGCTGGCATCCTGTTCCTC
CCTGAAAGTCCTCGATATGCTTACAGCCGCGGCCGTGTTGATGAGGCTCGCCAGACCATTGCACGACTTT
CTGGTCTCTCACCCGACTCGGACATTGTCAACCACCAGATCGCCGATATTCAGGCAAAGATTGACGAGGA
GAGCAAGGATGTGAATGATTTCCGTTGGACCGAGATCTTCACTGCCCCTCGCATGCTCTACCGCACAGTC
CTGGGAGTTGTTCTTGGTGGAGGCCAGCAGCTTACCGGTGCCAACTTCttcttctaCTTTGGTACTACCG
TCTTTGCTGCCACTGGTATCAGCAACAGCTACACTACTCAGATTATCTTGGGTTCAGTCAACGTATTCTG
CACCATCATTGGTCTCTGGGTCATTGGCCGCTACGGTCGACGCATTATTCTCATCGTTGGCGGCCTCTGG
ATGATGATGTGCTTCCTTGTGTACGCGTTCGTCGGCCACTTCGCACTCGATCACGAAAACCCCTTGAACA
CCCCCAAGGCTGGATCTGCTCTGGTTACATTCTCTTGTCTTGCTATTGCCGCCTTCGCCATCAGCTGGGG
GCCGTTGGTTTGGGCTGTTAACGCTGAGCTGTACCCTGCTCGATACCGAAGTCTCTGCATGGGTATCGCC
ACTGCTTCTAACTGGTTCTGGAACTTTTTGATCTCATTCTTGTGAGTTTTAACATTTCAGAATTGTATTA
GTACTGAACTAATGATTGTGATTTATAGCACTCGATTCATCACTGACGATATTGACTACTTTTACGGTCT
CATCTTCGCTGGATGCTGCGCGGCTCTCGTGGTcatcgtcttcttcttcgtcatcGAGTCCAAGGATCGA
ACTCTCGAAGAGATCGATATGATGTATGTTCAGCATGTGAACCCCATCACTTCGAGCAAATGGGACTCCG
CCAAGTACCGTGATGAGTTGAGGAGGCGCAGCGATGCGAGAGACAACGTTCACGACCACGTTCATCAAGA
AGCCGAGAAATAAAGAGACAAAGTCACATCCATCATACTGATTCACTGTCCGATTGGGCAGTGCTCATAG
CATAATGTAATCTTAAACGAGAGACGATATGTACGGTATAGATAGGAGATATTCGAGGCTGATGAATAgc
ctgtagcatagcgtgtaaaatagcgt
>Tha_a00217-T1 CDS=198-1031
AAACCACCTTTGCATCGCCCAGACATATTATATCATGGCGCCCATCCtcctcccccccaaaccacccccc
tcgcCGCTTCTACGCCGGTGGAGCACAAATATCGGCCTTTCGTCAACTCCAAAGCCCCATTGGCTCCCAC
GAGCCCGAAGATTGGGTTGCTTCCACAACATGCTGTCGCGGCCAAGGAAATGTCGGCATGACCCGCTTGC
CTGATGGAACAATGCTGGCTGATGCCGTTGCCTCCGAGCCCGAGAAATGGCTAGGAGCCGACCATGTAGC
CAAGTACGGACCGGACACAAAGCTCCTTGTAAAGCTGCTTGATGCTGGACAGCGTCTCCCTGTTCATGCG
CACCCTCACGTTGACTGGGCGTCGAAACATCTCCAGAGGAAGCATGGAAAGGCCGAGGCGTGGTATATCC
TCATGCCGGGATCCGTCTGGCTCGGCTTGACCGAAGACGTTGACCCCAAGGAACTTCTTCAAATCGTCCA
GGAGGAGAGAGGCACTGAACTGCTGGACCGAATGCATAAGATCGACGTTGAACCTCATCAGACTGTCTAT
GTTCCCCCTGGGGTCCTTCACGCAATCGGCCCAAGCGTCTTGATGGTCGAGGTTCAGGAGCCAGAGGACT
TGTCTGTCCTGTGCGAATGGAGTGGATTCAAGATTGATGGCAAAGCGGAAGGTCATCTAGGTCTTGGTTT
CGAGATGGCGCTCACAGCTGTTGAGACAAGAGGGCGGACAAGAGAAGAAGCAATGGCATTGGTAACTGAA
GCGAAAGTTGCTGAGAGTGTTTTCGTCGAGGAGTCGCACAGTTACTTCCAGTTGGAGAGAGTCATCGTCA
ATGGGCAGAGTCGATGCCGGCGCGGCTTTGCTATTCTCGTCGTTCTCCAAGGCAATGTGACTTTGAAGAC
GGAGTCTTCCGAGCTGTCAATTCTAAAGAGAGGGTCAACGGTGGTTATTCCACATGAAGATGGGGAGTTT
ACTCTGGAGAGTGAGGATGCAGATGTTGCTATTGCTCGGCCACCTCAGTAAAGACGTTTTCTATGTCATA
TTAGAGGTGGTGGCCGTAAGTCCATAAACAGATGCTCATGGGAGTCCTCAAGAGAGTCAGC
>Tha_a00218-T1 CDS=629-1366
TGGTAGTTCGTCTCCCGGCCATTTAGTATTAAACCCATGAGGGTATGGCTCGTCGCTTCGCTGTCACCAT
AGCTTGGCCCCCTTGGCTAGTCGTTGAATCTAACCAGAAATCTTTCAGGGGAGAATTGGCCTGTGCATTT
CAAGTATTTGAGAATCTTGGGCCCCATGAATGGGAGAAAAGGTTCAGAAGTCGATGATGGTACTGGATGT
TTCATAATATGATGACAAGGCTTCCGGGTGGTTTCGGACGACATCATGCCAGCAACACCATTCCAGGTTG
AAGCGTGGACAGAGTATGCCATTGGAACTCTGATTATTCTCGCGCGCATTGCCGTTAGATGTTCGATAGT
CGGCTGGGACTGGGAGGGAGATGATTACTTTGCCGTGATTGCCATTTTCTTTTGGACCGGAGAGCTGTGT
ATGCTTGAGCTGATAGGTATTGCCATCGGAAAGCGACCCATTGTCCAATAGTGTAACGGTATTAACGAGA
CTCGACAATTGTTTAGGCCAATATGGTTCGATTACTGGTATCAACGACGAGATAGCCCTCAGCCTGACGC
CAGAAGAAACGAGACGAATCGTTGTCGGAAGCAAATGCTTATTCGCAGGATGGATTCTATATGTAACAAT
GATTTGGTGCTTAAAGTCATGCATGCTCTTCCTCTTTCGGAGATTGACGCTTGATTTACGGCAAATGCAA
CTTGTCAACATCACTTCGGGAGTTTGCCTTGCGGGCTATGTTTCAACCATCATCGTAATGTTGACGAAGT
GCTTACCTATCCACAAAAATTGGCAAGTATATCCTTATCCGGGAGATGCTTGCGCTTTGAACATTCCAAA
CTACCTGGCACTGGTGGTTACCAACGTTACGACCGATCTGATGATATTGACCATCCCACTCCCACTGCTC
TGGAGAGTGCAAATGCCCCTCATGCGGAAAATCCTTTGTGCGCTTTGGTTGTGCATGGGCATTTTTATCA
TTATTGCGACACTCTTGCGATGCATTCTCTGCTTAAAAGATGTGTCGTCCATCAACCTCGGAACCATCTG
GTCTATCCGAGAGACATTCGTCGCCATCATCGCCGTAAACGCACCGATCCTCGGCCCCTGGATGACAAAG
AAGGCTTCCGTGATTTCATCTCGTGGCTCAAAGAGTAAGAGTAACCAGTCCGGTGAAACAGGCTCAGGAC
CCGGACTCGTCACGATTGGGCAGCAGAGTAACCGCCTGGAGAGACTCGGGAAAGATGGACGAGCGCACAA
GACTGGCTGGACGACAATTGATGATGGCAGTGAAGAGCACATTGTTGGCCAAGATGCGgatgcggcgagt
cgggatacggagtctcGAGGTTTCGAGTCCCGATAGTCTGGAATAAAAGTTCGATTTTAACAATTGCTGG
CTGTATCTTGGAGAAATCATTTCTGTTGACCCGCTACAAGTATGACCACGTTCGAGACGACTGAAGTAAA
GAATATATAAATTGGAAATTTATCATTACCATTTGCAGTTTGGGAGCTG
>Tha_a00218-T2 CDS=411-1451
GTCGTGGCAAGCTGAGGCCCTTGCTGTTGGCACCCATCCCTGCAGCAGCGTGCCATCGGCACTGGAGCCC
TCAGAGAGTATTATTTCCTCTCAGCATTGAGCTATTTAATCGCTGCCAGGTAATAGGTTTATTACATACT
CCGCATTTGGCAAAATGGTAGTTCGTCTCCCGGCCATTTAGTATTAAACCCATGAGGGTATGGCTCGTCG
CTTCGCTGTCACCATAGCTTGGCCCCCTTGGCTAGTCGTTGAATCTAACCAGAAATCTTTCAGGGGAGAA
TTGGCCTGTGCATTTCAAGTATTTGAGAATCTTGGGCCCCATGAATGGGAGAAAAGGTTCAGAAGTCGAT
GATGGTACTGGATGTTTCATAATATGATGACAAGGCTTCCGGGTGGTTTCGGACGACATCATGCCAGCAA
CACCATTCCAGGTTGAAGCGTGGACAGAGTATGCCATTGGAACTCTGATTATTCTCGCGCGCATTGCCGT
TAGATGTTCGATAGTCGGCTGGGACTGGGAGGGAGATGATTACTTTGCCGTGATTGCCATTTTCTTTTGG
ACCGGAGAGCTGTGTATGCTTGAGCTGATAGGCCAATATGGTTCGATTACTGGTATCAACGACGAGATAG
CCCTCAGCCTGACGCCAGAAGAAACGAGACGAATCGTTGTCGGAAGCAAATGCTTATTCGCAGGATGGAT
TCTATATGTAACAATGATTTGGTGCTTAAAGTCATGCATGCTCTTCCTCTTTCGGAGATTGACGCTTGAT
TTACGGCAAATGCAACTTGTCAACATCACTTCGGGAGTTTGCCTTGCGGGCTATGTTTCAACCATCATCG
TAATGTTGACGAAGTGCTTACCTATCCACAAAAATTGGCAAGTATATCCTTATCCGGGAGATGCTTGCGC
TTTGAACATTCCAAACTACCTGGCACTGGTGGTTACCAACGTTACGACCGATCTGATGATATTGACCATC
CCACTCCCACTGCTCTGGAGAGTGCAAATGCCCCTCATGCGGAAAATCCTTTGTGCGCTTTGGTTGTGCA
TGGGCATTTTTATCATTATTGCGACACTCTTGCGATGCATTCTCTGCTTAAAAGATGTGTCGTCCATCAA
CCTCGGAACCATCTGGTCTATCCGAGAGACATTCGTCGCCATCATCGCCGTAAACGCACCGATCCTCGGC
CCCTGGATGACAAAGAAGGCTTCCGTGATTTCATCTCGTGGCTCAAAGAGTAAGAGTAACCAGTCCGGTG
AAACAGGCTCAGGACCCGGACTCGTCACGATTGGGCAGCAGAGTAACCGCCTGGAGAGACTCGGGAAAGA
TGGACGAGCGCACAAGACTGGCTGGACGACAATTGATGATGGCAGTGAAGAGCACATTGTTGGCCAAGAT
GCGgatgcggcgagtcgggatacggagtctcGAGGTTTCGAGTCCCGATAGTCTGGAATAAAAGTTCGAT
TTTAACAATTGCTGGCTGTATCTTGGAGAAATCATTTCTGTTGACCCGCTACAAGTATGACCACGTTCGA
GACGACTGAAGTAAAGAATATATAAATTGGAAATTTATCATTACCATTTGCAGTTTGGGAGCTG
>Tha_a00219-T1 CDS=216-1304
GGGATGCGTCTAGTCTGGTAGTATATGTGCTACACAATGTTGCAAAGTGGTATCCGGCTGTTCATAAAAC
CCCCGAATGCTCCTTTTGCTCTTCACTTCTCCGCCTTGCTCTGCAATATACTACCCCATGGCATTATTGT
TCCTGGACTAAATTCCAATTCGCAAAAAGCTGACGCTGCCGAGTCACCGCTGCTACCAATCAAGTGACGA
TCAAAATGACCCTCGTTACGGCAATTCCGGAGCATTTACAGGTTGAACGAACCATCCAAGCTTCTACGCC
TGCAAACTATGAGCCTCCTTTCCCTGCATACAGTGCCCAGTTTGCCAAGGATGTCTCAAGTTTGGTAATG
GCTGTCATTGGTGCCCAGTTCCCTAGTAAGACAGGGAAAGAAGAGGCTGCCATCTCCAAGGTGAACTCAT
TTTTGACGTTTGCTGGTGAAGATGAAGAGAAAGCCCTCGGCCCAGAGTTTACTGAATGGGCGGCTGTGAC
TGATCACAAAGGTTTTTATAATATCACTGCCCTTGCTTATTGGAAGAGCGAGGAGGCGTATCAGAAATGG
ACAACAAAATCTGGCTTTAGGTCCTGGTGGGAAAGCCTTGATACACAGGAACAAGAGAATGGCTGGTTCA
TCGAAGTCTTTTTTCCAACTATGGACAGGTTCGAGACGGTGTTTTCCAGCGGTGAGATTCCCGAGGGAGC
AGCTGAAATGCGAGATGGAGTTGTCGGACCCATCAAGGAACACGTCTACTGGGGAAGCATGCGAGATCGT
CTGGCAGCTGCGCAAACGGACACACTCAAAGGCGAGGAGTTCCTCAAGGCCCCTGCAGAACAGGAACCAA
ATGGAAATCTGTCTCGGAGGATCCGAGTTCCTGGCAAGCAGAACCTAGCCATTATCCGCTCAGGCCAAGA
TTGGGCTGACACGGCACCTGAGGAGCGTAAGCTGTACGTCAAGACGATGCATCCTGTGCTCGAGGCAGGG
ATGAACTTTCTCCGCGATAATGGTGACGAGGTTGGCTGTTACAGCTGCCGCTTCATGGACATTGTCGATC
CCATAACGAGAAATGCGGACAAAGACCGCACCTTTGGGCTGGCGTATTTTGACGAGCTTGCCTCTCTTGA
GAAATGGAGCAGGGAGCATCCCACACACTTGGCCATCTTTGGTGGGTTTCTCAAGTACGCGGCTCAGCTG
AACAATGTCATTACGCTCCGCCTATTTCACGAGGTGCTAGTGGTCAAGCCAGAGCAGCAGCTGTTTGAGT
ACGTCGGATGTCATCCGGAGACGGGGATGCTGGTGGCGAAATGATACTATTGGCATACGAGACGGCATTT
ACTCCACTGCTATCGAGAGGATTGGAAACTAGGAAGCCGGCATTTGACCCCCGACCGTAGTGGTGCGTTG
TTTAAAAGGGAGCTTGGGGTCTCAGACTGGAGTTGATGTCAACTATGTGCGAGAATATGTAACGTCAGCG
GCAATGATTGGATCTAAATGTTGTAATTTCAATCTTTTAGTAGGTTCCCG
>Tha_a00220-T1 CDS=1-837
ATGGCTTCCGTCAACCAATCAGCTCAGACTCTCAAGGCTCTTCACAAGCCCGGTTCTCCTCTGGTGCTCT
CCAACATCTGGGACCTCTCATCTCTCAATGCCATTGTCTCTCTAAACTCAGAAGCCTCCAAGCCCGTCAA
GGCATTGGCAACAGCATCATGGGCTATCGCTGCCAGTCTTGGCATTCAAGATGAAGAACTCACCATGGTG
CAAAATCTCGAAGCTATCTCTCGAATTGCCCCCCTTGCAGAGCAGGCAGGCCTTCCTCTTTCCGTCGATC
TCCAGGATGGCTACGGAGATCTCATCACAGCTGTCGTCACCGCCGCTGTAGAATACGGCGCTGCTGGAGC
CAACCTCGAAGATAGCATCCCTTCCGCTGGTTTCGGTAAGGGCATCTCTGGCTCCCTCTACAAGCTTGAG
GACCAAGTTGCCCGGCTCAAGCGTGCTTTCGATGCCGCCAAAGACGCCGGTGCCCCCGATTTTGTCATCA
ACGCTCGATCTGACATTTTCCGCCTGGAATCTTCCGATCTGAGCCTCGAAGCTCGGGTAGCTGAGGCTAT
CAAGCGTGGCAAGGCATATCTTGCGGCCGGTGCCACATCAGTTTTCTTCTTCGGTGGTCCAAATGGCTTG
TCTAGAGAAACCATCAAGACACTTGTCAAGGAATTGGATGGAAAGGTCGCCGTTATGTTGTCTGGACAAC
CTGGTTCTCTCACCACGGCTGATCTGGCTAGCATTGGTGTTTCGAGAATCAGCGTTGGACCTAGCCTATA
CATTGCTGCGATGAACGCGGccaaggcaAAGGCACTGGAAATGTTTTCTGGTGGCGGATTGGCGTAA
>Tha_a00221-T1 CDS=1-864
ATGCCTGATTACGTCTCCTTCACTAAGACATGGCACAATAAACCCTACGCGGCCATCGACCCAAACCGCC
CTGAGCTCAGCGCCGCAGGCGCCTTTGTTGTagtcacaggcggaggcacaggcattggaaaagctatcgc
TGTAGCTTTCGCACAAGCCGGTGCCAAAACTATCGCCATCCTCGGCAGACGCCTCGAGAAGCTTGAAGAA
ACGGCCACTGAGATCACGAGCAAGGCCAAGAATGCTGATATTCAGGTGTTGTTCGAAAGCGTCGACTTAA
GCAGGCGTGCCGACGTtgatgccgccgccgCAGCTTTGGTGAAAAAGGCCAATGGTGCCAAAATCAACAT
CTTCATCAACTGTGCGGGCGTCATGCCCGAAGTTGGGTCTGTAGAGGGATATGATGAAGCGGCACTTCGT
CAAGGATTCGAGCTCGGCGTCATTGCCCCTTTCAATGCGATCCAGTCTTTTGCACCCTTACTAGCAACTG
ACGCTCATGTATACAACATCTCTTCGGGATTGGCCCACATCAAGCCTGTGCCGGGTATTTGGGTATACTC
TGCTCTTAAGGCTGCCACTACCAAGATGTTCGATTATTTGCAGGAAGAGCACCCCGAGTGGCATGTTGTT
CAGATCCAGCCTGGCGTCATTTCTACGGGGTTCAACTCCCATCTCGGCGTGGTTTCGGAGGATGAGCCTG
AACTTGCTGGTCAATTCACGGTGTGGCTTGCGTCGCCAGAGGCCAAGTTCCTTAAGAGCAAGTTTGTCTG
GGTCAATTGGGATGTCGATGAACTTAAAGCCCGAGCTGATGAGATCAAAAATTCTTGGCTCTTCAGAATT
CTACTCAATGGGGTCGAAATGTGA
>Tha_a00222-T1 CDS=1-678
ATGGGTCTTCAAAATCGGATCACATCAGCACACCTAGACCCTGAAGAAAGGAGACAACATACTCACGTCT
TCTGGCTAGTGTATATTTTGGACAAGGACTTGAGTCTGCGCGCACAACAACCATCTATTCAGCTTGACGA
TGACATTGATCTAGACTTGCCGCATTCTCTACCTGCGGATGATgatggcgatggtgatgctCCTGGAGTA
ATAGCTACCACCGATGGAAATGCCCGAATGAACTACTTCCTAGCGCGTGTACAATTAGCCAACATCGAGG
GTGGTGTATACGACTGCATCTTCTCAACGAGGGCGGCGAAACGCAGTCCAGAAGAGCGACTTGCTGCAGC
CAATAGTGTACTCGAAGCCCTCGAGAAATGGCAAGCCGAGATACCATCTGAGTTTGGCggcgccgccgtc
atcACTTCGATAGCAAACGACTCAACAAGTCTTGGCTTATTTTGTGTTCTGCATTCTATCAGCCTTCGTT
GTATGACTCTTGTTAATAGAGCTCATGCCTGGAACGACGAGTGGGTGAGGGGTGTGCACGACATCGTGAG
AGGAGGTATGGGAAAACTACAGCTTCCCATTGGATGGGCAACACTAGTACACCAAGCGCGAGACTTTATG
ATTTTGTTTGAACGGGCATGGTCAGCGGAAATCTGGTTTCGTTGGTAA
>Tha_a00223-T1 CDS=1-1008
ATGCCAGAACTACTTCGAGTCATAGTGGTTGTTGGAGCCACAGGCAATCAAGGCGTTGGCGTAGTTCGCG
CACTGTTGGCCTCAGAGGCAGCAGATGGGAATCCATGGTTCGTCCGTGCAATGACGCGAGATCCCAAATC
GGAGAAAGCAAAGCGCTTTTTGGCTGATAACCAGACGACTGACAACCGTCTTGCCCTTGTCGCCGGACAT
GTATATGACAAGAGCTCTCTTCAAGATGCTTTTGCCGGCGCCTATGGCGTCTTCGGTCTCACGTCCGAAT
CTTACCCCGGCAGAGTCCTGGAGAGAGAAGAAGAGATGCAACATGAAATTGAAGCAGGACGCAACATAAT
TCTGGCAGCCAAGGCATGTGGCATCAAGCACTTCGTTTTCAGCAGCTTGCCTGATATGGTCAAGGCAACA
AAAGGGCAGTTTCCAAAGATCCACCATATGAACAACAAGTATGTGATAGAGCAGATTGCGAGAGAAGAGC
TCAGAGGAGCTACCTTTATTATTCCAGGGTTCTTTTACACAAATCTAAAACGACCTCAATATTGTCAACG
GAGAGCGGATGGAGTTGTCCGCTTCTGCATTCCAATCCCAGGTCACCGAGCTGCGCAATGGACCGATCCA
ATCCACGATGTTGGCATATTTGCTGCAAGAATATTTGACTTGGGACTTGAGAAGACCCACGGAAAGACGT
ATCTTGCGATGAGCCCTCCAATCACTGCCGACGATATGGCCAAGGCCTTTACGCGAGTCACAGGCCAGCC
CGCGATTCACGAACCGATTTCTGCTGAAAAATTCGCAGAGTTGGCAGTTCCCTTAGTCGGTCCAGGGTTC
AAGGAAGATGCCAAGCAGATGATGGAATGGGCTGCTGTGATGCCAGGCGATAAAATCTGTTATGGGGCTA
TGGACGCGGATCAGGACGATTCTTTTGAGATGCTGGGCTTGAAAGCGAGTTCTTTTGAGGATTGGCTTCA
TCGAAGTGGGTGGAAGGGACCCGCCTGA
>Tha_a00224-T1 CDS=1-702
ATGAAGATTGGCATTGTCAACGCAGGCAATATTGGGCGGAACCTGGCAACGTCCTGGATTCGACATGGCC
ACGACATCATGCTGAGCAAAGATACCTCTCCAGAAAAGCTTCATAAACGCATCCAAGAACTCGGCTCGAG
CAAAGGACTACCCGAAACCGAATTGGCAAAGTTCAAATACGGCTCACTCGTCGATGCGGCCAACTTTGGC
GATGTTGTAGTCTTTTCGGTATACTTCCCACGACTGGACCATGTCCTCCAAGAACTTCAAAGAGCCGGGG
TTACTCTTTCGGGAAAAATTATCATTGACACCATGAACCCTCTCAACGTGGATGAGAACTTTAATCATTA
CCACGATATCGAGTATATGCAAAGGACATCTACTGCGGAAGAGGTACAGAAGGCATTCCCAGAGGCGATC
GTTTTCAAGGCATTCAATACTTTTGGGGCAACCCTCCTTGATGCCTCAAAATGGACATCAGGTCGTGTAC
CGCCGGTTATATTCATTGGCGGCAACTCAGATTCTACGGCTACAGCTCGTAAACTGATTGAGGATGCTGG
ATTCCGACCAAGGTTCGCAGGCCATAATCTAAGAGATGCTGGTTTGCTGGAACGATTGGGGATATTGTCA
CACCGTCTGGCAGAGAATGAATTTGAAGGCGATGCAAACATTGCCTTTGACATTCTACAGAGCAAAGCCT
AA
>Tha_a00225-T1 CDS=209-526
GCTATCTGTATCTTTGGATCCTCCTTTGACTCTCTCGATATACTCTGGAAACCCCGTGTTACTCCAAATT
TACCCCTCATTACATGTACACGTCGATTAGAGATCAtatcatatcatatcatatcaaatcCCCCATAAGC
TAGATGCACGATATAGGAGAGCATCCCCCTTCTCACCATGCTATATCTCATCTCTAGAGCTTCACCACAT
GCAAATGCACAGCATCTCCACCATCTCTGCTACCTTCTCACGGCATGTCCGCCATTCTGCTTGTCCCGAT
CCAGCAACAAGACACACGGTCTCTTCCCAGAACATGCTTCGGTATCCGAATTGGCCTAGTTCCGAGCAGT
CTCTTACACGCAGCTCCACGCCAGTTCATCTTAGCATTTGTGCCGCCACGATTTTTCTTGTTAGTGTTTt
tttTCTCGTGCTGCCTCACTGCAGCAGGAATGGAGCCCAGATGCATCTTTACCGCCATTGGAATCCAAAA
ACAAAGCACGAGTCGCGTGACGAAGCTCCCGGATAGTTGTAGTTGGACCAACATTGGCTGAACCAGACCC
TCATCTACTTGACGCTATACCGCCCTATGGAGTAGCACATGGC
>Tha_a00226-T1 CDS=340-2058
tagaactactagtagcTGCTTTGCACGTCCAAACTATTTTTTTCAATTTCTTTCTTCCCCCTAATAATAC
GCTTTtaataatacacttCCATCCCCCTAGCATCCTTCCTTCCATTCCATTGTTTCGGACTGCTTACCTT
TACTATTCCTTTATTTATTTCATCCTTCCATTTCGCCTTcttcctgttttcttcttcttctagtcgtcat
caATCGCAGtcgcattcgCCTCGCCTATctatccatctatatatctTGTTTGGTACGATTATTAGGTCAT
CGCCACGCCATCTAAACGACGACACCTTcatcaccacagccgtcgtcGCAATCGCCACAATGATTGGCGC
CTCAGAGCCCTCTGCGACCTCGAGGCTGTCTGCCTATCTATCCAGATTAAATCCCGTCCCAGCTTTCCCC
GAATACACCGGCCCTTACAAGGTCGGCACCCTCGATGTCGAGATTCCCGTCGACGATCTGCCTTCTCCGT
CTCCGCGACCCGACAATGCCAGCGACATCCCGACGGTCCTGTTTCGAGTCTTCTATCCTGCAGTCGCCGA
ATCCAACGAGAAGCTCATCAGCTGGCTACCCGCGCCGCAAAGACACTATGTCTCCGCTTACACCAAGTTC
ATGGGCGTTGGACACACTCTAGCCGAGCTCCTCTCATTCCTACCTCGACATCTTCACTACACCTCCATTC
CCGCTCACAAAAACGCCACTTTGGAATCCGCCAATACCGACGACAAGCGATGGCCAACCATGATCTTCTC
CCATGGCCTGGGGGGTAGCCGAAACTCGTATTCATACATTGCCGGATCGCTTGCTTCTCACGGAATCGTC
GTCATCTGCCCCGAGCACCGAGATGGAAGCGCCGTTACCTCGTTTGTTCGTGTTCCTGGCCAGAACGGCC
GCTTGGCCCGAAAGGTCGTCCCGTACAACCGAATCTCCCATGAGGTCACACCCGAAGTGTACGAGGCGAG
AGAAGCGCAGCTTAGGATTAGACTTTGGGAAATGGGATTGGTTCACGAAGCAGTTCTAGCCATGGATGCC
GGCCGAGAGTTTACCAACCTCAATCTCACCACCCCGAGCCTGAGCCAATTCGTCGGCCGCCTGAACGTCA
ACGACCCCGGCAGTATCATCTTTGCGGGCCACAGCTTCGGCTCCACCACCATGTACCAGTTTCTCAAGTG
CACCTACTATGCCGATGTTGCAGAGGTCGCAGCCATGGAGGCGCCGTTGTTCACACCCGCCAAGGACAGC
AGCATTCGGAAGCAGGTGACGGAGAAGAACGCCACTATGCTCCTGGATATGTGGTGTCTGCCTCTGCTGG
CCCCCAACTCGACTCCTCTGTTCAACCTACCGCTTCCCGTATACGCCGATGTCCCCTCAGCACCGGGAGG
AACTGCTCTCCTGGCTGTTGAATCGGAAGCCTTCTTCAAGTGGCCCGAGCATCTTCATGTCACGGCACGG
CTATTGTCTCCCGACCCTACGGCCAAAGTCGTCACCCCGGCCATCTATGAGCGGCCTAGCGGTAACAAGC
TTCCGGAGCCTAATTTCTTTTACGTCGGAAGCTCAGCTCATCTGAGCCAATCTGACTTTGGCATTCTATT
CCCACTCTTGACGAGGAAGATCTTTAATGCCGTCGAGCCCGAGCGTGCACTTCGCCTGAACCTGCGGGCG
CAGCTGCAGTTTTTCCGAGCAAACAGCATTCCTGTAGCGCGGACTTGGATTGGAGATCTCATCGATGGTT
CTCACATGGACAAGCTGGACTTGGCAAAGAAGGACGGCTCTGGCTCTGATGTGGCTGTCGATGGCCTCAA
CGACGACAAGGCCATTTTCGATAGGAGCGGACACGACGTCATAGACCACTGGAACTGGATCGACACTATT
GGCCTAGGAGAGTCAGATGAACAAAAGAGCGGCCAATCGACGATGGAGCAGattgagcagaGCGAAGAGC
AAATGAAGGGCGAGTTAGAGCCCAGCGAACAACCCGCTCAGCCAGCCGCTATGAAAGGCGTCACTCTGCC
CCAGGGCCACGGCTGGCAGGAGATTTAATCTCACGGTTGCTCAACACCACCTGCCGACAGGTGAAGAATC
TTGATGATACCCGATACCAAAGGCACATCTCGTGCGGTCTGGCCGCTTGCTGGTCAATTTGTGAAAGAAA
AAGAGTGTACCAACACATGCAAACAACATTTTGCTTTGTATTTtttttatattcttcttggttgtctttt
tgtcttccccttCTTTTGTCCtttacccccccttttttttctctttctttttGGCCCGATGTACCTTTAA
GTGCGGCTAGGTACTTGGAGTTTGGTGGACATGTTTCTTCTTTGAGCGCTGATTTACAACTGGATGGATA
ATGACCGAGCGAACCTTTGCGGGCAACAGATGCCCTGACATATACATAgaccgatacatacacATAGC
>Tha_a00227-T1 CDS=1-1425
ATGTCGAGATCAAGCACCAAGGACATGTTTTATCAAGACCTTAATGACGCCTTTATACACCTCATTAAAT
TCATCCTCTCACCCTCCGTCCACGACGCCAAAATCCATGACGTCGACTGGTACATCTGCCCTCCCGCTAA
CCTACCACTCTATGGCAACTGTTTCTGCTACGATGCCCTCAGGGGGTATGACCACGACTACACAACCTGT
AATGAGAATCTCCCTTACCCATCCATCATCAGTACAAATCCCGACAATCACGTGGATTCTGTCGTTAAAC
TCTGCCCGTATCTCGACCAACGTATTCCAGAAGATGGTGTAGGTCATAACCACAGACTCTCTTGCTTCAA
ACCTGTCAAGTCCGCAGAGATCTTCATGAATTGGTTTATGAACGCGCCTGCCGACAAATATGACTATACA
CGGTGGGATCTCAACAAGGATGAAAAAAGGGCAATAGAGGATCTCGTGGACGACTACGAGGGATGGGTCC
CTGTCAATGGAGCGAGAGGATCTTGGAGGCAGAAAAAGGTCATGCTGTGCAGATTGATGGGGTGTTTTCT
GGGGAAGGACATCCCAAGTGATGCGTACCAATCTCCTGCGCAGTGGGAGGCGCAGAGATTGCTGGAGGTT
CTGCGATGGAGGAAGCTTACTTTTAAAACATGCCTGGAGGAACTTCGCTCGGCCATGAAGGAGGTTGTCC
AGATGAGGATGGGGGAGCCTCCAAACGGCTTTCGAGGAAAACGAAATGAAAGACAATGGGAAAAGCATTG
GCACAACCTTATAAAGCAATCAGACGGAAAGGGAAagtcgacgcagcggcccagttcttcaagaggaaga
tctagaggacgagaggagaagcggtggcgcagtcctccaGACGAACAATACTACGGAGGAGATGAGAGGC
AGTGGcaagatcctccaagggagacgccgaggtacaatcctccaaaagaacaacctagaaggggaAGGGA
CAAGTccagtcgtccgaaagaacaatctggaggaggatataagagccgacagcccaacccttcaAGAGCA
AAATCTAGGGGAGGACATCGGAGCCGGCAGCCCAGTCCTCAAAAGGGAGTATATGAGAGCTTTTTGGACA
GACTTCCTCAGGAGGGACGATTTCCGGAGCGGGTGACCGGTGTATTCATAGATGACTATGAGAGGCGGTT
AACCGGTGATCCTCCAAAAGGAAAGCTTAGGGGGGCGCTGGTCGATCTTGCAATAGACGAATGTGGGAGG
CAGATGTACGATTCTTTAGGAATAAGACAAAGGAGCCTGTCGCACAGTCCTCCGAGAGAAAAATCTAAGG
TGCGGGTGGCCGATCCTGCAACAGGATATGGAGGCGGGGGGTCCAGTTCTTCAAGAAAACGACATGAGAG
ACGACGATATAAACAGAATTACTAG
>Tha_a00228-T1 CDS=631-3279
GAATGTTGATCGACATATTATTGAAGCATATTCCGTATGCCTTTCCAATATCATGATAGAGAATCGATAG
TAATAGGCGCCAAGGCGTGTTTGATAGAGTGACTAGTCCCCAATAGTCGGCCAATACTACGTAACATAGT
TGGGCTAACTCGAATAGAGGCATTTGGCAGAGATTTGGAGATATCCAATGCCGTTTTCCCTTTTGAGGGA
TTCAGGCAAAGATACGGAGTAGAGGCACAGGCTCGGCCAGGCGGTGACCCCCACTGACCGATAAGGGTCC
AGAGGGCAAAAGCCGTCGAAGTTCCCCCAGAAAGTGGAAAGTGGCTATCTTGATAAGTGGCGGCGAAAAC
TCCAGCAAAAAGTTGGAGATTGTTCGACAGCAATCCGCCTCGGTGGGGGTCACCCCGGAAACGTTGGACA
TTGGAACGTGGGATTTCCCCAGTCTTGGTCCCCGCGGAACGGAAAAGGACCCCTTCTGAGCAAATCCTCG
TGTGTGCTGGTTGGAAAGTGCCGATGCGGATTGGATTGCTGGGGTTCGCTGCACAAGAGGCGGCGACACG
AGACTAGAACATATCGCAAACCTTCCCCCCATGCACTCTGGCTTCATCGACGGGGGCCAGCAATGAATAT
ATGACCTGGATGGAGTCGTCACAGACCGCGAATGTCTTTACGACGACTCGCACCAGCTCGGGATCCAGCG
CTGGCACGAtcagcgtcaacggcaacggcaacggcagcgTCAACGGTTCCAATACGGGTGCGGGCTACAA
GCGCGCGAGTCGCAAAGGCGCGCCGCGGAGGTTCGTGTGCGATCATGCTGGCTGCGAGAAGATTTATTCG
CGAGCCGAGCACCTGCAGCGCCATCAGCTGAACCACAACCCCAAGGAAATCTACCGATGCGACGTGGGCG
ACTGCGACCAAAAGTTTGTGCGCCTCGATCTCCTGTCGCGCCATAAGAAGCGGCACACGGCCTCGTACAC
GCCCCGGAATCGTATCCCCAGCTTCGACACGGGCGAGACCGTCAAGTCGCCCCCCGACCGCCACACCATC
GCCATTCCGCCGCAGTCTTCCTACGGACAACAGCCGTCTGGGCCTCACGATGCCGCCATCCTGCTGACGC
CCGAGTCCAACACGGCTCCTACTCCGGCGCCGCTGagccacagcCACAGCATGACCAGGGCGAGCCATCA
AGCCGCGACCTGGGCGCCTTCGCTTGACGACCGCTCGGGTAACATGATGCGGCACCGGCCCAGCTTCTAC
GCGGCCGATCCAACCGCTCTGCCGGAGCCTGCAGGCATGGTGGGCTTCGGCGCGGTTGGATATCCCACCG
ACGACTCATTGACGCAGGGCAACTTTGCCGCATGGCTCTTTGACCCCCAGACTACGTATAGCGACTTTAG
CATGGCAAGCCTGCCATTCCTCGAGGGCGGACTGGAGTCTACCTTCAACAATAATATCCACTACGACTAC
GAATCGCTCACCAGCTTGTCACCCATGGACCAGCCTCAGCGGCTTTCTGAGTCATCGTCCGACGACTGGA
TCACCGAATCGAGGCGCCAGGAACTGCTTCACTGGTTCCAGACATTCCGCAAGAAGCAGCCTAGGTACGA
GCCGCTGATGCCCAATCTGGTCCTTGAAAGCGGCGGCGACATGCCGGCACTCAACCTCGACATGATGAGA
GACTGTCTCAAGGAGTTTTGGGACAATGTCTCGCCTCGGCTGCCCATTATCCACCAGCACACCTTTTCTC
CGAACCGATGTCCCGTCTTGCTCCTCCTCGTCATGCTGTCGCTCGGTGCCGCCTCATTGCGTGGCCGTGA
CATGACGGGGCAGCTCTCCGAGTACGGCGCATTTGCCGACGTTATCATTTCATGCGTGAGATGGGAGATT
CTAACCTCAGATGATTCTGCACCGCCAGCAAGCCTCTGGGTTCTGCAGGCTCTCTTACTTCTCGAATTCT
ATGAGAAGCTGTACACTTCTCGAAAACTGCACGAGAGGGCGCACATCTACCATCCTGCCTTCCTAACACT
CCTCAGACGTGGAAGCCCCCTGATTGGCAGAACCGGCAGTGAATCTCCTCCAGAGCCAGACTCTCTCGGA
CCCGATCGACAGACACCAAATATGGCCCTGGATTCTCGGACGTGGTGGGCTCGATGGGCCGAGACAGAGT
CAATGCACCGCGTGGTGTTTGCAGCCTTTATGCTCGACGTCATCCACGCCGCCATGTTTGGCCACGCCGC
CGACATGGCTCCTCACGAGATTCGGCTACCTCTCCCCTGCGACGACAACCTGTGGGCCGCCAACAGCCCC
GACGTAGTGCGACAGCTGGACGCAAATTTTCGCATGTATGGCGTCAAGCAGGTGTCGTTCTTGGATGGGC
TCAAGAGCGCGCTGCATGGTAAGGAGGTCAAGACGCACTCGTTTGGCCGCATGATTATCATCTCGGGCCT
GCTCAGCGTAGGCTGGCATCTGAATCATCGCGAGACGCACCTCAAGTGGCTCGACATTCGCACGCCTTCC
ATGGAGACGCAGGAAAACTGGCGCAAACTGCTGCTGCGTGCGTTTGACAACTGGAAGGGCAGCTTCGACA
TTGCCATGTCCGACTCCATCTCTGACGCCCCTGGCCATCGTGGCATTCCCAACGGGCCCATAAACAGTGC
TTCGGTGCTGTATCATTTGGCACACATCAGCCTCCACGCGGACATTGTCGATTGTCAGGTGTATGCCGGC
GCGAAGCGTCTTCTCGGCCGCAAGGTCTCATCCAGAGACTACTCCAACGTCATCAAGCGCATGAGCGCCT
GGTCAACACAAGCATCAACACGACATGCCATCCTGCACGCCTTCAAGCTTCTCTACCGCGTCGTCGTCGA
TCCTCACCCTCGCCGTAGAAACAGCCCGCATCCCCCTGAGCACTCCGCCATCCAATACTCAGTCCGCAAC
GAACCAGATCCTCATCGGCCGTGGATAATGTACTACGCCGTGTTGGCCATCTGGGCTTTTGTGCAAGCTT
TGGGACGGCCGCCGGGCAAGGGGTTTCCGTTGCCGACATCGCAGCTGGGACATAGTAGTTATGCGCGGAT
GGTCGAGTACGTGTCCAGTGTGGCTGCGTTACCGGAGCTGGATGAGCAGGCATCAGCCGTTTTACACGAG
GGCTTACCTGATTTGCTGGACGTCATGGTGGACATTCTCGAAGAGGCAGATACGGAGCTGCTGGTCGAAG
CGCGAGAGCGGTTAAAGGTGTGCAAGGAGATGCTTCTGGGGGGAACAACACGGCCATGACTATGAATTTG
AAAACAAAGGCTCTATTTACACGGATATCTTTTCTTTTTCTACTCATGGGTATATCCTCTACCAGGGAGG
GATGAAAAACATTCATGACTATATATAATTGTTGGGGGGCATTTGAGGAGGAAGTTTTTTCTCTCTGGAT
TTTATATTGCGGAGTTTGCTTTTCGACTTGGGGGAATTATTTGGACTTTGATTCATGTGTGTTCTTTAGA
CTAGGCGTAGGATGGGATTTGGTTAATGAATGTGAAACGCAAActgca
>Tha_a00229-T1 CDS=40-600
ATTTTTGCAACCAAGAAGAGTGAGAACTCATTCATCACCATGGCGCCGAACCTCACAGAAGACGAAATCG
ATGACGTGGTGTATTTTGCCAGAGTAGGCGAAGATGCAGATCTCGTTGAGACTCTGACGACCCTGTCAGA
GCGCGAGAAGGTGTCACCAGCTGAGATCCTGTTGGCCGCCAAGGATGAGGGCAAGTCAACGGCTTTACAC
ATGGCGGCAGGAAATGGTCATCTAGAGACTGTTCGCAAACTCATTCAGTACTTTGATGAGAGACCTAAGG
AGGAGAAGCAGGCTTTCCTGGATGACGCCAATGAGCATGGAAACACTGGTCTGCATTGGGCTGCTCTCGG
AGGCCACCTGGACACCGTCAAGCTTCTCATGGCACAGGGCGCTTTGCCGGCAATAGCCAACGAGCGAAAC
TACGTCCCCCTCGACTTGGCCTACCAGAACGAGCACAACGAGGTAGCGCAATTCTTTTTAGCCTCTGCGG
GCATGCTTGAGGAGAAGAACCAGGAGAGTGGATTGAACGGCGCTGTTGAGTCGGTTAAGCTTGAGGATGG
AGAGGGCGCCGAGGAGGAGAACGAGGCTTCAGCATCATGAGATTTGGAGGGTACGAGGAAATTTTCATTG
GCAACAGGGTACGAAAAATCAAGGGACAAGGCCGATATGGACGGGCCTGTCGCGGCAACGGCAAAAAAAG
ATACCATACGTGTATGTTCTTGGGGTGGCAAAGTACATCATCATTTCGCTTCGGATAGATTTCAAAGAGA
ATTTGGCTCTTGGACTAAATGGGTTTGAGGAGATTGCATCAAGGTAATAGTCGCTTCTAGCGAGACTTAT
CTTGGGTGATATCGTATTCAGAGCTTGGGCAAGAGAGGGAAGCTCACTCTATGGTTACTGGTGGGAAGCC
ATAGTAGCTTATGTTGGGTATCATGAGAATAGTCGGATGATAAAGGC
>Tha_a00230-T1 CDS=1-546
ATGTGTTGGCCCTGGGCTCCTCATAACGGCATGTCTCCCCTGGATTTGCTCTTCGTCACGATACCAATCT
TTGTCTTGGCTGATTACGACCCTGATGGACTCAATATTCTTCGTCATTATCGCCTCAAATCGGAGATTGT
ATCCCAAGGCTTTACCGCTCCCGCAATACGCTGGCTAGGAATCAAGTCGCAAGATCTCCTGGAGCGCGAG
AGCCGTCTTGATATGTTGATAATACCACCCCCGGACAACTTGCAGCTACCGGAGAGCCAGTCGTCCAGGG
AAAACACCGGCTCCAAAACCTCCATCTCGTCTACGGAATGTCGTGAACCAATTTCAGCCCTTTCAATAAG
AGATCGAAACGTCGCCGTTGGAATTTTAAAGAAGCTTGTAGACTCTGGAGATGATTCCACAGCCGTCGAA
CTGAGACGAGAGCTTCAGGTTATGTTGATGATGGGCATCAAGGCTGAGATACAATGGCTCGATGAAGCAG
GCAATTTGACAGAATGGCTTGATGCTAAGATTGGGCAGATGCTTTTGGGGGCGTGA
>Tha_a00231-T1 CDS=1-237
ATGACGACATCCGCTGGAACAGTCGTCTCTCGCATCGAATCCATCCTGGAGGCTATTCTGGACGGCGTGG
CCCAAGGACAGGAGCTCAGCATCGACTTTGTGTCCAACAGATCAGGATCAGGAAATAGCCCGCAGACTGT
CCGTTTCCCAGGAAGGACTGCTGTGGAAGCCACAAAGTTTGGTATGCATCGTTACCCAAGCGGGTTGATT
TTACGATCTACTTCTCATCTGGTGTGA
>Tha_a00232-T1 CDS=87-2129
TCTCCCCTCGCCATTATAAATCATTCAACTGGCCTCCGTTGCCAATCGGCCATTCACTATTCACTCCACG
CAACTCTCTTGTCAAGATGGCCACTGCAACAGGTCGAGATACTGGCAGCGCCAAGTCCCGCAAGCGTGGC
TCTGATGATTCCGACAGCTTCCCCAAGCGACCCAAGCTGGAGGCCAAGACAGACCCCACACGATGGAGAG
TCAAGGACGACGACAGCCGCCATACGTGGCATTATCTAGCCGACGATAAGGCAGCTGCAGAGTGGCCGCA
GAGCTATGCCGAGAAGTGGTTTCTAAACTTGCCCACGGATCTACCTGCACTCCCAAAGGCCGAGACGCCG
CTCGAAGCTGCTAAAAATGGCCTCACCTTCTTTGAAAAGCTTCAAATGCCCTCTGGCCACTGGGCCTGCG
AATACGGCGGCCCCATGTTCCTCCTCAGCGGTGTTGTCATCGCTTGGTATGTGACCAAGACACCAATTTC
CGACGCCTACGCGACCGAGATCAAGAACTACCTCACCGCACGAGCGCATCCCGAAGACGGTGGCTGGGGT
CTACACATCGAGGGTGAAAGCACAGTCTTTGGCACCGCTATGAACTACGTTGTCATGCGCATTGTTGGCG
TCGACCCCGAGGACCCTGTCATGGTCAAGGCCAGGGGAACTTTGCACAAGCTGGGCGGCGCACTCAACGC
CCCTCACTGGGCCAAATTTTGGCTCGCAGTGCTGGGTGTAGTGGACTGGGATATCGTGAACCCTGTGCCC
CCCGAGATCTGGCTGCTCCCTGATTGGGTCCCGATTGCTCCCTGGCGATGGTGGATCCATATCCGACAAG
TGTTTTTACCCATGGGATACTTGTATTCCAAGAAATGGAGCTGCGAAGAGACGGATATCACTCGGGCGTT
GAAGCAAGAGTTGTTCGTACAGCCTCACGCCGATATCATCTGGGCTAGTCACCGAAACGACATTTCTGCC
ATTGACAATTACCATCCCAAGTCATGGCTGCTCAACACGATCAACTGGGTCCTGGTGAATGTCTACAACC
CCTACCTCCGCTTCAACTTTCTCAAGGAGAGGGGAGAGAAATGGGTCAGCGAGCTTGTCGACATGGAAGA
TGCAAACACTGAGTATTCGTGCTTGGCGCCGGTGAACGCCCCGATGAATACGCTTGTATGCTACATCCGT
GACGGCCCTGACGCATACAGCACCAAGAGGCATATTGAGAGGCTAGAAGAGTACCTGTGGGTAAAAGACG
AGGGACTGCTGTGCAATGGCACAAACGGCGTCCAGTGCTGGGACACCTCTTTTGCCATCCTATCGGTGGT
CGAGTCCGGGCTGCACACAGATGAACGCTGGAAACCCATGCTGCTAAAGGGCCTCGAGTACCTGGACAGA
CACCAAATCAGAGAGAACTGCAAAGACCAAGAAAAGTGCTATCGACAGCCCCGAAAGGGTGCCTGGCCGT
TTAGCAACAGAGACCAGGGCTACGGCGTGAGCGATTGCACTTCCGAGGCGCTCAAGGCCGTCATCTTGCT
GCAGAAAACGGAGGGATACCCGCAACTTGTAGACGACCAGCGAATCTTTGATTCCGTGGACACGCTGCTG
CTGTACCAGAACGACAACGGAGCCGTCTCATCCTACGAGGCTAGAAGGGGTGATGAGTTGCTGGAGCTGC
TCAACGCAGCCGAAGTCTTTGGAAGGATCATGATTGAATACGACTACCCCGAATGCACAACTGCCTGCGT
CCAGGCCTTGTCTCTCTTCCAAAAGCACTGGCCCGACTACCGAACCAAGGATGTAAAGCTGTTCATCAGG
AGGGCCACCAACTGGATCAGGACTAACCAGAAGTTTGATGGCAGTTGGTATGGAAGCTGGGGGATATGCT
TTACGTATGCCTCCATGTTTGCGCTCCAGAGCATGAAGGCTGTTGGAGAGACATACTCCAACAGCCAGAT
CTCCCGAGCAGGCTGCGATTTCCTCATTTCTAAACAGCGTGAGGACGGCGGCTGGTCTGAAAGTTACCGG
GTGAGTAGCCACGTCATCTCTTCAAACAGCGTGTTTGTTTTTATCGTCTCCTTGCTAACACATATTCTTG
ttttttttttCAGGCGTGTGAAACCATGAAATATT
>Tha_a00233-T1 CDS=380-1468
TGAATGTCGAGATAAGGTATACTAATGCACTTATTATTTCAACAAGCATTTTTAGATTCTTATGTTCGGT
GGCAACCTGACGCTTCTTTGTGTCTGATTCGCCTGCCCCAAGGCAAACACAGAAGCGGGGCGCCGAACTG
CATTGAAGCTTCCACGCCTCACCCCACTAGAGCTTTAAACTCCAACTGCAACTTTCCTCCCACCATACTT
AAACTTGCTCTTCTGCCACTCACTACCTTTTCACCTCAACCTTGGCCGCTTTTTATTTCCAGACCATTCT
CTTACGACGGGATTTCATCACCAAGCCAAACAACCCCCCAGCATCTTCAAGAACCAGAAATCCTCACTTA
CTATTAAACCCACTGCGCCATAGTCGACCATGTCATACGTCACTATGGCCCAGCAGGGCCTCGCTGCCGT
GGACGCAGCCAACTGGGAAGAGGCCCTCAACAAACTCTCCTTTGCGCTCAAGGAATCCCTCAGCCCAGTC
TGGCTGATTGCTCGCTCAAAGGCCCTGGCCGGACTCAAGCGACCCCAGGAAGCCCTCGACGATGCCGACC
TCGCCTGGCACATGGCCATAGAACGTAACAAGCGCGAGCTTATGGCGACGGCTCAGTACCGTCGCGGCGT
GGCCTTTTTCCAGCTCAAACAGTACGCCAACGCCGACTACTGCTTTATGCACTGCATGAGACTCATCAAG
GGCGGTCCAGCAGTGCCCAAGGAGGACCCCGGCCTGGAGTTGGTGGATGAGCAAGGGCGCTGGAAAGTGA
CGGCTGCCGAAGCGATCGCTTCTGCTCGCTACGATGATATTGGCAAGAAGGAAAATGTCGCTTCGCAGGC
TGCGGGGGAAAGTCCATTGGCTGTGGCGGCGGCAAACAGGCCGCACTTTAGAGAATGGCGGATGGCCAGC
AATATGCGAATCCAAGCCCTGTCGGCCATGGAGAAGCTGCCGACGGATGACGATGCCAGGAAGCTAACGA
CGACCATGGTTCCCGAGAAAAGGGATCTCGCCGACCATCAGTCTTCCAAGGTCGGTGCGGAAGCTGCAAA
GGTggaggctgctaaagctcagactgcaaAGACCGTGGAGCTTAACAAGGCAGAGGTCAAAGCAGAAACG
CCTGCGGTTCCCAAAGACACCCCGATGCGGTTGCAGGATTTCCAAAGCAACACGCAAATGTCGGTTTCGA
TTTTCTCAAAGGGCGTGAACAAGGAGAAGCTCCAAGTCCAGTTCCTCGAATCCTCGGTTCGTCTGGATCC
TCTGGTCTATCCAAACGGCGACGAGAAGGAGTTTGAACTTGACCTGTGGGGAGAGATTGAACCCTCCAAG
TCCCGCTATACCGTTACACCCAACAAGGTTGAGCTGAGCTTGGCCAAGAAAACACCTGGCAAATGGGCAA
CCCTCAAAGGTGATGGATCAGCCAAACGAGCACCAGTCTCTACTCCTCAGGTAGTGGAAACAACGTAAGT
TTTTATATGGCATCATCATGCTGACCTTGGTATATCATTAACTGACATGCTGTCACTGCTCTAGTTCCGA
GAAAGCTCCAGCTGCAGTTCCAGCTATGGCCCCAGcACCAGCTGCGATACCGGCCTATCCCACGTCTTCA
CGCAGCGGTCCTAAAAACTGGGATCAGTTTGGGGCTGACGAAAATTCAGATGACGAGAAGGATGTTAACC
TCTTCTTCAAGAAACTGTACAAAGGCGCCACCCCTGAGCAGCAACGGGCCATGATGAAGAGCTTCACGGA
GAGTAATGGAACTTCATTGAGCACGAACTGGGATGATGTCAAGGGTAAGAAAGTCGAGACTGTGCCTCCT
GAAGGAGTCGAGGCAAAGAAGTGGCAGTAGTCTACCAACAGAGAGGCTCCGTTAT
>Tha_a00234-T1 CDS=1-1614
ATGTTGTCCCTGGCTCGCACTTCTCGGGCCAGAGCCGCGGCATCGGCAAAGGCTCAAGCTACTAAAGCCG
TGGCTTATCGCAGCGCTCACACAGCAGCAACATACGGCTCTTCAAGGAGACAAAGACGACAGAAGCCAGA
ATTCGAGACGGAAACTGAATACAGGCCGCAGCAGAGGAGGATCTCGGCCAAGGAAGCTGGGCTACAGCAG
TCACAGCAGACCTCGGCGGCGCGGTACTGGCCTAAGTTGGAGATTCCGAGGGAAGCCAAGCGCTTCACTT
TCATCGATGAGGCGTCCAAGAGGGGGCCCACGAAAGTTGCTTGGACGGACAGGTTTCTCTTTGTGGAGGA
TCCGGAGACGGAGAATGGGAGACGGGCGCTGAAGCCGGCGACACTGAGGGATAGCTGTGCTTGTCCGCGG
TGCAGAGACACTTCATCTGGTCAGAAGACGTATTCCTCCGTTGAGATTCCCGTGGATATCGGCCTGCAGA
ATGTCAAGCCTACGAAAAAGGGGCTCGAAATCACCTTTTTGCGCGACATCCCGCGGTTTGTTGAAGATGA
AAGCAAGCCTCACGTCATGCTTCTGCCGTGGGAATCCGTCGATCTGTCGCTCAAAAGGAAAGGCATGGAG
GACGTCACTCTGCCTCGTCAGCGATCTGTCCTGCGTCGTACGGGAGTCGTCTACTGGGACCGCGAGACCA
TCGCCCAGCAGGTCCGGCGCATCGACTACGCAGAGTTCATGAAGGACGACAGCGAGGCCTTTTGGGACGT
CATCATCGACATTTGTCGCTTCGGCCTCGTGTACCTCAAGAACGTGCCCCGAGATGAAGATTCCATTGTG
CGAATCACAACCCGCATCGCAAACATCCGCGAGACATTCTACGGTCGCACGTTTGACGTCCGCGCAAAAC
CCAACGCCGAAAACGTCGCTTACACGAGCGGTTTTCTCGGCCTACACCAGGATTTGTTGTACCTCGACCC
GCCACCGATGATCCAAGTCCTGCACTGCATGGACAATTCCTGCGCAGGCGGCGAATCGCTCTTCAGCGAC
GGCGAGCGCGTCGGCCGTCTCCTCTGGCCGTTCCTCACACGACACCGCATGTCCCCCCTAGCAGAACACC
ACGTCCCCTATCAGTACGGCAAAAACGGCTATCATTACTTCTCCTCGCGCCGCGTCATCGACGGCAACGA
CTCCGGCTTCACAAACGTCTTCTGGTCGCCCCCCTTCCAGGGCCGCTACCTCAGCCCCGTCAAGGACATC
CGCCGCTGGATCGAGCCCGCCCGCATCTTCTCCTCGCTAATCAACGACCCGGCCGCCATCCACGAGCAAA
AGATGGAGCCGGGGGAGTGCGTGCTGTTCGATAACCTGCGCGTGCTGCACGGCCGCAATGCGTTTGACGC
TGCGGGCGGAGGGGCGAGGTGGCTCAGGGGCGCGTACATTGCCGCTGAGGATTTTCTGTCCAGGGCAGCT
CATATACCCAAGGGATTGGCGGAAAAGTATCGTGGGGAGAggccgtgggcgccggcgctGGCGCAGAAGG
CGTTGAGGGAGACGAAGTGGCATGAGGATGTTGTGAGGAGGATCAAGGAGATTGACCCGGCGTTGGAGGA
GTGA
>Tha_a00235-T1 CDS=1-1824
ATGGCTGAGATGCAAGTTCATACTGAGCCCCCTTCCATAGGCAAGGCTTcacctgcaccccaagcccaac
ccccagcccaggccaaaggcaaggcccaGGCCAAACCGCAAGCTGCACAACAGCAACCGCGAGGTCCATC
TATCCACCAGATATACGCCCTGCCTGCACCCATCCGAACCTTTCCCCTCCCAGCCTTCTACCCCAACAAC
CCTATTTCGCTGGTTCATGTTGCCTACGCATGGCTGGGTCAGGTTTTCCGGCCGCCGCCCGTAGAGCCTG
CCGTTGTCCACCATGGCGTCTGGTCTGAGACGACAATCTCTGTACACATCAAAGATGAAAAGTCCATGAG
GGCCTTGTGGGAGCAAGGCTTCTATGGCAAGGGCAACCTCAGTCGAAGTGAGCCGAACTGGCTCAAGAGA
GAGCAGGTTCAACGAGGACTCCAGGAAATGCACGTCAGCGAGATTTTCACGCAACAGAGGCGAGATGAGC
GAGCACAAGCCAAGTGGGAGCGTGCGCGACTTGAACAAGAAGCCATCTTGAAGACGAAGCTTGAAGAGGA
GCGACTGGCCGAGGCTCGCCGTCTGGCAAAacaagcggtacaggaggcgcaagaagcccaagaggctcaa
gaagctgaagaagcccaggaggcCTTGGAGGCTATCGTCTCAGACTTTCCCAAGCTCCCCcttgcacccg
ttggcccgttagagctccttgcactcccaaactcagcggtagtcattgTATCACGGCAAGAGCCTGTTCT
GGCACCTTTACCGTTTCTTGCGCCTGTGGGTCCCCTGCAAATTCTGGCACTGCCAAACTCGGCAGCCGAC
GTTGTCAAGTTTACGCAAGTAAAGACGGATGCCGATGTGGCCCCCACCACTAAAGCAAACGGATCATTGA
CTCAGTCTTCCTCCAACCACTGTTCGTCTACTGATGAGTCCGAGGAGCCCCGAACTCCCATCACCACCGA
GACCCCAGAGCTGTTTAGAGACGACCGATCTGTAATCTCATCGAGTGATGGCGCGGGAAACAAGACGTTG
CAGCGCAGAAAGAGCGTGCGATTTTCCCCCACGGTGGAATCGGCAACGTACAAAGCTTCCGACCCCCCAA
GCCCTAATCGCTCTCCGCCCGTATTGTACTCCCAGCCATCCCAAGCCAACGGCAATGACAAGTCGATTAG
CCAACCCCTGTCCCAACTGCCATCAGCAACCGTCCCCGTGTCAGATCCCATCATCAACAAGGAACACCTC
CAACTGATGCCAGAGGAGGCCTTCTTCCTCTCATTTGGCCTTGGGGTTCTGGAAATCACAGATCCTGCAT
CTGGCAGAGTGCTGTCGCGCCAAGACCTCTTTAATTTGTTCCGGCAATACTCTTATTTCCCTCCCCGCAA
CGGTCCAGACGAGCCTGACCTCGAGCCCGATGACGGATTCCTCGTCCATTATGCCGTGTACCATCACTTC
CGATCTTTGGGGTGGGTGCCTCGGGCGGGCATCAAATTCGGAGTCGACTGGCTGCTGTACGCCAGGGGAC
CGGTGTTTGACCATGCCGAGTTTGGACTGATTGTGATCCCCTCGTACTCAGATGCTTGGTGGAAAAAAGA
GGGCAAACAAGGCCCTCGAAAACCGTGGTCATGGCTGCATAGCGTTGTACGAGTCCTGTCCCACGTCACC
AAGAGTTTGGTGCTGATCTACGTGGATGTGCCGCCTCCTCACAAGTTTGAAGAAGCGCTCAAGGATGGCA
TCACGGAGGCAATGAAGCTGTACAAGGTCAGAGAGGTCATGGTAAAGAGATGGTCGAGCAATCGAAACCG
ATGA
>Tha_a00236-T1 CDS=1-459
ATGGAATGGATGACATTGGGCGATTTAATCGAGTCCAGGACCTTTAGGGCATCCTGCAGGGCTTGTGCGG
TGCCTGAGTGCCCTGGAAACCCGCCCTGGGCCGCCGGTAGCCCGCCTGCAAGGTCGCCCGTTGCTGCATC
CAGCCACTCAGGTCACGCATTCTTGACGCCTGGCGCCCCAGGCATCCGCTTCGGATCCAGTTTTGCGACT
TTCTCCGACCAACCGCCGAAAATCCCCTGCAGTCAGAAAAATTTCCCTCTCTTTGATTTAAAAACCCACA
AGCAGAGGGaaaaaaagcaaACAAAAAAGAGCTTCCCTCTTGCGTCTCGACACTCTTTTCATTTCGCAGT
TCCCAGGCTGGTAGAGTGTCTCCATTACCTTTCTGGAACGGCCGTGGATGAGATCCTGTTGGACTCATTC
AGCAAGAGAAGCGTCGTGATTTGCCGGGCCATGCCTTGA
>Tha_a00237-T1 CDS=646-2238
TATACATGTGGCTGTGTGCATGTTGGAAGCAAGGTACAGCGTCAAGAAGGGACTGAATAAGGTACATGAC
GCATGTGATCCTTGGTCTCGACAGCTTCAGCATCAAGTCTTCTCCTTTGGAGCCTGGCGTTATTCCTCCA
ACTCCCCGCTACCCCAAATCAGTGGGATGTATGGACACAAAGCGTCGTACTGAACTCATACTAAAAACAC
CACGATCTGTCCGGACTTTTCCTTCACCCCCCTAAGCCACTCGTGTCTACGTTAGCGACCCGTCCAGGGC
TTGTCCAAGCGTCTCAAGCTTACCCAACATCGTCAAGTCTGGGGCATCCATGGATCTTTTTTTCTGTCGT
CGCCAACACGACACACTTCCTCCATATTATACTACCGTGTCTGGACGAGACCGATCCAACGTCTTTCACA
ACGGGAGCCCTCTTTAATCTTAATCCGACTATCAAGTCCCGGGCGAGCCGTCCGTCGTGACTGTTGCttg
cttgctctcccctcactcacCTATTAATACCTTGCTGTCTACATACCCACCACCTGTCCTATATAATGTC
CTGCCTCTCCCGCCGCTTTCGCAGGTGATTGTTCTACGCTCGAAGTGAAGGAGTAATGGTTATGCCTCGA
CCCTAGGCAGTGGAAATGACTAGCTTTGTTGAGGGTGTAGCCACCGTCTGCCTCGTCTGGGCCGTGGTTG
TTGTCTTTGTCCAGATTGTCGGCATCACCTCCATATTCGTCAAATTCAACGGACGAAACCCCCCGCCGAT
ATCCTCCACCCTCGAAGATGATGCCCCCAGCGTCACCATCATCCGGCCGGTCAAGGGCCTCGAGCCCTGT
CTATACGAATGCATCGCCTCGACCTTTCGCCAGGACTACCGCCGCCAAAAGGTCTCCGTCCGCCTGTGTA
TAGAAAGCACCGCTGACCCGGCCTACCCCGTCCTGCAGCAGCTTATCAAGGACTTTCCCGCGTACGATGC
GCAGATCCTGGTCGAGGCCGAAGACCCGGTGCTGCACGGCGCCCACGGTCGCGTCAACGTGTTGGGCCCG
AATCCCAAGATACGAAATATTAGCAGGGCATATCGCGAGGCGCCTGGGGAGATTATTTGGATCATTGACT
GTAATGTCTGGGTCGCGAGTGGCGTGTTGGGACGAATGGTAGATACGTTGATGGGCTATGTTCCGGCCGA
CATGCCCGCGCGAAAGCCGTATAAATTCGTACACCAGCTGCCCCTGGTTGTCGATATCGTCGATTATCAA
AAAGATGCCTCTGCCGAGAGTCAGGCCTTCCTTGGATCAGCTGCCGACACGTCTAAGCGGAGTAACGAGT
CCCTACGGAACCGGCTATGGAACAATGGCGGCGGCCGTCTAGACGAAATGTTCATGGGCACCTCCCACGT
CAAGTTCTACGGCGCCATCAACGTCGTCGGAGTGGCCCCTTGCATCGTGGGCAAAAGCAACATGTTCCGC
AAAGCTCACCTAGACCAAGTCACCGATCCCGCCCGGAATCCCATCCTCCCAGCCAACGAAGGGCGTCCCC
GCGGcgtcgactacttctCCCACAACATCTGCGAGGACCATCTCATCGGGGATCTTCTCTGGCGCTCCAA
GATCCCGGGCTTCTTGAATCACGGCATCGCTTGGGGCGATTTGGTGCTGCAGCCAATGGCAGGCATGTCT
GTGTCCGCCTACGCTGCCCGGAGAGTTCGCTGGTTGCGCGCCAGAAAATTCACCGTGTTGGCGGCTACTC
TGGTCGAACCTGGTGTTGAATCATTTCTGTGCTGCGCGTACTTTGCTTTTGGCCTTACTACGCTGCCCTG
GTTCCATGAGACCTTTGATATTCCGCAGACGTGGGCAGCCTTTGGGTGGATTTGGCTCATGGCTATTTTG
GCCTGGATAACAGTGGACTGGCACACCTTCAAACACCTCCACACAGGCTGCACCATCGAATCCGACCAAA
ACACACCGAAATTCGCGTTTGGATCGGCCAGTCCTCTGGGTCTACCAAAACGCCGATTCCTAGAATGGCT
GCCTGCCTGGATCGGGAGAGAAGCGCTCGCCCTGCCCGTCTGGACTCGGGCCGTCCTGCTCGGCACGACG
GTGAGCTGGCGCGGAAAAGTGTTCAAGGTCCGCCTAGATACAACGGTCGAAGAGCTGCCGAGCAGGACCC
CGTCGAGATTGACGAGGACGCCGGAGCTGGAGAGAGCTAGACAAAGTAGTAGAGATAGACTATACTGATG
ACGAAAGACGGTTTGGGCTCAAGGGTGTTCTTTGTTTGGGATGGCATGAGATGGAACGGAATGAATGATT
ATCAATaatattattAGACGGAGATCGTAAGATTATTGATTGGGGCGTTTCGTGTAATAAAAGAGCTGAA
TGCTTATTTTTTGAGCTTTTGTACGAATAAAAGCCATATACGTTATTCTAAGAAATAGTAATGTTTGAAA
AT
>Tha_a00238-T1 CDS=1-7557
ATGGCTTCGACTGACGGCATCGACTCTCGATGGCTGGATGCCAACGGGGCTGAGCCCATTGCCATCATTG
GATCTGCCTGCCGGTTCTCAGGCACTGCTTCCAATGAGGATGGTCTCTGGCAGATGTTATCAAGCGGGAG
GACTAGCTGGGCTAGCAATGCCAGAAACCGATTCAAGATGGAGTCGTTCTGGCACCCCCAGGCCCATCTC
CCTGGCTCGACAAACGCTCGGGGTGTTCATCTGCTTCACCAGGATCCAGCTGTCTTTGACAATGACTTCT
TTGGAATCAGTGGAGTTGAAGCCAAAGCCATAGATCCTCAGCAGAGACTCATGCTCGAGGTGGCCTACGA
GACTTTTGAGAATGCCGGCATTCCCCTGGATCGACTCGAAGGCTCAAATACGGGCGTTTTCTGTGCCGTG
TCATACACAGATTACGATCAGATCCTCGGTCGCGATCCCGAGACGTCACCAATGTATCGCTTCACAGGGA
CCGGCCCGTCTCTCACATCCGCCCGTGTATCCTATGCCTTTGACTTGCACGGACCAAGTAAATCCGTCGA
CACGGCCTGCTCTAGCGCCCTGGTGGCCGTACACGATGCCATCCAGGCTCTTCGAGCTGGCGATGCTGAC
CAAGTTCTGGTGGGGGGCTCTAATCTAATTCTGGACCCTGACAAGATGTCCATCATTTCGTCCATGCAGT
TCCTCTCCCCTGACGGCCGATGTTATTCCTTCGACTCTCGCGCAAGCGGGTATGCCCGAGGTGAAGGTGT
AGTTGCCATTCTCCTCAAGCCCCTTAGCGCAGCTCTTCGGGATGGTGATACAATTCGATCCGTCATCCGC
GGTAGTGCAGTTGTGTCCGATGGCAAAACCCCGGGCATCACAATGCCATCGCCAGTCAGTCAATACGCAA
CTATTCAACGTGCTTACAAGACAGCCGGGCTTGATCCCAGGGAGACGGTTTATGTGGAAGCACACGGAAC
TGGTACCAACGCCGGAGACAATTGCGAGGCAACTGCTTTTAATAATGCATTTTGCTCGGACAGGTCTGAC
AAGCTTATTATTGGTAGTGTCAAGTCCAACTTGGGCCACACTGAATGTGTGTCAGGATTGGCGGGTTTAG
TCAAAGTACTTCTGATGCTTGAGAAAGGAGGGATTGTTCCCACTCCTACCTTTGAATATGCAAATCCTAG
ACTGGAATTGGATTCACGAGGGCTAGAGGTTGCATCCAAGTTCCAAGAGTGGCCAGAAGGGCAGCTCCGC
CGCGCATCCATAAATGGGTCTGGTTATGGGGGTACGAATACCCATGTCATTCTGGAAGCTTGGACAGAAC
CCGCCAAGACAGCAGAACCAACACCAATAGTTGAGACAAGGGTAACGCGTGGCGCAATTGCTCCCGAGTC
TCCAAACAAAGGCTCCAAAGTCTTTGTATGGAGCCACCAGCGGGAAGATGGCTTCGCCAAGCTGGCCAGT
ACGTGGAAGAGATTCATTATGACGAGCAAGGCAAACCGTCAACAGTTGTCTCTGGATGATTTGGCTTTTA
CGTTGTCATCTCGGAGATCCCGATTCTCACAGAGAGCTGCCTTTGTTGCTTCCAACATTGACCAACTCCT
AGAAGGGCTCAGAGAGATTGAACTGGGATCAATCCGCCCTGTCAAAGCATTGACGGATGCGCGAACGTGT
TTCATCTTCACCGGCCAGGGAGCGCAGTGGGCGCGAATGGGCTTGGAGCTTCTCTCCTACCCAGTCTTTG
CTGAGTCCATGCGGAAAGCCGAAAGAGAGCTCATCCGCATGGGTGCAACTTGGCGCTTAGTTGATGAATT
GAGGAAAACCAAGGAGAATTCCCGCATCAATGACGCAGAGTTGGCGCAGCCATGCTGTACAGCTATCCAG
GTCGCATTGGTGGATCTTCTTGCCTCATGGGGCGTGCATCCCGATCTGGTCTGCGGTCATTCAAGTGGAG
AAATTGCAGCAGCATATGCTGCTGGAAGCTTAACCGCATCGGACGCTCTCAAGGTGGCCTATCACAGGGG
CAAATCCGTATACTATCTCAAGCTAAAGAAGGGCATGAGGCAAGGTGGGATGCTTGCTGCAGGTCTATCA
GAGACTGATGCGCAAAAGTATCTATCAAAGTACAGTGAGCAGACGGTCAATGTGGCATGCATCAACAGTC
CTACCAGTGTGACACTGTCTGGTGATGCTGCAGCCATTGATGAGATTGCCTCCAAATTGGAAGAAGATGG
TGTCTTCAACCGAAGATTGGCTGTCCCAGTAGCCTACCATTCCTCTCACATGGCTGCTATTGGAGAATTC
TACCTTGCGGCGCTGGAGAAGCTTCAACCTCGCCAGTTCAAACCGAGTGTGCGAATGGTGTCTTCAGTCA
CTTGTGATGAGGTTGACGGCAGTGAGATGGACGGTGCATACTGGGTTTCTAACCTGCTTCGCCCTGTTCG
CTTCTCGCCAGCCTTGTCCAAGGTTCTCAGTCTCCCTGTGAAGGGTAGTTCCTCGTCTGCGCTGCCACCC
ACTGTCATGGTTGAGCTCGGCCCTCACTCAGCTCTTCAGGGGCCTGCTACTCAAATAGCAAAAACTATTA
CGGGATTACCTTCAGTAAACTATTTCTCTTGTTTGAAGAGGAATCAGGACGCAGTTCAGAGCGCACTGTC
GCTTGCTAGTGGCCTGTTCACTCACGGCCTTCCCATTGCACTTACAGGCGTCAACAACCCCTTGGGTATC
CACACAAAGGTTCTGACCAACTTGCCGTCATATTGCTGGAATCACGGCAAGGCACATTGGAACGAATCCC
GAAGAAGTCAGGCGTACCGTACGCGAAAGTTCCCCCGCCATGATCTTCTTGGATctgctgctgCTGATAG
TATCAGTGCTGAGCCGTCTTGGAGAATGTTCATCAGGCTTTCTGAAATGCCATGGGTCAAAGGCCATTGC
ATCGATGGCCAGATTGTGTTCTCCGCAGCTGGTTTCCTGACCATGATTGTGGAGGCCCTGAAGCGCCAGG
CCAATACGTTGCAACGCCCATGGAAGAACAGAGTAATAGAGTTTAAGCAAGTCGTTATCGATAGACCTCT
TCTTATCCAGGACGATGCATTTGGAGCCGAAGTCTTTACCCTTCTGCGCCCTCATTCGGTGACATCTCGC
GATTCGAGCTTGAAGTGGCAAGAATTTCGAATCTACAGTGTCTCTCAGAACAATGAATCTACGGAACACT
GCCGAGGGTTGATTGCTCTATCGGAGAATATGGGAAGACTGGGCACCAGCTCATCTTCTACAGCCGTCTC
ATCTCGGGTGGGTGATGGCTCTGATGAGTGGACACAACTAGAGTCAAAGCAGCTGTACAAGCTCCTTAGC
TCTTCAGGAAATGACTACTCCGGGTGCTTTGCAAACCTTGATAACGTCTCTGCCCGTGCCTGGGAGTCCA
GCTGTGAGCTGACTGTTCCGGATGTGAGAGCCACAATGCCCTCAGCCCACCAAGAACCACATCACATACA
TCCCACAACACTTGAAGGCTGCTTCTTGGCATGTCTCCCTGGAGTCCAATTCGCGAATGGCTTGGACGGT
CCTCAGGTTGTCGCCGCTATTGATGAGCTTTGCATCTCCACAGACGTGGATCTCGCACCTGGACGAAAAA
TCTCCATTACGGCCAGGACGAACCCCTATGGATTGAGGCAGCACTCTTCCGACATATTAGCCACAGACTT
TGACAGTGCAGACCGTGTTATACTTCGTGTTGGAGGGATCAAATTCTCGTCCCTAGGCAGCTATCAGCAA
GCCACCAGCCAGCTCGATGATCCGCTGTGTCATAAGGTCGAATGGCTCATGGATCCGTTTTCTTCTTCAA
GAGAAGCTGTGGCCAAGTATTGTCAAAGAGATTTGGTTTATAGGAATCAGCAGCTGCGGAAAACTTGTGA
TCCAATTTCTCTTGGCATCATCCGAGATACTCTTGCTCAAATTTCAAACGAGGATGAGCCATCAATTACT
CACCATTTGCGACGTTTCTACGGCTGGTTGCAAGAGCAGGATATTTCCAGCGCTCCGTTGACCAATTCCA
ATGACCAAGCGCTGAGTGCGGCAGGCCAGGTGTTGAATCAACTTGGCCCCCATTTAGCTGACGTTCTGCG
AGGGAACCAAGACATAATGTCTGTCTTGTCAGATACTGAGCTGTTGCATCGTCTTTATTCGGAAGACGAT
TGCTTCAATAGATGCCACACACAGCTCGCCGAATATCTCAAGTTGCTTCAATACAAAGTGCCGAATCTGC
GTATTCTAGAAGTTGGTGGGGGAACTGGCGTCTTGACTTCTGCACTTCTTGAGGCCCTCTATGGGGAAAA
GCGTGACAATGCTACTACCCGAGGCACATACGTTTTCACCGATGTTTCCGATGTTCAGACTTCTAAAGCT
CAAGAGACGATGAGGATGTTTGAAGATGTCATGGAGTTCAAGTGTCTTGATATCGAACAGTCCCCGGCGC
AACAGGGGTTTGAACTCAATTCTTTCGATATCATCGTCACATCAAATGCTATGCACACGACACGTAGCAT
TGAGCATACGCTTAACAACCTGAATAGCCTTCTCAAACCTGATGGTCAAATTGCCTTTGTAGAGCTCACA
GCGCCATCTCTGAGATGGGGGCTCCTCGGTGGGAGCCTTCCAAACTGGTGGGTAGGTGTAGAGGAAGGGC
ACATAAGCTCTCCTCTTCTATCAACACCAGAATGGGAAAAGGTGCTCGTAAAGAGCGGCTTTTCTGGCAT
TTCAGTCGAGATGAAGGATTTTGAATCAGGTGAAGAGCATGAAGTAAGCCTACTAATCTCTCACGCTGCC
AATACCGGAGTGAAGGCGGGCGTTGGAAATATCTCCATCTTTACAGGGCAGCAGAGTGATGCCTTGGCGG
GTGAGCTACGCAGTGGACTGGTGGCGCGGTATCCGGGAACTGTAGTGTCTATCGTTCCGCTTGCTAAAGC
GACAGCCGCTCCTGGAACTTACATCTTTCTTCCAGACGTTGCCGAAGACTTCTTACTGAGAGCATCTGAG
AAGGATTGGGAAAGCACAAGGAACCTCTTGAGTGATGCCAAAGCCGTGCTGTGGGTAACCAAGGGAGCTT
CTTTGGCTGGCTCAGAAACTTCTGGTGCACTCATCACAGGTCTGGCACGCAGCCTACGTGCATCACGGCC
TCACCTCAGCCTTTTCACGCTAGATATTGACGCAGAGCCAGCGGAGGCTTCTGGAATCTTGCAGGTATAT
GAAAAGTACCTCGGTCCAAGTGCTTCTCCTTACTCGGCGTCAGAATGGGAGCTTGCTCTGTCCAACGGAA
ATATTGTGATACCACGTCTACTGGAGAACAAGGAGGTCAATATCCAGGTTCAAGATGCTACATCAAAGCA
[truncated: 23,789,730 more chars]
