# Supplementary material for: Genomic Characterization and Establishment of a Genetic Manipulation System for Trichoderma sp. (Harzianum Clade) LZ117
Source: J Fungi (Basel). 2024 Oct 7;10(10):697. doi: 10.3390/jof10100697 (PMC11508783; doi:10.3390/jof10100697)
Supplement: Supplementary file 1 [file jof-10-00697-s001.zip › Supplementary Materials S6.xlsx]

## Sheet: LZ117overview
Gene ID	EC#	HMMER	eCAMI	DIAMOND	#ofTools
Tha_a00009	-	-	-	CBM50+GH18	1
Tha_a00065	-	-	-	GH47	1
Tha_a00201	-	-	-	GT47+GT64	1
Tha_a00272	-	-	-	GT22	1
Tha_a00285	-	-	-	GT1	1
Tha_a00309	-	-	-	GT2	1
Tha_a00340	-	-	-	GH78	1
Tha_a00367	-	-	-	GH18	1
Tha_a00369	-	-	-	GT8	1
Tha_a00385	-	-	-	CBM18+GH16_19	1
Tha_a00391	-	-	-	GH71	1
Tha_a00392	-	-	-	CE4	1
Tha_a00397	-	-	-	CBM18+GH18	1
Tha_a00412	-	-	-	GH43_26	1
Tha_a00416	-	-	-	GH63	1
Tha_a00441	-	-	-	CE8	1
Tha_a00487	-	-	GT87	-	1
Tha_a00503	-	-	-	GH18	1
Tha_a00543	-	-	-	GH84	1
Tha_a00551	-	-	-	GT13	1
Tha_a00554	-	-	-	GT98	1
Tha_a00577	-	-	-	AA9	1
Tha_a00693	3.2.1.4	-	CBM81	-	1
Tha_a00811	-	-	-	CBM48	1
Tha_a00826	-	-	-	GT4	1
Tha_a00928	-	-	-	GH114	1
Tha_a00954	-	-	-	CBM18+GH18	1
Tha_a01007	-	-	-	GT22	1
Tha_a01008	-	-	-	GT22	1
Tha_a01041	-	-	-	GT1	1
Tha_a01072	-	-	-	AA14+CE0	1
Tha_a01083	-	-	-	GH32	1
Tha_a01132	-	-	-	CBM50	1
Tha_a01133	-	-	-	GT47+GT64	1
Tha_a01144	-	-	-	GT2	1
Tha_a01168	-	-	-	GH27	1
Tha_a01178	-	-	-	GH32	1
Tha_a01230	-	-	-	GH32	1
Tha_a01276	-	-	-	GH71	1
Tha_a01282	-	-	-	CE0	1
Tha_a01301	-	-	-	GH31	1
Tha_a01304	-	-	-	AA9	1
Tha_a01309	-	-	-	CBM18	1
Tha_a01328	-	-	-	GH47	1
Tha_a01395	-	-	-	CBM48	1
Tha_a01424	-	-	-	GH23	1
Tha_a01426	-	AA7(300-540)	-	-	1
Tha_a01474	-	-	-	GT0	1
Tha_a01492	-	-	-	GH23	1
Tha_a01504	-	-	-	GH16_1	1
Tha_a01521	-	-	-	PL4_3	1
Tha_a01532	-	-	-	GH10	1
Tha_a01550	-	-	-	CBM5+GH18	1
Tha_a01555	-	-	-	GT0	1
Tha_a01565	-	-	-	CBM18+GH16_19	1
Tha_a01581	-	-	CBM18	-	1
Tha_a01761	-	-	CBM2	-	1
Tha_a01771	3.2.1.4	-	CBM81	-	1
Tha_a01924	-	-	-	GH47	1
Tha_a02005	-	-	-	GT2	1
Tha_a02018	-	-	CBM14	-	1
Tha_a02073	-	-	-	GH32	1
Tha_a02084	-	AA3(116-689)	-	-	1
Tha_a02091	-	-	-	GT0	1
Tha_a02154	-	-	-	CE16	1
Tha_a02183	-	-	-	GH32	1
Tha_a02186	-	AA7(115-307)	-	-	1
Tha_a02193	-	-	-	AA9	1
Tha_a02206	-	-	-	CE1	1
Tha_a02220	-	-	-	CBM48+GH13_8	1
Tha_a02227	-	-	-	AA3	1
Tha_a02267	-	-	-	AA3_2	1
Tha_a02271	-	AA7(59-271)	-	-	1
Tha_a02403	-	-	-	GH31	1
Tha_a02404	-	-	-	GH32	1
Tha_a02418	-	-	-	GH32	1
Tha_b02509	-	-	-	AA9	1
Tha_b02514	-	-	-	GH0	1
Tha_b02533	-	-	-	GT71	1
Tha_b02607	-	-	-	GT90	1
Tha_b02677	-	-	-	GH128	1
Tha_b02686	-	AA7(29-438)	-	-	1
Tha_b02695	-	-	GT2	-	1
Tha_b02716	-	-	-	CBM18+GH18	1
Tha_b02721	-	-	-	GT7	1
Tha_b02726	-	-	-	GH28	1
Tha_b02797	-	-	-	GH81	1
Tha_b02810	-	-	-	CE16	1
Tha_b02873	-	-	-	GT31	1
Tha_b02883	-	-	-	GT87	1
Tha_b02943	-	-	-	GT31	1
Tha_b02955	-	-	-	GH78+GH79	1
Tha_b02982	-	-	-	GH43_21	1
Tha_b03003	-	-	-	GH18	1
Tha_b03005	-	-	-	CBM18+GH18	1
Tha_b03027	-	-	-	GH18	1
Tha_b03034	-	-	-	GH47	1
Tha_b03079	-	-	-	GH71	1
Tha_b03085	-	-	-	CBM50	1
Tha_b03105	-	-	-	CBM48+GH13_8	1
Tha_b03144	-	-	-	CBM48+GH13_8	1
Tha_b03157	-	-	-	CBM20+GH15	1
Tha_b03171	-	-	-	GH47	1
Tha_b03176	-	-	-	CE5	1
Tha_b03188	-	-	-	AA3_2	1
Tha_b03195	-	-	-	GT2	1
Tha_b03205	-	-	-	GT1	1
Tha_b03219	-	-	-	GH28	1
Tha_b03220	-	-	-	GH28	1
Tha_b03283	-	-	-	GH2	1
Tha_b03285	3.2.1.4	-	CBM81	-	1
Tha_b03289	-	-	-	GH37	1
Tha_b03395	-	-	-	CBM5+GH18	1
Tha_b03400	-	-	-	CBM48+GH13	1
Tha_b03410	-	-	CBM50	-	1
Tha_b03438	-	-	-	GT2	1
Tha_b03491	-	-	-	GH17+GT48	1
Tha_b03501	-	-	-	GT20	1
Tha_b03510	-	-	-	PL3_2	1
Tha_b03515	-	-	-	GH17+GT48	1
Tha_b03525	-	-	-	GH47	1
Tha_b03543	-	-	-	PL9_3	1
Tha_b03554	-	-	-	GH114	1
Tha_b03561	-	-	-	CE8	1
Tha_b03589	-	-	-	GT4	1
Tha_b03679	-	-	-	GT2	1
Tha_b03687	-	-	-	GT2	1
Tha_b03743	-	-	-	GH32	1
Tha_b03754	-	-	-	GT1	1
Tha_b03757	-	-	-	AA9+CBM1	1
Tha_b03761	-	-	-	GH31	1
Tha_b03783	-	-	-	GH18	1
Tha_b03844	-	CE1(50-253)	-	-	1
Tha_b03959	-	AA7(129-402)	-	-	1
Tha_b03985	-	-	-	GH32	1
Tha_b03987	-	-	-	GH3	1
Tha_b03993	-	-	-	CBM18+GH18	1
Tha_b04029	-	-	-	CBM12	1
Tha_b04072	-	-	-	AA1	1
Tha_b04099	-	-	-	GT18	1
Tha_b04139	-	-	-	GT1	1
Tha_b04181	-	-	-	GT4	1
Tha_b04182	-	-	-	GH18	1
Tha_b04184	-	-	-	GT91	1
Tha_b04201	-	-	-	GH42	1
Tha_b04229	-	-	-	AA9	1
Tha_b04266	-	-	-	GT50	1
Tha_b04369	-	-	-	GT2	1
Tha_b04370	-	-	-	GT2	1
Tha_b04402	-	-	-	GH0	1
Tha_b04439	3.2.1.4	-	GH12	-	1
Tha_b04482	-	-	-	GH79	1
Tha_b04527	-	-	-	GT32	1
Tha_b04532	-	-	-	GT8	1
Tha_b04547	-	-	-	GH55	1
Tha_b04571	-	-	-	CE3	1
Tha_b04596	-	-	-	GH132	1
Tha_b04600	-	-	-	CBM13	1
Tha_b04642	-	-	-	GT3	1
Tha_b04653	-	-	-	GH5_12	1
Tha_b04665	-	-	-	GH32	1
Tha_b04680	-	-	-	AA0	1
Tha_b04691	-	-	-	GH31	1
Tha_b04716	-	-	-	GT57	1
Tha_b04790	-	-	-	GH2	1
Tha_b04793	-	-	-	GH51	1
Tha_c04841	-	-	-	CBM50	1
Tha_c04931	-	-	-	CBM18+GH18	1
Tha_c04937	-	-	-	GT31	1
Tha_c05016	-	-	-	CE8	1
Tha_c05017	-	-	GH17	-	1
Tha_c05145	-	CE1(24-257)	-	-	1
Tha_c05248	-	-	-	GH5_12	1
Tha_c05252	-	-	GH16	-	1
Tha_c05268	-	-	-	GT2	1
Tha_c05277	-	-	-	GT95	1
Tha_c05309	-	-	-	GT59	1
Tha_c05332	-	-	-	GH131	1
Tha_c05345	-	-	-	CE8	1
Tha_c05379	-	-	-	GT13	1
Tha_c05380	-	-	-	GH13_17	1
Tha_c05464	-	-	-	CE3	1
Tha_c05469	-	AA7(56-262)	-	-	1
Tha_c05470	-	-	-	GH32	1
Tha_c05471	-	-	-	CBM0	1
Tha_c05508	-	-	-	GH32	1
Tha_c05555	-	-	-	GH18	1
Tha_c05564	-	-	-	AA9	1
Tha_c05571	-	-	-	CE3	1
Tha_c05609	-	-	-	CBM18+GH18	1
Tha_c05622	-	-	-	GH3	1
Tha_c05651	-	-	-	GH5_12	1
Tha_c05656	-	-	-	CE4	1
Tha_c05666	-	-	-	AA2	1
Tha_c05675	-	-	-	GH146	1
Tha_c05677	-	-	-	GH130	1
Tha_c05693	-	-	-	CBM13	1
Tha_c05722	-	-	-	GT3	1
Tha_c05732	-	-	-	GH2	1
Tha_c05774	-	-	CBM14	-	1
Tha_c05840	-	-	-	GT90	1
Tha_c05851	-	-	-	AA2	1
Tha_c05855	-	-	-	CBM13+GT27	1
Tha_c05903	-	-	-	GH146	1
Tha_c05936	-	-	-	GT8	1
Tha_c05943	-	-	-	GT2	1
Tha_c06047	-	-	-	GT90	1
Tha_c06052	-	-	-	GH13_31	1
Tha_c06065	-	-	-	GH114	1
Tha_c06068	-	-	-	GH5_12	1
Tha_c06155	-	-	-	GT22	1
Tha_c06157	-	-	-	CE1	1
Tha_c06178	-	-	-	GH0	1
Tha_c06202	-	-	-	CBM18+CBM50+GH18	1
Tha_c06208	-	AA7(37-401)	-	-	1
Tha_c06254	-	-	-	GH20	1
Tha_c06265	-	-	-	GT8	1
Tha_c06279	-	-	-	GH18	1
Tha_c06318	-	AA7(123-301)	-	-	1
Tha_c06327	-	-	-	CBM18+CBM50+GH18	1
Tha_c06333	-	-	-	GT8	1
Tha_c06426	-	-	-	GH0	1
Tha_c06431	-	-	-	GT64	1
Tha_c06438	-	-	-	GT2	1
Tha_c06468	-	AA7(135-357)	-	-	1
Tha_c06501	-	-	-	AA3	1
Tha_c06525	-	-	-	CE8	1
Tha_c06526	-	AA7(72-502)	-	-	1
Tha_c06528	-	AA7(76-492)	-	-	1
Tha_c06543	-	-	-	CE8	1
Tha_c06550	-	-	-	CE8	1
Tha_c06552	-	-	-	GH17+GT48	1
Tha_c06594	-	-	-	AA5_1	1
Tha_c06611	-	-	-	GT0	1
Tha_c06636	-	-	-	GH51	1
Tha_c06661	-	-	-	CE0	1
Tha_c06663	-	-	-	GH31	1
Tha_c06693	-	-	-	GH43_11	1
Tha_c06699	-	-	-	CBM1+GH74	1
Tha_c06705	-	AA7(91-511)	-	-	1
Tha_c06730	-	-	-	CE3	1
Tha_c06738	-	-	-	GH32	1
Tha_c06740	-	CE4(45-149)	-	-	1
Tha_c06741	3.2.1.4	-	CBM1	-	1
Tha_c06756	-	-	-	GH3	1
Tha_c06759	-	-	-	GH28	1
Tha_c06777	-	-	-	GH93	1
Tha_c06803	-	-	-	AA3_2	1
Tha_c06806	-	-	-	PL7_4	1
Tha_c06813	-	-	-	CE8	1
Tha_d06844	-	-	-	GH28	1
Tha_d06943	-	-	-	CE8	1
Tha_d06955	-	-	-	GH79	1
Tha_d06961	-	-	-	GT2	1
Tha_d07042	-	-	-	CE8	1
Tha_d07048	-	-	-	CBM48+GH13_8	1
Tha_d07082	-	-	-	GH18	1
Tha_d07111	-	-	-	GH2	1
Tha_d07117	-	-	-	CBM50	1
Tha_d07134	-	-	-	AA3	1
Tha_d07151	-	AA7(54-314)	-	-	1
Tha_d07176	-	-	-	GH76	1
Tha_d07209	-	-	-	GT20	1
Tha_d07227	-	-	-	CBM50	1
Tha_d07249	-	-	-	GH31	1
Tha_d07254	-	-	-	GH88	1
Tha_d07256	-	-	-	GH28	1
Tha_d07259	-	-	-	CE0	1
Tha_d07266	-	AA7(129-307)	-	-	1
Tha_d07293	-	-	-	AA3	1
Tha_d07350	-	-	GT5	-	1
Tha_d07373	-	-	-	GH31	1
Tha_d07388	-	-	-	GH47	1
Tha_d07394	-	-	-	CBM48	1
Tha_d07418	-	-	-	GT30	1
Tha_d07484	-	-	CBM14	-	1
Tha_d07504	-	-	-	CBM18+GH18	1
Tha_d07524	-	AA3(52-582)	-	-	1
Tha_d07538	-	AA7(31-227)	-	-	1
Tha_d07548	-	-	-	GT57	1
Tha_d07560	-	-	-	AA3_2	1
Tha_d07586	-	-	CBM2	-	1
Tha_d07591	-	-	-	CBM18+GH18	1
Tha_d07609	-	-	CBM21	-	1
Tha_d07626	-	AA7(132-577)	-	-	1
Tha_d07630	-	-	GT4	-	1
Tha_d07654	-	GT2(310-575)	-	-	1
Tha_d07703	-	-	-	GH51	1
Tha_d07706	-	-	-	GT4	1
Tha_d07730	-	-	-	GT31	1
Tha_d07770	-	-	-	GT31	1
Tha_d07795	-	-	-	AA4	1
Tha_d07830	-	-	-	AA9	1
Tha_d07869	-	-	-	GH27	1
Tha_d07877	-	-	-	GH47	1
Tha_d07880	-	-	-	AA9+CBM1	1
Tha_d07907	-	-	-	CBM43	1
Tha_d07910	-	-	-	GT58	1
Tha_d07924	-	-	-	AA1_3	1
Tha_d07941	-	-	-	GH27	1
Tha_d07946	-	-	-	GT20	1
Tha_d07985	-	-	-	CBM24	1
Tha_d08017	-	-	-	GH13_25+GH133	1
Tha_d08064	-	-	GH17	-	1
Tha_d08073	-	-	-	GH32	1
Tha_d08122	-	-	-	GT58	1
Tha_d08178	-	-	-	GH32	1
Tha_d08198	-	AA7(140-559)	-	-	1
Tha_d08210	-	-	-	GT22	1
Tha_d08213	-	-	-	GT95	1
Tha_d08237	-	-	-	GT31	1
Tha_d08265	-	-	-	GH51	1
Tha_d08268	-	-	-	GH2	1
Tha_d08274	-	-	-	GH3	1
Tha_d08286	-	-	-	GH88	1
Tha_d08331	-	AA7(736-933)	-	-	1
Tha_e08341	-	AA7(64-498)	-	-	1
Tha_e08361	-	AA7(50-488)	-	-	1
Tha_e08406	-	-	-	GH20	1
Tha_e08424	-	-	-	AA3_2	1
Tha_e08470	-	-	-	CE16	1
Tha_e08506	-	-	-	CBM50	1
Tha_e08523	-	-	-	GT1	1
Tha_e08532	-	-	-	AA3_2	1
Tha_e08533	-	AA7(56-262)	-	-	1
Tha_e08548	-	CE1(25-283)	-	-	1
Tha_e08560	-	-	-	GH128	1
Tha_e08564	-	-	-	GH5_12	1
Tha_e08588	-	-	-	GT34	1
Tha_e08607	-	AA7(41-509)	-	-	1
Tha_e08616	-	-	-	CBM18+GH18	1
Tha_e08637	-	-	-	GH3	1
Tha_e08656	-	-	-	CBM0	1
Tha_e08739	-	-	-	GH32	1
Tha_e08752	-	-	-	GT32	1
Tha_e08759	-	-	-	GT14	1
Tha_e08808	-	-	-	GT1	1
Tha_e08812	-	-	-	CE3	1
Tha_e08821	-	-	-	GT2	1
Tha_e08825	-	-	-	GT47	1
Tha_e08857	-	-	-	GH76	1
Tha_e08872	-	-	-	GH18	1
Tha_e08874	-	-	-	GH18	1
Tha_e08875	-	-	-	GH18	1
Tha_e08880	-	AA7(32-228)	-	-	1
Tha_e08914	-	-	-	CE8	1
Tha_e08926	-	-	-	GH12	1
Tha_e08954	-	-	-	GH18	1
Tha_e08994	-	-	-	GT90	1
Tha_e08995	-	-	-	AA3	1
Tha_e09003	-	-	-	CBM18+GH18	1
Tha_e09013	-	-	-	GH1+GH95	1
Tha_e09051	-	-	-	CBM20	1
Tha_e09058	-	-	-	CE8	1
Tha_e09117	-	-	-	GH55	1
Tha_e09119	-	-	-	GH125	1
Tha_e09159	-	-	-	GH5_12	1
Tha_e09164	-	-	-	GH32	1
Tha_e09166	-	-	-	GH27	1
Tha_e09190	-	-	-	GT7	1
Tha_e09239	-	-	CBM20	-	1
Tha_e09294	-	-	-	GT2	1
Tha_e09302	-	-	-	CE8	1
Tha_e09305	-	-	-	GT29	1
Tha_e09323	-	-	-	GH5_12	1
Tha_e09325	3.2.1.4|3.2.1.91	-	CBM5	-	1
Tha_e09337	-	-	CBM14	-	1
Tha_e09343	-	-	CBM79	-	1
Tha_e09365	-	-	-	GT22	1
Tha_e09415	-	-	-	GT0	1
Tha_e09439	-	-	-	GT1	1
Tha_e09475	-	-	-	GT22	1
Tha_e09476	-	-	-	GT0	1
Tha_e09518	-	-	-	GH72	1
Tha_e09520	-	-	-	GT0	1
Tha_e09529	3.2.1.8|3.2.1.4|3.2.1.-|3.2.1.78	-	CBM3	-	1
Tha_e09547	-	-	-	GT31	1
Tha_e09588	-	-	-	CBM48+GH13_8	1
Tha_e09619	-	-	-	GH3	1
Tha_e09620	-	-	-	GH36	1
Tha_e09641	-	-	-	AA3_2	1
Tha_e09662	-	-	-	GH47	1
Tha_f09688	-	-	-	GT1	1
Tha_f09739	-	-	-	GH18	1
Tha_f09771	-	-	-	GH115	1
Tha_f09884	-	-	-	GT22	1
Tha_f09904	-	-	-	GH12	1
Tha_f09950	-	-	-	CBM18+GH18	1
Tha_f10027	-	-	-	GH1	1
Tha_f10057	-	-	-	GH13	1
Tha_f10093	-	-	-	AA3_2	1
Tha_f10121	-	-	-	CBM12	1
Tha_f10134	-	AA7(32-220)	-	-	1
Tha_f10211	-	-	-	CE8	1
Tha_f10222	-	-	-	GT22	1
Tha_f10235	3.2.1.17	-	CBM73+CBM5	-	1
Tha_f10385	-	-	-	CBM50	1
Tha_f10405	-	AA7(132-306)	-	-	1
Tha_f10458	-	-	-	AA3	1
Tha_f10470	-	-	-	CBM18+CBM50+GH18	1
Tha_f10480	-	-	-	GH47	1
Tha_f10560	-	-	-	GH146	1
Tha_f10586	3.2.1.4|3.2.1.91	-	CBM5	-	1
Tha_f10600	-	-	-	GH5_9	1
Tha_f10614	-	-	-	AA12	1
Tha_f10625	-	-	-	GH37	1
Tha_f10646	-	-	-	GH13_11	1
Tha_f10655	-	-	-	CE5	1
Tha_f10668	-	-	-	GT58	1
Tha_f10671	-	-	CBM79	-	1
Tha_f10674	-	-	-	GT2	1
Tha_f10677	-	-	-	GH79	1
Tha_f10680	-	-	-	GH16_20	1
Tha_f10724	-	-	-	GH152	1
Tha_f10731	-	-	-	GH18	1
Tha_f10795	-	-	-	GH32	1
Tha_f10814	2.4.1.-	-	GT91	-	1
Tha_f10831	-	-	-	CBM18+GH16_19	1
Tha_f10838	-	-	-	CBM18+GH16_19	1
Tha_f10857	-	-	-	GT4	1
Tha_f10872	-	AA7(37-467)	-	-	1
Tha_f10876	-	-	-	GH27	1
Tha_f10908	-	-	-	GH18	1
Tha_f10927	-	-	-	CBM18+GH18	1
Tha_f10942	-	-	-	GT20	1
Tha_f10954	-	-	CBM57	-	1
Tha_f10971	-	-	-	GH37	1
Tha_f10981	-	-	-	CE3	1
Tha_f10984	-	-	CBM5	-	1
Tha_f11006	-	-	-	CE3	1
Tha_f11030	-	-	-	GH18	1
Tha_f11051	-	-	-	GT1	1
Tha_f11055	-	-	-	CBM18+GH16_19	1
Tha_g11100	-	-	-	CE8	1
Tha_g11128	-	-	-	GH32	1
Tha_g11132	-	-	-	CBM48+GH13_8	1
Tha_g11158	-	-	-	GH51	1
Tha_g11174	-	-	-	GH31	1
Tha_g11193	-	-	-	GH28	1
Tha_g11201	-	-	-	GT0	1
Tha_g11204	-	-	-	GH32	1
Tha_g11233	-	-	-	GT1	1
Tha_g11257	-	-	-	GT15	1
Tha_g11258	-	-	-	GT15	1
Tha_g11275	-	-	-	GH18	1
Tha_g11278	-	-	-	GH78	1
Tha_g11297	-	-	-	CBM48+GH13_8	1
Tha_g11304	-	-	-	GH17	1
Tha_g11306	-	-	-	GT15	1
Tha_g11307	-	-	-	GH31	1
Tha_g11356	-	AA7(213-581)	-	-	1
Tha_g11365	-	-	-	GH0	1
Tha_g11377	-	-	-	GH72	1
Tha_g11380	-	-	-	CE5	1
Tha_g11411	-	-	-	GH7	1
Tha_g11424	-	-	-	AA1	1
Tha_g11469	-	-	-	GH128	1
Tha_g11498	-	-	-	GT35	1
Tha_g11537	-	-	-	GH43_26	1
Tha_g11586	-	-	-	GH78	1
Tha_g11620	-	-	-	GH1	1
Tha_g11643	-	-	-	GT31	1
Tha_g11695	-	-	-	CBM18+GH18	1
Tha_g11766	-	-	-	GT3	1
Tha_g11779	-	-	-	CBM18+GH16_19	1
Tha_g11797	-	-	-	GH43_30	1
Tha_g11801	-	-	-	GT47	1
Tha_g11807	-	-	-	GH43_30	1
Tha_g11811	-	-	-	CBM1+GH5_5	1
Tha_g11818	-	-	-	GT4	1
Tha_g11847	-	-	-	GH1	1
Tha_g11865	-	-	-	GH28	1
Tha_g11904	-	-	-	GH13_26	1
Tha_g11915	-	-	-	GT34	1
Tha_g11968	-	-	-	GH2	1
Tha_g11971	-	-	-	GH72	1
Tha_g11974	-	-	-	GH31	1
Tha_g12017	-	-	-	GT2	1
Tha_g12032	-	-	-	GT41	1
Tha_g12043	-	AA7(58-258)	-	-	1
Tha_g12053	-	-	-	GH47	1
Tha_g12079	-	-	GH23	-	1
Tha_g12145	-	-	-	GH152	1
Tha_g12157	-	-	-	GT13	1
Tha_g12181	-	-	-	GH0	1
Tha_g12196	-	-	-	GT22	1
Tha_g12211	-	-	-	CBM0	1
Tha_g12215	-	-	-	GT22	1
Tha_g12273	-	GH109(8-153)	-	-	1
Tha_g12313	-	-	-	GH43_26	1
Tha_g12348	-	GH109(2-155)	-	-	1
Tha_g12361	-	-	-	GH28	1
Tha_g12362	-	-	-	CE5	1
Tha_g12435	-	-	-	CE3	1
Tha_g12463	-	GH105(1-146)	-	-	1
Tha_h12492	-	-	-	GT31	1
Tha_h12506	-	-	-	CBM0	1
Tha_h12510	-	-	-	CBM1	1
Tha_h12516	-	-	-	GH31	1
Tha_h12522	-	-	-	AA9+CBM1	1
Tha_h12548	-	-	-	GT0	1
Tha_h12567	-	-	-	GH43_21	1
Tha_h12570	-	-	-	GH43_26	1
Tha_h12580	-	CE1(52-217)	-	-	1
Tha_h12581	-	CBM13(8-144)	-	-	1
Tha_h12585	-	-	-	GH16_18	1
Tha_h12586	-	AA7(54-492)	-	-	1
Tha_h12600	-	-	-	GH17	1
Tha_a00005	-	GH26(129-261)	-	GH26	2
Tha_a00021	-	GH125(455-671)	-	GH0	2
Tha_a00277	-	AA14(24-286)	-	AA14	2
Tha_a00460	3.2.1.106|3.2.1.-	-	GH63	GH63	2
Tha_a00461	-	GH63(103-314)	-	GH63	2
Tha_a00477	-	GH154(21-370)	-	GH154	2
Tha_a00629	-	GH55(54-796)	-	GH55	2
Tha_a00726	-	GH47(104-331)	-	GH47	2
Tha_a00751	-	AA2(85-336)	-	AA2	2
Tha_a00758	3.2.1.58	-	GH17	GH17	2
Tha_a00930	-	-	CBM48	CBM48	2
Tha_a00951	-	AA4(91-320)	-	GT31	2
Tha_a01233	-	-	GH17	GH17	2
Tha_a01584	-	GT2(138-297)	-	GT2	2
Tha_a01740	-	AA7(195-404)	-	GT31	2
Tha_a01786	-	PL7_4(33-243)	-	PL7_4	2
Tha_a01941	-	AA9(8-231)	-	AA9	2
Tha_a02111	-	-	GT1	GT1	2
Tha_a02149	-	GT20(152-627)	-	GT20	2
Tha_a02225	-	AA3_2(5-590)	-	AA3_2	2
Tha_a02266	-	GH27(324-597)	-	GH27	2
Tha_a02402	-	-	GH39	GH39	2
Tha_a02421	-	GH128(44-255)	-	GH128	2
Tha_a02439	-	AA2(9-167)	-	AA2	2
Tha_b02494	-	GH93(44-297)	-	GH93	2
Tha_b02513	-	GT109(2-406)	-	GT109	2
Tha_b02519	-	AA2(74-278)	-	AA0	2
Tha_b02940	-	-	GT2	GT1	2
Tha_b02944	-	-	GT31	GT31	2
Tha_b02950	-	GT1(5-421)	-	GT1	2
Tha_b03033	-	GT69(200-454)	-	GT69	2
Tha_b03249	-	GH16_18(83-238)	-	GH16	2
Tha_b03320	-	GT109(14-419)	-	GT109	2
Tha_b03328	-	GT1(323-509)	-	GT1	2
Tha_b03516	-	-	GT31	GT31	2
Tha_b03725	-	AA7(36-214)	-	GH31	2
Tha_b03852	-	GH71(4-379)	-	GH71	2
Tha_b03907	-	GH5_31(71-343)	-	GH5	2
Tha_b04049	-	AA4(129-362)	-	GT31	2
Tha_b04188	-	-	GH36	GH36	2
Tha_b04421	-	-	CBM18	CBM18	2
Tha_b04453	-	GH76(24-391)	-	GH76	2
Tha_b04526	-	-	GT32	GT32	2
Tha_b04681	-	-	CBM13	CBM13	2
Tha_b04784	-	-	GH0	GH0	2
Tha_c04898	-	-	GH0	GH0	2
Tha_c04938	-	-	GT31	GT31	2
Tha_c04939	-	-	GT31	GT31	2
Tha_c05221	-	-	GT31	GT31	2
Tha_c05893	3.2.1.21|3.2.1.-|3.2.1.37	-	GH3	GH3	2
Tha_c06171	-	GH16_21(27-198)	-	GH16	2
Tha_c06172	-	GH39(101-263)	-	GH39	2
Tha_c06362	-	GH105(42-326)	-	GH0	2
Tha_c06386	-	AA2(68-246)	-	AA2	2
Tha_c06470	-	AA3_2(3-592)	-	AA3_2	2
Tha_c06639	-	GH24(108-250)	-	GH24	2
Tha_c06773	3.2.1.14	-	GH18	GH0	2
Tha_d06912	-	AA14(18-285)	-	AA14	2
Tha_d06918	-	-	GH0	GH0	2
Tha_d06956	-	GH79(41-267)	-	GH79	2
Tha_d07041	-	GH95(27-769)	-	GH95	2
Tha_d07258	-	GH43_13(1-208)+CBM91(237-338)	-	GH43_13	2
Tha_d07277	-	-	GT32	GT32	2
Tha_d07371	-	GH18(21-359)	-	GH18	2
Tha_d07536	-	GT1(68-445)	-	GT1	2
Tha_d07768	-	AA4(86-309)	-	GT31	2
Tha_d07868	-	GH27(57-275)	-	GH27	2
Tha_d08175	-	-	GH39	GH39	2
Tha_d08193	-	CE3(47-244)	-	CE0	2
Tha_d08225	-	GT32(94-171)	-	GT32	2
Tha_d08238	-	-	GT31	GT31	2
Tha_d08277	-	-	GH0	GH0	2
Tha_d08285	-	GH79(41-461)	-	GH79	2
Tha_e08368	-	-	CBM1	CBM1	2
Tha_e08426	-	AA1(39-591)	-	AA1	2
Tha_e08525	-	-	GT2	GT1	2
Tha_e08681	-	CE3(29-268)	-	CE0	2
Tha_e08746	-	GT8(43-224)	-	GT8	2
Tha_e08809	-	-	GT2	GT1	2
Tha_e09137	-	-	GH0	GH0	2
Tha_e09167	-	GH27(12-242)	-	GH27	2
Tha_e09548	-	-	GT31	GT31	2
Tha_e09566	-	AA2(69-243)	-	AA2	2
Tha_e09606	-	-	GT1	GT1	2
Tha_f09686	-	-	GT2	GT1	2
Tha_f09721	3.2.1.14|3.2.1.8	-	GH18+CBM1	CBM1+GH18	2
Tha_f09743	-	GH55(29-723)	-	GH55	2
Tha_f09768	-	GH79(23-439)	-	GH79	2
Tha_f09890	-	CE5(28-222)	-	CE5	2
Tha_f09916	-	GH2(19-526)	-	GH2	2
Tha_f10306	-	AA3_1(213-731)	-	AA3	2
Tha_f10351	-	AA8(31-180)	-	AA0	2
Tha_f10673	-	-	GT31	GT31	2
Tha_f10725	-	GH152(6-170)	-	GH152	2
Tha_f10847	-	-	GT31	GT31	2
Tha_f10848	-	-	GT2	GT2	2
Tha_f10996	-	CE16(14-156)	-	CE16	2
Tha_f11047	-	-	GH17	GH17	2
Tha_f11069	-	PL7_4(31-249)	-	PL7_4	2
Tha_g11141	-	-	GT2	GT1	2
Tha_g11182	-	GH28(68-327)	-	GH28	2
Tha_g11183	-	GH106(40-1022)	-	GH106	2
Tha_g11191	-	GH27(173-412)	-	GH27	2
Tha_g11192	-	PL38(59-343)	-	PL38	2
Tha_g11195	-	GH154(1-198)	-	GH154	2
Tha_g11259	-	GT15(5-199)	-	GT15	2
Tha_g11299	-	AA2(128-229)	-	AA0	2
Tha_g11343	-	-	CBM50	CBM50	2
Tha_g11436	-	PL8_4(386-628)	-	PL8_4	2
Tha_g11564	-	PL38(80-355)	-	PL38	2
Tha_g11645	-	-	GT31	GT31	2
Tha_g11653	-	-	GT1	GT1	2
Tha_g11667	3.2.1.4	-	CBM1	CBM1+GH45	2
Tha_g11858	-	AA2(61-244)	-	AA0	2
Tha_g11928	-	-	CBM48	CBM48	2
Tha_g12033	-	-	GT41	GT41	2
Tha_g12279	-	GH128(41-262)	-	GH128	2
Tha_g12342	-	GH27(179-449)	-	GH27	2
Tha_g12368	-	GH27(327-598)	-	GH27	2
Tha_g12460	-	GH76(20-388)	-	GH76	2
Tha_h12502	3.2.1.14	GH18(2-172)	GH18+CBM18+CBM50	-	2
Tha_h12508	-	GH78(345-883)	-	CBM67+GH78	2
Tha_h12512	-	GH16_3(29-279)	-	GH16_3	2
Tha_a00003	3.2.1.25	GH2(5-678)	GH2	GH2	3
Tha_a00004	-	GH26(63-192)	GH26	GH26	3
Tha_a00032	3.2.1.20	GH4(4-181)	GH4	GH4	3
Tha_a00049	-	GH18(38-292)	GH18+CBM12+CBM16	GH18	3
Tha_a00069	2.4.1.231	GT4(289-458)	GT4	GT4	3
Tha_a00089	3.2.1.165	GH2(99-723)	GH2	GH2	3
Tha_a00091	-	GH31(207-690)	GH31	GH31	3
Tha_a00111	2.4.1.-	GT2(232-465)	GT2	GT2	3
Tha_a00112	-	GH12(177-321)	GH12	GH12	3
Tha_a00191	1.-.-.-	AA11(18-214)	AA11	AA11	3
Tha_a00197	3.2.1.31|3.2.1.-	GH79(36-517)	GH79	GH79	3
Tha_a00237	2.4.1.80	GT21(51-360)	GT21	GT21	3
Tha_a00258	-	GH81(67-713)	GH81	GH81	3
Tha_a00354	-	GH76(1-333)	GH76	GH76	3
Tha_a00370	-	GH16_1(120-351)	GH16	GH16_1	3
Tha_a00498	3.2.1.84|3.2.1.20	GH31(366-814)	GH31	GH31	3
Tha_a00502	3.2.1.96	GH18(13-231)	GH18	GH18	3
Tha_a00545	3.2.1.21	GH3(107-318)	GH3	GH3	3
Tha_a00623	3.1.1.74	CE5(78-244)	CE5	CE5	3
Tha_a00641	3.1.1.6	CE16(29-312)	CE16	CE16	3
Tha_a00707	-	GH16_1(62-304)	CBM50	GH16_1	3
Tha_a00725	3.2.1.113	GH47(1-178)	GH47	GH47	3
Tha_a00774	5.4.99.11|3.2.1.10|3.2.1.20|3.2.1.70|3.2.1.-|2.4.1.-	GH13_40(33-384)	GH13	GH13_40	3
Tha_a00777	-	GT22(8-397)	GT22	GT22	3
Tha_a00788	3.2.1.4	GH5_5(102-399)	CBM1+GH5	CBM1+GH5_5	3
Tha_a00929	-	GH114(89-283)	GH114	GH114	3
Tha_a01014	2.4.1.131	GT4(351-491)	GT4	GT4	3
Tha_a01094	3.2.1.14	GH18(42-395)	GH18	GH18	3
Tha_a01138	-	GT62(84-347)	GT62	GT62	3
Tha_a01143	2.4.1.16	GT2(256-544)	GT2	GT2	3
Tha_a01158	2.4.1.16	GT2(1047-1552)	GT2	GT2	3
Tha_a01160	2.4.1.16	GT2(1205-1712)	GT2	GT2	3
Tha_a01285	-	GH92(257-757)	GH92	GH92	3
Tha_a01294	3.2.1.21	GH3(107-331)	GH3	GH3	3
Tha_a01295	3.2.1.55|3.2.1.37	GH54(28-344)+CBM42(365-505)	CBM42+GH54	CBM42+GH54	3
Tha_a01349	2.4.1.-|2.4.1.142	GT33(54-467)	GT33	GT33	3
Tha_a01370	2.4.1.1	GT35(163-750)	GT35	GT35	3
Tha_a01377	3.1.1.6	CE16(25-324)	CE16	CE16	3
Tha_a01379	-	AA11(37-211)	AA11	AA11	3
Tha_a01384	-	GH76(25-398)	GH76	GH76	3
Tha_a01505	-	GH16_1(52-280)	GH16	GH16_1	3
Tha_a01510	-	GH76(207-567)	GH76	GH76	3
Tha_a01608	-	GH132(57-314)	GH132	GH132	3
Tha_a01747	-	AA3_2(16-607)	AA3	AA3_2	3
Tha_a01763	-	AA1(50-565)	AA1	AA1	3
Tha_a01812	-	GH128(44-278)	GH128	GH128	3
Tha_a01866	3.2.1.59	GH71(29-401)	GH71+CBM24	GH71	3
Tha_a01932	-	GH2(53-502)	GH2	GH2	3
Tha_a01934	-	GT2(116-256)	GT2	GT2	3
Tha_a01986	-	CE3(64-264)	CE3	CE0	3
Tha_a02008	2.4.1.109	GT39(61-306)	GT39	GT39	3
Tha_a02072	-	GH13_40(33-393)	GH13	GH13_40	3
Tha_a02076	3.2.1.1	GH13_1(58-346)	GH13+CBM20	GH13_1	3
Tha_a02104	-	GH20(162-496)	GH20	GH20	3
Tha_a02144	3.2.1.-	GH17(425-691)	GH17	GH17	3
Tha_a02233	3.2.1.58	GH55(69-837)	GH55	GH55	3
Tha_a02264	-	GT61(117-234)	GT61	GT61	3
Tha_a02265	3.2.1.25	GH2(42-806)	GH2	GH2	3
Tha_a02304	3.2.1.21|3.2.1.58|3.2.1.-	GH3(71-278)	CBM1+GH3	GH3	3
Tha_a02305	3.2.1.37|3.2.1.8	GH3(96-344)	GH3	GH3	3
Tha_a02379	3.2.1.21	GH3(42-253)	GH3	GH3	3
Tha_a02401	-	GH31(208-657)	GH31	GH31	3
Tha_a02425	3.2.1.21	GH1(164-635)	GH1	GH1	3
Tha_a02429	-	AA3_2(9-608)	AA3	AA3_2	3
Tha_b02491	-	AA3_2(58-629)	AA3	AA3_2	3
Tha_b02532	3.2.1.67|3.2.1.-	GH28(114-355)	GH28	GH28	3
Tha_b02547	3.2.1.20|3.2.1.84	GH31(289-849)	GH31	GH31	3
Tha_b02551	3.2.1.21	GH3(34-245)	GH3	GH3	3
Tha_b02608	-	GT90(554-821)	GT90	GT90	3
Tha_b02630	3.2.1.17	GH25(27-206)	GH25	GH25	3
Tha_b02634	-	GH76(25-407)	GH76	GH76	3
Tha_b02654	3.2.1.14	GH18(31-268)	GH18	GH18	3
Tha_b02655	3.2.1.21|3.2.1.-|3.2.1.37	GH3(26-171)	GH3	GH3	3
Tha_b02660	3.2.1.59	GH71(52-443)+CBM24(548-617)	CBM24+GH71	CBM24+GH71	3
Tha_b02709	3.2.1.39|3.2.1.14	GH16_3(31-281)	GH16+CBM13	GH16_3	3
Tha_b02798	3.2.1.39	GH81(46-579)	GH81	GH81	3
Tha_b02802	3.2.1.131	GH115(3-448)	GH115	GH115	3
Tha_b02845	3.2.1.58	GH5_9(387-710)	GH5	GH5_9	3
Tha_b02860	-	GH3(86-311)	GH3	GH3	3
Tha_b02861	-	CE9(18-408)	CE9	CE9	3
Tha_b03004	3.2.1.14	GH18(7-355)	GH18	GH18	3
Tha_b03018	-	GT90(364-649)	GT90	GT90	3
Tha_b03152	3.2.1.113	GH47(232-1172)	GH47	GH47	3
Tha_b03263	2.4.1.15	GT20(13-478)	GT20	GT20	3
Tha_b03308	3.2.1.37|3.2.1.55|3.2.1.-	GH43_11(4-295)+CBM91(321-535)	GH43	GH43_11	3
Tha_b03316	-	GH92(262-771)	GH92	GH92	3
Tha_b03369	3.2.1.21	GH1(6-477)	GH1	GH1	3
Tha_b03387	3.2.1.45	GH5_12(15-548)	GH5	GH5_12	3
Tha_b03418	-	AA3_2(12-593)	AA3	AA3_2	3
Tha_b03529	-	GT25(90-300)	GT25	GT25	3
Tha_b03531	2.4.1.34	GT48(849-1629)	GT48	GT48	3
Tha_b03532	2.4.1.-	GT24(1168-1415)	GT24	GT24	3
Tha_b03596	3.2.1.25	GH2(4-745)	GH2	GH2	3
Tha_b03611	-	GH76(66-476)	GH76	GH0	3
Tha_b03628	-	GH18(19-342)	GH18	GH18	3
Tha_b03661	2.4.1.173	GT1(243-569)	GT1	GT1	3
Tha_b03685	-	GT90(686-958)	GT90	GT90	3
Tha_b03694	1.6.5.6	AA6(4-197)	AA6	AA6	3
Tha_b03781	3.2.1.-	GH18(40-370)	GH18	GH18	3
Tha_b03898	2.4.1.173	GT1(941-1357)	GT1	GT1	3
Tha_b03908	3.2.1.164	GH30_5(25-470)	GH30	GH30_5	3
Tha_b03912	-	GT64(105-349)	GT64	GT64	3
Tha_b03948	-	GT20(20-551)	GT20	GT20	3
Tha_b03988	3.2.1.24	GH38(111-371)	GH38	GH38	3
Tha_b04040	-	GT2(74-309)	GT2	GT2	3
Tha_b04064	-	GH47(41-583)	GH47	GH47	3
Tha_b04086	2.4.1.257	GT32(94-178)	GT32	GT32	3
Tha_b04160	3.2.1.39	GH55(31-758)	GH55	GH55	3
Tha_b04276	-	GT50(136-402)	GT50	GT50	3
Tha_b04371	2.4.1.16	GT2(213-381)+GT2(358-569)	GT2	GT2	3
Tha_b04400	-	GT62(99-362)	GT62	GT62	3
Tha_b04413	2.4.1.-	GH72(32-331)	GH72	GH72	3
Tha_b04444	-	GH43_34(35-315)+CBM66(331-491)	CBM66+GH43	CBM66+GH43_34	3
Tha_b04495	5.4.99.11|3.2.1.10|3.2.1.20|3.2.1.70|3.2.1.-|2.4.1.-	GH13_40(30-389)	GH13	GH13_40	3
Tha_b04533	-	GT8(4-287)	GT8	GT8	3
Tha_b04572	2.4.1.16	GT2(247-409)	GT2	GT2	3
Tha_b04649	-	GH76(22-393)	GH76	GH76	3
Tha_b04666	-	GH95(3-763)	GH95	GH95	3
Tha_b04683	3.2.1.22	GH27(119-382)	GH27	GH27	3
Tha_b04710	3.2.1.8	GH11(98-275)	GH11+CBM1	GH11	3
Tha_b04775	3.1.1.-	CE15(110-431)	CBM1+CE15	CBM1+CE15	3
Tha_b04776	3.2.1.-	GH30_7(20-456)	GH30	GH30_7	3
Tha_b04780	4.2.2.14	PL20(23-258)	PL20	PL20	3
Tha_b04791	3.2.1.25	GH2(27-813)	GH2	GH2	3
Tha_b04803	3.2.1.58	GH55(29-778)	GH55	GH55	3
Tha_c04846	-	GH28(225-456)	GH28	GH28	3
Tha_c04864	3.2.1.14	GH75(13-228)	GH18	GH75	3
Tha_c04881	3.2.1.14	GH18(384-730)	GH18+CBM18+CBM50	CBM50+GH18	3
Tha_c04917	-	CBM21(320-428)	CBM21	CBM21	3
Tha_c04941	-	AA1(182-673)	AA1	AA1	3
Tha_c04952	3.2.1.23	GH2(28-819)	CBM67+GH2	GH2	3
Tha_c04953	3.2.1.63	GH95(7-723)	CBM51+GH95	GH95	3
Tha_c05037	-	AA5(607-1111)	AA5	AA5_1	3
Tha_c05120	3.2.1.24	GH38(282-541)	GH38	GH38	3
Tha_c05162	-	GH16_22(100-317)	GH16	GH16_22	3
Tha_c05214	-	GT90(237-518)	GT90	GT90	3
Tha_c05261	2.4.1.-	GH72(17-332)	GH72	GH72	3
Tha_c05335	-	GH16_1(68-298)	GH16	GH16_1	3
Tha_c05336	2.4.1.-	GT34(153-417)	GT34	GT34	3
Tha_c05355	-	GH16_18(70-226)	GH16	GH16_18	3
Tha_c05375	-	GT62(75-338)	GT62	GT62	3
Tha_c05414	3.2.1.58	GH55(75-813)	GH55	GH55	3
Tha_c05435	3.2.1.21|3.2.1.58|3.2.1.-	GH3(87-308)	GH3	GH3	3
Tha_c05478	-	GH65(406-769)	GH65+CBM32	CBM32+GH65	3
Tha_c05548	-	AA7(39-261)	AA7+CBM18	AA7	3
Tha_c05556	-	CE4(105-236)	CE4+CBM18	CBM18+CE4	3
Tha_c05557	-	GT2(302-652)	GT2	GT2	3
Tha_c05634	2.4.99.18	GT66(21-662)	GT66	GT66	3
Tha_c05655	-	CE4(100-231)	CE4	CE4	3
Tha_c05672	-	AA11(21-214)	AA11	AA11	3
Tha_c05701	-	GH18(6-326)	GH18+CBM18	CBM18+GH18	3
Tha_c05717	3.2.1.21	GH1(2-457)	GH1	GH1	3
Tha_c05799	-	GH89(65-727)	GH89	GH89	3
Tha_c05821	3.2.1.25	GH2(2-675)	GH2	GH2	3
Tha_c05865	2.4.1.16	GT2(651-1174)	GT2	GT2	3
Tha_c05893	3.2.1.21|3.2.1.-|3.2.1.37	GH3(87-301)	GH3	GH3	3
Tha_c05941	3.2.1.28	GH37(143-706)	GH37	GH37	3
Tha_c05972	3.2.1.52	GH20(181-527)	GH20	GH20+3.2.1.52	3
Tha_c06064	-	GH132(142-441)	GH132	GH132	3
Tha_c06123	-	GH16_23(184-369)	GH16	GH16_23	3
Tha_c06124	-	GH64(3-377)	GH64	GH64	3
Tha_c06176	3.2.1.8	GH11(57-225)	GH11	GH11	3
Tha_c06177	3.2.1.15	GH28(95-348)	GH28	GH28	3
Tha_c06278	3.2.1.14	GH18(33-270)	GH18	GH18	3
Tha_c06313	1.10.3.2	AA1(47-246)+AA1(303-587)	AA1	AA1	3
Tha_c06348	-	CE3(88-282)	CE3	CE3	3
Tha_c06389	3.1.1.6|3.1.1.72	CE5(29-234)	CE5+CBM1	CE5	3
Tha_c06406	-	GH64(64-438)	GH64	GH64	3
Tha_c06437	-	GT34(66-291)	GT34	GT34	3
Tha_c06460	3.2.1.4	GH5_5(24-316)	GH5	GH5_5	3
Tha_c06479	-	GT69(104-345)	GT69	GT69	3
Tha_c06482	-	GH3(100-323)	GH3	GH3	3
Tha_c06483	-	CE9(29-371)	CE9	CE9	3
Tha_c06499	3.2.1.8	GH11(57-220)	GH11	GH11	3
Tha_c06537	2.4.1.-	GT32(123-198)	GT32	GT32	3
Tha_c06574	3.2.1.96	GH18(33-303)	GH18	GH18	3
Tha_c06698	3.2.1.151|3.2.1.150|3.2.1.-|3.2.1.4	GH74(88-184)	CBM1+GH74	CBM1+GH74	3
Tha_c06732	3.2.1.40	GH28(120-438)	GH28	GH28	3
Tha_c06737	3.2.1.75	GH5_15(98-400)	GH5	GH5_15	3
Tha_c06750	-	AA3_2(7-562)	AA3	AA3_2	3
Tha_d06841	-	GH88(76-325)	GH88	GH88	3
Tha_d06845	3.2.1.14	GH18(15-255)	CBM1+GH18	CBM1+GH18	3
Tha_d06854	-	GT8(21-207)	GT8	GT8	3
Tha_d06902	3.1.1.74	CE5(47-224)	CE5	CE5	3
Tha_d06903	3.2.1.59	GH71(45-435)+CBM24(552-631)	CBM24+GH71	CBM24+GH71+3.2.1.59	3
Tha_d06905	3.2.1.55	GH62(24-292)	GH62+CBM13+CBM1	GH62	3
Tha_d06937	-	GH3(82-295)	GH3	GH3	3
Tha_d06947	3.2.1.37|3.2.1.8	GH3(184-432)	GH3	GH3	3
Tha_d06958	-	GH78(82-672)	GH78	GH78	3
Tha_d07006	2.4.1.-|3.2.1.-|3.2.1.39	GH16_19(106-271)	CBM18+GH16	CBM18+GH16_19	3
Tha_d07016	-	GH71(25-396)+CBM24(462-539)+CBM24(567-631)	CBM24+GH71	CBM24+GH71	3
Tha_d07032	-	AA3_2(23-589)	AA3	AA3_2	3
Tha_d07036	3.2.1.37|3.2.1.4	GH5_22(50-348)	GH5	GH5_22	3
Tha_d07083	-	GH18(49-372)	GH18	GH18	3
Tha_d07115	3.2.1.14	GH18(525-884)	CBM50+CBM18+GH18	CBM18+CBM50+GH18	3
Tha_d07229	3.2.1.14	GH18(543-890)	GH18+CBM18+CBM50	CBM18+CBM50+GH18	3
Tha_d07253	-	AA3_2(22-564)	AA3	AA3_2	3
Tha_d07255	-	GH88(113-488)	GH88	GH88	3
Tha_d07267	3.2.1.75	GH30_3(66-486)	GH30	GH30_3+3.2.1.75	3
Tha_d07278	-	GT32(109-188)	GT32	GT32	3
Tha_d07316	-	GT15(115-417)	GT15	GT15	3
Tha_d07361	-	GH18(172-520)	GH18	GH18	3
Tha_d07387	3.2.1.113	GH47(43-513)	GH47	GH47	3
Tha_d07391	-	GT76(16-437)	GT76	GT76	3
Tha_d07452	3.2.1.4	GH45(26-226)	GH45+CBM1	GH45	3
Tha_d07520	1.-.-.-	AA9(7-233)	AA9	AA9	3
Tha_d07549	2.4.1.-	GT57(16-493)	GT57	GT57	3
Tha_d07773	3.2.1.113	GH47(164-657)	GH47	GH47	3
Tha_d07779	2.4.1.109	GT39(3-205)	GT39	GT39	3
Tha_d07780	2.4.1.-	GT69(64-319)	GT69	GT69	3
Tha_d07834	3.2.1.14	GH18(15-359)	GH18+CBM18+CBM50	CBM18+CBM50+GH18	3
Tha_d07899	2.4.1.259|2.4.1.261	GT22(63-493)	GT22	GT22	3
Tha_d07948	2.4.1.15	GT20(158-615)	GT20	GT20	3
Tha_d08014	2.4.1.25|3.2.1.33	GH13_25(1090-1541)	GH133+GH13	GH13_25+GH133	3
Tha_d08066	3.2.1.24	GH92(344-850)	GH92	GH92	3
Tha_d08076	-	GT59(8-543)	GT59	GT59	3
Tha_d08094	-	GH93(45-348)	GH93	GH93	3
Tha_d08113	2.4.1.131	GT15(89-359)	GT15	GT15	3
Tha_d08121	2.4.1.258	GT58(26-389)	GT58	GT58	3
Tha_d08177	3.2.1.185	GH127(17-564)	GH127	GH127	3
Tha_d08217	-	GH55(25-750)	GH0	GH55	3
Tha_d08224	-	GT64(95-339)	GT64	GT64	3
Tha_d08276	3.2.1.37|3.2.1.55	GH3(75-332)	GH3	GH3	3
Tha_d08282	3.2.1.4	GH5_5(96-393)	CBM1+GH5	CBM1+GH5_5+3.2.1.4	3
Tha_d08287	-	GH105(13-334)	GH105	GH105	3
Tha_d08289	3.2.1.91|3.2.1.4	GH6(140-431)	CBM1+GH6	CBM1+GH6	3
Tha_e08348	3.2.1.8	GH10(28-321)	GH10+CBM1	GH10	3
Tha_e08354	-	AA3_2(9-603)	AA3	AA3_2	3
Tha_e08367	3.2.1.-	GH30_7(27-463)	GH30	GH30_7	3
Tha_e08370	3.2.1.176|3.2.1.132	GH7(19-442)	CBM1+GH7	CBM1+GH7	3
Tha_e08404	-	GH92(282-783)	GH92	GH92	3
Tha_e08412	3.2.1.52	GH20(206-549)	GH20	GH20	3
Tha_e08414	3.2.1.52	GH3(69-291)	GH3	GH3	3
Tha_e08427	3.2.1.132	GH75(6-230)	GH75	GH75	3
Tha_e08428	1.1.3.13	AA3_3(10-613)	AA3	AA3_3	3
Tha_e08430	-	CE4(42-171)	CE4	CBM18+CE4	3
Tha_e08435	-	GH13_31(29-379)	GH13	GH13_40	3
Tha_e08482	3.2.1.59	GH71(42-422)	CBM24+GH71	GH71	3
Tha_e08509	3.2.1.14	GH18(5-178)	CBM55+GH18	GH18	3
Tha_e08557	-	GH92(265-783)	GH92	GH92	3
Tha_e08576	3.2.1.63	GH95(18-587)	GH95	GH95	3
Tha_e08598	3.2.1.14|3.2.1.8	GH18(34-310)	GH18+CBM1	CBM1+GH18	3
Tha_e08614	-	GH64(68-443)	GH64	GH64	3
Tha_e08650	-	GH71(22-402)	GH71+CBM24	GH71	3
Tha_e08716	1.10.3.2	AA1_3(24-340)	AA1	AA1_3	3
Tha_e08751	2.4.1.257	GT32(108-189)	GT32	GT32	3
Tha_e08828	3.2.1.113	GH47(116-587)	GH47	GH47	3
Tha_e08842	-	GT2(513-722)	GT0	GT0	3
Tha_e08844	3.2.1.39	GH16_4(151-470)	GH16	GH16_4	3
Tha_e08852	-	GH76(31-397)	GH76	GH76	3
Tha_e08945	-	GT22(27-507)	GT22	GT22	3
Tha_e08983	-	AA3_2(12-577)	AA3	AA3_2	3
Tha_e08997	-	GT71(151-407)	GT71	GT71	3
Tha_e09004	3.2.1.4|3.2.1.73	GH7(26-395)	CBM1+GH7	CBM1+GH7	3
Tha_e09084	2.4.1.18	GH13_8(236-529)	CBM48+GH13	CBM48+GH13_8	3
Tha_e09118	-	GH125(86-520)	GH125	GH125	3
Tha_e09134	2.4.1.16	GT2(322-484)+GT2(462-675)	GT2	GT2	3
Tha_e09162	3.2.1.22	GH27(124-399)	GH27	GH27	3
Tha_e09183	-	GH142(30-506)+CBM13(678-814)	CBM13+GH142	CBM13+GH142	3
Tha_e09215	2.4.1.198	GT4(214-354)	GT4	GT4	3
Tha_e09256	-	GH72(19-295)	GH72	GH72	3
Tha_e09311	2.4.1.109	GT39(64-302)	GT39	GT39	3
Tha_e09450	2.4.1.257|2.4.1.132	GT4(230-403)	GT4	GT4	3
Tha_e09523	3.2.1.58	GH55(104-872)	GH55	GH55	3
Tha_e09551	-	GH125(93-503)	GH125	GH125	3
Tha_e09634	3.2.1.132	GH75(13-231)	GH75	GH75	3
Tha_f09696	-	GH43_14(24-303)+CBM91(343-499)	GH43	GH43_14	3
Tha_f09738	-	PL7_4(29-248)	PL7	PL7_4	3
Tha_f09744	-	GH16_3(46-262)	GH16	GH16	3
Tha_f09764	-	GH92(265-784)	GH92	GH92	3
Tha_f09803	2.4.1.83	GT2(12-181)	GT2	GT2	3
Tha_f09878	3.2.1.4|3.2.1.73|3.2.1.151	GH12(89-233)	GH12	GH12	3
Tha_f09991	3.2.1.3	GH15(95-494)+CBM20(561-648)	CBM20+GH15	CBM20+GH15	3
Tha_f10005	4.2.2.14	PL20(24-256)	PL20	PL20	3
Tha_f10042	-	GH128(231-443)	GH128	GH128	3
Tha_f10045	-	GH18(26-279)	GH18+CBM1	GH18+3.2.1.14	3
Tha_f10117	1.10.3.2	AA1_2(42-377)	AA1	AA1_2	3
Tha_f10130	3.2.1.23	GH2(36-740)	GH2	GH2	3
Tha_f10140	3.2.1.14	GH18(602-945)	GH18+CBM18+CBM50	CBM18+CBM50+GH18	3
Tha_f10160	-	GT90(350-620)	GT90	GT90	3
Tha_f10166	-	GH2(6-802)	GH2	GH2	3
Tha_f10224	3.1.1.11	CE8(33-305)	CE8	CE8	3
Tha_f10225	3.2.1.78	GH5_7(63-335)	CBM1+GH5	CBM1+GH5_7	3
Tha_f10297	2.4.1.-	GT22(5-395)	GT22	GT22	3
Tha_f10433	-	GH5_24(154-467)	GH5	GH5_24	3
Tha_f10580	-	GH92(256-764)	GH92	GH92	3
Tha_f10583	-	GH16_18(70-227)	GH16	GH16_18	3
Tha_f10615	3.2.1.113	GH47(98-558)	GH47	GH47	3
Tha_f10616	-	AA12(33-425)	AA12	AA12	3
Tha_f10622	-	GH15(282-659)	GH15	GH15	3
Tha_f10707	3.2.1.23|2.4.1.-	GH35(52-383)	GH35	GH35	3
Tha_f10760	-	GT69(185-425)	GT69	GT69	3
Tha_f10770	2.4.1.-	GT57(65-296)+GT57(334-566)	GT57	GT57	3
Tha_f10790	3.2.1.22	GH27(122-399)	GH27	GH27	3
Tha_f10970	-	GT17(68-361)	GT17	GT17	3
Tha_f10972	3.2.1.28	GH37(55-630)	GH37	GH37	3
Tha_f10980	3.2.1.4|3.2.1.73|3.2.1.151	GH12(88-229)	GH12	GH12+3.2.1.4	3
Tha_f10993	-	GT90(683-963)	GT90	GT90	3
Tha_f11066	3.2.1.21	GH3(169-381)	GH3	GH3	3
Tha_f11070	3.2.1.14	GH75(8-251)	GH18	GH75	3
Tha_g11116	3.2.1.14	GH18(607-946)	GH18+CBM18+CBM50	CBM18+CBM50+GH18	3
Tha_g11126	3.2.1.139|3.2.1.131|3.2.1.-	GH67(7-682)	GH67	GH67	3
Tha_g11127	3.2.1.-	GH30_7(21-457)	GH30	GH30_7	3
Tha_g11139	3.2.1.8	GH10(13-213)	GH10+CBM1	GH10	3
Tha_g11196	-	GH88(97-454)	GH88	GH88	3
Tha_g11203	3.2.1.177	GH31(258-700)	GH31	GH31	3
Tha_g11219	3.2.1.14|3.2.1.8	GH18(48-317)	GH18+CBM1	CBM1+GH18	3
Tha_g11232	-	AA3(12-540)	AA3	AA3_2	3
Tha_g11334	3.2.1.14	GH18(27-275)	GH18	GH18	3
Tha_g11432	3.2.1.132	GH75(9-252)	GH75	GH75	3
Tha_g11439	-	GT4(248-405)	GT4	GT4	3
Tha_g11467	-	GH128(42-280)	GH128	GH128	3
Tha_g11506	3.2.1.6	GH16_3(32-290)	GH16	GH16_3	3
Tha_g11514	3.1.1.6|3.1.1.72	CE5(32-237)	CE5+CBM1	CBM1+CE5	3
Tha_g11541	-	AA3_2(44-663)	AA3	AA3	3
Tha_g11566	-	AA1(127-611)	AA1	AA1	3
Tha_g11744	2.4.1.11	GT3(18-658)	GT3	GT3	3
Tha_g11820	3.2.1.14	GH18(548-893)+CBM24(915-990)	GH18+CBM18+CBM50	CBM18+CBM24+CBM50+GH18	3
Tha_g11911	2.4.1.131	GT15(75-352)	GT15	GT15	3
Tha_g11967	3.2.1.139|3.2.1.131|3.2.1.-	GH67(22-700)	GH67	GH67	3
Tha_g12063	2.4.1.186	GT8(9-224)	GT8	GT8	3
Tha_g12238	-	GT32(112-193)	GT32	GT32	3
Tha_g12244	2.4.1.-	GH72(20-331)+CBM43(381-467)	GH72+CBM43	CBM43+GH72	3
Tha_g12247	-	AA3_2(29-583)	AA3	AA3_2	3
Tha_g12269	-	AA3(2-568)	AA3	AA3_2	3
Tha_g12278	3.2.1.75	GH5_15(82-387)	GH5	GH5_15	3
Tha_g12286	3.2.1.39	GH55(29-757)	GH55	GH55+3.2.1.39	3
Tha_g12289	3.2.1.25	GH2(43-875)	GH2	GH2	3
Tha_g12295	3.2.1.113	GH47(102-586)	GH47	GH47	3
Tha_g12307	3.2.1.22	GH36(37-728)	GH36	GH36	3
Tha_g12339	3.2.1.75	GH30_3(57-474)	GH30	GH30_3	3
Tha_g12350	3.2.1.63	GH95(1-733)	GH95	GH95	3
Tha_g12398	2.4.1.-	GH72(20-330)+CBM43(381-468)	GH72+CBM43	CBM43+GH72	3
Tha_g12423	3.2.1.55	GH62(29-297)	GH62+CBM13+CBM1	CBM1+GH62	3
Tha_g12431	3.2.1.21	GH3(38-250)	GH3	GH3	3
Tha_h12497	3.2.1.25	GH2(11-650)	GH2	GH2	3
Tha_h12509	3.2.1.21|3.2.1.58	GH3(90-311)	GH3+CBM1	GH3	3
Tha_h12511	1.-.-.-	AA9(9-233)	CBM1+AA9	AA9+CBM1	3
Tha_h12525	3.2.1.8	GH11(59-226)	GH11+CBM1	CBM1+GH11	3
Tha_h12534	3.2.1.55|3.2.1.37	GH54(22-336)+CBM42(354-493)	CBM42+GH54	CBM42+GH54	3
Tha_h12557	1.1.3.13	AA3_3(14-650)	AA3	AA3_3	3
Tha_h12558	3.2.1.14	GH18(29-275)	CBM1+GH18	CBM1+GH18	3
Tha_h12569	2.4.1.173	GT1(205-520)	GT1	GT1	3
Tha_h12577	-	AA1_2(37-376)	AA1	AA1_2	3
Tha_h12584	-	GH16_18(68-200)	GH16	GH16_18	3
